# Supplementary material for: Evolution of pandemic cholera at its global source
Source: Nature. 2026 Apr 1;653(8114):491–8. doi: 10.1038/s41586-026-10340-x (PMC13171446; doi:10.1038/s41586-026-10340-x)
Supplement: Supplementary file 3 — Global collection of 7PET V. cholerae genomes. [file 41586_2026_10340_MOESM3_ESM.txt]

ID	ENA_id	Reference	SurveillanceStudy	Source	Day	Month	Year	Country	Excluded	Location	Site	Stool.Nature	Dehydration	Serotype	AMP_phenotype	AZM_phenotype	CFM_phenotype	CIP_phenotype	CRO_phenotype	DO_phenotype	E_phenotype	SXT_phenotype	TE_phenotype	NA_phenotype	Percent_VCholerae	Percent_ICP1	SNP_distance_N16961	ctxB_type	SXT	PLE	Plasmid	K139	VSP_II	Superintegron	Lineage	Site_x	Site_y	cas1	cas1.assembled	cas3	cas3.assembled	csy1	csy1.assembled	csy2	csy2.assembled	csy3	csy3.assembled	csy4	csy4.assembled
0014_L008_R1	ERR2144781	Garrine et al. PLoS Neglect Trop Dis 2017			NA	NA	2002	Mozambique	No																98.44	0	143	ctxB1	ICE-GEN	None	None	None	ΔVC_0495-VC_0512	WT	sBD1	NA	NA	None	no	None	no	None	no	None	no	None	no	None	no
0034_L008_R1	MWHU01000000	Weill et al. Science 2017			NA	NA	2002	Mozambique	No																98.45	0	143	ctxB1	ICE-GEN	None	None	None	ΔVC_0495-VC_0512	WT	sBD1	NA	NA	None	no	None	no	None	no	None	no	None	no	None	no
0035_L008_R1	ERR2144792	Garrine et al. PLoS Neglect Trop Dis 2017			NA	NA	2002	Mozambique	No																98.47	0	143	ctxB1	ICE-GEN	None	None	None	ΔVC_0495-VC_0512	WT	sBD1	NA	NA	None	no	None	no	None	no	None	no	None	no	None	no
0074_L002_R1	ERR2144785	Garrine et al. PLoS Neglect Trop Dis 2017			NA	NA	2003	Mozambique	No																98.48	0	141	ctxB1	ICE-GEN	None	None	None	ΔVC_0495-VC_0512	WT	sBD1	NA	NA	None	no	None	no	None	no	None	no	None	no	None	no
1019828_5_L007_R1	ERR2144735	Garrine et al. PLoS Neglect Trop Dis 2017			NA	NA	2010	Mozambique	No																98.49	0	146	ctxB1	ICE-GEN	None	None	None	ΔVC_0495-VC_0512	WT	sBD1	NA	NA	None	no	None	no	None	no	None	no	None	no	None	no
1020229_6_L007_R1	ERR2144750	Garrine et al. PLoS Neglect Trop Dis 2017			NA	NA	2010	Mozambique	No																98.38	0	146	ctxB1	ICE-GEN	None	None	None	ΔVC_0495-VC_0512	WT	sBD1	NA	NA	None	no	None	no	None	no	None	no	None	no	None	no
121_L008_R1	ERR2144779	Garrine et al. PLoS Neglect Trop Dis 2017			NA	NA	2003	Mozambique	No																98.42	0	142	ctxB1	ICE-GEN	None	None	None	ΔVC_0495-VC_0512	WT	sBD1	NA	NA	None	no	None	no	None	no	None	no	None	no	None	no
150131_S8	ERR1878613	Weill et al. Science 2017		Environmental	NA	NA	1970	Ukraine	No					Ogawa											97.3	0	65	None	None	None	None	Yes	WT	ΔVC_A0456	Other	NA	NA	None	no	None	no	None	no	None	no	None	no	None	no
150132_S9	ERR1878614	Weill et al. Science 2017			NA	NA	1974	Ukraine	No					Inaba											98.06	0	59	ctxB3_B3b	None	None	None	None	ΔVC_0490	ΔVC_A0456	Other	NA	NA	None	no	None	no	None	no	None	no	None	no	None	no
150133_S10	ERR1878615	Weill et al. Science 2017		Clinical	NA	NA	1990	Russian Federation	No					Ogawa											97.61	0	98	ctxB3_B3b	None	None	None	None	WT	WT	Other	NA	NA	None	no	None	no	None	no	None	no	None	no	None	no
150134_S11	ERR1878616	Weill et al. Science 2017			NA	NA	1990	Russian Federation	No					Ogawa											97.35	0	99	ctxB3_B3b	None	None	None	None	WT	WT	Other	NA	NA	None	no	None	no	None	no	None	no	None	no	None	no
152_L008_R1	ERR2144764	Garrine et al. PLoS Neglect Trop Dis 2017			NA	NA	2003	Mozambique	No																98.65	0	142	ctxB1	ICE-GEN	None	None	None	ΔVC_0495-VC_0512	WT	sBD1	NA	NA	None	no	None	no	None	no	None	no	None	no	None	no
2009V_1046	GCA_000237405.2	Reimer et al. Emerg Infect Dis 2011			NA	NA	2009	Pakistan	No					Ogawa											98.81	0	131	ctxB1	ICE-GEN	None	None	None	VC_0493-interrupted ΔVC_0495-VC_0512	WT	sBD1	NA	NA	None	no	None	no	None	no	None	no	None	no	None	no
2009V_1085	GCA_000237425.2	Reimer et al. Emerg Infect Dis 2011			NA	NA	2009	India	No					Ogawa											98.82	0	120	ctxB7	ICE-GEN	None	None	None	ΔVC_0495-VC_0512	WT	sBD1	NA	NA	None	no	None	no	None	no	None	no	None	no	None	no
2009V_1096	GCA_000237445.2	Reimer et al. Emerg Infect Dis 2011			NA	NA	2009	India	No					Ogawa											98.81	0	122	ctxB7	ICE-GEN	None	None	None	ΔVC_0495-VC_0512	WT	sBD1	NA	NA	None	no	None	no	None	no	None	no	None	no	None	no
2009V_1116	GCA_000237465.2	Reimer et al. Emerg Infect Dis 2011			NA	NA	2009	Pakistan	No					Ogawa											98.79	0	130	ctxB1	ICE-GEN	None	None	None	ΔVC_0495-VC_0512	WT	sBD1	NA	NA	None	no	None	no	None	no	None	no	None	no	None	no
2009V_1131	GCA_000237485.2	Reimer et al. Emerg Infect Dis 2011			NA	NA	2009	India	No					Ogawa											98.82	0	114	ctxB7	ICE-GEN	None	None	None	VC_0490-interrupted ΔVC_0491 ΔVC_0495-VC_0514 VC_0515-interrupted	WT	sBD1	NA	NA	None	no	None	no	None	no	None	no	None	no	None	no
2010EL_1749	SRR773655	Reimer et al. Emerg Infect Dis 2011			NA	NA	2010	Cameroon	No					Ogawa											98.84	0	124	ctxB7	ICE-GEN	None	None	None	VC_0492-ins ΔVC_0495-VC_0512	WT	sBD1	NA	NA	None	no	None	no	None	no	None	no	None	no	None	no
2010EL_1786	CP003069.1/CP003070.1	Reimer et al. Emerg Infect Dis 2011			NA	NA	2010	Haiti	No																98.82	0	121	ctxB7	ICE-GEN	None	None	None	ΔVC_0495-VC_0512	WT	sBD1	NA	NA	None	no	None	no	None	no	None	no	None	no	None	no
2010EL_1792	AELJ00000000.1	Reimer et al. Emerg Infect Dis 2011			NA	NA	2010	Haiti	No																98.82	0	121	ctxB7	ICE-GEN	None	None	None	ΔVC_0495-VC_0512	WT	sBD1	NA	NA	None	no	None	no	None	no	None	no	None	no	None	no
2010EL_1798	AELI00000000.1	Reimer et al. Emerg Infect Dis 2011			NA	NA	2010	Haiti	No																98.82	0	121	ctxB7	ICE-GEN	None	None	None	ΔVC_0495-VC_0512	WT	sBD1	NA	NA	None	no	None	no	None	no	None	no	None	no	None	no
2010EL_1961	SRR773656	Reimer et al. Emerg Infect Dis 2011			NA	NA	2010	Haiti	No					Ogawa											98.84	0	120	ctxB7	ICE-GEN	None	None	None	ΔVC_0491 ΔVC_0495-VC_0514	WT	sBD1	NA	NA	None	no	None	no	None	no	None	no	None	no	None	no
2010EL_2010H	SRR773657	Reimer et al. Emerg Infect Dis 2011			NA	NA	2010	Haiti	No					Ogawa											98.84	0	119	ctxB7	ICE-GEN	None	None	None	ΔVC_0495-VC_0512	WT	sBD1	NA	NA	None	no	None	no	None	no	None	no	None	no	None	no
2010EL_2010N	SRR773658	Reimer et al. Emerg Infect Dis 2011			NA	NA	2010	Haiti	No					Ogawa											98.83	0	122	ctxB7	ICE-GEN	None	None	None	ΔVC_0495-VC_0512	WT	sBD1	NA	NA	None	no	None	no	None	no	None	no	None	no	None	no
2011EL_1089	SRR773660	Reimer et al. Emerg Infect Dis 2011			NA	NA	2010	Haiti	No					Ogawa											98.84	0	120	ctxB7	ICE-GEN	None	None	None	ΔVC_0495-VC_0512	WT	sBD1	NA	NA	None	no	None	no	None	no	None	no	None	no	None	no
2011EL_1137	SRR774784	Reimer et al. Emerg Infect Dis 2011			NA	NA	2009	Republic of South Africa	No					Ogawa											98.83	0	126	ctxB1	ICE-GEN	None	None	None	ΔVC_0495-VC_0512	WT	sBD1	NA	NA	None	no	None	no	None	no	None	no	None	no	None	no
22204_7_288	ERR2275156	Weill et al. Nature 2019		Clinical	NA	NA	2015	Kenya	No																97.71	0	155	ctxB7	ICE-GEN	None	None	None	ΔVC_0495-VC_0512	WT	sBD1	NA	NA	None	no	None	no	None	no	None	no	None	no	None	no
22204_7_303	ERR2275160	Weill et al. Nature 2019		Clinical	NA	NA	2012	Kenya	No																92.5	0	163	ctxB1	ICE-GEN	None	pOW443149	None	ΔVC_0495-VC_0498	WT	Other	NA	NA	None	no	None	no	None	no	None	no	None	no	None	no
26237_7_100	ERR3771863	Dorman et al. NatComm 2020		Clinical	NA	NA	1993	Argentina	No					Ogawa											99.34	0	266	ctxB3_B3b	None	None	None	None	ΔVC_0507 ΔVC_0509 ΔVC_0511-VC_0515 VC_0516-interrupted	ΔVC_A0456	Other	NA	NA	None	no	None	no	None	no	None	no	None	no	None	no
26237_7_101	ERR3771864	Dorman et al. NatComm 2020		Clinical	NA	NA	1993	Argentina	No					Ogawa											99.28	0	274	ctxB3_B3b	None	None	None	None	ΔVC_0507 ΔVC_0511-VC_0515 VC_0516-interrupted	ΔVC_A0456	Other	NA	NA	None	no	None	no	None	no	None	no	None	no	None	no
26237_7_102	ERR3771865	Dorman et al. NatComm 2020		Clinical	NA	NA	1993	Argentina	No					Ogawa											99.46	0	271	None	None	None	None	None	ΔVC_0507 ΔVC_0511-VC_0516	ΔVC_A0456	Other	NA	NA	None	no	None	no	None	no	None	no	None	no	None	no
26237_7_103	ERR3771866	Dorman et al. NatComm 2020		Clinical	NA	NA	1993	Argentina	No					Ogawa											99.37	0	269	ctxB3_B3b	None	None	None	None	ΔVC_0507 ΔVC_0511-VC_0515 VC_0516-interrupted	ΔVC_A0456	Other	NA	NA	None	no	None	no	None	no	None	no	None	no	None	no
26237_7_104	ERR3771867	Dorman et al. NatComm 2020		Clinical	NA	NA	1993	Argentina	No					Ogawa											99.37	0	265	ctxB3_B3b	None	None	None	None	ΔVC_0507 ΔVC_0509 ΔVC_0511-VC_0516	ΔVC_A0456	Other	NA	NA	None	no	None	no	None	no	None	no	None	no	None	no
26237_7_105	ERR3771868	Dorman et al. NatComm 2020		Clinical	NA	NA	1993	Argentina	No					Ogawa											99.39	0	265	ctxB3_B3b	None	None	None	None	ΔVC_0507 ΔVC_0509 ΔVC_0511-VC_0515 VC_0516-interrupted	ΔVC_A0456	Other	NA	NA	None	no	None	no	None	no	None	no	None	no	None	no
26237_7_106	ERR3771869	Dorman et al. NatComm 2020		Clinical	NA	NA	1993	Argentina	No					Ogawa											99.47	0	273	None	None	None	None	None	ΔVC_0507 ΔVC_0509 ΔVC_0511-VC_0515 VC_0516-interrupted	ΔVC_A0456	Other	NA	NA	None	no	None	no	None	no	None	no	None	no	None	no
26237_7_107	ERR3771870	Dorman et al. NatComm 2020		Clinical	NA	NA	1993	Argentina	No					Ogawa											99.38	0	268	ctxB3_B3b	None	None	None	None	ΔVC_0507 ΔVC_0509 ΔVC_0511-VC_0515 VC_0516-interrupted	ΔVC_A0456	Other	NA	NA	None	no	None	no	None	no	None	no	None	no	None	no
26237_7_108	ERR3771871	Dorman et al. NatComm 2020		Clinical	NA	NA	1993	Argentina	No					Ogawa											99.37	0	270	ctxB3_B3b	None	None	None	None	ΔVC_0507 ΔVC_0511-VC_0515 VC_0516-interrupted	ΔVC_A0456	Other	NA	NA	None	no	None	no	None	no	None	no	None	no	None	no
26237_7_109	ERR3771872	Dorman et al. NatComm 2020		Clinical	NA	NA	1993	Argentina	No					Ogawa											99.37	0	283	ctxB3_B3b	None	None	None	None	ΔVC_0507 ΔVC_0511-VC_0515 VC_0516-interrupted	ΔVC_A0456	Other	NA	NA	None	no	None	no	None	no	None	no	None	no	None	no
26237_7_110	ERR3771873	Dorman et al. NatComm 2020		Clinical	NA	NA	1993	Argentina	No					Ogawa											99.37	0	266	ctxB3_B3b	None	None	None	None	ΔVC_0507 ΔVC_0511-VC_0515 VC_0516-interrupted	ΔVC_A0456	Other	NA	NA	None	no	None	no	None	no	None	no	None	no	None	no
26237_7_111	ERR3771874	Dorman et al. NatComm 2020		Clinical	NA	NA	1993	Argentina	No					Ogawa											99.37	0	269	ctxB3_B3b	None	None	None	None	ΔVC_0507 ΔVC_0509 ΔVC_0511-VC_0515 VC_0516-interrupted	ΔVC_A0456	Other	NA	NA	None	no	None	no	None	no	None	no	None	no	None	no
26237_7_112	ERR3771875	Dorman et al. NatComm 2020		Clinical	NA	NA	1993	Argentina	No					Ogawa											99.42	0	276	ctxB3_B3b	None	None	None	None	ΔVC_0507 ΔVC_0509 ΔVC_0511-VC_0515 VC_0516-interrupted	ΔVC_A0456	Other	NA	NA	None	no	None	no	None	no	None	no	None	no	None	no
26237_7_113	ERR3771876	Dorman et al. NatComm 2020		Clinical	NA	NA	1993	Argentina	No					Ogawa											99.37	0	276	ctxB3_B3b	None	None	None	None	ΔVC_0507 ΔVC_0509 ΔVC_0511-VC_0515 VC_0516-interrupted	ΔVC_A0456	Other	NA	NA	None	no	None	no	None	no	None	no	None	no	None	no
26237_7_114	ERR3771877	Dorman et al. NatComm 2020		Clinical	NA	NA	1993	Argentina	No					Ogawa											99.38	0	277	ctxB3_B3b	None	None	None	None	ΔVC_0511-VC_0515 VC_0516-interrupted	ΔVC_A0456	Other	NA	NA	None	no	None	no	None	no	None	no	None	no	None	no
26237_7_115	ERR3771878	Dorman et al. NatComm 2020		Clinical	NA	NA	1993	Argentina	No					Ogawa											99.35	0	273	ctxB3_B3b	None	None	None	None	ΔVC_0507 ΔVC_0511-VC_0515 VC_0516-interrupted	ΔVC_A0456	Other	NA	NA	None	no	None	no	None	no	None	no	None	no	None	no
26237_7_116	ERR3771879	Dorman et al. NatComm 2020		Clinical	NA	NA	1993	Argentina	No					Ogawa											99.49	0	270	None	None	None	None	None	ΔVC_0507 ΔVC_0511-VC_0515 VC_0516-interrupted	ΔVC_A0456	Other	NA	NA	None	no	None	no	None	no	None	no	None	no	None	no
26237_7_117	ERR3771880	Dorman et al. NatComm 2020		Clinical	NA	NA	1993	Argentina	No					Ogawa											99.33	0	262	ctxB3_B3b	None	None	None	None	ΔVC_0507 ΔVC_0511-VC_0515 VC_0516-interrupted	ΔVC_A0456	Other	NA	NA	None	no	None	no	None	no	None	no	None	no	None	no
26237_7_118	ERR3771881	Dorman et al. NatComm 2020		Clinical	NA	NA	1993	Argentina	No					Ogawa											99.36	0	259	ctxB3_B3b	None	None	None	None	ΔVC_0507 ΔVC_0509 ΔVC_0511-VC_0515 VC_0516-interrupted	ΔVC_A0456	Other	NA	NA	None	no	None	no	None	no	None	no	None	no	None	no
26237_7_119	ERR3771882	Dorman et al. NatComm 2020		Clinical	NA	NA	1993	Argentina	No					Ogawa											99.22	0	274	ctxB3_B3b	None	None	None	None	ΔVC_0507 ΔVC_0511-VC_0515 VC_0516-interrupted	ΔVC_A0456	Other	NA	NA	None	no	None	no	None	no	None	no	None	no	None	no
26237_7_120	ERR3771883	Dorman et al. NatComm 2020		Clinical	NA	NA	1997	Argentina	No					Ogawa											99.38	0	273	ctxB3_B3b	None	None	None	None	ΔVC_0507 ΔVC_0511-VC_0515 VC_0516-interrupted	ΔVC_A0456	Other	NA	NA	None	no	None	no	None	no	None	no	None	no	None	no
26237_7_121	ERR3771884	Dorman et al. NatComm 2020		Clinical	NA	NA	1997	Argentina	No					Ogawa											99.38	0	270	ctxB3_B3b	None	None	None	None	ΔVC_0507 ΔVC_0509 ΔVC_0511-VC_0515 VC_0516-interrupted	ΔVC_A0456	Other	NA	NA	None	no	None	no	None	no	None	no	None	no	None	no
26237_7_122	ERR3771885	Dorman et al. NatComm 2020		Clinical	NA	NA	1996	Argentina	No					Ogawa											99.37	0	280	ctxB3_B3b	None	None	None	None	ΔVC_0507 ΔVC_0511-VC_0515 VC_0516-interrupted	ΔVC_A0456	Other	NA	NA	None	no	None	no	None	no	None	no	None	no	None	no
26237_7_123	ERR3771886	Dorman et al. NatComm 2020		Clinical	NA	NA	1996	Argentina	No					Ogawa											99.38	0	276	ctxB3_B3b	None	None	None	None	ΔVC_0507 ΔVC_0511-VC_0515 VC_0516-interrupted	ΔVC_A0456	Other	NA	NA	None	no	None	no	None	no	None	no	None	no	None	no
26237_7_124	ERR3771887	Dorman et al. NatComm 2020		Clinical	NA	NA	1997	Argentina	No					Ogawa											99.39	0	274	ctxB3_B3b	None	None	None	None	ΔVC_0507 ΔVC_0511-VC_0515 VC_0516-interrupted	ΔVC_A0456	Other	NA	NA	None	no	None	no	None	no	None	no	None	no	None	no
26237_7_125	ERR3771888	Dorman et al. NatComm 2020		Clinical	NA	NA	1997	Argentina	No					Ogawa											99.25	0	278	ctxB3_B3b	None	None	None	None	ΔVC_0507 ΔVC_0511-VC_0515 VC_0516-interrupted	ΔVC_A0456	Other	NA	NA	None	no	None	no	None	no	None	no	None	no	None	no
26237_7_126	ERR3771889	Dorman et al. NatComm 2020		Clinical	NA	NA	1997	Argentina	No					Ogawa											99.39	0	272	ctxB3_B3b	None	None	None	None	ΔVC_0507 VC_0509-ins ΔVC_0511-VC_0515 VC_0516-interrupted	ΔVC_A0456	Other	NA	NA	None	no	None	no	None	no	None	no	None	no	None	no
26237_7_127	ERR3771890	Dorman et al. NatComm 2020		Clinical	NA	NA	1996	Argentina	No					Ogawa											99.39	0	276	ctxB3_B3b	None	None	None	None	ΔVC_0507 ΔVC_0511-VC_0515 VC_0516-interrupted	ΔVC_A0456	Other	NA	NA	None	no	None	no	None	no	None	no	None	no	None	no
26237_7_128	ERR3771891	Dorman et al. NatComm 2020		Clinical	NA	NA	1997	Argentina	No					Ogawa											99.38	0	274	ctxB3_B3b	None	None	None	None	ΔVC_0507 ΔVC_0511-VC_0515 VC_0516-interrupted	ΔVC_A0456	Other	NA	NA	None	no	None	no	None	no	None	no	None	no	None	no
26237_7_129	ERR3771892	Dorman et al. NatComm 2020			NA	NA	NA	Argentina	No																99.39	0	270	ctxB3_B3b	None	None	None	None	ΔVC_0507 ΔVC_0511-VC_0515 VC_0516-interrupted	ΔVC_A0456	Other	NA	NA	None	no	None	no	None	no	None	no	None	no	None	no
26237_7_130	ERR3771893	Dorman et al. NatComm 2020		Clinical	NA	NA	1997	Argentina	No					Ogawa											99.38	0	275	ctxB3_B3b	None	None	None	None	ΔVC_0507 ΔVC_0509 ΔVC_0511-VC_0515 VC_0516-interrupted	ΔVC_A0456	Other	NA	NA	None	no	None	no	None	no	None	no	None	no	None	no
26237_7_131	ERR3771894	Dorman et al. NatComm 2020		Clinical	NA	NA	1993	Argentina	No					Ogawa											97.56	0	262	ctxB3_B3b	None	None	None	None	ΔVC_0507 ΔVC_0509 ΔVC_0511-VC_0516	ΔVC_A0456	Other	NA	NA	None	no	None	no	None	no	None	no	None	no	None	no
26237_7_132	ERR3771895	Dorman et al. NatComm 2020		Clinical	NA	NA	1993	Argentina	No					Ogawa											95.08	0	261	ctxB3_B3b	None	None	None	None	ΔVC_0507 ΔVC_0509 ΔVC_0511-VC_0515 VC_0516-interrupted	ΔVC_A0456	Other	NA	NA	None	no	None	no	None	no	None	no	None	no	None	no
26237_7_134	ERR3771896	Dorman et al. NatComm 2020		Clinical	NA	NA	1993	Argentina	No					Ogawa											95.51	0	275	ctxB3_B3b	None	None	None	None	ΔVC_0507 ΔVC_0511-VC_0515 VC_0516-interrupted	ΔVC_A0456	Other	NA	NA	None	no	None	no	None	no	None	no	None	no	None	no
26237_7_135	ERR3771897	Dorman et al. NatComm 2020		Clinical	NA	NA	1993	Argentina	No					Ogawa											99.56	0	274	ctxB3_B3b	None	None	None	None	ΔVC_0507 ΔVC_0511-VC_0515 VC_0516-interrupted	ΔVC_A0456	Other	NA	NA	None	no	None	no	None	no	None	no	None	no	None	no
26237_7_136	ERR3771898	Dorman et al. NatComm 2020		Clinical	NA	NA	1997	Argentina	No					Ogawa											99.52	0	276	ctxB3_B3b	None	None	None	None	ΔVC_0507 ΔVC_0511-VC_0515 VC_0516-interrupted	ΔVC_A0456	Other	NA	NA	None	no	None	no	None	no	None	no	None	no	None	no
26237_7_137	ERR3771899	Dorman et al. NatComm 2020		Clinical	NA	NA	1993	Argentina	No					Ogawa											99.49	0	275	ctxB3_B3b	None	None	None	None	ΔVC_0507 ΔVC_0509 ΔVC_0511-VC_0515 VC_0516-interrupted	ΔVC_A0456	Other	NA	NA	None	no	None	no	None	no	None	no	None	no	None	no
26237_7_138	ERR3771900	Dorman et al. NatComm 2020		Clinical	NA	NA	1993	Argentina	No					Ogawa											99.5	0	265	ctxB3_B3b	None	None	None	None	ΔVC_0509 ΔVC_0511-VC_0515 VC_0516-interrupted	ΔVC_A0456	Other	NA	NA	None	no	None	no	None	no	None	no	None	no	None	no
26237_7_139	ERR3771901	Dorman et al. NatComm 2020		Clinical	NA	NA	1993	Argentina	No					Ogawa											97.47	0	292	ctxB3_B3b	None	None	None	None	ΔVC_0507 ΔVC_0509 ΔVC_0511-VC_0515 VC_0516-interrupted	ΔVC_A0456	Other	NA	NA	None	no	None	no	None	no	None	no	None	no	None	no
26237_7_140	ERR3771902	Dorman et al. NatComm 2020		Clinical	NA	NA	1993	Argentina	No					Ogawa											99.5	0	272	ctxB3_B3b	None	None	None	None	ΔVC_0507 ΔVC_0511-VC_0515 VC_0516-interrupted	ΔVC_A0456	Other	NA	NA	None	no	None	no	None	no	None	no	None	no	None	no
26237_7_141	ERR3771903	Dorman et al. NatComm 2020		Clinical	NA	NA	1993	Argentina	No					Inaba											99.53	0	279	ctxB3_B3b	None	None	None	None	ΔVC_0507 ΔVC_0511-VC_0515 VC_0516-interrupted	ΔVC_A0456	Other	NA	NA	None	no	None	no	None	no	None	no	None	no	None	no
26237_7_142	ERR3771904	Dorman et al. NatComm 2020		Clinical	NA	NA	1993	Argentina	No					Ogawa											99.54	0	276	ctxB3_B3b	None	None	None	None	ΔVC_0507 ΔVC_0511-VC_0515 VC_0516-interrupted	ΔVC_A0456	Other	NA	NA	None	no	None	no	None	no	None	no	None	no	None	no
26237_7_143	ERR3771905	Dorman et al. NatComm 2020		Clinical	NA	NA	1993	Argentina	No					Ogawa											99.5	0	264	ctxB3_B3b	None	None	None	None	ΔVC_0507 ΔVC_0511-VC_0515 VC_0516-interrupted	ΔVC_A0456	Other	NA	NA	None	no	None	no	None	no	None	no	None	no	None	no
26237_7_144	ERR3771906	Dorman et al. NatComm 2020		Clinical	NA	NA	1993	Argentina	No					Ogawa											99.5	0	279	ctxB3_B3b	None	None	None	None	ΔVC_0507 ΔVC_0511-VC_0516	ΔVC_A0456	Other	NA	NA	None	no	None	no	None	no	None	no	None	no	None	no
26237_7_145	ERR3771907	Dorman et al. NatComm 2020		Clinical	NA	NA	1993	Argentina	No					Ogawa											99.51	0	263	ctxB3_B3b	None	None	None	None	ΔVC_0507 ΔVC_0509 ΔVC_0511-VC_0515 VC_0516-interrupted	ΔVC_A0456	Other	NA	NA	None	no	None	no	None	no	None	no	None	no	None	no
26237_7_146	ERR3771908	Dorman et al. NatComm 2020		Clinical	NA	NA	1993	Argentina	No																99.51	0	259	ctxB3_B3b	None	None	None	None	ΔVC_0507 ΔVC_0509 ΔVC_0511-VC_0516	ΔVC_A0456	Other	NA	NA	None	no	None	no	None	no	None	no	None	no	None	no
26237_7_147	ERR3771909	Dorman et al. NatComm 2020		Clinical	NA	NA	1993	Argentina	No					Inaba											99.5	0	269	ctxB3_B3b	None	None	None	None	ΔVC_0507 ΔVC_0509 ΔVC_0511-VC_0516	ΔVC_A0456	Other	NA	NA	None	no	None	no	None	no	None	no	None	no	None	no
26237_7_148	ERR3771910	Dorman et al. NatComm 2020		Clinical	NA	NA	1993	Argentina	No					Ogawa											99.51	0	271	ctxB3_B3b	None	None	None	None	ΔVC_0507 ΔVC_0509 ΔVC_0511-VC_0515 VC_0516-interrupted	ΔVC_A0456	Other	NA	NA	None	no	None	no	None	no	None	no	None	no	None	no
26237_7_149	ERR3771911	Dorman et al. NatComm 2020		Clinical	NA	NA	1993	Argentina	No					Ogawa											99.5	0	260	ctxB3_B3b	None	None	None	None	VC_0494-interrupted ΔVC_0507 ΔVC_0509 ΔVC_0511-VC_0515 VC_0516-interrupted	ΔVC_A0456	Other	NA	NA	None	no	None	no	None	no	None	no	None	no	None	no
26237_7_150	ERR3771912	Dorman et al. NatComm 2020		Clinical	NA	NA	1993	Argentina	No					Ogawa											99.53	0	267	ctxB3_B3b	None	None	None	None	ΔVC_0507 ΔVC_0509 ΔVC_0511-VC_0515 VC_0516-interrupted	ΔVC_A0456	Other	NA	NA	None	no	None	no	None	no	None	no	None	no	None	no
26237_7_151	ERR3771913	Dorman et al. NatComm 2020		Clinical	NA	NA	1993	Argentina	No					Ogawa											99.3	0	274	ctxB3_B3b	None	None	None	None	ΔVC_0507 ΔVC_0509 ΔVC_0511-VC_0515 VC_0516-interrupted	ΔVC_A0456	Other	NA	NA	None	no	None	no	None	no	None	no	None	no	None	no
26237_7_152	ERR3771914	Dorman et al. NatComm 2020		Clinical	NA	NA	1993	Argentina	No					Ogawa											99.5	0	271	ctxB3_B3b	None	None	None	None	ΔVC_0507 ΔVC_0509 ΔVC_0511-VC_0515 VC_0516-interrupted	ΔVC_A0456	Other	NA	NA	None	no	None	no	None	no	None	no	None	no	None	no
26237_7_153	ERR3771915	Dorman et al. NatComm 2020		Clinical	NA	NA	1993	Argentina	No					Ogawa											99.52	0	265	ctxB3_B3b	None	None	None	None	ΔVC_0507 ΔVC_0511-VC_0515 VC_0516-interrupted	ΔVC_A0456	Other	NA	NA	None	no	None	no	None	no	None	no	None	no	None	no
26237_7_154	ERR3771916	Dorman et al. NatComm 2020		Clinical	NA	NA	1993	Argentina	No					Ogawa											99.46	0	165	ctxB3_B3b	None	None	None	None	ΔVC_0502-VC_0504 VC_0505-interrupted ΔVC_0506-VC_0515 VC_0516-interrupted	ΔVC_A0456	Other	NA	NA	None	no	None	no	None	no	None	no	None	no	None	no
26237_7_155	ERR3771917	Dorman et al. NatComm 2020		Clinical	NA	NA	1993	Argentina	No					Ogawa											99.51	0	274	ctxB3_B3b	None	None	None	None	ΔVC_0507 ΔVC_0509 ΔVC_0511-VC_0515 VC_0516-interrupted	ΔVC_A0456	Other	NA	NA	None	no	None	no	None	no	None	no	None	no	None	no
26237_7_156	ERR3771918	Dorman et al. NatComm 2020		Clinical	NA	NA	1993	Argentina	No					Ogawa											99.65	0	270	None	None	None	None	None	ΔVC_0507 ΔVC_0511-VC_0515 VC_0516-interrupted	ΔVC_A0456	Other	NA	NA	None	no	None	no	None	no	None	no	None	no	None	no
26237_7_157	ERR3771919	Dorman et al. NatComm 2020		Clinical	NA	NA	1993	Argentina	No					Ogawa											99.51	0	270	ctxB3_B3b	None	None	None	None	ΔVC_0507 ΔVC_0511-VC_0516	ΔVC_A0456	Other	NA	NA	None	no	None	no	None	no	None	no	None	no	None	no
26237_7_158	ERR3771920	Dorman et al. NatComm 2020		Clinical	NA	NA	1993	Argentina	No					Ogawa											99.53	0	273	ctxB3_B3b	None	None	None	None	ΔVC_0507 ΔVC_0509 ΔVC_0511-VC_0515 VC_0516-interrupted	ΔVC_A0456	Other	NA	NA	None	no	None	no	None	no	None	no	None	no	None	no
26237_7_159	ERR3771921	Dorman et al. NatComm 2020		Clinical	NA	NA	1993	Argentina	No					Ogawa											99.53	0	269	ctxB3_B3b	None	None	None	None	ΔVC_0507 ΔVC_0511-VC_0515 VC_0516-interrupted	ΔVC_A0456	Other	NA	NA	None	no	None	no	None	no	None	no	None	no	None	no
26237_7_160	ERR3771922	Dorman et al. NatComm 2020		Clinical	NA	NA	1993	Argentina	No					Ogawa											99.52	0	259	ctxB3_B3b	None	None	None	None	ΔVC_0507 ΔVC_0509 ΔVC_0511-VC_0515 VC_0516-interrupted	ΔVC_A0456	Other	NA	NA	None	no	None	no	None	no	None	no	None	no	None	no
26237_7_161	ERR3771923	Dorman et al. NatComm 2020		Clinical	NA	NA	1993	Argentina	No					Ogawa											99.39	0	238	ctxB3_B3b	None	None	None	None	ΔVC_0507 ΔVC_0509 ΔVC_0511-VC_0515 VC_0516-interrupted	ΔVC_A0456	Other	NA	NA	None	no	None	no	None	no	None	no	None	no	None	no
26237_7_162	ERR3771924	Dorman et al. NatComm 2020		Clinical	NA	NA	1993	Argentina	No					Ogawa											99.52	0	264	ctxB3_B3b	None	None	None	None	ΔVC_0507 ΔVC_0511-VC_0516	ΔVC_A0456	Other	NA	NA	None	no	None	no	None	no	None	no	None	no	None	no
26237_7_163	ERR3771925	Dorman et al. NatComm 2020		Clinical	NA	NA	1993	Argentina	No					Ogawa											99.53	0	151	ctxB3_B3b	None	None	None	None	ΔVC_0502-VC_0515 VC_0516-interrupted	ΔVC_A0456	Other	NA	NA	None	no	None	no	None	no	None	no	None	no	None	no
26237_7_164	ERR3771926	Dorman et al. NatComm 2020		Clinical	NA	NA	1993	Argentina	No					Ogawa											99.53	0	258	ctxB3_B3b	None	None	None	None	ΔVC_0507 ΔVC_0509 ΔVC_0511-VC_0515 VC_0516-interrupted	ΔVC_A0456	Other	NA	NA	None	no	None	no	None	no	None	no	None	no	None	no
26237_7_165	ERR3771927	Dorman et al. NatComm 2020		Clinical	NA	NA	1993	Argentina	No					Ogawa											99.53	0	269	ctxB3_B3b	None	None	None	None	ΔVC_0507 ΔVC_0509 ΔVC_0511-VC_0515 VC_0516-interrupted	ΔVC_A0456	Other	NA	NA	None	no	None	no	None	no	None	no	None	no	None	no
26237_7_167	ERR3771929	Dorman et al. NatComm 2020		Clinical	NA	NA	1993	Argentina	No					Ogawa											99.54	0	270	ctxB3_B3b	None	None	None	None	ΔVC_0507 ΔVC_0511-VC_0515 VC_0516-interrupted	ΔVC_A0456	Other	NA	NA	None	no	None	no	None	no	None	no	None	no	None	no
26237_7_168	ERR3771930	Dorman et al. NatComm 2020		Clinical	NA	NA	1993	Argentina	No																99.53	0	273	ctxB3_B3b	None	None	None	None	ΔVC_0507 ΔVC_0511-VC_0515 VC_0516-interrupted	ΔVC_A0456	Other	NA	NA	None	no	None	no	None	no	None	no	None	no	None	no
26237_7_169	ERR3771931	Dorman et al. NatComm 2020		Clinical	NA	NA	1993	Argentina	No																99.54	0	276	ctxB3_B3b	None	None	None	None	ΔVC_0507 ΔVC_0511-VC_0515 VC_0516-interrupted	ΔVC_A0456	Other	NA	NA	None	no	None	no	None	no	None	no	None	no	None	no
26237_7_170	ERR3771932	Dorman et al. NatComm 2020		Clinical	NA	NA	1993	Argentina	No					Ogawa											99.54	0	276	ctxB3_B3b	None	None	None	None	ΔVC_0507 ΔVC_0511-VC_0515 VC_0516-interrupted	ΔVC_A0456	Other	NA	NA	None	no	None	no	None	no	None	no	None	no	None	no
26237_7_171	ERR3771933	Dorman et al. NatComm 2020		Clinical	NA	NA	1993	Argentina	No					Ogawa											99.72	0	260	None	None	None	None	None	ΔVC_0507 ΔVC_0509 ΔVC_0511-VC_0515 VC_0516-interrupted	ΔVC_A0456	Other	NA	NA	None	no	None	no	None	no	None	no	None	no	None	no
26237_7_172	ERR3771934	Dorman et al. NatComm 2020		Clinical	NA	NA	1993	Argentina	No					Ogawa											99.51	0	283	ctxB3_B3b	None	None	None	None	ΔVC_0507 ΔVC_0509 ΔVC_0511-VC_0515 VC_0516-interrupted	ΔVC_A0456	Other	NA	NA	None	no	None	no	None	no	None	no	None	no	None	no
26237_7_173	ERR3771935	Dorman et al. NatComm 2020		Clinical	NA	NA	1993	Argentina	No					Ogawa											99.5	0	275	ctxB3_B3b	None	None	None	None	ΔVC_0507 ΔVC_0511-VC_0515 VC_0516-interrupted	ΔVC_A0456	Other	NA	NA	None	no	None	no	None	no	None	no	None	no	None	no
26237_7_174	ERR3771936	Dorman et al. NatComm 2020		Clinical	NA	NA	1993	Argentina	No					Ogawa											99.53	0	284	ctxB3_B3b	None	None	None	None	ΔVC_0507 ΔVC_0509 ΔVC_0511-VC_0515 VC_0516-interrupted	ΔVC_A0456	Other	NA	NA	None	no	None	no	None	no	None	no	None	no	None	no
26237_7_175	ERR3771937	Dorman et al. NatComm 2020		Clinical	NA	NA	1993	Argentina	No					Ogawa											99.48	0	278	ctxB3_B3b	None	None	None	None	ΔVC_0507 ΔVC_0511-VC_0515 VC_0516-interrupted	ΔVC_A0456	Other	NA	NA	None	no	None	no	None	no	None	no	None	no	None	no
26237_7_176	ERR3771938	Dorman et al. NatComm 2020		Clinical	NA	NA	1993	Argentina	No					Ogawa											99.52	0	269	ctxB3_B3b	None	None	None	None	ΔVC_0507 ΔVC_0509 ΔVC_0511-VC_0515 VC_0516-interrupted	ΔVC_A0456	Other	NA	NA	None	no	None	no	None	no	None	no	None	no	None	no
26237_7_177	ERR3771939	Dorman et al. NatComm 2020		Clinical	NA	NA	1993	Argentina	No					Ogawa											99.53	0	272	ctxB3_B3b	None	None	None	None	ΔVC_0507 ΔVC_0509 ΔVC_0511-VC_0515 VC_0516-interrupted	ΔVC_A0456	Other	NA	NA	None	no	None	no	None	no	None	no	None	no	None	no
26237_7_178	ERR3771940	Dorman et al. NatComm 2020		Clinical	NA	NA	1993	Argentina	No					Ogawa											99.64	0	285	None	None	None	None	None	ΔVC_0507 ΔVC_0511-VC_0515 VC_0516-interrupted	ΔVC_A0456	Other	NA	NA	None	no	None	no	None	no	None	no	None	no	None	no
26237_7_179	ERR3771941	Dorman et al. NatComm 2020		Clinical	NA	NA	1993	Argentina	No					Ogawa											99.64	0	279	None	None	None	None	None	ΔVC_0507 ΔVC_0509 ΔVC_0511-VC_0515 VC_0516-interrupted	ΔVC_A0456	Other	NA	NA	None	no	None	no	None	no	None	no	None	no	None	no
26237_7_180	ERR3771942	Dorman et al. NatComm 2020		Clinical	NA	NA	1993	Argentina	No					Inaba											99.57	0	276	ctxB3_B3b	None	None	None	None	ΔVC_0507 ΔVC_0509 ΔVC_0511-VC_0515 VC_0516-interrupted	ΔVC_A0456	Other	NA	NA	None	no	None	no	None	no	None	no	None	no	None	no
26237_7_181	ERR3771943	Dorman et al. NatComm 2020		Clinical	NA	NA	1993	Argentina	No					Ogawa											99.52	0	263	ctxB3_B3b	None	None	None	None	ΔVC_0507 ΔVC_0511-VC_0515 VC_0516-interrupted	ΔVC_A0456	Other	NA	NA	None	no	None	no	None	no	None	no	None	no	None	no
26237_7_183	ERR3771944	Dorman et al. NatComm 2020		Clinical	NA	NA	1993	Argentina	No					Ogawa											99.65	0	271	None	None	None	None	None	ΔVC_0507 ΔVC_0511-VC_0515 VC_0516-interrupted	ΔVC_A0456	Other	NA	NA	None	no	None	no	None	no	None	no	None	no	None	no
26237_7_184	ERR3771945	Dorman et al. NatComm 2020		Clinical	NA	NA	1993	Argentina	No					Ogawa											99.51	0	272	ctxB3_B3b	None	None	None	None	ΔVC_0507 ΔVC_0509 ΔVC_0511-VC_0515 VC_0516-interrupted	ΔVC_A0456	Other	NA	NA	None	no	None	no	None	no	None	no	None	no	None	no
26237_7_185	ERR3771946	Dorman et al. NatComm 2020		Clinical	NA	NA	1993	Argentina	No					Ogawa											99.62	0	278	None	None	None	None	None	ΔVC_0507 ΔVC_0509 ΔVC_0511-VC_0515 VC_0516-interrupted	ΔVC_A0456	Other	NA	NA	None	no	None	no	None	no	None	no	None	no	None	no
26237_7_186	ERR3771947	Dorman et al. NatComm 2020		Clinical	NA	NA	1993	Argentina	No					Ogawa											99.52	0	276	ctxB3_B3b	None	None	None	None	ΔVC_0507 ΔVC_0511-VC_0515 VC_0516-interrupted	ΔVC_A0456	Other	NA	NA	None	no	None	no	None	no	None	no	None	no	None	no
26237_7_187	ERR3771948	Dorman et al. NatComm 2020		Clinical	NA	NA	1993	Argentina	No					Ogawa											99.57	0	266	ctxB3_B3b	None	None	None	None	ΔVC_0507 ΔVC_0511-VC_0515 VC_0516-interrupted	ΔVC_A0456	Other	NA	NA	None	no	None	no	None	no	None	no	None	no	None	no
26237_7_188	ERR3771949	Dorman et al. NatComm 2020		Clinical	NA	NA	1993	Argentina	No					Ogawa											99.52	0	269	ctxB3_B3b	None	None	None	None	ΔVC_0507 ΔVC_0509 ΔVC_0511-VC_0515 VC_0516-interrupted	ΔVC_A0456	Other	NA	NA	None	no	None	no	None	no	None	no	None	no	None	no
26237_7_189	ERR3771950	Dorman et al. NatComm 2020		Clinical	NA	NA	1993	Argentina	No					Ogawa											99.54	0	264	ctxB3_B3b	None	None	None	None	ΔVC_0507 ΔVC_0509 ΔVC_0511-VC_0515 VC_0516-interrupted	ΔVC_A0456	Other	NA	NA	None	no	None	no	None	no	None	no	None	no	None	no
26237_7_190	ERR3771951	Dorman et al. NatComm 2020		Clinical	NA	NA	1993	Argentina	No					Ogawa											99.52	0	273	ctxB3_B3b	None	None	None	None	ΔVC_0507 ΔVC_0509 ΔVC_0511-VC_0515 VC_0516-interrupted	ΔVC_A0456	Other	NA	NA	None	no	None	no	None	no	None	no	None	no	None	no
26237_7_191	ERR3771952	Dorman et al. NatComm 2020		Clinical	NA	NA	1997	Argentina	No					Ogawa											99.64	0	275	None	None	None	None	None	ΔVC_0507 ΔVC_0509 ΔVC_0511-VC_0515 VC_0516-interrupted	ΔVC_A0456	Other	NA	NA	None	no	None	no	None	no	None	no	None	no	None	no
26237_7_192	ERR3771953	Dorman et al. NatComm 2020		Clinical	NA	NA	1997	Argentina	No					Ogawa											99.65	0	282	None	None	None	None	None	ΔVC_0507 ΔVC_0511-VC_0516	ΔVC_A0456	Other	NA	NA	None	no	None	no	None	no	None	no	None	no	None	no
26237_7_39	ERR3771803	Dorman et al. NatComm 2020		Clinical	NA	NA	1996	Argentina	No					Ogawa											99.38	0	277	ctxB3_B3b	None	None	None	None	ΔVC_0507 ΔVC_0511-VC_0515 VC_0516-interrupted	ΔVC_A0456	Other	NA	NA	None	no	None	no	None	no	None	no	None	no	None	no
26237_7_40	ERR3771804	Dorman et al. NatComm 2020		Clinical	NA	NA	1996	Argentina	No					Inaba											99.38	0	274	ctxB3_B3b	None	None	None	None	ΔVC_0507 ΔVC_0511-VC_0515 VC_0516-interrupted	ΔVC_A0456	Other	NA	NA	None	no	None	no	None	no	None	no	None	no	None	no
26237_7_41	ERR3771805	Dorman et al. NatComm 2020		Clinical	NA	NA	1996	Argentina	No					Ogawa											99.39	0	277	ctxB3_B3b	None	None	None	None	ΔVC_0509 ΔVC_0511-VC_0515 VC_0516-interrupted	ΔVC_A0456	Other	NA	NA	None	no	None	no	None	no	None	no	None	no	None	no
26237_7_43	ERR3771807	Dorman et al. NatComm 2020		Clinical	NA	NA	1996	Argentina	No					Inaba											99.39	0	281	ctxB3_B3b	None	None	None	None	ΔVC_0507 ΔVC_0509 ΔVC_0511-VC_0515 VC_0516-interrupted	ΔVC_A0456	Other	NA	NA	None	no	None	no	None	no	None	no	None	no	None	no
26237_7_46	ERR3771810	Dorman et al. NatComm 2020		Clinical	NA	NA	1993	Argentina	No					Ogawa											99.33	0	275	ctxB3_B3b	None	None	None	None	ΔVC_0507 ΔVC_0511-VC_0515 VC_0516-interrupted	ΔVC_A0456	Other	NA	NA	None	no	None	no	None	no	None	no	None	no	None	no
26237_7_50	ERR3771814	Dorman et al. NatComm 2020		Clinical	NA	NA	1993	Argentina	No					Ogawa											99.37	0	262	ctxB3_B3b	None	None	None	None	ΔVC_0507 ΔVC_0509 ΔVC_0511-VC_0515 VC_0516-interrupted	ΔVC_A0456	Other	NA	NA	None	no	None	no	None	no	None	no	None	no	None	no
26237_7_51	ERR3771815	Dorman et al. NatComm 2020		Clinical	NA	NA	1993	Argentina	No					Ogawa											99.41	0	262	ctxB3_B3b	None	None	None	None	ΔVC_0507 ΔVC_0509 ΔVC_0511-VC_0515 VC_0516-interrupted	ΔVC_A0456	Other	NA	NA	None	no	None	no	None	no	None	no	None	no	None	no
26237_7_52	ERR3771816	Dorman et al. NatComm 2020		Clinical	NA	NA	1993	Argentina	No					Ogawa											99.37	0	258	ctxB3_B3b	None	None	None	None	ΔVC_0507 ΔVC_0509 ΔVC_0511-VC_0515 VC_0516-interrupted	ΔVC_A0456	Other	NA	NA	None	no	None	no	None	no	None	no	None	no	None	no
26237_7_53	ERR3771817	Dorman et al. NatComm 2020		Environmental	NA	NA	1993	Argentina	No					Ogawa											99.32	0	264	ctxB3_B3b	None	None	None	None	ΔVC_0511-VC_0515 VC_0516-interrupted	ΔVC_A0456	Other	NA	NA	None	no	None	no	None	no	None	no	None	no	None	no
26237_7_54	ERR3771818	Dorman et al. NatComm 2020		Clinical	NA	NA	1993	Argentina	No					Ogawa											99.33	0	261	ctxB3_B3b	None	None	None	None	ΔVC_0507 ΔVC_0509 ΔVC_0511-VC_0515 VC_0516-interrupted	ΔVC_A0456	Other	NA	NA	None	no	None	no	None	no	None	no	None	no	None	no
26237_7_55	ERR3771819	Dorman et al. NatComm 2020		Clinical	NA	NA	1993	Argentina	No					Ogawa											99.34	0	257	ctxB3_B3b	None	None	None	None	ΔVC_0507 ΔVC_0511-VC_0515 VC_0516-interrupted	ΔVC_A0456	Other	NA	NA	None	no	None	no	None	no	None	no	None	no	None	no
26237_7_56	ERR3771820	Dorman et al. NatComm 2020		Clinical	NA	NA	1993	Argentina	No					Ogawa											99.29	0	270	ctxB3_B3b	None	None	None	None	ΔVC_0507 ΔVC_0511-VC_0515 VC_0516-interrupted	ΔVC_A0456	Other	NA	NA	None	no	None	no	None	no	None	no	None	no	None	no
26237_7_57	ERR3771821	Dorman et al. NatComm 2020		Clinical	NA	NA	1993	Argentina	No					Ogawa											99.36	0	268	ctxB3_B3b	None	None	None	None	ΔVC_0493 ΔVC_0507 ΔVC_0509 ΔVC_0511-VC_0515 VC_0516-interrupted	ΔVC_A0456	Other	NA	NA	None	no	None	no	None	no	None	no	None	no	None	no
26237_7_59	ERR3771823	Dorman et al. NatComm 2020		Clinical	NA	NA	1992	Argentina	No					Ogawa											99.37	0	269	ctxB3_B3b	None	None	None	None	ΔVC_0507 ΔVC_0511-VC_0515 VC_0516-interrupted	ΔVC_A0456	Other	NA	NA	None	no	None	no	None	no	None	no	None	no	None	no
26237_7_60	ERR3771824	Dorman et al. NatComm 2020		Clinical	NA	NA	1993	Argentina	No					Ogawa											96.3	0	297	None	None	None	pOW443149	None	ΔVC_0507 ΔVC_0511-VC_0515 VC_0516-interrupted	ΔVC_A0456	Other	NA	NA	None	no	None	no	None	no	None	no	None	no	None	no
26237_7_61	ERR3771825	Dorman et al. NatComm 2020		Clinical	NA	NA	1992	Argentina	No					Ogawa											99.35	0	286	ctxB3_B3b	None	None	None	None	ΔVC_0507 ΔVC_0509 ΔVC_0511-VC_0515 VC_0516-interrupted	ΔVC_A0456	Other	NA	NA	None	no	None	no	None	no	None	no	None	no	None	no
26237_7_62	ERR3771826	Dorman et al. NatComm 2020		Clinical	NA	NA	1993	Argentina	No					Ogawa											99.39	0	270	ctxB3_B3b	None	None	None	None	ΔVC_0507 ΔVC_0509 ΔVC_0511-VC_0515 VC_0516-interrupted	ΔVC_A0456	Other	NA	NA	None	no	None	no	None	no	None	no	None	no	None	no
26237_7_63	ERR3771827	Dorman et al. NatComm 2020		Clinical	NA	NA	1993	Argentina	No					Ogawa											99.35	0	163	ctxB3_B3b	None	None	None	None	ΔVC_0502-VC_0515 VC_0516-interrupted	ΔVC_A0456	Other	NA	NA	None	no	None	no	None	no	None	no	None	no	None	no
26237_7_64	ERR3771828	Dorman et al. NatComm 2020		Clinical	NA	NA	1993	Argentina	No					Ogawa											99.35	0	276	ctxB3_B3b	None	None	None	None	ΔVC_0507 ΔVC_0509 ΔVC_0511-VC_0515 VC_0516-interrupted	ΔVC_A0456	Other	NA	NA	None	no	None	no	None	no	None	no	None	no	None	no
26237_7_66	ERR3771829	Dorman et al. NatComm 2020		Clinical	NA	NA	1992	Argentina	No					Ogawa											98.41	0	275	ctxB3_B3b	None	None	None	None	ΔVC_0507 ΔVC_0511-VC_0515 VC_0516-interrupted	ΔVC_A0456	Other	NA	NA	None	no	None	no	None	no	None	no	None	no	None	no
26237_7_67	ERR3771830	Dorman et al. NatComm 2020		Clinical	NA	NA	1992	Argentina	No					Ogawa											99.33	0	301	ctxB3_B3b	None	None	None	None	ΔVC_0507 ΔVC_0509 ΔVC_0511-VC_0515 VC_0516-interrupted	ΔVC_A0456	Other	NA	NA	None	no	None	no	None	no	None	no	None	no	None	no
26237_7_68	ERR3771831	Dorman et al. NatComm 2020		Clinical	NA	NA	1993	Argentina	No					Ogawa											99.34	0	266	ctxB3_B3b	None	None	None	None	ΔVC_0507 ΔVC_0509 ΔVC_0511-VC_0515 VC_0516-interrupted	ΔVC_A0456	Other	NA	NA	None	no	None	no	None	no	None	no	None	no	None	no
26237_7_69	ERR3771832	Dorman et al. NatComm 2020		Clinical	NA	NA	1993	Argentina	No					Ogawa											99.38	0	265	ctxB3_B3b	None	None	None	None	ΔVC_0507 ΔVC_0511-VC_0515 VC_0516-interrupted	ΔVC_A0456	Other	NA	NA	None	no	None	no	None	no	None	no	None	no	None	no
26237_7_70	ERR3771833	Dorman et al. NatComm 2020		Clinical	NA	NA	1993	Argentina	No					Ogawa											99.36	0	262	ctxB3_B3b	None	None	None	None	ΔVC_0507 ΔVC_0509 ΔVC_0511-VC_0515 VC_0516-interrupted	ΔVC_A0456	Other	NA	NA	None	no	None	no	None	no	None	no	None	no	None	no
26237_7_71	ERR3771834	Dorman et al. NatComm 2020		Clinical	NA	NA	1993	Argentina	No					Ogawa											99.38	0	281	ctxB3_B3b	None	None	None	None	ΔVC_0507 ΔVC_0511-VC_0516	ΔVC_A0456	Other	NA	NA	None	no	None	no	None	no	None	no	None	no	None	no
26237_7_72	ERR3771835	Dorman et al. NatComm 2020		Clinical	NA	NA	1993	Argentina	No					Ogawa											99.39	0	271	ctxB3_B3b	None	None	None	None	ΔVC_0507 ΔVC_0511-VC_0515 VC_0516-interrupted	ΔVC_A0456	Other	NA	NA	None	no	None	no	None	no	None	no	None	no	None	no
26237_7_73	ERR3771836	Dorman et al. NatComm 2020		Clinical	NA	NA	1993	Argentina	No					Inaba											98.31	0	264	ctxB3_B3b	None	None	None	None	ΔVC_0507 ΔVC_0509 ΔVC_0511-VC_0515 VC_0516-interrupted	ΔVC_A0456	Other	NA	NA	None	no	None	no	None	no	None	no	None	no	None	no
26237_7_74	ERR3771837	Dorman et al. NatComm 2020		Clinical	NA	NA	1993	Argentina	No																99.32	0	270	ctxB3_B3b	None	None	None	None	ΔVC_0507 ΔVC_0511-VC_0515 VC_0516-interrupted	ΔVC_A0456	Other	NA	NA	None	no	None	no	None	no	None	no	None	no	None	no
26237_7_75	ERR3771838	Dorman et al. NatComm 2020		Clinical	NA	NA	1993	Argentina	No					Ogawa											99.37	0	262	ctxB3_B3b	None	None	None	None	ΔVC_0507 ΔVC_0511-VC_0515 VC_0516-interrupted	ΔVC_A0456	Other	NA	NA	None	no	None	no	None	no	None	no	None	no	None	no
26237_7_76	ERR3771839	Dorman et al. NatComm 2020		Clinical	NA	NA	1993	Argentina	No					Ogawa											99.38	0	264	ctxB3_B3b	None	None	None	None	ΔVC_0507 ΔVC_0509 ΔVC_0511-VC_0515 VC_0516-interrupted	ΔVC_A0456	Other	NA	NA	None	no	None	no	None	no	None	no	None	no	None	no
26237_7_77	ERR3771840	Dorman et al. NatComm 2020		Clinical	NA	NA	1993	Argentina	No					Ogawa											95.79	0	267	ctxB3_B3b	None	None	None	None	ΔVC_0507 ΔVC_0509 ΔVC_0511-VC_0515 VC_0516-interrupted	ΔVC_A0456	Other	NA	NA	None	no	None	no	None	no	None	no	None	no	None	no
26237_7_78	ERR3771841	Dorman et al. NatComm 2020		Clinical	NA	NA	1993	Argentina	No					Ogawa											99.41	0	261	ctxB3_B3b	None	None	None	None	ΔVC_0507 ΔVC_0509 ΔVC_0511-VC_0515 VC_0516-interrupted	ΔVC_A0456	Other	NA	NA	None	no	None	no	None	no	None	no	None	no	None	no
26237_7_79	ERR3771842	Dorman et al. NatComm 2020		Clinical	NA	NA	1993	Argentina	No																99.39	0	262	ctxB3_B3b	None	None	None	None	ΔVC_0507 ΔVC_0511-VC_0515 VC_0516-interrupted	ΔVC_A0456	Other	NA	NA	None	no	None	no	None	no	None	no	None	no	None	no
26237_7_80	ERR3771843	Dorman et al. NatComm 2020		Clinical	NA	NA	1993	Argentina	No					Ogawa											99.39	0	267	ctxB3_B3b	None	None	None	None	ΔVC_0507 ΔVC_0509 ΔVC_0511-VC_0515 VC_0516-interrupted	ΔVC_A0456	Other	NA	NA	None	no	None	no	None	no	None	no	None	no	None	no
26237_7_81	ERR3771844	Dorman et al. NatComm 2020		Environmental	NA	NA	1993	Argentina	No					Ogawa											99.41	0	271	ctxB3_B3b	None	None	None	None	ΔVC_0507 ΔVC_0509 ΔVC_0511-VC_0515 VC_0516-interrupted	ΔVC_A0456	Other	NA	NA	None	no	None	no	None	no	None	no	None	no	None	no
26237_7_82	ERR3771845	Dorman et al. NatComm 2020		Environmental	NA	NA	1993	Argentina	No					Ogawa											99.39	0	266	ctxB3_B3b	None	None	None	None	ΔVC_0507 ΔVC_0511-VC_0515 VC_0516-interrupted	ΔVC_A0456	Other	NA	NA	None	no	None	no	None	no	None	no	None	no	None	no
26237_7_83	ERR3771846	Dorman et al. NatComm 2020		Clinical	NA	NA	1993	Argentina	No					Ogawa											99.36	0	267	ctxB3_B3b	None	None	None	None	ΔVC_0507 ΔVC_0511-VC_0515 VC_0516-interrupted	ΔVC_A0456	Other	NA	NA	None	no	None	no	None	no	None	no	None	no	None	no
26237_7_84	ERR3771847	Dorman et al. NatComm 2020		Clinical	NA	NA	1993	Argentina	No					Ogawa											99.4	0	277	ctxB3_B3b	None	None	None	None	ΔVC_0509 ΔVC_0511-VC_0516	ΔVC_A0456	Other	NA	NA	None	no	None	no	None	no	None	no	None	no	None	no
26237_7_85	ERR3771848	Dorman et al. NatComm 2020		Clinical	NA	NA	1993	Argentina	No					Ogawa											99.41	0	261	ctxB3_B3b	None	None	None	None	ΔVC_0507 ΔVC_0511-VC_0515 VC_0516-interrupted	ΔVC_A0456	Other	NA	NA	None	no	None	no	None	no	None	no	None	no	None	no
26237_7_86	ERR3771849	Dorman et al. NatComm 2020		Clinical	NA	NA	1993	Argentina	No					Ogawa											99.24	0	276	ctxB3_B3b	None	None	None	None	ΔVC_0507 ΔVC_0511-VC_0515 VC_0516-interrupted	ΔVC_A0456	Other	NA	NA	None	no	None	no	None	no	None	no	None	no	None	no
26237_7_87	ERR3771850	Dorman et al. NatComm 2020		Clinical	NA	NA	1993	Argentina	No					Ogawa											99.38	0	273	ctxB3_B3b	None	None	None	None	ΔVC_0507 ΔVC_0511-VC_0515 VC_0516-interrupted	ΔVC_A0456	Other	NA	NA	None	no	None	no	None	no	None	no	None	no	None	no
26237_7_88	ERR3771851	Dorman et al. NatComm 2020		Clinical	NA	NA	1993	Argentina	No					Ogawa											99.42	0	274	ctxB3_B3b	None	None	None	None	ΔVC_0509 ΔVC_0511-VC_0515 VC_0516-interrupted	ΔVC_A0456	Other	NA	NA	None	no	None	no	None	no	None	no	None	no	None	no
26237_7_89	ERR3771852	Dorman et al. NatComm 2020		Clinical	NA	NA	1993	Argentina	No					Ogawa											99.44	0	272	None	None	None	None	None	ΔVC_0507 ΔVC_0509 ΔVC_0511-VC_0515 VC_0516-interrupted	ΔVC_A0456	Other	NA	NA	None	no	None	no	None	no	None	no	None	no	None	no
26237_7_91	ERR3771854	Dorman et al. NatComm 2020		Clinical	NA	NA	1993	Argentina	No					Ogawa											99.52	0	280	None	None	None	None	None	ΔVC_0507 ΔVC_0509 ΔVC_0511-VC_0516	ΔVC_A0456	Other	NA	NA	None	no	None	no	None	no	None	no	None	no	None	no
26237_7_92	ERR3771855	Dorman et al. NatComm 2020		Clinical	NA	NA	1993	Argentina	No					Ogawa											99.39	0	274	ctxB3_B3b	None	None	None	None	ΔVC_0507 ΔVC_0511-VC_0515 VC_0516-interrupted	ΔVC_A0456	Other	NA	NA	None	no	None	no	None	no	None	no	None	no	None	no
26237_7_93	ERR3771856	Dorman et al. NatComm 2020		Clinical	NA	NA	1993	Argentina	No					Ogawa											99.36	0	274	ctxB3_B3b	None	None	None	None	ΔVC_0507 ΔVC_0509 ΔVC_0511-VC_0515 VC_0516-interrupted	ΔVC_A0456	Other	NA	NA	None	no	None	no	None	no	None	no	None	no	None	no
26237_7_94	ERR3771857	Dorman et al. NatComm 2020		Clinical	NA	NA	1993	Argentina	No					Ogawa											98.22	0	261	ctxB3_B3b	None	None	None	None	ΔVC_0507 ΔVC_0509 ΔVC_0511-VC_0515 VC_0516-interrupted	ΔVC_A0456	Other	NA	NA	None	no	None	no	None	no	None	no	None	no	None	no
26237_7_95	ERR3771858	Dorman et al. NatComm 2020		Clinical	NA	NA	1993	Argentina	No					Ogawa											99.51	0	271	None	None	None	None	None	ΔVC_0507 ΔVC_0509 ΔVC_0511-VC_0515 VC_0516-interrupted	ΔVC_A0456	Other	NA	NA	None	no	None	no	None	no	None	no	None	no	None	no
26237_7_96	ERR3771859	Dorman et al. NatComm 2020		Clinical	NA	NA	1993	Argentina	No					Ogawa											99.38	0	269	ctxB3_B3b	None	None	None	None	ΔVC_0507 ΔVC_0509 ΔVC_0511-VC_0515 VC_0516-interrupted	ΔVC_A0456	Other	NA	NA	None	no	None	no	None	no	None	no	None	no	None	no
26237_7_97	ERR3771860	Dorman et al. NatComm 2020		Clinical	NA	NA	1993	Argentina	No					Ogawa											99.34	0	272	ctxB3_B3b	None	None	None	None	ΔVC_0507 ΔVC_0511-VC_0515 VC_0516-interrupted	ΔVC_A0456	Other	NA	NA	None	no	None	no	None	no	None	no	None	no	None	no
26237_7_98	ERR3771861	Dorman et al. NatComm 2020		Clinical	NA	NA	1993	Argentina	No					Ogawa											99.16	0	271	ctxB3_B3b	None	None	None	None	ΔVC_0507 ΔVC_0509 ΔVC_0511-VC_0515 VC_0516-interrupted	ΔVC_A0456	Other	NA	NA	None	no	None	no	None	no	None	no	None	no	None	no
26237_7_99	ERR3771862	Dorman et al. NatComm 2020		Clinical	NA	NA	1993	Argentina	No					Ogawa											99.34	0	262	ctxB3_B3b	None	None	None	None	ΔVC_0507 ΔVC_0511-VC_0515 VC_0516-interrupted	ΔVC_A0456	Other	NA	NA	None	no	None	no	None	no	None	no	None	no	None	no
26268_1_1	ERR3771954	Dorman et al. NatComm 2020		Clinical	NA	NA	1993	Argentina	No					Ogawa											95.37	0	267	ctxB3_B3b	None	None	None	None	ΔVC_0507 ΔVC_0511-VC_0515 VC_0516-interrupted	ΔVC_A0456	Other	NA	NA	None	no	None	no	None	no	None	no	None	no	None	no
26268_1_10	ERR3771960	Dorman et al. NatComm 2020		Clinical	NA	NA	1992	Argentina	No					Ogawa											99.46	0	268	ctxB3_B3b	None	None	None	None	ΔVC_0507 ΔVC_0511-VC_0515 VC_0516-interrupted	ΔVC_A0456	Other	NA	NA	None	no	None	no	None	no	None	no	None	no	None	no
26268_1_100	ERR3772047	Dorman et al. NatComm 2020		Clinical	NA	NA	1997	Argentina	No					Ogawa											99.39	0	268	ctxB3_B3b	None	None	None	None	ΔVC_0511-VC_0516	ΔVC_A0456	Other	NA	NA	None	no	None	no	None	no	None	no	None	no	None	no
26268_1_101	ERR3772048	Dorman et al. NatComm 2020		Clinical	NA	NA	1997	Argentina	No					Ogawa											99.4	0	265	ctxB3_B3b	None	None	None	None	ΔVC_0507 ΔVC_0509 ΔVC_0511-VC_0516	ΔVC_A0456	Other	NA	NA	None	no	None	no	None	no	None	no	None	no	None	no
26268_1_102	ERR3772049	Dorman et al. NatComm 2020		Clinical	NA	NA	1997	Argentina	No					Ogawa											99.38	0	270	None	None	None	None	None	ΔVC_0507 ΔVC_0509 ΔVC_0511-VC_0515 VC_0516-interrupted	ΔVC_A0456	Other	NA	NA	None	no	None	no	None	no	None	no	None	no	None	no
26268_1_105	ERR3772052	Dorman et al. NatComm 2020		Clinical	NA	NA	1997	Argentina	No					Ogawa											99.37	0	262	ctxB3_B3b	None	None	None	None	ΔVC_0507 ΔVC_0511-VC_0515 VC_0516-interrupted	ΔVC_A0456	Other	NA	NA	None	no	None	no	None	no	None	no	None	no	None	no
26268_1_106	ERR3772053	Dorman et al. NatComm 2020		Clinical	NA	NA	1997	Argentina	No					Inaba											99.55	0	267	None	None	None	None	None	ΔVC_0507 ΔVC_0509 ΔVC_0511-VC_0515 VC_0516-interrupted	ΔVC_A0456	Other	NA	NA	None	no	None	no	None	no	None	no	None	no	None	no
26268_1_107	ERR3772054	Dorman et al. NatComm 2020			NA	NA	NA	Argentina	No																99.42	0	278	ctxB3_B3b	None	None	None	None	ΔVC_0507 ΔVC_0509 ΔVC_0511-VC_0516	ΔVC_A0456	Other	NA	NA	None	no	None	no	None	no	None	no	None	no	None	no
26268_1_108	ERR3772055	Dorman et al. NatComm 2020		Clinical	NA	NA	1996	Argentina	No					Ogawa											99.39	0	271	ctxB3_B3b	None	None	None	None	ΔVC_0507 ΔVC_0511-VC_0515 VC_0516-interrupted	ΔVC_A0456	Other	NA	NA	None	no	None	no	None	no	None	no	None	no	None	no
26268_1_109	ERR3772056	Dorman et al. NatComm 2020		Clinical	NA	NA	1997	Argentina	No					Ogawa											99.5	0	274	None	None	None	None	None	ΔVC_0507 ΔVC_0511-VC_0515 VC_0516-interrupted	ΔVC_A0456	Other	NA	NA	None	no	None	no	None	no	None	no	None	no	None	no
26268_1_11	ERR3771961	Dorman et al. NatComm 2020		Clinical	NA	NA	1993	Argentina	No					Ogawa											99.56	0	269	None	None	None	None	None	ΔVC_0507 ΔVC_0509 ΔVC_0511-VC_0515 VC_0516-interrupted	ΔVC_A0456	Other	NA	NA	None	no	None	no	None	no	None	no	None	no	None	no
26268_1_110	ERR3772057	Dorman et al. NatComm 2020		Clinical	NA	NA	1997	Argentina	No					Ogawa											99.55	0	263	None	None	None	None	None	ΔVC_0507 ΔVC_0511-VC_0515 VC_0516-interrupted	ΔVC_A0456	Other	NA	NA	None	no	None	no	None	no	None	no	None	no	None	no
26268_1_111	ERR3772058	Dorman et al. NatComm 2020		Clinical	NA	NA	1997	Argentina	No					Ogawa											99.32	0	267	ctxB3_B3b	None	None	None	None	ΔVC_0507 ΔVC_0511-VC_0515 VC_0516-interrupted	ΔVC_A0456	Other	NA	NA	None	no	None	no	None	no	None	no	None	no	None	no
26268_1_112	ERR3772059	Dorman et al. NatComm 2020		Clinical	NA	NA	1996	Argentina	No					Ogawa											99.43	0	274	ctxB3_B3b	None	None	None	None	ΔVC_0507 ΔVC_0509 ΔVC_0511-VC_0515 VC_0516-interrupted	ΔVC_A0456	Other	NA	NA	None	no	None	no	None	no	None	no	None	no	None	no
26268_1_113	ERR3772060	Dorman et al. NatComm 2020		Clinical	NA	NA	1997	Argentina	No					Ogawa											99.48	0	265	ctxB3_B3b	None	None	None	None	ΔVC_0507 ΔVC_0509 ΔVC_0511-VC_0516	ΔVC_A0456	Other	NA	NA	None	no	None	no	None	no	None	no	None	no	None	no
26268_1_115	ERR3772062	Dorman et al. NatComm 2020		Clinical	NA	NA	1997	Argentina	No					Ogawa											99.42	0	275	ctxB3_B3b	None	None	None	None	ΔVC_0507 ΔVC_0511-VC_0515 VC_0516-interrupted	ΔVC_A0456	Other	NA	NA	None	no	None	no	None	no	None	no	None	no	None	no
26268_1_117	ERR3772064	Dorman et al. NatComm 2020			NA	NA	NA	Argentina	No																99.42	0	270	ctxB3_B3b	None	None	None	None	ΔVC_0507 ΔVC_0511-VC_0515 VC_0516-interrupted	ΔVC_A0456	Other	NA	NA	None	no	None	no	None	no	None	no	None	no	None	no
26268_1_118	ERR3772065	Dorman et al. NatComm 2020		Clinical	NA	NA	1997	Argentina	No					Ogawa											99.46	0	279	ctxB3_B3b	None	None	None	None	ΔVC_0507 ΔVC_0511-VC_0515 VC_0516-interrupted	ΔVC_A0456	Other	NA	NA	None	no	None	no	None	no	None	no	None	no	None	no
26268_1_119	ERR3772066	Dorman et al. NatComm 2020		Clinical	NA	NA	1997	Argentina	No					Ogawa											99.45	0	269	ctxB3_B3b	None	None	None	None	ΔVC_0490-VC_0516	ΔVC_A0455-VC_A0459	Other	NA	NA	None	no	None	no	None	no	None	no	None	no	None	no
26268_1_12	ERR3771962	Dorman et al. NatComm 2020		Clinical	NA	NA	1993	Argentina	No					Ogawa											98.9	0	256	ctxB3_B3b	None	None	None	None	ΔVC_0507 ΔVC_0511-VC_0516	ΔVC_A0456	Other	NA	NA	None	no	None	no	None	no	None	no	None	no	None	no
26268_1_120	ERR3772067	Dorman et al. NatComm 2020		Clinical	NA	NA	1997	Argentina	No					Ogawa											98.82	0	279	ctxB3_B3b	None	None	None	None	ΔVC_0490-VC_0516	ΔVC_A0455-VC_A0459	Other	NA	NA	None	no	None	no	None	no	None	no	None	no	None	no
26268_1_121	ERR3772068	Dorman et al. NatComm 2020		Clinical	NA	NA	1997	Argentina	No					Ogawa											99.44	0	274	ctxB3_B3b	None	None	None	None	ΔVC_0490-VC_0516	ΔVC_A0455-VC_A0459	Other	NA	NA	None	no	None	no	None	no	None	no	None	no	None	no
26268_1_123	ERR3772070	Dorman et al. NatComm 2020		Clinical	NA	NA	1997	Argentina	No					Ogawa											99.43	0	263	ctxB3_B3b	None	None	None	None	ΔVC_0490-VC_0516	ΔVC_A0455-VC_A0459	Other	NA	NA	None	no	None	no	None	no	None	no	None	no	None	no
26268_1_124	ERR3772071	Dorman et al. NatComm 2020		Clinical	NA	NA	1997	Argentina	No					Ogawa											99.39	0	265	ctxB3_B3b	None	None	None	None	ΔVC_0490-VC_0516	ΔVC_A0455-VC_A0459	Other	NA	NA	None	no	None	no	None	no	None	no	None	no	None	no
26268_1_125	ERR3772072	Dorman et al. NatComm 2020		Clinical	NA	NA	1997	Argentina	No					Ogawa											99.46	0	265	ctxB3_B3b	None	None	None	None	ΔVC_0490-VC_0516	ΔVC_A0455-VC_A0459	Other	NA	NA	None	no	None	no	None	no	None	no	None	no	None	no
26268_1_126	ERR3772073	Dorman et al. NatComm 2020		Clinical	NA	NA	1997	Argentina	No					Ogawa											99.45	0	274	ctxB3_B3b	None	None	None	None	ΔVC_0507 ΔVC_0509 ΔVC_0511-VC_0516	ΔVC_A0456	Other	NA	NA	None	no	None	no	None	no	None	no	None	no	None	no
26268_1_128	ERR3772075	Dorman et al. NatComm 2020		Clinical	NA	NA	1997	Argentina	No					Ogawa											99.42	0	262	ctxB3_B3b	None	None	None	None	ΔVC_0507 ΔVC_0511-VC_0516	ΔVC_A0456	Other	NA	NA	None	no	None	no	None	no	None	no	None	no	None	no
26268_1_129	ERR3772076	Dorman et al. NatComm 2020		Clinical	NA	NA	1997	Argentina	No					Ogawa											99.44	0	273	ctxB3_B3b	None	None	None	None	ΔVC_0507 ΔVC_0511-VC_0515 VC_0516-interrupted	ΔVC_A0456	Other	NA	NA	None	no	None	no	None	no	None	no	None	no	None	no
26268_1_13	ERR3771963	Dorman et al. NatComm 2020		Clinical	NA	NA	1992	Argentina	No					Ogawa											99.66	0	267	None	None	None	None	None	ΔVC_0507 ΔVC_0511-VC_0516	ΔVC_A0456	Other	NA	NA	None	no	None	no	None	no	None	no	None	no	None	no
26268_1_130	ERR3772077	Dorman et al. NatComm 2020		Clinical	NA	NA	1997	Argentina	No					Ogawa											99.47	0	283	ctxB3_B3b	None	None	None	None	ΔVC_0507 ΔVC_0509 ΔVC_0511-VC_0515 VC_0516-interrupted	ΔVC_A0456	Other	NA	NA	None	no	None	no	None	no	None	no	None	no	None	no
26268_1_131	ERR3772078	Dorman et al. NatComm 2020		Clinical	NA	NA	1997	Argentina	No					Ogawa											99.47	0	267	ctxB3_B3b	None	None	None	None	ΔVC_0507 ΔVC_0509 ΔVC_0511-VC_0515 VC_0516-interrupted	ΔVC_A0456	Other	NA	NA	None	no	None	no	None	no	None	no	None	no	None	no
26268_1_132	ERR3772079	Dorman et al. NatComm 2020		Clinical	NA	NA	1997	Argentina	No					Ogawa											99.44	0	273	ctxB3_B3b	None	None	None	None	ΔVC_0507 ΔVC_0509 ΔVC_0511-VC_0516	ΔVC_A0456	Other	NA	NA	None	no	None	no	None	no	None	no	None	no	None	no
26268_1_133	ERR3772080	Dorman et al. NatComm 2020		Clinical	NA	NA	1997	Argentina	No					Ogawa											99.44	0	269	ctxB3_B3b	None	None	None	None	ΔVC_0507 ΔVC_0509 ΔVC_0511-VC_0516	ΔVC_A0456	Other	NA	NA	None	no	None	no	None	no	None	no	None	no	None	no
26268_1_134	ERR3772081	Dorman et al. NatComm 2020		Clinical	NA	NA	1997	Argentina	No					Ogawa											99.45	0	272	ctxB3_B3b	None	None	None	None	ΔVC_0507 ΔVC_0511-VC_0515 VC_0516-interrupted	ΔVC_A0456	Other	NA	NA	None	no	None	no	None	no	None	no	None	no	None	no
26268_1_135	ERR3772082	Dorman et al. NatComm 2020		Clinical	NA	NA	1996	Argentina	No					Inaba											99.45	0	276	ctxB3_B3b	None	None	None	None	ΔVC_0507 ΔVC_0511-VC_0515 VC_0516-interrupted	ΔVC_A0456	Other	NA	NA	None	no	None	no	None	no	None	no	None	no	None	no
26268_1_14	ERR3771964	Dorman et al. NatComm 2020		Clinical	NA	NA	1993	Argentina	No					Ogawa											99.44	0	276	ctxB3_B3b	None	None	None	None	ΔVC_0507 ΔVC_0511-VC_0515 VC_0516-interrupted	ΔVC_A0456	Other	NA	NA	None	no	None	no	None	no	None	no	None	no	None	no
26268_1_140	ERR3772087	Dorman et al. NatComm 2020		Clinical	NA	NA	1996	Argentina	No					Inaba											99.45	0	259	ctxB3_B3b	None	None	None	None	ΔVC_0507 ΔVC_0509 ΔVC_0511-VC_0516	ΔVC_A0456	Other	NA	NA	None	no	None	no	None	no	None	no	None	no	None	no
26268_1_141	ERR3772088	Dorman et al. NatComm 2020		Clinical	NA	NA	1996	Argentina	No					Inaba											99.44	0	270	ctxB3_B3b	None	None	None	None	ΔVC_0507 ΔVC_0511-VC_0515 VC_0516-interrupted	ΔVC_A0456	Other	NA	NA	None	no	None	no	None	no	None	no	None	no	None	no
26268_1_142	ERR3772089	Dorman et al. NatComm 2020		Clinical	NA	NA	1996	Argentina	No					Inaba											99.42	0	268	ctxB3_B3b	None	None	None	None	ΔVC_0507 ΔVC_0511-VC_0515 VC_0516-interrupted	ΔVC_A0456	Other	NA	NA	None	no	None	no	None	no	None	no	None	no	None	no
26268_1_143	ERR3772090	Dorman et al. NatComm 2020		Clinical	NA	NA	1996	Argentina	No					Inaba											99.47	0	287	ctxB3_B3b	None	None	None	None	ΔVC_0507 ΔVC_0511-VC_0515 VC_0516-interrupted	ΔVC_A0456	Other	NA	NA	None	no	None	no	None	no	None	no	None	no	None	no
26268_1_144	ERR3772091	Dorman et al. NatComm 2020		Clinical	NA	NA	1996	Argentina	No					Inaba											99.39	0	268	ctxB3_B3b	None	None	None	None	ΔVC_0507 ΔVC_0511-VC_0515 VC_0516-interrupted	ΔVC_A0456	Other	NA	NA	None	no	None	no	None	no	None	no	None	no	None	no
26268_1_145	ERR3772092	Dorman et al. NatComm 2020		Clinical	NA	NA	1996	Argentina	No					Inaba											99.43	0	261	ctxB3_B3b	None	None	None	None	ΔVC_0507 ΔVC_0509 ΔVC_0511-VC_0515 VC_0516-interrupted	ΔVC_A0456	Other	NA	NA	None	no	None	no	None	no	None	no	None	no	None	no
26268_1_148	ERR3772095	Dorman et al. NatComm 2020		Clinical	NA	NA	1996	Argentina	No					Inaba											99.43	0	269	ctxB3_B3b	None	None	None	None	ΔVC_0507 ΔVC_0510-VC_0515 VC_0516-interrupted	ΔVC_A0456	Other	NA	NA	None	no	None	no	None	no	None	no	None	no	None	no
26268_1_149	ERR3772096	Dorman et al. NatComm 2020		Clinical	NA	NA	1996	Argentina	No					Inaba											99.58	0	264	None	None	None	None	None	ΔVC_0507 ΔVC_0511-VC_0515 VC_0516-interrupted	ΔVC_A0456	Other	NA	NA	None	no	None	no	None	no	None	no	None	no	None	no
26268_1_15	ERR3771965	Dorman et al. NatComm 2020		Clinical	NA	NA	1992	Argentina	No					Ogawa											99.41	0	263	ctxB3_B3b	None	None	None	None	ΔVC_0507 ΔVC_0511-VC_0515 VC_0516-interrupted	ΔVC_A0456	Other	NA	NA	None	no	None	no	None	no	None	no	None	no	None	no
26268_1_152	ERR3772099	Dorman et al. NatComm 2020		Clinical	NA	NA	1992	Argentina	No					Ogawa											99.4	0	272	ctxB3_B3b	None	None	None	None	ΔVC_0507 VC_0509-interrupted ΔVC_0511-VC_0515 VC_0516-interrupted	ΔVC_A0456	Other	NA	NA	None	no	None	no	None	no	None	no	None	no	None	no
26268_1_154	ERR3772101	Dorman et al. NatComm 2020		Clinical	NA	NA	1992	Argentina	No					Ogawa											99.43	0	262	ctxB3_B3b	None	None	None	None	ΔVC_0507 ΔVC_0511-VC_0516	ΔVC_A0456	Other	NA	NA	None	no	None	no	None	no	None	no	None	no	None	no
26268_1_155	ERR3772102	Dorman et al. NatComm 2020		Clinical	NA	NA	1992	Argentina	No					Ogawa											99.45	0	271	ctxB3_B3b	None	None	None	None	ΔVC_0507 ΔVC_0511-VC_0516	ΔVC_A0456	Other	NA	NA	None	no	None	no	None	no	None	no	None	no	None	no
26268_1_157	ERR3772103	Dorman et al. NatComm 2020		Clinical	NA	NA	1992	Argentina	No					Ogawa											99.44	0	255	ctxB3_B3b	None	None	None	None	ΔVC_0507 ΔVC_0509 ΔVC_0511-VC_0515 VC_0516-interrupted	ΔVC_A0456	Other	NA	NA	None	no	None	no	None	no	None	no	None	no	None	no
26268_1_158	ERR3772104	Dorman et al. NatComm 2020		Clinical	NA	NA	1992	Argentina	No					Ogawa											96.5	0	256	ctxB3_B3b	None	None	None	None	ΔVC_0507 ΔVC_0509 ΔVC_0511-VC_0515 VC_0516-interrupted	ΔVC_A0456	Other	NA	NA	None	no	None	no	None	no	None	no	None	no	None	no
26268_1_159	ERR3772105	Dorman et al. NatComm 2020		Environmental	NA	NA	1992	Argentina	No																99.44	0	265	ctxB3_B3b	None	None	None	None	ΔVC_0507 ΔVC_0511-VC_0515 VC_0516-interrupted	ΔVC_A0456	Other	NA	NA	None	no	None	no	None	no	None	no	None	no	None	no
26268_1_16	ERR3771966	Dorman et al. NatComm 2020		Clinical	NA	NA	1992	Argentina	No					Ogawa											99.62	0	275	None	None	None	None	None	ΔVC_0507 ΔVC_0511-VC_0515 VC_0516-interrupted	ΔVC_A0456	Other	NA	NA	None	no	None	no	None	no	None	no	None	no	None	no
26268_1_160	ERR3772106	Dorman et al. NatComm 2020		Clinical	NA	NA	1992	Argentina	No					Inaba											99.43	0	261	ctxB3_B3b	None	None	None	None	ΔVC_0507 ΔVC_0511-VC_0515 VC_0516-interrupted	ΔVC_A0456	Other	NA	NA	None	no	None	no	None	no	None	no	None	no	None	no
26268_1_161	ERR3772107	Dorman et al. NatComm 2020		Clinical	NA	NA	1992	Argentina	No																99.45	0	265	ctxB3_B3b	None	None	None	None	ΔVC_0507 ΔVC_0511-VC_0516	ΔVC_A0456	Other	NA	NA	None	no	None	no	None	no	None	no	None	no	None	no
26268_1_164	ERR3772110	Dorman et al. NatComm 2020		Clinical	NA	NA	1996	Argentina	No					Inaba											99.45	0	269	ctxB3_B3b	None	None	None	None	ΔVC_0507 ΔVC_0509 ΔVC_0511-VC_0516	ΔVC_A0456	Other	NA	NA	None	no	None	no	None	no	None	no	None	no	None	no
26268_1_169	ERR3772114	Dorman et al. NatComm 2020		Clinical	NA	NA	1996	Argentina	No					Inaba											99.46	0	270	ctxB3_B3b	None	None	None	None	ΔVC_0507 ΔVC_0511-VC_0515 VC_0516-interrupted	ΔVC_A0456	Other	NA	NA	None	no	None	no	None	no	None	no	None	no	None	no
26268_1_17	ERR3771967	Dorman et al. NatComm 2020		Clinical	NA	NA	1992	Argentina	No					Ogawa											99.47	0	277	ctxB3_B3b	None	None	None	None	ΔVC_0507 ΔVC_0509 ΔVC_0511-VC_0515 VC_0516-interrupted	ΔVC_A0456	Other	NA	NA	None	no	None	no	None	no	None	no	None	no	None	no
26268_1_171	ERR3772116	Dorman et al. NatComm 2020		Clinical	NA	NA	1996	Argentina	No					Inaba											99.47	0	280	ctxB3_B3b	None	None	None	None	ΔVC_0507 ΔVC_0511-VC_0515 VC_0516-interrupted	ΔVC_A0456	Other	NA	NA	None	no	None	no	None	no	None	no	None	no	None	no
26268_1_174	ERR3772119	Dorman et al. NatComm 2020		Clinical	NA	NA	1996	Argentina	No					Inaba											99.45	0	257	ctxB3_B3b	None	None	None	None	ΔVC_0507 ΔVC_0511-VC_0515 VC_0516-interrupted	ΔVC_A0456	Other	NA	NA	None	no	None	no	None	no	None	no	None	no	None	no
26268_1_175	ERR3772120	Dorman et al. NatComm 2020		Clinical	NA	NA	1996	Argentina	No					Inaba											99.46	0	258	ctxB3_B3b	None	None	None	None	ΔVC_0507 ΔVC_0509 ΔVC_0511-VC_0515 VC_0516-interrupted	ΔVC_A0456	Other	NA	NA	None	no	None	no	None	no	None	no	None	no	None	no
26268_1_177	ERR3772122	Dorman et al. NatComm 2020		Clinical	NA	NA	1996	Argentina	No					Ogawa											99.46	0	259	ctxB3_B3b	None	None	None	None	ΔVC_0507 ΔVC_0511-VC_0516	ΔVC_A0456	Other	NA	NA	None	no	None	no	None	no	None	no	None	no	None	no
26268_1_178	ERR3772123	Dorman et al. NatComm 2020		Clinical	NA	NA	1996	Argentina	No					Ogawa											99.45	0	277	ctxB3_B3b	None	None	None	None	ΔVC_0507 ΔVC_0511-VC_0515 VC_0516-interrupted	ΔVC_A0456	Other	NA	NA	None	no	None	no	None	no	None	no	None	no	None	no
26268_1_18	ERR3771968	Dorman et al. NatComm 2020		Clinical	NA	NA	1992	Argentina	No					Ogawa											99.57	0	263	None	None	None	None	None	ΔVC_0507 ΔVC_0509 ΔVC_0511-VC_0516	ΔVC_A0456	Other	NA	NA	None	no	None	no	None	no	None	no	None	no	None	no
26268_1_181	ERR3772126	Dorman et al. NatComm 2020		Clinical	NA	NA	1996	Argentina	No					Inaba											99.48	0	268	ctxB3_B3b	None	None	None	None	ΔVC_0507 ΔVC_0511-VC_0515 VC_0516-interrupted	ΔVC_A0456	Other	NA	NA	None	no	None	no	None	no	None	no	None	no	None	no
26268_1_183	ERR3772128	Dorman et al. NatComm 2020		Clinical	NA	NA	1993	Argentina	No					Ogawa											99.5	0	255	ctxB3_B3b	None	None	None	None	ΔVC_0507 ΔVC_0509 ΔVC_0511-VC_0515 VC_0516-interrupted	ΔVC_A0456	Other	NA	NA	None	no	None	no	None	no	None	no	None	no	None	no
26268_1_184	ERR3772129	Dorman et al. NatComm 2020		Clinical	NA	NA	1993	Argentina	No					Ogawa											99.41	0	276	ctxB3_B3b	None	None	None	None	ΔVC_0507 ΔVC_0511-VC_0516	ΔVC_A0456	Other	NA	NA	None	no	None	no	None	no	None	no	None	no	None	no
26268_1_186	ERR3772131	Dorman et al. NatComm 2020		Clinical	NA	NA	1992	Argentina	No					Ogawa											99.32	0	255	ctxB3_B3b	None	None	None	None	ΔVC_0507 ΔVC_0511-VC_0515 VC_0516-interrupted	ΔVC_A0456	Other	NA	NA	None	no	None	no	None	no	None	no	None	no	None	no
26268_1_189	ERR3772134	Dorman et al. NatComm 2020		Clinical	NA	NA	1992	Argentina	No					Ogawa											99.62	0	265	None	None	None	None	None	ΔVC_0507 ΔVC_0509 ΔVC_0511-VC_0515 VC_0516-interrupted	ΔVC_A0456	Other	NA	NA	None	no	None	no	None	no	None	no	None	no	None	no
26268_1_19	ERR3771969	Dorman et al. NatComm 2020		Clinical	NA	NA	1992	Argentina	No					Ogawa											99.6	0	267	None	None	None	None	None	ΔVC_0507 ΔVC_0509 ΔVC_0511-VC_0516	ΔVC_A0456	Other	NA	NA	None	no	None	no	None	no	None	no	None	no	None	no
26268_1_190	ERR3772135	Dorman et al. NatComm 2020		Clinical	NA	NA	1992	Argentina	No					Ogawa											99.36	0	247	ctxB3_B3b	None	None	None	None	ΔVC_0507 ΔVC_0509 ΔVC_0511-VC_0515 VC_0516-interrupted	ΔVC_A0456	Other	NA	NA	None	no	None	no	None	no	None	no	None	no	None	no
26268_1_191	ERR3772136	Dorman et al. NatComm 2020		Clinical	NA	NA	1992	Argentina	No					Ogawa											99.61	0	265	None	None	None	None	None	ΔVC_0507 ΔVC_0509 ΔVC_0511-VC_0515 VC_0516-interrupted	ΔVC_A0456	Other	NA	NA	None	no	None	no	None	no	None	no	None	no	None	no
26268_1_193	ERR3772138	Dorman et al. NatComm 2020		Clinical	NA	NA	1992	Argentina	No					Ogawa											99.45	0	248	ctxB3_B3b	None	None	None	None	ΔVC_0507 VC_0509-ins ΔVC_0511-VC_0516	ΔVC_A0456	Other	NA	NA	None	no	None	no	None	no	None	no	None	no	None	no
26268_1_194	ERR3772139	Dorman et al. NatComm 2020		Clinical	NA	NA	1992	Argentina	No					Ogawa											99.49	0	254	ctxB3_B3b	None	None	None	None	ΔVC_0507 ΔVC_0511-VC_0515 VC_0516-interrupted	ΔVC_A0456	Other	NA	NA	None	no	None	no	None	no	None	no	None	no	None	no
26268_1_195	ERR3772140	Dorman et al. NatComm 2020		Clinical	NA	NA	1992	Argentina	No					Ogawa											99.32	0	256	ctxB3_B3b	None	None	None	None	ΔVC_0507 ΔVC_0509 ΔVC_0511-VC_0515 VC_0516-interrupted	ΔVC_A0456	Other	NA	NA	None	no	None	no	None	no	None	no	None	no	None	no
26268_1_196	ERR3772141	Dorman et al. NatComm 2020		Clinical	NA	NA	1992	Argentina	No					Ogawa											99.46	0	248	ctxB3_B3b	None	None	None	None	ΔVC_0507 VC_0509-interrupted ΔVC_0511-VC_0515 VC_0516-interrupted	ΔVC_A0456	Other	NA	NA	None	no	None	no	None	no	None	no	None	no	None	no
26268_1_197	ERR3772142	Dorman et al. NatComm 2020		Clinical	NA	NA	1992	Argentina	No					Ogawa											99.39	0	251	ctxB3_B3b	None	None	None	None	ΔVC_0507 VC_0509-interrupted ΔVC_0511-VC_0515 VC_0516-interrupted	ΔVC_A0456	Other	NA	NA	None	no	None	no	None	no	None	no	None	no	None	no
26268_1_2	ERR3771955	Dorman et al. NatComm 2020		Clinical	NA	NA	1993	Argentina	No					Ogawa											95.56	0	260	ctxB3_B3b	None	None	None	None	ΔVC_0507 ΔVC_0509 ΔVC_0511-VC_0516	ΔVC_A0456	Other	NA	NA	None	no	None	no	None	no	None	no	None	no	None	no
26268_1_20	ERR3771970	Dorman et al. NatComm 2020		Clinical	NA	NA	1992	Argentina	No					Ogawa											99.61	0	267	None	None	None	None	None	ΔVC_0507 ΔVC_0509 ΔVC_0511-VC_0515 VC_0516-interrupted	ΔVC_A0456	Other	NA	NA	None	no	None	no	None	no	None	no	None	no	None	no
26268_1_200	ERR3772145	Dorman et al. NatComm 2020		Clinical	NA	NA	1992	Argentina	No					Ogawa											99.27	0	260	ctxB3_B3b	None	None	None	None	ΔVC_0507 ΔVC_0509 ΔVC_0511-VC_0515 VC_0516-interrupted	ΔVC_A0456	Other	NA	NA	None	no	None	no	None	no	None	no	None	no	None	no
26268_1_202	ERR3772147	Dorman et al. NatComm 2020		Clinical	NA	NA	1993	Argentina	No					Ogawa											99.48	0	267	ctxB3_B3b	None	None	None	None	ΔVC_0507 ΔVC_0509 VC_0510-interrupted ΔVC_0511-VC_0515 VC_0516-interrupted	ΔVC_A0456	Other	NA	NA	None	no	None	no	None	no	None	no	None	no	None	no
26268_1_205	ERR3772150	Dorman et al. NatComm 2020		Clinical	NA	NA	1993	Argentina	No					Ogawa											99.49	0	285	ctxB3_B3b	None	None	None	None	ΔVC_0507 ΔVC_0509 ΔVC_0511-VC_0515 VC_0516-interrupted	ΔVC_A0456	Other	NA	NA	None	no	None	no	None	no	None	no	None	no	None	no
26268_1_206	ERR3772151	Dorman et al. NatComm 2020		Clinical	NA	NA	1993	Argentina	No					Ogawa											99.54	0	260	None	None	None	None	None	ΔVC_0507 ΔVC_0509 ΔVC_0511-VC_0516	ΔVC_A0456	Other	NA	NA	None	no	None	no	None	no	None	no	None	no	None	no
26268_1_207	ERR3772152	Dorman et al. NatComm 2020		Clinical	NA	NA	1993	Argentina	No					Ogawa											99.56	0	259	None	None	None	None	None	ΔVC_0507 ΔVC_0509 ΔVC_0511-VC_0516	ΔVC_A0456	Other	NA	NA	None	no	None	no	None	no	None	no	None	no	None	no
26268_1_208	ERR3772153	Dorman et al. NatComm 2020		Clinical	NA	NA	1993	Argentina	No					Ogawa											99.46	0	262	ctxB3_B3b	None	None	None	None	ΔVC_0507 ΔVC_0511-VC_0515 VC_0516-interrupted	ΔVC_A0456	Other	NA	NA	None	no	None	no	None	no	None	no	None	no	None	no
26268_1_209	ERR3772154	Dorman et al. NatComm 2020		Clinical	NA	NA	1993	Argentina	No					Ogawa											99.49	0	249	ctxB3_B3b	None	None	None	None	ΔVC_0507 ΔVC_0511-VC_0516	ΔVC_A0456	Other	NA	NA	None	no	None	no	None	no	None	no	None	no	None	no
26268_1_21	ERR3771971	Dorman et al. NatComm 2020		Clinical	NA	NA	1992	Argentina	No					Ogawa											99.43	0	261	ctxB3_B3b	None	None	None	None	ΔVC_0507 ΔVC_0509 ΔVC_0511-VC_0516	ΔVC_A0456	Other	NA	NA	None	no	None	no	None	no	None	no	None	no	None	no
26268_1_210	ERR3772155	Dorman et al. NatComm 2020		Environmental	NA	NA	1993	Argentina	No					Ogawa											99.44	0	251	ctxB3_B3b	None	None	None	None	ΔVC_0507 ΔVC_0509 ΔVC_0511-VC_0516	ΔVC_A0456	Other	NA	NA	None	no	None	no	None	no	None	no	None	no	None	no
26268_1_211	ERR3772156	Dorman et al. NatComm 2020		Clinical	NA	NA	1993	Argentina	No					Ogawa											99.42	0	259	ctxB3_B3b	None	None	None	None	ΔVC_0507 ΔVC_0511-VC_0516	ΔVC_A0456	Other	NA	NA	None	no	None	no	None	no	None	no	None	no	None	no
26268_1_212	ERR3772157	Dorman et al. NatComm 2020		Clinical	NA	NA	1993	Argentina	No					Ogawa											99.46	0	260	ctxB3_B3b	None	None	None	None	ΔVC_0507 VC_0509-interrupted ΔVC_0511-VC_0515 VC_0516-interrupted	ΔVC_A0456	Other	NA	NA	None	no	None	no	None	no	None	no	None	no	None	no
26268_1_214	ERR3772159	Dorman et al. NatComm 2020		Environmental	NA	NA	1996	Argentina	No																99.46	0	253	ctxB3_B3b	None	None	None	None	ΔVC_0507 ΔVC_0509 ΔVC_0511-VC_0515 VC_0516-interrupted	ΔVC_A0456	Other	NA	NA	None	no	None	no	None	no	None	no	None	no	None	no
26268_1_215	ERR3772160	Dorman et al. NatComm 2020		Clinical	NA	NA	1993	Argentina	No					Ogawa											99.47	0	266	ctxB3_B3b	None	None	None	None	ΔVC_0507 ΔVC_0509 ΔVC_0511-VC_0515 VC_0516-interrupted	ΔVC_A0456	Other	NA	NA	None	no	None	no	None	no	None	no	None	no	None	no
26268_1_216	ERR3772161	Dorman et al. NatComm 2020		Clinical	NA	NA	1993	Argentina	No					Ogawa											99.32	0	266	ctxB3_B3b	None	None	None	None	ΔVC_0507 ΔVC_0509 ΔVC_0511-VC_0515 VC_0516-interrupted	WT	Other	NA	NA	None	no	None	no	None	no	None	no	None	no	None	no
26268_1_217	ERR3772162	Dorman et al. NatComm 2020		Environmental	NA	NA	1993	Argentina	No					Ogawa											99.59	0	264	None	None	None	None	None	ΔVC_0507 ΔVC_0509 ΔVC_0511-VC_0515 VC_0516-interrupted	ΔVC_A0456	Other	NA	NA	None	no	None	no	None	no	None	no	None	no	None	no
26268_1_218	ERR3772163	Dorman et al. NatComm 2020		Clinical	NA	NA	1993	Argentina	No					Ogawa											99.43	0	255	ctxB3_B3b	None	None	None	None	ΔVC_0507 ΔVC_0509 ΔVC_0511-VC_0515 VC_0516-interrupted	ΔVC_A0456	Other	NA	NA	None	no	None	no	None	no	None	no	None	no	None	no
26268_1_219	ERR3772164	Dorman et al. NatComm 2020		Clinical	NA	NA	1993	Argentina	No					Ogawa											99.47	0	254	ctxB3_B3b	None	None	None	None	ΔVC_0507 ΔVC_0509 ΔVC_0511-VC_0515 VC_0516-interrupted	ΔVC_A0456	Other	NA	NA	None	no	None	no	None	no	None	no	None	no	None	no
26268_1_22	ERR3771972	Dorman et al. NatComm 2020		Clinical	NA	NA	1992	Argentina	No					Ogawa											99.5	0	264	ctxB3_B3b	None	None	None	None	ΔVC_0507 ΔVC_0509 ΔVC_0511-VC_0515 VC_0516-interrupted	ΔVC_A0456	Other	NA	NA	None	no	None	no	None	no	None	no	None	no	None	no
26268_1_220	ERR3772165	Dorman et al. NatComm 2020		Clinical	NA	NA	1992	Argentina	No					Ogawa											99.47	0	252	ctxB3_B3b	None	None	None	None	ΔVC_0507 ΔVC_0511-VC_0515 VC_0516-interrupted	ΔVC_A0456	Other	NA	NA	None	no	None	no	None	no	None	no	None	no	None	no
26268_1_221	ERR3772166	Dorman et al. NatComm 2020		Environmental	NA	NA	1992	Argentina	No																99.47	0	267	ctxB3_B3b	None	None	None	None	ΔVC_0507 ΔVC_0509 ΔVC_0511-VC_0515 VC_0516-interrupted	ΔVC_A0456	Other	NA	NA	None	no	None	no	None	no	None	no	None	no	None	no
26268_1_223	ERR3772168	Dorman et al. NatComm 2020		Environmental	NA	NA	1993	Argentina	No					Ogawa											99.5	0	258	ctxB3_B3b	None	None	None	None	ΔVC_0507 ΔVC_0511-VC_0516	ΔVC_A0456	Other	NA	NA	None	no	None	no	None	no	None	no	None	no	None	no
26268_1_224	ERR3772169	Dorman et al. NatComm 2020		Environmental	NA	NA	1993	Argentina	No					Ogawa											99.49	0	249	ctxB3_B3b	None	None	None	None	ΔVC_0507 ΔVC_0509 ΔVC_0511-VC_0515 VC_0516-interrupted	ΔVC_A0456	Other	NA	NA	None	no	None	no	None	no	None	no	None	no	None	no
26268_1_225	ERR3772170	Dorman et al. NatComm 2020		Clinical	NA	NA	1993	Argentina	No					Ogawa											99.48	0	257	ctxB3_B3b	None	None	None	None	ΔVC_0507 ΔVC_0511-VC_0515 VC_0516-interrupted	ΔVC_A0456	Other	NA	NA	None	no	None	no	None	no	None	no	None	no	None	no
26268_1_226	ERR3772171	Dorman et al. NatComm 2020		Environmental	NA	NA	2000	Argentina	No																99.48	0	254	ctxB3_B3b	None	None	None	None	ΔVC_0507 ΔVC_0509 ΔVC_0511-VC_0516	ΔVC_A0456	Other	NA	NA	None	no	None	no	None	no	None	no	None	no	None	no
26268_1_227	ERR3772172	Dorman et al. NatComm 2020		Clinical	NA	NA	1993	Argentina	No					Ogawa											99.48	0	269	ctxB3_B3b	None	None	None	None	ΔVC_0507 ΔVC_0511-VC_0515 VC_0516-interrupted	ΔVC_A0456	Other	NA	NA	None	no	None	no	None	no	None	no	None	no	None	no
26268_1_228	ERR3772173	Dorman et al. NatComm 2020		Clinical	NA	NA	1993	Argentina	No					Ogawa											99.46	0	303	ctxB3_B3b	None	None	None	None	ΔVC_0507 VC_0509-interrupted ΔVC_0511-VC_0515 VC_0516-interrupted	ΔVC_A0456	Other	NA	NA	None	no	None	no	None	no	None	no	None	no	None	no
26268_1_229	ERR3772174	Dorman et al. NatComm 2020		Clinical	NA	NA	1992	Argentina	No					Ogawa											99.46	0	257	ctxB3_B3b	None	None	None	None	ΔVC_0507 ΔVC_0509 ΔVC_0511-VC_0515 VC_0516-interrupted	ΔVC_A0456	Other	NA	NA	None	no	None	no	None	no	None	no	None	no	None	no
26268_1_23	ERR3771973	Dorman et al. NatComm 2020		Clinical	NA	NA	1992	Argentina	No					Ogawa											99.45	0	273	ctxB3_B3b	None	None	None	None	ΔVC_0507 ΔVC_0509 ΔVC_0511-VC_0515 VC_0516-interrupted	ΔVC_A0456	Other	NA	NA	None	no	None	no	None	no	None	no	None	no	None	no
26268_1_230	ERR3772175	Dorman et al. NatComm 2020		Clinical	NA	NA	1992	Argentina	No					Ogawa											99.5	0	253	ctxB3_B3b	None	None	None	None	ΔVC_0507 ΔVC_0509 ΔVC_0511-VC_0515 VC_0516-interrupted	ΔVC_A0456	Other	NA	NA	None	no	None	no	None	no	None	no	None	no	None	no
26268_1_231	ERR3772176	Dorman et al. NatComm 2020		Environmental	NA	NA	1992	Argentina	No																99.46	0	247	ctxB3_B3b	None	None	None	None	ΔVC_0507 ΔVC_0509 ΔVC_0511-VC_0516	ΔVC_A0456	Other	NA	NA	None	no	None	no	None	no	None	no	None	no	None	no
26268_1_233	ERR3772178	Dorman et al. NatComm 2020		Clinical	NA	NA	1992	Argentina	No					Ogawa											99.47	0	270	ctxB3_B3b	None	None	None	None	ΔVC_0507 ΔVC_0509 ΔVC_0511-VC_0516	ΔVC_A0456	Other	NA	NA	None	no	None	no	None	no	None	no	None	no	None	no
26268_1_234	ERR3772179	Dorman et al. NatComm 2020		Clinical	NA	NA	1992	Argentina	No					Ogawa											99.45	0	249	ctxB3_B3b	None	None	None	None	ΔVC_0507 VC_0509-ins ΔVC_0511-VC_0515 VC_0516-interrupted	ΔVC_A0456	Other	NA	NA	None	no	None	no	None	no	None	no	None	no	None	no
26268_1_235	ERR3772180	Dorman et al. NatComm 2020		Clinical	NA	NA	1992	Argentina	No					Ogawa											99.46	0	267	ctxB3_B3b	None	None	None	None	ΔVC_0507 ΔVC_0509 ΔVC_0511-VC_0515 VC_0516-interrupted	ΔVC_A0456	Other	NA	NA	None	no	None	no	None	no	None	no	None	no	None	no
26268_1_236	ERR3772181	Dorman et al. NatComm 2020		Clinical	NA	NA	1992	Argentina	No					Ogawa											99.6	0	263	None	None	None	None	None	ΔVC_0507 ΔVC_0509 ΔVC_0511-VC_0515 VC_0516-interrupted	ΔVC_A0456	Other	NA	NA	None	no	None	no	None	no	None	no	None	no	None	no
26268_1_237	ERR3772182	Dorman et al. NatComm 2020		Clinical	NA	NA	1992	Argentina	No					Ogawa											99.49	0	256	ctxB3_B3b	None	None	None	None	ΔVC_0507 ΔVC_0509 ΔVC_0511-VC_0515 VC_0516-interrupted	ΔVC_A0456	Other	NA	NA	None	no	None	no	None	no	None	no	None	no	None	no
26268_1_238	ERR3772183	Dorman et al. NatComm 2020		Clinical	NA	NA	1992	Argentina	No					Ogawa											99.46	0	260	ctxB3_B3b	None	None	None	None	ΔVC_0507 ΔVC_0511-VC_0516	ΔVC_A0456	Other	NA	NA	None	no	None	no	None	no	None	no	None	no	None	no
26268_1_239	ERR3772184	Dorman et al. NatComm 2020		Clinical	NA	NA	1992	Argentina	No					Ogawa											99.46	0	263	ctxB3_B3b	None	None	None	None	ΔVC_0507 ΔVC_0511-VC_0515 VC_0516-interrupted	ΔVC_A0456	Other	NA	NA	None	no	None	no	None	no	None	no	None	no	None	no
26268_1_24	ERR3771974	Dorman et al. NatComm 2020		Clinical	NA	NA	1992	Argentina	No					Ogawa											99.45	0	261	ctxB3_B3b	None	None	None	None	ΔVC_0507 ΔVC_0511-VC_0515 VC_0516-interrupted	ΔVC_A0456	Other	NA	NA	None	no	None	no	None	no	None	no	None	no	None	no
26268_1_240	ERR3772185	Dorman et al. NatComm 2020		Clinical	NA	NA	1992	Argentina	No					Ogawa											99.41	0	262	ctxB3_B3b	None	None	None	None	ΔVC_0507 ΔVC_0511-VC_0516	ΔVC_A0456	Other	NA	NA	None	no	None	no	None	no	None	no	None	no	None	no
26268_1_241	ERR3772186	Dorman et al. NatComm 2020		Clinical	NA	NA	1992	Argentina	No					Ogawa											99.46	0	262	ctxB3_B3b	None	None	None	None	ΔVC_0507 ΔVC_0509 ΔVC_0511-VC_0516	ΔVC_A0456	Other	NA	NA	None	no	None	no	None	no	None	no	None	no	None	no
26268_1_242	ERR3772187	Dorman et al. NatComm 2020		Clinical	NA	NA	1992	Argentina	No					Ogawa											99.42	0	252	ctxB3_B3b	None	None	None	None	ΔVC_0507 ΔVC_0509 ΔVC_0511-VC_0516	ΔVC_A0456	Other	NA	NA	None	no	None	no	None	no	None	no	None	no	None	no
26268_1_243	ERR3772188	Dorman et al. NatComm 2020		Clinical	NA	NA	1992	Argentina	No					Inaba											99.39	0	263	ctxB3_B3b	None	None	None	None	ΔVC_0507 ΔVC_0509 ΔVC_0511-VC_0515 VC_0516-interrupted	ΔVC_A0456	Other	NA	NA	None	no	None	no	None	no	None	no	None	no	None	no
26268_1_245	ERR3772189	Dorman et al. NatComm 2020		Clinical	NA	NA	1992	Argentina	No					Ogawa											99.45	0	258	ctxB3_B3b	None	None	None	None	ΔVC_0507 ΔVC_0511-VC_0516	ΔVC_A0456	Other	NA	NA	None	no	None	no	None	no	None	no	None	no	None	no
26268_1_246	ERR3772190	Dorman et al. NatComm 2020		Clinical	NA	NA	1992	Argentina	No					Ogawa											99.46	0	259	ctxB3_B3b	None	None	None	None	ΔVC_0507 ΔVC_0509 ΔVC_0511-VC_0516	ΔVC_A0456	Other	NA	NA	None	no	None	no	None	no	None	no	None	no	None	no
26268_1_247	ERR3772191	Dorman et al. NatComm 2020		Clinical	NA	NA	1992	Argentina	No					Ogawa											99.39	0	265	ctxB3_B3b	None	None	None	None	ΔVC_0507 VC_0509-interrupted ΔVC_0511-VC_0516	ΔVC_A0456	Other	NA	NA	None	no	None	no	None	no	None	no	None	no	None	no
26268_1_249	ERR3772192	Dorman et al. NatComm 2020		Clinical	NA	NA	1992	Argentina	No					Ogawa											99.45	0	268	ctxB3_B3b	None	None	None	None	ΔVC_0507 ΔVC_0509 ΔVC_0511-VC_0516	ΔVC_A0456	Other	NA	NA	None	no	None	no	None	no	None	no	None	no	None	no
26268_1_25	ERR3771975	Dorman et al. NatComm 2020		Clinical	NA	NA	1993	Argentina	No					Ogawa											99.46	0	255	ctxB3_B3b	None	None	None	None	ΔVC_0507 ΔVC_0511-VC_0516	ΔVC_A0456	Other	NA	NA	None	no	None	no	None	no	None	no	None	no	None	no
26268_1_250	ERR3772193	Dorman et al. NatComm 2020		Clinical	NA	NA	1993	Argentina	No					Ogawa											99.46	0	282	ctxB3_B3b	None	None	None	None	ΔVC_0507 ΔVC_0509 ΔVC_0511-VC_0515 VC_0516-interrupted	ΔVC_A0456	Other	NA	NA	None	no	None	no	None	no	None	no	None	no	None	no
26268_1_251	ERR3772194	Dorman et al. NatComm 2020		Clinical	NA	NA	1992	Argentina	No					Ogawa											99.46	0	267	ctxB3_B3b	None	None	None	None	ΔVC_0507 ΔVC_0511-VC_0515 VC_0516-interrupted	ΔVC_A0456	Other	NA	NA	None	no	None	no	None	no	None	no	None	no	None	no
26268_1_252	ERR3772195	Dorman et al. NatComm 2020		Environmental	NA	NA	1992	Argentina	No					Ogawa											99.47	0	256	ctxB3_B3b	None	None	None	None	ΔVC_0507 ΔVC_0509 ΔVC_0511-VC_0515 VC_0516-interrupted	ΔVC_A0456	Other	NA	NA	None	no	None	no	None	no	None	no	None	no	None	no
26268_1_253	ERR3772196	Dorman et al. NatComm 2020		Clinical	NA	NA	1993	Argentina	No					Ogawa											99.33	0	264	ctxB3_B3b	None	None	None	None	ΔVC_0507 ΔVC_0509 ΔVC_0511-VC_0515 VC_0516-interrupted	ΔVC_A0456	Other	NA	NA	None	no	None	no	None	no	None	no	None	no	None	no
26268_1_254	ERR3772197	Dorman et al. NatComm 2020		Clinical	NA	NA	1992	Argentina	No					Ogawa											98.91	0	81	None	None	None	None	Yes	WT	ΔVC_A0456	Other	NA	NA	None	no	None	no	None	no	None	no	None	no	None	no
26268_1_255	ERR3772198	Dorman et al. NatComm 2020		Environmental	NA	NA	1992	Argentina	No					Ogawa											99.43	0	271	ctxB3_B3b	None	None	None	None	ΔVC_0507 ΔVC_0511-VC_0515 VC_0516-interrupted	ΔVC_A0456	Other	NA	NA	None	no	None	no	None	no	None	no	None	no	None	no
26268_1_256	ERR3772199	Dorman et al. NatComm 2020		Clinical	NA	NA	1992	Argentina	No					Ogawa											99.45	0	262	ctxB3_B3b	None	None	None	None	ΔVC_0507 ΔVC_0509 ΔVC_0511-VC_0515 VC_0516-interrupted	ΔVC_A0456	Other	NA	NA	None	no	None	no	None	no	None	no	None	no	None	no
26268_1_257	ERR3772200	Dorman et al. NatComm 2020		Clinical	NA	NA	1992	Argentina	No					Ogawa											98.95	0	70	None	None	None	None	Yes	WT	ΔVC_A0456	Other	NA	NA	None	no	None	no	None	no	None	no	None	no	None	no
26268_1_258	ERR3772201	Dorman et al. NatComm 2020		Clinical	NA	NA	1992	Argentina	No					Ogawa											99.44	0	251	ctxB3_B3b	None	None	None	None	ΔVC_0507 ΔVC_0511-VC_0515 VC_0516-interrupted	ΔVC_A0456	Other	NA	NA	None	no	None	no	None	no	None	no	None	no	None	no
26268_1_259	ERR3772202	Dorman et al. NatComm 2020		Environmental	NA	NA	1992	Argentina	No					Ogawa											98.64	0	73	None	None	None	None	Yes	ΔVC_0490-VC_0516	ΔVC_A0456	Other	NA	NA	None	no	None	no	None	no	None	no	None	no	None	no
26268_1_26	ERR3771976	Dorman et al. NatComm 2020		Clinical	NA	NA	1992	Argentina	No					Ogawa											99.5	0	262	None	None	None	None	None	ΔVC_0507 ΔVC_0509 ΔVC_0511-VC_0516	ΔVC_A0456	Other	NA	NA	None	no	None	no	None	no	None	no	None	no	None	no
26268_1_260	ERR3772203	Dorman et al. NatComm 2020		Clinical	NA	NA	1992	Argentina	No					Ogawa											99.47	0	260	ctxB3_B3b	None	None	None	None	ΔVC_0507 ΔVC_0509 ΔVC_0511-VC_0515 VC_0516-interrupted	ΔVC_A0456	Other	NA	NA	None	no	None	no	None	no	None	no	None	no	None	no
26268_1_261	ERR3772204	Dorman et al. NatComm 2020		Clinical	NA	NA	1992	Argentina	No					Ogawa											99.61	0	69	None	None	None	None	None	WT	ΔVC_A0456	Other	NA	NA	None	no	None	no	None	no	None	no	None	no	None	no
26268_1_262	ERR3772205	Dorman et al. NatComm 2020		Clinical	NA	NA	1992	Argentina	No					Ogawa											99.26	0	262	ctxB3_B3b	None	None	None	None	ΔVC_0511-VC_0516	ΔVC_A0456	Other	NA	NA	None	no	None	no	None	no	None	no	None	no	None	no
26268_1_263	ERR3772206	Dorman et al. NatComm 2020		Clinical	NA	NA	1992	Argentina	No					Ogawa											99.45	0	252	ctxB3_B3b	None	None	None	None	ΔVC_0507 ΔVC_0509 ΔVC_0511-VC_0516	ΔVC_A0456	Other	NA	NA	None	no	None	no	None	no	None	no	None	no	None	no
26268_1_264	ERR3772207	Dorman et al. NatComm 2020		Clinical	NA	NA	1992	Argentina	No					Ogawa											99.39	0	263	ctxB3_B3b	None	None	None	None	ΔVC_0507 ΔVC_0511-VC_0516	ΔVC_A0456	Other	NA	NA	None	no	None	no	None	no	None	no	None	no	None	no
26268_1_265	ERR3772208	Dorman et al. NatComm 2020		Clinical	NA	NA	1992	Argentina	No					Ogawa											99.44	0	268	ctxB3_B3b	None	None	None	None	ΔVC_0507 ΔVC_0509 ΔVC_0511-VC_0515 VC_0516-interrupted	ΔVC_A0456	Other	NA	NA	None	no	None	no	None	no	None	no	None	no	None	no
26268_1_266	ERR3772209	Dorman et al. NatComm 2020		Clinical	NA	NA	1992	Argentina	No					Ogawa											99.44	0	265	ctxB3_B3b	None	None	None	None	ΔVC_0507 ΔVC_0511-VC_0515 VC_0516-interrupted	ΔVC_A0456	Other	NA	NA	None	no	None	no	None	no	None	no	None	no	None	no
26268_1_267	ERR3772210	Dorman et al. NatComm 2020		Environmental	NA	NA	1992	Argentina	No					Ogawa											99.49	0	262	ctxB3_B3b	None	None	None	None	ΔVC_0507 ΔVC_0511-VC_0515 VC_0516-interrupted	ΔVC_A0456	Other	NA	NA	None	no	None	no	None	no	None	no	None	no	None	no
26268_1_268	ERR3772211	Dorman et al. NatComm 2020		Clinical	NA	NA	1992	Argentina	No					Ogawa											99.45	0	251	ctxB3_B3b	None	None	None	None	ΔVC_0507 ΔVC_0509 ΔVC_0511-VC_0515 VC_0516-interrupted	ΔVC_A0456	Other	NA	NA	None	no	None	no	None	no	None	no	None	no	None	no
26268_1_269	ERR3772212	Dorman et al. NatComm 2020		Clinical	NA	NA	1993	Argentina	No					Ogawa											99.47	0	317	ctxB3_B3b	None	None	None	None	ΔVC_0507 ΔVC_0511-VC_0515 VC_0516-interrupted	ΔVC_A0456	Other	NA	NA	None	no	None	no	None	no	None	no	None	no	None	no
26268_1_27	ERR3771977	Dorman et al. NatComm 2020		Clinical	NA	NA	1993	Argentina	No					Ogawa											99.49	0	270	ctxB3_B3b	None	None	None	None	VC_0509-interrupted ΔVC_0511-VC_0515 VC_0516-interrupted	ΔVC_A0456	Other	NA	NA	None	no	None	no	None	no	None	no	None	no	None	no
26268_1_270	ERR3772213	Dorman et al. NatComm 2020		Clinical	NA	NA	1993	Argentina	No					Ogawa											99.44	0	257	ctxB3_B3b	None	None	None	None	ΔVC_0507 ΔVC_0511-VC_0515 VC_0516-interrupted	ΔVC_A0456	Other	NA	NA	None	no	None	no	None	no	None	no	None	no	None	no
26268_1_271	ERR3772214	Dorman et al. NatComm 2020		Clinical	NA	NA	1992	Argentina	No					Ogawa											99.44	0	265	ctxB3_B3b	None	None	None	None	ΔVC_0507 ΔVC_0511-VC_0515 VC_0516-interrupted	ΔVC_A0456	Other	NA	NA	None	no	None	no	None	no	None	no	None	no	None	no
26268_1_273	ERR3772215	Dorman et al. NatComm 2020		Clinical	NA	NA	1993	Argentina	No					Ogawa											98.08	0	252	ctxB3_B3b	None	None	None	None	ΔVC_0507 ΔVC_0509 ΔVC_0511-VC_0515 VC_0516-interrupted	ΔVC_A0456	Other	NA	NA	None	no	None	no	None	no	None	no	None	no	None	no
26268_1_274	ERR3772216	Dorman et al. NatComm 2020		Clinical	NA	NA	1992	Argentina	No					Ogawa											97.77	0	253	ctxB3_B3b	None	None	None	None	ΔVC_0507 ΔVC_0509 ΔVC_0511-VC_0516	ΔVC_A0456	Other	NA	NA	None	no	None	no	None	no	None	no	None	no	None	no
26268_1_277	ERR3772217	Dorman et al. NatComm 2020		Clinical	NA	NA	1992	Argentina	No					Ogawa											97.11	0	271	ctxB3_B3b	None	None	None	None	ΔVC_0507 ΔVC_0509 ΔVC_0511-VC_0516	ΔVC_A0456	Other	NA	NA	None	no	None	no	None	no	None	no	None	no	None	no
26268_1_278	ERR3772218	Dorman et al. NatComm 2020		Clinical	NA	NA	1992	Argentina	No					Ogawa											99.32	0	269	None	None	None	None	None	ΔVC_0507 ΔVC_0509 ΔVC_0511-VC_0515 VC_0516-interrupted	ΔVC_A0456	Other	NA	NA	None	no	None	no	None	no	None	no	None	no	None	no
26268_1_279	ERR3772219	Dorman et al. NatComm 2020		Clinical	NA	NA	1993	Argentina	No					Ogawa											94.8	0	269	ctxB3_B3b	None	None	pOW443149	None	ΔVC_0507 ΔVC_0509 ΔVC_0511-VC_0515 VC_0516-interrupted	ΔVC_A0456	Other	NA	NA	None	no	None	no	None	no	None	no	None	no	None	no
26268_1_28	ERR3771978	Dorman et al. NatComm 2020		Clinical	NA	NA	1992	Argentina	No					Ogawa											99.45	0	266	ctxB3_B3b	None	None	None	None	ΔVC_0507 VC_0509-ins ΔVC_0511-VC_0515 VC_0516-interrupted	ΔVC_A0456	Other	NA	NA	None	no	None	no	None	no	None	no	None	no	None	no
26268_1_281	ERR3772220	Dorman et al. NatComm 2020		Clinical	NA	NA	1992	Argentina	No					Ogawa											98.66	0	261	ctxB3_B3b	None	None	None	None	ΔVC_0507 ΔVC_0509 ΔVC_0511-VC_0516	ΔVC_A0456	Other	NA	NA	None	no	None	no	None	no	None	no	None	no	None	no
26268_1_283	ERR3772221	Dorman et al. NatComm 2020		Clinical	NA	NA	1993	Argentina	No					Ogawa											94.59	0	261	ctxB3_B3b	None	None	None	None	ΔVC_0507 ΔVC_0509 ΔVC_0511-VC_0515 VC_0516-interrupted	ΔVC_A0456	Other	NA	NA	None	no	None	no	None	no	None	no	None	no	None	no
26268_1_285	ERR3772222	Dorman et al. NatComm 2020		Clinical	NA	NA	1993	Argentina	No					Ogawa											98.67	0	259	ctxB3_B3b	None	None	None	None	ΔVC_0507 ΔVC_0509 ΔVC_0511-VC_0516	ΔVC_A0456	Other	NA	NA	None	no	None	no	None	no	None	no	None	no	None	no
26268_1_287	ERR3772223	Dorman et al. NatComm 2020		Clinical	NA	NA	1993	Argentina	No					Ogawa											98.68	0	252	ctxB3_B3b	None	None	None	None	ΔVC_0507 ΔVC_0509 ΔVC_0511-VC_0515 VC_0516-interrupted	ΔVC_A0456	Other	NA	NA	None	no	None	no	None	no	None	no	None	no	None	no
26268_1_289	ERR3772224	Dorman et al. NatComm 2020		Clinical	NA	NA	1993	Argentina	No					Ogawa											99.47	0	250	ctxB3_B3b	None	None	None	None	ΔVC_0507 ΔVC_0509 ΔVC_0511-VC_0515 VC_0516-interrupted	ΔVC_A0456	Other	NA	NA	None	no	None	no	None	no	None	no	None	no	None	no
26268_1_29	ERR3771979	Dorman et al. NatComm 2020		Clinical	NA	NA	1992	Argentina	No					Ogawa											99.29	0	265	ctxB3_B3b	None	None	None	None	ΔVC_0507 ΔVC_0509 ΔVC_0511-VC_0515 VC_0516-interrupted	ΔVC_A0456	Other	NA	NA	None	no	None	no	None	no	None	no	None	no	None	no
26268_1_290	ERR3772225	Dorman et al. NatComm 2020		Clinical	NA	NA	1993	Argentina	No					Ogawa											99.36	0	265	ctxB3_B3b	None	None	None	None	ΔVC_0507 VC_0509-interrupted ΔVC_0511-VC_0516	ΔVC_A0456	Other	NA	NA	None	no	None	no	None	no	None	no	None	no	None	no
26268_1_291	ERR3772226	Dorman et al. NatComm 2020		Clinical	NA	NA	1993	Argentina	No					Ogawa											99.42	0	264	ctxB3_B3b	None	None	None	None	ΔVC_0507 ΔVC_0509 ΔVC_0511-VC_0515 VC_0516-interrupted	ΔVC_A0456	Other	NA	NA	None	no	None	no	None	no	None	no	None	no	None	no
26268_1_292	ERR3772227	Dorman et al. NatComm 2020		Clinical	NA	NA	1993	Argentina	No					Ogawa											99.58	0	263	None	None	None	None	None	ΔVC_0507 ΔVC_0509 ΔVC_0511-VC_0516	ΔVC_A0456	Other	NA	NA	None	no	None	no	None	no	None	no	None	no	None	no
26268_1_293	ERR3772228	Dorman et al. NatComm 2020		Clinical	NA	NA	1993	Argentina	No					Ogawa											99.46	0	247	ctxB3_B3b	None	None	None	None	ΔVC_0507 ΔVC_0511-VC_0515 VC_0516-interrupted	ΔVC_A0456	Other	NA	NA	None	no	None	no	None	no	None	no	None	no	None	no
26268_1_294	ERR3772229	Dorman et al. NatComm 2020		Clinical	NA	NA	1993	Argentina	No					Ogawa											99.42	0	262	ctxB3_B3b	None	None	None	None	ΔVC_0507 ΔVC_0511-VC_0515 VC_0516-interrupted	ΔVC_A0456	Other	NA	NA	None	no	None	no	None	no	None	no	None	no	None	no
26268_1_295	ERR3772230	Dorman et al. NatComm 2020		Clinical	NA	NA	1993	Argentina	No					Ogawa											99.47	0	255	ctxB3_B3b	None	None	None	None	ΔVC_0507 ΔVC_0511-VC_0516	ΔVC_A0456	Other	NA	NA	None	no	None	no	None	no	None	no	None	no	None	no
26268_1_296	ERR3772231	Dorman et al. NatComm 2020		Clinical	NA	NA	1993	Argentina	No					Ogawa											99.49	0	258	ctxB3_B3b	None	None	None	None	ΔVC_0490-VC_0516	ΔVC_A0455-VC_A0459	Other	NA	NA	None	no	None	no	None	no	None	no	None	no	None	no
26268_1_297	ERR3772232	Dorman et al. NatComm 2020		Clinical	NA	NA	1993	Argentina	No					Ogawa											99.45	0	265	ctxB3_B3b	None	None	None	None	ΔVC_0490-VC_0516	ΔVC_A0455-VC_A0459	Other	NA	NA	None	no	None	no	None	no	None	no	None	no	None	no
26268_1_298	ERR3772233	Dorman et al. NatComm 2020		Clinical	NA	NA	1993	Argentina	No					Ogawa											99.46	0	286	ctxB3_B3b	None	None	None	None	ΔVC_0490-VC_0516	ΔVC_A0455-VC_A0459	Other	NA	NA	None	no	None	no	None	no	None	no	None	no	None	no
26268_1_299	ERR3772234	Dorman et al. NatComm 2020		Clinical	NA	NA	1993	Argentina	No					Ogawa											99.48	0	262	ctxB3_B3b	None	None	None	None	ΔVC_0490-VC_0516	ΔVC_A0455-VC_A0459	Other	NA	NA	None	no	None	no	None	no	None	no	None	no	None	no
26268_1_30	ERR3771980	Dorman et al. NatComm 2020		Clinical	NA	NA	1997	Argentina	No					Ogawa											99.58	0	280	None	None	None	None	None	ΔVC_0507 ΔVC_0511-VC_0515 VC_0516-interrupted	ΔVC_A0456	Other	NA	NA	None	no	None	no	None	no	None	no	None	no	None	no
26268_1_300	ERR3772235	Dorman et al. NatComm 2020		Clinical	NA	NA	1993	Argentina	No					Ogawa											99.48	0	253	ctxB3_B3b	None	None	None	None	ΔVC_0490-VC_0516	ΔVC_A0455-VC_A0459	Other	NA	NA	None	no	None	no	None	no	None	no	None	no	None	no
26268_1_301	ERR3772236	Dorman et al. NatComm 2020		Clinical	NA	NA	1993	Argentina	No					Ogawa											99.53	0	269	ctxB3_B3b	None	None	None	None	ΔVC_0490-VC_0516	ΔVC_A0455-VC_A0459	Other	NA	NA	None	no	None	no	None	no	None	no	None	no	None	no
26268_1_302	ERR3772237	Dorman et al. NatComm 2020		Clinical	NA	NA	1993	Argentina	No					Ogawa											99.5	0	274	ctxB3_B3b	None	None	None	None	ΔVC_0507 ΔVC_0509 ΔVC_0511-VC_0515 VC_0516-interrupted	ΔVC_A0456	Other	NA	NA	None	no	None	no	None	no	None	no	None	no	None	no
26268_1_303	ERR3772238	Dorman et al. NatComm 2020		Clinical	NA	NA	1993	Argentina	No					Ogawa											99.5	0	270	ctxB3_B3b	None	None	None	None	ΔVC_0507 ΔVC_0511-VC_0515 VC_0516-interrupted	ΔVC_A0456	Other	NA	NA	None	no	None	no	None	no	None	no	None	no	None	no
26268_1_304	ERR3772239	Dorman et al. NatComm 2020		Clinical	NA	NA	1993	Argentina	No					Ogawa											99.35	0	271	ctxB3_B3b	None	None	None	None	ΔVC_0507 ΔVC_0511-VC_0515 VC_0516-interrupted	ΔVC_A0456	Other	NA	NA	None	no	None	no	None	no	None	no	None	no	None	no
26268_1_305	ERR3772240	Dorman et al. NatComm 2020		Clinical	NA	NA	1993	Argentina	No					Ogawa											99.48	0	266	ctxB3_B3b	None	None	None	None	ΔVC_0507 ΔVC_0511-VC_0516	ΔVC_A0456	Other	NA	NA	None	no	None	no	None	no	None	no	None	no	None	no
26268_1_306	ERR3772241	Dorman et al. NatComm 2020		Clinical	NA	NA	1993	Argentina	No					Ogawa											99.63	0	246	None	None	None	None	None	ΔVC_0507 ΔVC_0511-VC_0515 VC_0516-interrupted	ΔVC_A0456	Other	NA	NA	None	no	None	no	None	no	None	no	None	no	None	no
26268_1_307	ERR3772242	Dorman et al. NatComm 2020		Clinical	NA	NA	1993	Argentina	No					Ogawa											99.48	0	269	ctxB3_B3b	None	None	None	None	ΔVC_0490-VC_0516	ΔVC_A0455-VC_A0459	Other	NA	NA	None	no	None	no	None	no	None	no	None	no	None	no
26268_1_308	ERR3772243	Dorman et al. NatComm 2020		Clinical	NA	NA	1993	Argentina	No					Ogawa											99.54	0	254	ctxB3_B3b	None	None	None	None	ΔVC_0507 VC_0509-interrupted ΔVC_0511-VC_0516	ΔVC_A0456	Other	NA	NA	None	no	None	no	None	no	None	no	None	no	None	no
26268_1_309	ERR3772244	Dorman et al. NatComm 2020		Clinical	NA	NA	1993	Argentina	No					Ogawa											99.52	0	270	ctxB3_B3b	None	None	None	None	ΔVC_0507 ΔVC_0509 ΔVC_0511-VC_0515 VC_0516-interrupted	ΔVC_A0456	Other	NA	NA	None	no	None	no	None	no	None	no	None	no	None	no
26268_1_31	ERR3771981	Dorman et al. NatComm 2020		Clinical	NA	NA	1993	Argentina	No					Ogawa											99.46	0	250	ctxB3_B3b	None	None	None	None	ΔVC_0507 ΔVC_0509 ΔVC_0511-VC_0515 VC_0516-interrupted	ΔVC_A0456	Other	NA	NA	None	no	None	no	None	no	None	no	None	no	None	no
26268_1_310	ERR3772245	Dorman et al. NatComm 2020		Clinical	NA	NA	1993	Argentina	No					Ogawa											99.47	0	270	ctxB3_B3b	None	None	None	None	ΔVC_0507 ΔVC_0509 ΔVC_0511-VC_0516	ΔVC_A0456	Other	NA	NA	None	no	None	no	None	no	None	no	None	no	None	no
26268_1_311	ERR3772246	Dorman et al. NatComm 2020		Clinical	NA	NA	1993	Argentina	No					Ogawa											99.48	0	256	ctxB3_B3b	None	None	None	None	ΔVC_0507 ΔVC_0511-VC_0516	ΔVC_A0456	Other	NA	NA	None	no	None	no	None	no	None	no	None	no	None	no
26268_1_312	ERR3772247	Dorman et al. NatComm 2020		Clinical	NA	NA	1993	Argentina	No					Ogawa											99.36	0	273	ctxB3_B3b	None	None	None	None	ΔVC_0507 ΔVC_0511-VC_0516	ΔVC_A0456	Other	NA	NA	None	no	None	no	None	no	None	no	None	no	None	no
26268_1_313	ERR3772248	Dorman et al. NatComm 2020		Clinical	NA	NA	1993	Argentina	No					Ogawa											99.47	0	252	ctxB3_B3b	None	None	None	None	ΔVC_0507 ΔVC_0511-VC_0516	ΔVC_A0456	Other	NA	NA	None	no	None	no	None	no	None	no	None	no	None	no
26268_1_314	ERR3772249	Dorman et al. NatComm 2020		Clinical	NA	NA	1993	Argentina	No					Ogawa											99.4	0	254	ctxB3_B3b	None	None	None	None	ΔVC_0507 ΔVC_0509 ΔVC_0511-VC_0515 VC_0516-interrupted	ΔVC_A0456	Other	NA	NA	None	no	None	no	None	no	None	no	None	no	None	no
26268_1_315	ERR3772250	Dorman et al. NatComm 2020		Clinical	NA	NA	1993	Argentina	No					Ogawa											99.63	0	257	None	None	None	None	None	ΔVC_0507 ΔVC_0509 ΔVC_0511-VC_0515 VC_0516-interrupted	ΔVC_A0456	Other	NA	NA	None	no	None	no	None	no	None	no	None	no	None	no
26268_1_316	ERR3772251	Dorman et al. NatComm 2020		Clinical	NA	NA	1993	Argentina	No					Ogawa											99.67	0	262	None	None	None	None	None	ΔVC_0507 ΔVC_0509 ΔVC_0511-VC_0516	ΔVC_A0456	Other	NA	NA	None	no	None	no	None	no	None	no	None	no	None	no
26268_1_317	ERR3772252	Dorman et al. NatComm 2020		Clinical	NA	NA	1993	Argentina	No					Ogawa											99.6	0	275	None	None	None	None	None	ΔVC_0507 ΔVC_0509 ΔVC_0511-VC_0516	ΔVC_A0456	Other	NA	NA	None	no	None	no	None	no	None	no	None	no	None	no
26268_1_318	ERR3772253	Dorman et al. NatComm 2020		Clinical	NA	NA	1993	Argentina	No					Inaba											99.48	0	263	ctxB3_B3b	None	None	None	None	ΔVC_0507 ΔVC_0509 ΔVC_0511-VC_0516	ΔVC_A0456	Other	NA	NA	None	no	None	no	None	no	None	no	None	no	None	no
26268_1_319	ERR3772254	Dorman et al. NatComm 2020		Clinical	NA	NA	1993	Argentina	No					Ogawa											99.63	0	270	None	None	None	None	None	ΔVC_0507 ΔVC_0509 ΔVC_0511-VC_0515 VC_0516-interrupted	ΔVC_A0456	Other	NA	NA	None	no	None	no	None	no	None	no	None	no	None	no
26268_1_32	ERR3771982	Dorman et al. NatComm 2020		Clinical	NA	NA	1993	Argentina	No					Ogawa											99.44	0	273	ctxB3_B3b	None	None	None	None	ΔVC_0507 ΔVC_0511-VC_0515 VC_0516-interrupted	ΔVC_A0456	Other	NA	NA	None	no	None	no	None	no	None	no	None	no	None	no
26268_1_320	ERR3772255	Dorman et al. NatComm 2020		Clinical	NA	NA	1993	Argentina	No					Ogawa											99.46	0	258	ctxB3_B3b	None	None	None	None	ΔVC_0507 ΔVC_0511-VC_0515 VC_0516-interrupted	ΔVC_A0456	Other	NA	NA	None	no	None	no	None	no	None	no	None	no	None	no
26268_1_321	ERR3772256	Dorman et al. NatComm 2020		Clinical	NA	NA	1993	Argentina	No					Ogawa											99.48	0	259	ctxB3_B3b	None	None	None	None	ΔVC_0507 ΔVC_0509 ΔVC_0511-VC_0516	ΔVC_A0456	Other	NA	NA	None	no	None	no	None	no	None	no	None	no	None	no
26268_1_322	ERR3772257	Dorman et al. NatComm 2020		Clinical	NA	NA	1993	Argentina	No					Ogawa											99.48	0	257	ctxB3_B3b	None	None	None	None	ΔVC_0507 ΔVC_0511-VC_0516	ΔVC_A0456	Other	NA	NA	None	no	None	no	None	no	None	no	None	no	None	no
26268_1_323	ERR3772258	Dorman et al. NatComm 2020		Environmental	NA	NA	1994	Argentina	No					Ogawa											99.51	0	249	ctxB3_B3b	None	None	None	None	ΔVC_0507 ΔVC_0511-VC_0516	ΔVC_A0456	Other	NA	NA	None	no	None	no	None	no	None	no	None	no	None	no
26268_1_325	ERR3772260	Dorman et al. NatComm 2020		Clinical	NA	NA	1992	Argentina	No					Ogawa											99.5	0	267	ctxB3_B3b	None	None	None	None	ΔVC_0507 ΔVC_0511-VC_0515 VC_0516-interrupted	ΔVC_A0456	Other	NA	NA	None	no	None	no	None	no	None	no	None	no	None	no
26268_1_326	ERR3772261	Dorman et al. NatComm 2020		Clinical	NA	NA	1992	Argentina	No					Ogawa											97.85	0	259	ctxB3_B3b	None	None	None	None	ΔVC_0507 VC_0509-interrupted ΔVC_0511-VC_0516	ΔVC_A0456	Other	NA	NA	None	no	None	no	None	no	None	no	None	no	None	no
26268_1_327	ERR3772262	Dorman et al. NatComm 2020		Clinical	NA	NA	1993	Argentina	No					Ogawa											99.46	0	257	ctxB3_B3b	None	None	None	None	ΔVC_0507 ΔVC_0509 ΔVC_0511-VC_0515 VC_0516-interrupted	ΔVC_A0456	Other	NA	NA	None	no	None	no	None	no	None	no	None	no	None	no
26268_1_328	ERR3772263	Dorman et al. NatComm 2020		Clinical	NA	NA	1996	Argentina	No					Inaba											99.47	0	264	ctxB3_B3b	None	None	None	None	ΔVC_0507 ΔVC_0509 ΔVC_0511-VC_0515 VC_0516-interrupted	ΔVC_A0456	Other	NA	NA	None	no	None	no	None	no	None	no	None	no	None	no
26268_1_329	ERR3772264	Dorman et al. NatComm 2020		Clinical	NA	NA	1993	Argentina	No					Ogawa											99.46	0	262	ctxB3_B3b	None	None	None	None	ΔVC_0507 ΔVC_0509 ΔVC_0511-VC_0515 VC_0516-interrupted	ΔVC_A0456	Other	NA	NA	None	no	None	no	None	no	None	no	None	no	None	no
26268_1_33	ERR3771983	Dorman et al. NatComm 2020		Clinical	NA	NA	1992	Argentina	No					Ogawa											99.51	0	262	ctxB3_B3b	None	None	None	None	ΔVC_0507 ΔVC_0509 ΔVC_0511-VC_0515 VC_0516-interrupted	ΔVC_A0456	Other	NA	NA	None	no	None	no	None	no	None	no	None	no	None	no
26268_1_330	ERR3772265	Dorman et al. NatComm 2020		Clinical	NA	NA	1994	Argentina	No					Ogawa											99.45	0	264	ctxB3_B3b	None	None	None	None	ΔVC_0507 ΔVC_0509 ΔVC_0511-VC_0515 VC_0516-interrupted	ΔVC_A0456	Other	NA	NA	None	no	None	no	None	no	None	no	None	no	None	no
26268_1_331	ERR3772266	Dorman et al. NatComm 2020		Environmental	NA	NA	1993	Argentina	No					Ogawa											99.47	0	255	ctxB3_B3b	None	None	None	None	ΔVC_0507 ΔVC_0509 ΔVC_0511-VC_0516	ΔVC_A0456	Other	NA	NA	None	no	None	no	None	no	None	no	None	no	None	no
26268_1_332	ERR3772267	Dorman et al. NatComm 2020		Environmental	NA	NA	1994	Argentina	No					Ogawa											97.83	0	257	ctxB3_B3b	None	None	None	None	ΔVC_0507 ΔVC_0509 ΔVC_0511-VC_0516	ΔVC_A0456	Other	NA	NA	None	no	None	no	None	no	None	no	None	no	None	no
26268_1_333	ERR3772268	Dorman et al. NatComm 2020		Clinical	NA	NA	1993	Argentina	No					Ogawa											99.45	0	265	ctxB3_B3b	None	None	None	None	ΔVC_0507 ΔVC_0511-VC_0516	ΔVC_A0456	Other	NA	NA	None	no	None	no	None	no	None	no	None	no	None	no
26268_1_335	ERR3772270	Dorman et al. NatComm 2020		Environmental	NA	NA	1993	Argentina	No					Ogawa											99.39	0	258	ctxB3_B3b	None	None	None	None	ΔVC_0507 ΔVC_0509 ΔVC_0511-VC_0516	ΔVC_A0456	Other	NA	NA	None	no	None	no	None	no	None	no	None	no	None	no
26268_1_34	ERR3771984	Dorman et al. NatComm 2020		Clinical	NA	NA	1992	Argentina	No					Ogawa											99.48	0	257	ctxB3_B3b	None	None	None	None	ΔVC_0507 ΔVC_0511-VC_0515 VC_0516-interrupted	ΔVC_A0456	Other	NA	NA	None	no	None	no	None	no	None	no	None	no	None	no
26268_1_341	ERR3772276	Dorman et al. NatComm 2020		Clinical	NA	NA	1996	Argentina	No					Inaba											99.48	0	265	ctxB3_B3b	None	None	None	None	ΔVC_0507 ΔVC_0511-VC_0516	ΔVC_A0456	Other	NA	NA	None	no	None	no	None	no	None	no	None	no	None	no
26268_1_342	ERR3772277	Dorman et al. NatComm 2020			NA	NA	NA	Argentina	No																99.46	0	271	ctxB3_B3b	None	None	None	None	ΔVC_0507 ΔVC_0509 ΔVC_0511-VC_0515 VC_0516-interrupted	ΔVC_A0456	Other	NA	NA	None	no	None	no	None	no	None	no	None	no	None	no
26268_1_35	ERR3771985	Dorman et al. NatComm 2020		Clinical	NA	NA	1992	Argentina	No					Inaba											99.61	0	271	None	None	None	None	None	ΔVC_0507 ΔVC_0511-VC_0516	ΔVC_A0456	Other	NA	NA	None	no	None	no	None	no	None	no	None	no	None	no
26268_1_36	ERR3771986	Dorman et al. NatComm 2020		Clinical	NA	NA	1993	Argentina	No					Ogawa											99.44	0	269	ctxB3_B3b	None	None	None	None	ΔVC_0507 ΔVC_0511-VC_0515 VC_0516-interrupted	ΔVC_A0456	Other	NA	NA	None	no	None	no	None	no	None	no	None	no	None	no
26268_1_37	ERR3771987	Dorman et al. NatComm 2020		Clinical	NA	NA	1993	Argentina	No					Ogawa											98.1	0	280	ctxB3_B3b	None	None	None	None	ΔVC_0507 ΔVC_0511-VC_0516	ΔVC_A0456	Other	NA	NA	None	no	None	no	None	no	None	no	None	no	None	no
26268_1_38	ERR3771988	Dorman et al. NatComm 2020		Clinical	NA	NA	1993	Argentina	No					Ogawa											96.73	0	263	ctxB3_B3b	None	None	None	None	ΔVC_0507 ΔVC_0509 ΔVC_0511-VC_0516	ΔVC_A0456	Other	NA	NA	None	no	None	no	None	no	None	no	None	no	None	no
26268_1_39	ERR3771989	Dorman et al. NatComm 2020		Clinical	NA	NA	1992	Argentina	No					Ogawa											96.24	0	265	ctxB3_B3b	None	None	None	None	ΔVC_0490-VC_0516	ΔVC_A0455-VC_A0459	Other	NA	NA	None	no	None	no	None	no	None	no	None	no	None	no
26268_1_4	ERR3771956	Dorman et al. NatComm 2020		Clinical	NA	NA	1993	Argentina	No					Ogawa											97.64	0	264	ctxB3_B3b	None	None	None	None	ΔVC_0507 VC_0509-interrupted ΔVC_0511-VC_0516	ΔVC_A0456	Other	NA	NA	None	no	None	no	None	no	None	no	None	no	None	no
26268_1_40	ERR3771990	Dorman et al. NatComm 2020		Clinical	NA	NA	1993	Argentina	No					Ogawa											98.34	0	263	ctxB3_B3b	None	None	None	None	ΔVC_0490-VC_0516	ΔVC_A0455-VC_A0459	Other	NA	NA	None	no	None	no	None	no	None	no	None	no	None	no
26268_1_41	ERR3771991	Dorman et al. NatComm 2020		Clinical	NA	NA	1992	Argentina	No					Ogawa											99.4	0	265	ctxB3_B3b	None	None	None	None	ΔVC_0490-VC_0516	ΔVC_A0455-VC_A0459	Other	NA	NA	None	no	None	no	None	no	None	no	None	no	None	no
26268_1_42	ERR3771992	Dorman et al. NatComm 2020		Clinical	NA	NA	1993	Argentina	No					Ogawa											99.37	0	250	ctxB3_B3b	None	None	None	None	ΔVC_0490-VC_0516	ΔVC_A0455-VC_A0459	Other	NA	NA	None	no	None	no	None	no	None	no	None	no	None	no
26268_1_43	ERR3771993	Dorman et al. NatComm 2020		Clinical	NA	NA	1993	Argentina	No					Ogawa											99.3	0	257	ctxB3_B3b	None	None	None	None	ΔVC_0490-VC_0516	ΔVC_A0455-VC_A0459	Other	NA	NA	None	no	None	no	None	no	None	no	None	no	None	no
26268_1_44	ERR3771994	Dorman et al. NatComm 2020		Clinical	NA	NA	1993	Argentina	No					Ogawa											99.3	0	264	ctxB3_B3b	None	None	None	None	ΔVC_0490-VC_0516	ΔVC_A0455-VC_A0459	Other	NA	NA	None	no	None	no	None	no	None	no	None	no	None	no
26268_1_45	ERR3771995	Dorman et al. NatComm 2020		Clinical	NA	NA	1993	Argentina	No					Ogawa											99.03	0	260	ctxB3_B3b	None	None	None	None	ΔVC_0490-VC_0516	ΔVC_A0455-VC_A0459	Other	NA	NA	None	no	None	no	None	no	None	no	None	no	None	no
26268_1_46	ERR3771996	Dorman et al. NatComm 2020		Clinical	NA	NA	1993	Argentina	No					Ogawa											96.99	0	267	ctxB3_B3b	None	None	None	None	ΔVC_0490-VC_0516	ΔVC_A0455-VC_A0459	Other	NA	NA	None	no	None	no	None	no	None	no	None	no	None	no
26268_1_47	ERR3771997	Dorman et al. NatComm 2020		Clinical	NA	NA	1993	Argentina	No					Ogawa											99.2	0	252	ctxB3_B3b	None	None	None	None	ΔVC_0507 ΔVC_0509 ΔVC_0511-VC_0515 VC_0516-interrupted	ΔVC_A0456	Other	NA	NA	None	no	None	no	None	no	None	no	None	no	None	no
26268_1_48	ERR3771998	Dorman et al. NatComm 2020		Clinical	NA	NA	1993	Argentina	No					Ogawa											99.2	0	260	ctxB3_B3b	None	None	None	None	ΔVC_0507 ΔVC_0511-VC_0515 VC_0516-interrupted	ΔVC_A0456	Other	NA	NA	None	no	None	no	None	no	None	no	None	no	None	no
26268_1_49	ERR3771999	Dorman et al. NatComm 2020		Clinical	NA	NA	1993	Argentina	No					Ogawa											99.32	0	261	ctxB3_B3b	None	None	None	None	ΔVC_0507 ΔVC_0509 ΔVC_0511-VC_0516	ΔVC_A0456	Other	NA	NA	None	no	None	no	None	no	None	no	None	no	None	no
26268_1_50	ERR3772000	Dorman et al. NatComm 2020		Clinical	NA	NA	1993	Argentina	No					Ogawa											98.61	0	255	ctxB3_B3b	None	None	None	None	ΔVC_0507 ΔVC_0511-VC_0515 VC_0516-interrupted	ΔVC_A0456	Other	NA	NA	None	no	None	no	None	no	None	no	None	no	None	no
26268_1_53	ERR3772001	Dorman et al. NatComm 2020		Clinical	NA	NA	1993	Argentina	No					Ogawa											97.95	0	251	ctxB3_B3b	None	None	None	None	ΔVC_0507 ΔVC_0511-VC_0515 VC_0516-interrupted	ΔVC_A0456	Other	NA	NA	None	no	None	no	None	no	None	no	None	no	None	no
26268_1_54	ERR3772002	Dorman et al. NatComm 2020		Clinical	NA	NA	1993	Argentina	No					Ogawa											96.58	0	254	ctxB3_B3b	None	None	None	None	ΔVC_0507 ΔVC_0509 ΔVC_0511-VC_0516	ΔVC_A0456	Other	NA	NA	None	no	None	no	None	no	None	no	None	no	None	no
26268_1_55	ERR3772003	Dorman et al. NatComm 2020		Clinical	NA	NA	1993	Argentina	No																94.5	0	262	ctxB3_B3b	None	None	None	None	ΔVC_0507 ΔVC_0511-VC_0515 VC_0516-interrupted	ΔVC_A0456	Other	NA	NA	None	no	None	no	None	no	None	no	None	no	None	no
26268_1_56	ERR3772004	Dorman et al. NatComm 2020		Clinical	NA	NA	1996	Argentina	No																99.27	0	257	ctxB3_B3b	None	None	None	None	ΔVC_0507 ΔVC_0511-VC_0515 VC_0516-interrupted	ΔVC_A0456	Other	NA	NA	None	no	None	no	None	no	None	no	None	no	None	no
26268_1_57	ERR3772005	Dorman et al. NatComm 2020		Clinical	NA	NA	1993	Argentina	No					Ogawa											98.96	0	329	ctxB3_B3b	None	None	None	None	ΔVC_0507 ΔVC_0511-VC_0515 VC_0516-interrupted	ΔVC_A0456	Other	NA	NA	None	no	None	no	None	no	None	no	None	no	None	no
26268_1_58	ERR3772006	Dorman et al. NatComm 2020		Clinical	NA	NA	1993	Argentina	No					Ogawa											99.32	0	254	ctxB3_B3b	None	None	None	None	ΔVC_0507 ΔVC_0511-VC_0515 VC_0516-interrupted	ΔVC_A0456	Other	NA	NA	None	no	None	no	None	no	None	no	None	no	None	no
26268_1_59	ERR3772007	Dorman et al. NatComm 2020		Clinical	NA	NA	1993	Argentina	No					Ogawa											98.61	0	268	ctxB3_B3b	None	None	None	None	ΔVC_0507 ΔVC_0509 ΔVC_0511-VC_0516	WT	Other	NA	NA	None	no	None	no	None	no	None	no	None	no	None	no
26268_1_60	ERR3772008	Dorman et al. NatComm 2020		Clinical	NA	NA	1993	Argentina	No					Ogawa											99.14	0	256	ctxB3_B3b	None	None	None	None	ΔVC_0490-VC_0516	ΔVC_A0455-VC_A0459	Other	NA	NA	None	no	None	no	None	no	None	no	None	no	None	no
26268_1_61	ERR3772009	Dorman et al. NatComm 2020		Clinical	NA	NA	1993	Argentina	No					Ogawa											99.4	0	277	ctxB3_B3b	None	None	None	None	ΔVC_0490-VC_0516	ΔVC_A0455-VC_A0459	Other	NA	NA	None	no	None	no	None	no	None	no	None	no	None	no
26268_1_62	ERR3772010	Dorman et al. NatComm 2020		Clinical	NA	NA	1993	Argentina	No					Ogawa											99.26	0	266	None	None	None	None	None	ΔVC_0490-VC_0516	ΔVC_A0455-VC_A0459	Other	NA	NA	None	no	None	no	None	no	None	no	None	no	None	no
26268_1_63	ERR3772011	Dorman et al. NatComm 2020		Clinical	NA	NA	1993	Argentina	No					Ogawa											99.03	0	266	ctxB3_B3b	None	None	None	None	ΔVC_0490-VC_0516	ΔVC_A0455-VC_A0459	Other	NA	NA	None	no	None	no	None	no	None	no	None	no	None	no
26268_1_64	ERR3772012	Dorman et al. NatComm 2020		Clinical	NA	NA	1993	Argentina	No					Ogawa											95.93	0	267	ctxB3_B3b	None	None	None	None	ΔVC_0490-VC_0516	ΔVC_A0455-VC_A0459	Other	NA	NA	None	no	None	no	None	no	None	no	None	no	None	no
26268_1_65	ERR3772013	Dorman et al. NatComm 2020		Clinical	NA	NA	1993	Argentina	No					Ogawa											99.09	0	265	ctxB3_B3b	None	None	None	None	ΔVC_0507 ΔVC_0511-VC_0516	ΔVC_A0456	Other	NA	NA	None	no	None	no	None	no	None	no	None	no	None	no
26268_1_66	ERR3772014	Dorman et al. NatComm 2020		Clinical	NA	NA	1993	Argentina	No					Ogawa											95.63	0	261	ctxB3_B3b	None	None	None	None	ΔVC_0507 ΔVC_0509 ΔVC_0511-VC_0516	ΔVC_A0456	Other	NA	NA	None	no	None	no	None	no	None	no	None	no	None	no
26268_1_67	ERR3772015	Dorman et al. NatComm 2020		Clinical	NA	NA	1993	Argentina	No					Ogawa											97.23	0	260	ctxB3_B3b	None	None	None	None	ΔVC_0507 ΔVC_0511-VC_0515 VC_0516-interrupted	ΔVC_A0456	Other	NA	NA	None	no	None	no	None	no	None	no	None	no	None	no
26268_1_68	ERR3772016	Dorman et al. NatComm 2020		Clinical	NA	NA	1993	Argentina	No					Ogawa											94.33	0	270	ctxB3_B3b	None	None	None	None	ΔVC_0507 ΔVC_0511-VC_0515 VC_0516-interrupted	ΔVC_A0456	Other	NA	NA	None	no	None	no	None	no	None	no	None	no	None	no
26268_1_69	ERR3772017	Dorman et al. NatComm 2020		Clinical	NA	NA	1993	Argentina	No					Ogawa											98.13	0	254	ctxB3_B3b	None	None	None	None	ΔVC_0507 ΔVC_0511-VC_0516	ΔVC_A0456	Other	NA	NA	None	no	None	no	None	no	None	no	None	no	None	no
26268_1_7	ERR3771957	Dorman et al. NatComm 2020		Clinical	NA	NA	1992	Argentina	No					Ogawa											99.29	0	269	ctxB3_B3b	None	None	None	None	ΔVC_0507 ΔVC_0509 ΔVC_0511-VC_0515 VC_0516-interrupted	ΔVC_A0456	Other	NA	NA	None	no	None	no	None	no	None	no	None	no	None	no
26268_1_70	ERR3772018	Dorman et al. NatComm 2020		Clinical	NA	NA	1993	Argentina	No					Ogawa											97.98	0	251	ctxB3_B3b	None	None	None	None	ΔVC_0507 ΔVC_0509 ΔVC_0511-VC_0515 VC_0516-interrupted	ΔVC_A0456	Other	NA	NA	None	no	None	no	None	no	None	no	None	no	None	no
26268_1_71	ERR3772019	Dorman et al. NatComm 2020		Clinical	NA	NA	1993	Argentina	No					Ogawa											99.44	0	258	ctxB3_B3b	None	None	None	None	ΔVC_0507 ΔVC_0509 ΔVC_0511-VC_0515 VC_0516-interrupted	ΔVC_A0456	Other	NA	NA	None	no	None	no	None	no	None	no	None	no	None	no
26268_1_72	ERR3772020	Dorman et al. NatComm 2020		Clinical	NA	NA	1993	Argentina	No					Ogawa											99.46	0	259	ctxB3_B3b	None	None	None	None	ΔVC_0507 ΔVC_0509 ΔVC_0511-VC_0516	ΔVC_A0456	Other	NA	NA	None	no	None	no	None	no	None	no	None	no	None	no
26268_1_73	ERR3772021	Dorman et al. NatComm 2020		Clinical	NA	NA	1993	Argentina	No					Ogawa											99.43	0	147	ctxB3_B3b	None	None	None	None	ΔVC_0502-VC_0516	ΔVC_A0456	Other	NA	NA	None	no	None	no	None	no	None	no	None	no	None	no
26268_1_74	ERR3772022	Dorman et al. NatComm 2020		Clinical	NA	NA	1993	Argentina	No					Ogawa											99.43	0	265	ctxB3_B3b	None	None	None	None	ΔVC_0507 ΔVC_0511-VC_0515 VC_0516-interrupted	ΔVC_A0456	Other	NA	NA	None	no	None	no	None	no	None	no	None	no	None	no
26268_1_75	ERR3772023	Dorman et al. NatComm 2020		Clinical	NA	NA	1993	Argentina	No					Ogawa											99.45	0	265	ctxB3_B3b	None	None	None	None	ΔVC_0507 ΔVC_0511-VC_0516	ΔVC_A0456	Other	NA	NA	None	no	None	no	None	no	None	no	None	no	None	no
26268_1_76	ERR3772024	Dorman et al. NatComm 2020		Clinical	NA	NA	1993	Argentina	No					Ogawa											99.44	0	258	ctxB3_B3b	None	None	None	None	ΔVC_0507 ΔVC_0511-VC_0516	ΔVC_A0456	Other	NA	NA	None	no	None	no	None	no	None	no	None	no	None	no
26268_1_78	ERR3772026	Dorman et al. NatComm 2020		Clinical	NA	NA	1993	Argentina	No					Ogawa											99.44	0	256	ctxB3_B3b	None	None	None	None	ΔVC_0507 ΔVC_0511-VC_0515 VC_0516-interrupted	ΔVC_A0456	Other	NA	NA	None	no	None	no	None	no	None	no	None	no	None	no
26268_1_79	ERR3772027	Dorman et al. NatComm 2020		Clinical	NA	NA	1993	Argentina	No					Ogawa											99.46	0	267	ctxB3_B3b	None	None	None	None	ΔVC_0507 ΔVC_0511-VC_0515 VC_0516-interrupted	ΔVC_A0456	Other	NA	NA	None	no	None	no	None	no	None	no	None	no	None	no
26268_1_8	ERR3771958	Dorman et al. NatComm 2020		Clinical	NA	NA	1992	Argentina	No					Ogawa											99.45	0	271	ctxB3_B3b	None	None	None	None	ΔVC_0507 ΔVC_0511-VC_0515 VC_0516-interrupted	WT	Other	NA	NA	None	no	None	no	None	no	None	no	None	no	None	no
26268_1_80	ERR3772028	Dorman et al. NatComm 2020		Clinical	NA	NA	1993	Argentina	No					Ogawa											99.37	0	275	ctxB3_B3b	None	None	None	None	ΔVC_0507 ΔVC_0509 ΔVC_0511-VC_0515 VC_0516-interrupted	ΔVC_A0456	Other	NA	NA	None	no	None	no	None	no	None	no	None	no	None	no
26268_1_81	ERR3772029	Dorman et al. NatComm 2020		Clinical	NA	NA	1993	Argentina	No					Ogawa											99.45	0	263	ctxB3_B3b	None	None	None	None	ΔVC_0507 ΔVC_0511-VC_0515 VC_0516-interrupted	ΔVC_A0456	Other	NA	NA	None	no	None	no	None	no	None	no	None	no	None	no
26268_1_82	ERR3772030	Dorman et al. NatComm 2020		Clinical	NA	NA	1997	Argentina	No					Ogawa											99.45	0	259	ctxB3_B3b	None	None	None	None	ΔVC_0507 ΔVC_0509 ΔVC_0511-VC_0515 VC_0516-interrupted	ΔVC_A0456	Other	NA	NA	None	no	None	no	None	no	None	no	None	no	None	no
26268_1_83	ERR3772031	Dorman et al. NatComm 2020		Clinical	NA	NA	1993	Argentina	No					Ogawa											99.42	0	259	ctxB3_B3b	None	None	None	None	ΔVC_0507 ΔVC_0509 ΔVC_0511-VC_0516	ΔVC_A0456	Other	NA	NA	None	no	None	no	None	no	None	no	None	no	None	no
26268_1_84	ERR3772032	Dorman et al. NatComm 2020		Clinical	NA	NA	1993	Argentina	No					Ogawa											99.38	0	264	ctxB3_B3b	None	None	None	None	ΔVC_0507 ΔVC_0511-VC_0516	ΔVC_A0456	Other	NA	NA	None	no	None	no	None	no	None	no	None	no	None	no
26268_1_85	ERR3772033	Dorman et al. NatComm 2020		Clinical	NA	NA	1993	Argentina	No					Ogawa											99.44	0	253	ctxB3_B3b	None	None	None	None	ΔVC_0507 ΔVC_0509 ΔVC_0511-VC_0515 VC_0516-interrupted	ΔVC_A0456	Other	NA	NA	None	no	None	no	None	no	None	no	None	no	None	no
26268_1_86	ERR3772034	Dorman et al. NatComm 2020		Clinical	NA	NA	1993	Argentina	No					Ogawa											96.06	0	259	ctxB3_B3b	None	None	pOW443149	None	ΔVC_0507 ΔVC_0509 ΔVC_0511-VC_0516	ΔVC_A0456	Other	NA	NA	None	no	None	no	None	no	None	no	None	no	None	no
26268_1_87	ERR3772035	Dorman et al. NatComm 2020		Clinical	NA	NA	1993	Argentina	No					Ogawa											99.41	0	257	ctxB3_B3b	None	None	None	None	ΔVC_0507 ΔVC_0511-VC_0515 VC_0516-interrupted	ΔVC_A0456	Other	NA	NA	None	no	None	no	None	no	None	no	None	no	None	no
26268_1_88	ERR3772036	Dorman et al. NatComm 2020		Clinical	NA	NA	1993	Argentina	No					Ogawa											99.45	0	255	ctxB3_B3b	None	None	None	None	ΔVC_0507 ΔVC_0511-VC_0515 VC_0516-interrupted	ΔVC_A0456	Other	NA	NA	None	no	None	no	None	no	None	no	None	no	None	no
26268_1_89	ERR3772037	Dorman et al. NatComm 2020		Clinical	NA	NA	1993	Argentina	No					Ogawa											99.45	0	266	ctxB3_B3b	None	None	None	None	ΔVC_0507 ΔVC_0509 ΔVC_0511-VC_0515 VC_0516-interrupted	ΔVC_A0456	Other	NA	NA	None	no	None	no	None	no	None	no	None	no	None	no
26268_1_9	ERR3771959	Dorman et al. NatComm 2020		Clinical	NA	NA	1992	Argentina	No					Ogawa											99.46	0	259	ctxB3_B3b	None	None	None	None	ΔVC_0507 ΔVC_0509 ΔVC_0511-VC_0515 VC_0516-interrupted	ΔVC_A0456	Other	NA	NA	None	no	None	no	None	no	None	no	None	no	None	no
26268_1_90	ERR3772038	Dorman et al. NatComm 2020		Clinical	NA	NA	1993	Argentina	No					Ogawa											99.44	0	254	ctxB3_B3b	None	None	None	None	ΔVC_0507 ΔVC_0511-VC_0516	ΔVC_A0456	Other	NA	NA	None	no	None	no	None	no	None	no	None	no	None	no
26268_1_92	ERR3772039	Dorman et al. NatComm 2020		Clinical	NA	NA	1993	Argentina	No					Ogawa											99.09	0	249	ctxB3_B3b	None	None	None	None	ΔVC_0507 ΔVC_0509 ΔVC_0511-VC_0516	ΔVC_A0456	Other	NA	NA	None	no	None	no	None	no	None	no	None	no	None	no
26268_1_93	ERR3772040	Dorman et al. NatComm 2020		Clinical	NA	NA	1993	Argentina	No					Ogawa											99.53	0	254	None	None	None	None	None	ΔVC_0507 ΔVC_0509 ΔVC_0511-VC_0515 VC_0516-interrupted	ΔVC_A0456	Other	NA	NA	None	no	None	no	None	no	None	no	None	no	None	no
26268_1_94	ERR3772041	Dorman et al. NatComm 2020		Clinical	NA	NA	1993	Argentina	No					Ogawa											99.38	0	264	ctxB3_B3b	None	None	None	None	ΔVC_0507 ΔVC_0509 ΔVC_0511-VC_0516	ΔVC_A0456	Other	NA	NA	None	no	None	no	None	no	None	no	None	no	None	no
26268_1_95	ERR3772042	Dorman et al. NatComm 2020		Clinical	NA	NA	1993	Argentina	No					Ogawa											99.46	0	256	ctxB3_B3b	None	None	None	None	ΔVC_0507 ΔVC_0509 ΔVC_0511-VC_0515 VC_0516-interrupted	ΔVC_A0456	Other	NA	NA	None	no	None	no	None	no	None	no	None	no	None	no
26268_1_96	ERR3772043	Dorman et al. NatComm 2020		Clinical	NA	NA	1993	Argentina	No					Ogawa											99.41	0	271	ctxB3_B3b	None	None	None	None	ΔVC_0507 ΔVC_0511-VC_0516	ΔVC_A0456	Other	NA	NA	None	no	None	no	None	no	None	no	None	no	None	no
26268_1_97	ERR3772044	Dorman et al. NatComm 2020		Clinical	NA	NA	1997	Argentina	No					Ogawa											99.4	0	260	ctxB3_B3b	None	None	None	None	ΔVC_0507 ΔVC_0511-VC_0516	ΔVC_A0456	Other	NA	NA	None	no	None	no	None	no	None	no	None	no	None	no
26268_1_98	ERR3772045	Dorman et al. NatComm 2020		Clinical	NA	NA	1997	Argentina	No					Ogawa											99.39	0	264	ctxB3_B3b	None	None	None	None	ΔVC_0507 ΔVC_0509 ΔVC_0511-VC_0515 VC_0516-interrupted	ΔVC_A0456	Other	NA	NA	None	no	None	no	None	no	None	no	None	no	None	no
26268_1_99	ERR3772046	Dorman et al. NatComm 2020		Clinical	NA	NA	1996	Argentina	No					Ogawa											99.36	0	262	ctxB3_B3b	None	None	None	None	ΔVC_0507 ΔVC_0511-VC_0516	ΔVC_A0456	Other	NA	NA	None	no	None	no	None	no	None	no	None	no	None	no
27059_8_314	ERR3772281	Dorman et al. NatComm 2020		Environmental	NA	NA	NA	Argentina	No																99.29	0	267	ctxB3_B3b	None	None	None	None	ΔVC_0507 ΔVC_0509 ΔVC_0511-VC_0516	ΔVC_A0456	Other	NA	NA	None	no	None	no	None	no	None	no	None	no	None	no
27059_8_315	ERR3772282	Dorman et al. NatComm 2020		Environmental	NA	NA	NA	Argentina	No																99.28	0	257	ctxB3_B3b	None	None	None	None	ΔVC_0507 ΔVC_0509 ΔVC_0511-VC_0515 VC_0516-interrupted	ΔVC_A0456	Other	NA	NA	None	no	None	no	None	no	None	no	None	no	None	no
27059_8_316	ERR3772283	Dorman et al. NatComm 2020		Environmental	NA	NA	NA	Argentina	No																99.2	0	267	ctxB3_B3b	None	None	None	None	ΔVC_0507 ΔVC_0509 ΔVC_0511-VC_0515 VC_0516-interrupted	ΔVC_A0456	Other	NA	NA	None	no	None	no	None	no	None	no	None	no	None	no
27059_8_320	ERR3772287	Dorman et al. NatComm 2020		Clinical	NA	NA	NA	Argentina	No																98.39	0	260	ctxB3_B3b	None	None	None	Yes	ΔVC_0507 ΔVC_0509 ΔVC_0511-VC_0515 VC_0516-interrupted	ΔVC_A0456	Other	NA	NA	None	no	None	no	None	no	None	no	None	no	None	no
27059_8_322	ERR3772289	Dorman et al. NatComm 2020		Environmental	NA	NA	NA	Argentina	No																99.29	0	271	ctxB3_B3b	None	None	None	None	ΔVC_0507 ΔVC_0509 ΔVC_0511-VC_0515 VC_0516-interrupted	ΔVC_A0456	Other	NA	NA	None	no	None	no	None	no	None	no	None	no	None	no
28103_1_191	ERR3772290	Dorman et al. NatComm 2020		Environmental	NA	NA	NA	Argentina	No																99.49	0	254	ctxB3_B3b	None	None	None	None	ΔVC_0507 ΔVC_0509 ΔVC_0511-VC_0516	ΔVC_A0456	Other	NA	NA	None	no	None	no	None	no	None	no	None	no	None	no
29791_3_1	ERS3329063	This manuscript	Bangladesh Surveillance 2014-2018	Clinical	15	4	2015	Bangladesh	No	Chittagong	BITID, Chittagong	Loose watery	None	Ogawa											97.42	0	152	ctxB1	ICE-TET	PLE1	None	None	VC_0490-interrupted ΔVC_0491-VC_0498	ΔVC_A0457	BD2	91.758553	22.392736	None	no	None	no	None	no	None	no	None	no	None	no
29791_3_10	ERR11850019	This manuscript	Bangladesh Surveillance 2014-2018	Clinical	6	6	2017	Bangladesh	No	Chittagong	District Sadar Hospital, Cox's bazzar	Rice watery	Severe	Inaba											97.47	0	160	ctxB1	ICE-TET	None	None	None	VC_0490-interrupted ΔVC_0491-VC_0498	ΔVC_A0457	BD2	91.976834	21.44159	None	no	None	no	None	no	None	no	None	no	None	no
29791_3_100	ERS3328882	This manuscript	Bangladesh Surveillance 2014-2018	Clinical	28	12	2014	Bangladesh	No	Dhaka	100 Bed Narshingdi	Loose watery	Some	Ogawa											97.34	0	150	ctxB1	ICE-TET	PLE1	None	None	VC_0490-interrupted ΔVC_0495-VC_0498	ΔVC_A0457	BD2	90.718459	23.920224	None	no	None	no	None	no	None	no	None	no	None	no
29791_3_101	ERS3328979	This manuscript	Bangladesh Surveillance 2014-2018	Clinical	25	5	2015	Bangladesh	No	Barisal	250 Bed Sadar Hospital, Patuakhali	Rice watery	Some	Ogawa		S		S			I	R	I		97.38	0	151	ctxB1	ICE-TET	PLE1	None	None	VC_0490-interrupted ΔVC_0491-VC_0498	ΔVC_A0457	BD2	90.32737	22.358846	None	no	None	no	None	no	None	no	None	no	None	no
29791_3_102	ERR11850049	This manuscript	Bangladesh Surveillance 2014-2018	Clinical	27	6	2016	Bangladesh	No	Chittagong	District Sadar Hospital, Cox's bazzar	Rice watery	Severe	Inaba											97.38	0	163	ctxB1	ICE-TET	PLE1	None	None	VC_0490-interrupted ΔVC_0491-VC_0498	ΔVC_A0455-VC_A0459	BD2	91.976834	21.44159	None	no	None	no	None	no	None	no	None	no	None	no
29791_3_103	ERS3328793	This manuscript	Bangladesh Surveillance 2014-2018	Clinical	28	11	2015	Bangladesh	No	Sylhet	Adhunik Zela Sadar Hospital, Hobigong	Loose watery	Some	Inaba		S		S			I	R	I		97.36	0	163	ctxB1	ICE-TET	PLE1	None	None	VC_0490-interrupted ΔVC_0491-VC_0498	ΔVC_A0457	BD2	91.417688	24.373456	None	no	None	no	None	no	None	no	None	no	None	no
29791_3_104	ERS3328883	This manuscript	Bangladesh Surveillance 2014-2018	Clinical	18	6	2017	Bangladesh	No	Chittagong	BITID, Chittagong	Loose watery	None	Inaba											96.85	0	159	ctxB1	ICE-TET	PLE1	None	None	VC_0490-interrupted ΔVC_0491-VC_0498	ΔVC_A0457	BD2	91.758553	22.392736	None	no	None	no	None	no	None	no	None	no	None	no
29791_3_105	ERS3328980	This manuscript	Bangladesh Surveillance 2014-2018	Clinical	21	3	2015	Bangladesh	No	Chittagong	BITID, Chittagong	Loose watery	None	Ogawa											97.14	0	154	ctxB1	ICE-TET	PLE1	None	None	VC_0490-interrupted ΔVC_0491-VC_0498	ΔVC_A0457	BD2	91.758553	22.392736	None	no	None	no	None	no	None	no	None	no	None	no
29791_3_106	ERS3329076	This manuscript	Bangladesh Surveillance 2014-2018	Clinical	22	5	2017	Bangladesh	No	Chittagong	BITID, Chittagong	Loose watery	Some	Inaba											97.36	0	165	ctxB1	ICE-TET	PLE1	None	None	VC_0490-interrupted ΔVC_0491-VC_0498	ΔVC_A0455-VC_A0459	BD2	91.758553	22.392736	None	no	None	no	None	no	None	no	None	no	None	no
29791_3_107	ERS3328794	This manuscript	Bangladesh Surveillance 2014-2018	Clinical	12	7	2016	Bangladesh	No	Chittagong	BITID, Chittagong	Loose watery	Some	Inaba											97.41	0	164	ctxB1	ICE-TET	PLE1	None	None	VC_0490-interrupted ΔVC_0491-VC_0498	ΔVC_A0455-VC_A0459	BD2	91.758553	22.392736	None	no	None	no	None	no	None	no	None	no	None	no
29791_3_108	ERS3328884	This manuscript	Bangladesh Surveillance 2014-2018	Clinical	21	6	2016	Bangladesh	No	Chittagong	BITID, Chittagong	Loose watery	Some	Inaba											96.85	0	164	ctxB1	ICE-TET	PLE1	None	None	VC_0490-interrupted ΔVC_0491-VC_0498	ΔVC_A0455-VC_A0459	BD2	91.758553	22.392736	None	no	None	no	None	no	None	no	None	no	None	no
29791_3_109	ERS3328981	This manuscript	Bangladesh Surveillance 2014-2018	Clinical	20	5	2017	Bangladesh	No	Dhaka	Dhaka Medical College Hospital	Loose watery	Some	Inaba											97.43	0	155	ctxB1	ICE-TET	PLE1	None	None	VC_0490-interrupted ΔVC_0491-VC_0498	ΔVC_A0457	BD2	90.397008	23.725392	None	no	None	no	None	no	None	no	None	no	None	no
29791_3_11	ERS3328860	This manuscript	Bangladesh Surveillance 2014-2018	Clinical	31	5	2017	Bangladesh	No	Khulna	Upozilla Health Complex, Chaugacha, Jessore	Loose watery	Some	Inaba											97.4	0	158	ctxB1	ICE-TET	PLE1	None	None	VC_0490-interrupted ΔVC_0491-VC_0498	ΔVC_A0457	BD2	89.02446	23.259575	None	no	None	no	None	no	None	no	None	no	None	no
29791_3_110	ERR11850050	This manuscript	Bangladesh Surveillance 2014-2018	Clinical	31	8	2016	Bangladesh	No	Chittagong	District Sadar Hospital, Cox's bazzar	Rice watery	Severe	Inaba		S		S		S	I	R	S	R	97.32	0	160	ctxB1	ICE-TET	PLE1	None	None	VC_0490-interrupted ΔVC_0491-VC_0498	ΔVC_A0455-VC_A0459	BD2	91.976834	21.44159	None	no	None	no	None	no	None	no	None	no	None	no
29791_3_111	ERS3328795	This manuscript	Bangladesh Surveillance 2014-2018	Clinical	21	7	2014	Bangladesh	No	Sylhet	Adhunik Zela Sadar Hospital, Hobigong	Loose watery	Some	Ogawa											97.41	0	148	ctxB1	ICE-TET	PLE1	None	None	VC_0490-interrupted VC_0491-ins ΔVC_0495-VC_0498	ΔVC_A0457	BD2	91.417688	24.373456	None	no	None	no	None	no	None	no	None	no	None	no
29791_3_112	ERS3328885	This manuscript	Bangladesh Surveillance 2014-2018	Clinical	4	5	2015	Bangladesh	No	Dhaka	100 Bed Narshingdi	Loose watery	None	Ogawa											97.45	0	152	ctxB1	ICE-TET	PLE1	None	None	VC_0490-interrupted ΔVC_0491-VC_0498	ΔVC_A0457	BD2	90.718459	23.920224	None	no	None	no	None	no	None	no	None	no	None	no
29791_3_113	ERS3328982	This manuscript	Bangladesh Surveillance 2014-2018	Clinical	22	11	2014	Bangladesh	No	Chittagong	BITID, Chittagong	Loose watery	None	Ogawa											96.63	0	146	ctxB1	ICE-TET	PLE1	None	Yes	VC_0490-interrupted ΔVC_0495-VC_0498	ΔVC_A0457	BD2	91.758553	22.392736	None	no	None	no	None	no	None	no	None	no	None	no
29791_3_114	ERR11850051	This manuscript	Bangladesh Surveillance 2014-2018	Clinical	20	8	2016	Bangladesh	No	Chittagong	District Sadar Hospital, Cox's bazzar	Rice watery	Severe	Inaba		S		S		S	I	R	I	R	94.9	0	164	ctxB1	ICE-TET	PLE1	pSA7G1	None	VC_0490-interrupted ΔVC_0491-VC_0498	ΔVC_A0455-VC_A0459	BD2	91.976834	21.44159	None	no	None	no	None	no	None	no	None	no	None	no
29791_3_115	ERS3328796	This manuscript	Bangladesh Surveillance 2014-2018	Clinical	13	6	2016	Bangladesh	No	Chittagong	BITID, Chittagong	Loose watery	None	Inaba											97.39	0	167	ctxB1	ICE-TET	PLE1	None	None	VC_0490-interrupted ΔVC_0491-VC_0498	ΔVC_A0455-VC_A0459	BD2	91.758553	22.392736	None	no	None	no	None	no	None	no	None	no	None	no
29791_3_116	ERS3328886	This manuscript	Bangladesh Surveillance 2014-2018	Clinical	25	4	2017	Bangladesh	No	Chittagong	BITID, Chittagong	Loose watery	None	Inaba											97.43	0	167	ctxB1	ICE-TET	PLE1	None	None	VC_0490-interrupted ΔVC_0491-VC_0498	ΔVC_A0455-VC_A0459	BD2	91.758553	22.392736	None	no	None	no	None	no	None	no	None	no	None	no
29791_3_117	ERS3328983	This manuscript	Bangladesh Surveillance 2014-2018	Clinical	6	6	2015	Bangladesh	No	Barisal	250 Bed Sadar Hospital, Patuakhali	Rice watery	Some	Ogawa		S		S		S	I	R	I	R	97.41	0	150	ctxB1	ICE-TET	PLE1	None	None	VC_0490-interrupted ΔVC_0491-VC_0498	ΔVC_A0457	BD2	90.32737	22.358846	None	no	None	no	None	no	None	no	None	no	None	no
29791_3_118	ERR11850052	This manuscript	Bangladesh Surveillance 2014-2018	Clinical	24	7	2016	Bangladesh	No	Chittagong	District Sadar Hospital, Cox's bazzar	Rice watery	Severe	Inaba											97.32	0	162	ctxB1	ICE-TET	PLE1	None	None	VC_0490-interrupted ΔVC_0491-VC_0498	ΔVC_A0455-VC_A0459	BD2	91.976834	21.44159	None	no	None	no	None	no	None	no	None	no	None	no
29791_3_119	ERS3328797	This manuscript	Bangladesh Surveillance 2014-2018	Clinical	28	6	2016	Bangladesh	No	Chittagong	BITID, Chittagong	Rice watery	Some	Inaba											97.36	0	164	ctxB1	ICE-TET	PLE1	None	None	VC_0490-interrupted ΔVC_0491-VC_0498	ΔVC_A0455-VC_A0459	BD2	91.758553	22.392736	None	no	None	no	None	no	None	no	None	no	None	no
29791_3_12	ERS3328956	This manuscript	Bangladesh Surveillance 2014-2018	Clinical	30	3	2015	Bangladesh	No	Chittagong	BITID, Chittagong	Loose watery	None	Ogawa											96.66	0	147	ctxB1	ICE-TET	None	None	Yes	VC_0490-interrupted ΔVC_0495-VC_0498	ΔVC_A0457	BD2	91.758553	22.392736	None	no	None	no	None	no	None	no	None	no	None	no
29791_3_120	ERS3328887	This manuscript	Bangladesh Surveillance 2014-2018	Clinical	3	11	2014	Bangladesh	No	Dhaka	100 Bed Narshingdi	Loose watery	None	Ogawa											97.25	0	151	ctxB1	ICE-TET	PLE1	None	None	VC_0490-interrupted ΔVC_0495-VC_0498	ΔVC_A0457	BD2	90.718459	23.920224	None	no	None	no	None	no	None	no	None	no	None	no
29791_3_121	ERS3328984	This manuscript	Bangladesh Surveillance 2014-2018	Clinical	11	7	2015	Bangladesh	No	Rajshahi	Naogaon Sadar Hospital	Loose watery	Some	Ogawa		S		S		S	I	R	R	R	96.67	0	154	ctxB1	ICE-TET	PLE1	None	Yes	VC_0490-interrupted ΔVC_0491-VC_0498	ΔVC_A0457	BD2	88.93793	24.822625	None	no	None	no	None	no	None	no	None	no	None	no
29791_3_122	ERR11850053	This manuscript	Bangladesh Surveillance 2014-2018	Clinical	20	8	2016	Bangladesh	No	Chittagong	District Sadar Hospital, Cox's bazzar	Rice watery	None	Inaba		S		S			I	R	I		94.94	0	163	ctxB1	ICE-TET	PLE1	pSA7G1	None	VC_0490-interrupted ΔVC_0491-VC_0498	ΔVC_A0455-VC_A0459	BD2	91.976834	21.44159	None	no	None	no	None	no	None	no	None	no	None	no
29791_3_123	ERS3328798	This manuscript	Bangladesh Surveillance 2014-2018	Clinical	19	6	2016	Bangladesh	No	Chittagong	BITID, Chittagong	Loose watery	None	Inaba		S		S		S	I	R	I	R	97.39	0	162	ctxB1	ICE-TET	PLE1	None	None	VC_0490-interrupted ΔVC_0491-VC_0498	ΔVC_A0455-VC_A0459	BD2	91.758553	22.392736	None	no	None	no	None	no	None	no	None	no	None	no
29791_3_124	ERS3328888	This manuscript	Bangladesh Surveillance 2014-2018	Clinical	2	3	2015	Bangladesh	Yes	Dhaka	100 Bed Narshingdi	Loose watery	Some	Ogawa											87.56	0	155	ctxB1	ICE-TET	None	None	None			Not included in tree	90.718459	23.920224	None	no	None	no	None	no	None	no	None	no	None	no
29791_3_125	ERR11850054	This manuscript	Bangladesh Surveillance 2014-2018	Clinical	6	7	2015	Bangladesh	No	Chittagong	District Sadar Hospital, Cox's bazzar	Loose watery	Severe	Ogawa											97.4	0	151	ctxB1	ICE-TET	PLE1	None	None	VC_0490-interrupted ΔVC_0491-VC_0498	ΔVC_A0457	BD2	91.976834	21.44159	None	no	None	no	None	no	None	no	None	no	None	no
29791_3_126	ERR11850055	This manuscript	Bangladesh Surveillance 2014-2018	Clinical	17	8	2016	Bangladesh	No	Chittagong	District Sadar Hospital, Cox's bazzar	Rice watery	Some	Inaba		S		S		S	S	R	S	R	97.3	0	163	ctxB1	ICE-TET	PLE1	None	None	VC_0490-interrupted ΔVC_0491-VC_0498	ΔVC_A0455-VC_A0459	BD2	91.976834	21.44159	None	no	None	no	None	no	None	no	None	no	None	no
29791_3_127	ERS3328799	This manuscript	Bangladesh Surveillance 2014-2018	Clinical	23	3	2015	Bangladesh	No	Dhaka	100 Bed Narshingdi	Loose watery	Some	Ogawa											96.62	0	152	ctxB1	ICE-TET	PLE1	None	Yes	VC_0490-interrupted ΔVC_0495-VC_0498	ΔVC_A0457	BD2	90.718459	23.920224	None	no	None	no	None	no	None	no	None	no	None	no
29791_3_128	ERS3328889	This manuscript	Bangladesh Surveillance 2014-2018	Clinical	15	6	2016	Bangladesh	No	Chittagong	BITID, Chittagong	Loose watery	Some	Inaba											96.55	0	155	ctxB1	ICE-TET	PLE1	None	Yes	VC_0490-interrupted VC_0491-ins ΔVC_0495-VC_0498	ΔVC_A0457	BD2	91.758553	22.392736	None	no	None	no	None	no	None	no	None	no	None	no
29791_3_129	ERS3328890	This manuscript	Bangladesh Surveillance 2014-2018	Clinical	25	4	2015	Bangladesh	No	Dhaka	100 Bed Narshingdi	Loose watery	Some	Inaba											96.63	0	152	ctxB1	ICE-TET	PLE1	None	Yes	VC_0490-interrupted ΔVC_0495-VC_0498	ΔVC_A0457	BD2	90.718459	23.920224	None	no	None	no	None	no	None	no	None	no	None	no
29791_3_13	ERS3329066	This manuscript	Bangladesh Surveillance 2014-2018	Clinical	23	5	2015	Bangladesh	No	Chittagong	BITID, Chittagong	Loose watery	None	Ogawa		S		S			I	R	I		96.6	0	151	ctxB1	ICE-TET	PLE1	None	Yes	VC_0490-interrupted ΔVC_0495-VC_0498	ΔVC_A0457	BD2	91.758553	22.392736	None	no	None	no	None	no	None	no	None	no	None	no
29791_3_130	ERS3328986	This manuscript	Bangladesh Surveillance 2014-2018	Clinical	24	11	2014	Bangladesh	No	Chittagong	BITID, Chittagong	Loose watery	None	Inaba											97.48	0.58	150	ctxB1	None	PLE1	None	Yes	VC_0490-interrupted ΔVC_0495-VC_0498	ΔVC_A0457	BD2	91.758553	22.392736	.	yes	.	yes	A52S	yes	R232Q	yes	.	yes	.	yes
29791_3_131	ERR11850056	This manuscript	Bangladesh Surveillance 2014-2018	Clinical	17	8	2016	Bangladesh	No	Chittagong	District Sadar Hospital, Cox's bazzar	Rice watery	Severe	Inaba											97.34	0	164	ctxB1	ICE-TET	PLE1	None	None	VC_0490-interrupted ΔVC_0491-VC_0498	ΔVC_A0455-VC_A0459	BD2	91.976834	21.44159	None	no	None	no	None	no	None	no	None	no	None	no
29791_3_132	ERS3328800	This manuscript	Bangladesh Surveillance 2014-2018	Clinical	8	4	2017	Bangladesh	No	Chittagong	BITID, Chittagong	Loose watery	None	Inaba											97.38	0	167	ctxB1	ICE-TET	PLE1	None	None	VC_0490-interrupted ΔVC_0491-VC_0498	ΔVC_A0455-VC_A0459	BD2	91.758553	22.392736	None	no	None	no	None	no	None	no	None	no	None	no
29791_3_133	ERS3328891	This manuscript	Bangladesh Surveillance 2014-2018	Clinical	10	8	2015	Bangladesh	No	Sylhet	Adhunik Zela Sadar Hospital, Hobigong	Loose watery	Some	Ogawa											97.39	0	155	ctxB1	ICE-TET	PLE1	None	None	VC_0490-interrupted ΔVC_0491-VC_0498	ΔVC_A0457	BD2	91.417688	24.373456	None	no	None	no	None	no	None	no	None	no	None	no
29791_3_134	ERS3328987	This manuscript	Bangladesh Surveillance 2014-2018	Clinical	25	5	2015	Bangladesh	No	Barisal	250 Bed Sadar Hospital, Patuakhali	Rice watery	Some	Ogawa											97.35	0	151	ctxB1	ICE-TET	PLE1	None	None	VC_0490-interrupted ΔVC_0491-VC_0498	ΔVC_A0457	BD2	90.32737	22.358846	None	no	None	no	None	no	None	no	None	no	None	no
29791_3_135	ERR11850057	This manuscript	Bangladesh Surveillance 2014-2018	Clinical	23	7	2016	Bangladesh	No	Chittagong	District Sadar Hospital, Cox's bazzar	Rice watery	Severe	Inaba											94.81	0	163	ctxB1	ICE-TET	PLE1	None	None	VC_0490-interrupted ΔVC_0491-VC_0498	ΔVC_A0455-VC_A0459	BD2	91.976834	21.44159	None	no	None	no	None	no	None	no	None	no	None	no
29791_3_136	ERS3328801	This manuscript	Bangladesh Surveillance 2014-2018	Clinical	7	5	2015	Bangladesh	No	Dhaka	100 Bed Narshingdi	Loose watery	Some	Ogawa											97.51	0	149	ctxB1	ICE-TET	None	None	None	VC_0490-interrupted VC_0491-ins ΔVC_0495-VC_0498	ΔVC_A0457	BD2	90.718459	23.920224	None	no	None	no	None	no	None	no	None	no	None	no
29791_3_137	ERS3328892	This manuscript	Bangladesh Surveillance 2014-2018	Clinical	9	8	2016	Bangladesh	No	Chittagong	BITID, Chittagong	Loose watery	Some	Inaba											96.6	0	161	ctxB1	ICE-TET	PLE1	None	Yes	VC_0490-interrupted ΔVC_0491-VC_0498	ΔVC_A0455-VC_A0459	BD2	91.758553	22.392736	None	no	None	no	None	no	None	no	None	no	None	no
29791_3_138	ERS3328988	This manuscript	Bangladesh Surveillance 2014-2018	Clinical	10	7	2017	Bangladesh	No	Khulna	District Sadar Hospital, Satkhira	Rice watery	Some	Inaba		S		S		I	I	R	I	R	97.42	0	158	ctxB1	ICE-TET	None	None	None	VC_0490-interrupted ΔVC_0491-VC_0498	ΔVC_A0457	BD2	89.046789	22.690323	None	no	None	no	None	no	None	no	None	no	None	no
29791_3_139	ERR11850058	This manuscript	Bangladesh Surveillance 2014-2018	Clinical	24	7	2016	Bangladesh	No	Chittagong	District Sadar Hospital, Cox's bazzar	Rice watery	Severe	Inaba											97.26	0	162	ctxB1	ICE-TET	PLE1	None	None	VC_0490-interrupted ΔVC_0491-VC_0498	ΔVC_A0455-VC_A0459	BD2	91.976834	21.44159	None	no	None	no	None	no	None	no	None	no	None	no
29791_3_14	ERR11850020	This manuscript	Bangladesh Surveillance 2014-2018	Clinical	13	5	2017	Bangladesh	No	Chittagong	District Sadar Hospital, Cox's bazzar	Rice watery	Some	Inaba											97.46	0	160	ctxB1	ICE-TET	None	None	None	VC_0490-interrupted ΔVC_0491-VC_0498	ΔVC_A0457	BD2	91.976834	21.44159	None	no	None	no	None	no	None	no	None	no	None	no
29791_3_140	ERS3328802	This manuscript	Bangladesh Surveillance 2014-2018	Clinical	5	4	2017	Bangladesh	No	Rangpur	Thakurgaon District Hospital	Rice watery	Severe	Inaba		S		S		I	I	R	I	R	97.48	0	159	ctxB1	ICE-TET	None	None	None	VC_0490-interrupted ΔVC_0491-VC_0498	ΔVC_A0457	BD2	88.476566	26.029522	None	no	None	no	None	no	None	no	None	no	None	no
29791_3_141	ERS3328893	This manuscript	Bangladesh Surveillance 2014-2018	Clinical	29	6	2015	Bangladesh	No	Dhaka	100 Bed Narshingdi	Loose watery	Some	Ogawa											97.52	0	155	ctxB1	ICE-TET	None	None	None	VC_0490-interrupted VC_0491-ins ΔVC_0495-VC_0498	ΔVC_A0457	BD2	90.718459	23.920224	None	no	None	no	None	no	None	no	None	no	None	no
29791_3_142	ERS3328989	This manuscript	Bangladesh Surveillance 2014-2018	Clinical	30	5	2015	Bangladesh	No	Barisal	250 Bed Sadar Hospital, Patuakhali	Rice watery	Some	Ogawa											99.03	0	152	ctxB1	None	PLE1	None	None	VC_0490-interrupted VC_0491-ins ΔVC_0495-VC_0498	ΔVC_A0457	BD2	90.32737	22.358846	None	no	None	no	None	no	None	no	None	no	None	no
29791_3_143	ERR11850059	This manuscript	Bangladesh Surveillance 2014-2018	Clinical	23	7	2016	Bangladesh	No	Chittagong	District Sadar Hospital, Cox's bazzar	Rice watery	Severe	Inaba		S		S		S	I	R	S	R	97.37	0	162	ctxB1	ICE-TET	PLE1	None	None	VC_0490-interrupted ΔVC_0491-VC_0498	ΔVC_A0455-VC_A0459	BD2	91.976834	21.44159	None	no	None	no	None	no	None	no	None	no	None	no
29791_3_144	ERS3328803	This manuscript	Bangladesh Surveillance 2014-2018	Clinical	28	2	2015	Bangladesh	No	Dhaka	100 Bed Narshingdi	Loose watery	Some	Ogawa											97.47	0	150	ctxB1	ICE-TET	PLE1	None	None	VC_0490-interrupted ΔVC_0491-VC_0498	ΔVC_A0457	BD2	90.718459	23.920224	None	no	None	no	None	no	None	no	None	no	None	no
29791_3_145	ERS3328894	This manuscript	Bangladesh Surveillance 2014-2018	Clinical	12	7	2016	Bangladesh	No	Chittagong	BITID, Chittagong	Loose watery	Some	Inaba											96.49	0	163	ctxB1	ICE-TET	PLE1	None	Yes	VC_0490-interrupted ΔVC_0491-VC_0498	ΔVC_A0455-VC_A0459	BD2	91.758553	22.392736	None	no	None	no	None	no	None	no	None	no	None	no
29791_3_146	ERS3328990	This manuscript	Bangladesh Surveillance 2014-2018	Clinical	23	5	2015	Bangladesh	No	Barisal	250 Bed Sadar Hospital, Patuakhali	Rice watery	Some	Ogawa											97.49	0	152	ctxB1	ICE-TET	PLE1	None	None	VC_0490-interrupted ΔVC_0491-VC_0498	ΔVC_A0457	BD2	90.32737	22.358846	None	no	None	no	None	no	None	no	None	no	None	no
29791_3_147	ERS3329087	This manuscript	Bangladesh Surveillance 2014-2018	Clinical	9	7	2017	Bangladesh	No	Khulna	Upozilla Health Complex, Chaugacha, Jessore	Loose watery	Some	Inaba											97.33	0	167	ctxB1	ICE-TET	PLE1	None	None	VC_0490-interrupted ΔVC_0491-VC_0498	ΔVC_A0455-VC_A0459	BD2	89.02446	23.259575	None	no	None	no	None	no	None	no	None	no	None	no
29791_3_148	ERS3328778	This manuscript	Bangladesh Surveillance 2014-2018	Clinical	3	4	2017	Bangladesh	No	Chittagong	BITID, Chittagong	Formed	None	Inaba											97.42	0	159	ctxB1	ICE-TET	None	None	None	VC_0490-interrupted ΔVC_0491-VC_0498	ΔVC_A0457	BD2	91.758553	22.392736	None	no	None	no	None	no	None	no	None	no	None	no
29791_3_149	ERS3328895	This manuscript	Bangladesh Surveillance 2014-2018	Clinical	11	4	2017	Bangladesh	No	Chittagong	BITID, Chittagong	Loose watery	Some	Inaba											97.41	0	162	ctxB1	ICE-TET	PLE1	None	None	VC_0490-interrupted ΔVC_0491-VC_0498 ΔVC_0516	ΔVC_A0455-VC_A0459	BD2	91.758553	22.392736	None	no	None	no	None	no	None	no	None	no	None	no
29791_3_15	ERS3328861	This manuscript	Bangladesh Surveillance 2014-2018	Clinical	8	11	2017	Bangladesh	No	Dhaka	General Hospital, Narayangong	Rice watery	Severe	Inaba	S	S	S	S	S	S	I				97.32	0	160	ctxB1	ICE-TET	PLE1	None	None	VC_0490-interrupted ΔVC_0491-VC_0498	ΔVC_A0457	BD2	90.501208	23.624553	None	no	None	no	None	no	None	no	None	no	None	no
29791_3_150	ERS3328991	This manuscript	Bangladesh Surveillance 2014-2018	Clinical	2	8	2016	Bangladesh	No	Dhaka	Uttara Adhunik Medical College Hospital	Rice watery	Severe	Inaba		I		S		S	I	R	I	R	97.14	0	163	ctxB1	ICE-TET	PLE1	None	None	VC_0490-interrupted ΔVC_0491-VC_0498	ΔVC_A0455-VC_A0459	BD2	90.396747	23.874816	None	no	None	no	None	no	None	no	None	no	None	no
29791_3_151	ERS3329088	This manuscript	Bangladesh Surveillance 2014-2018	Clinical	28	3	2017	Bangladesh	No	Barisal	Mathbaria Upozilla Health Complex, Pirojpur	Loose watery	Some	Inaba											97.42	0	159	ctxB1	ICE-TET	None	None	None	VC_0490-interrupted ΔVC_0491-VC_0498	ΔVC_A0457	BD2	89.95365	23.78008	None	no	None	no	None	no	None	no	None	no	None	no
29791_3_152	ERS3328779	This manuscript	Bangladesh Surveillance 2014-2018	Clinical	NA	NA	NA	Bangladesh	No																97.5	0	150	ctxB1	ICE-TET	None	None	None	VC_0490-interrupted VC_0491-ins ΔVC_0495-VC_0498	ΔVC_A0457	BD2	NA	NA	None	no	None	no	None	no	None	no	None	no	None	no
29791_3_153	ERS3328896	This manuscript	Bangladesh Surveillance 2014-2018	Clinical	3	8	2016	Bangladesh	No	Chittagong	BITID, Chittagong	Loose watery	Some	Inaba											97.35	0	165	ctxB1	ICE-TET	PLE1	None	None	VC_0490-interrupted ΔVC_0491-VC_0498	ΔVC_A0455-VC_A0459	BD2	91.758553	22.392736	None	no	None	no	None	no	None	no	None	no	None	no
29791_3_154	ERS3328992	This manuscript	Bangladesh Surveillance 2014-2018	Clinical	8	10	2017	Bangladesh	No	Barisal	250 Bed Sadar Hospital, Patuakhali	Rice watery	None	Inaba											97.41	0	161	ctxB1	ICE-TET	None	None	None	VC_0490-interrupted ΔVC_0491-VC_0498	ΔVC_A0457	BD2	90.32737	22.358846	None	no	None	no	None	no	None	no	None	no	None	no
29791_3_155	ERS3329089	This manuscript	Bangladesh Surveillance 2014-2018	Clinical	22	11	2014	Bangladesh	No	Chittagong	BITID, Chittagong	Loose watery	None	Ogawa											96.61	0	149	ctxB1	ICE-TET	PLE1	None	Yes	VC_0490-interrupted ΔVC_0495-VC_0498	ΔVC_A0457	BD2	91.758553	22.392736	None	no	None	no	None	no	None	no	None	no	None	no
29791_3_156	ERS3328780	This manuscript	Bangladesh Surveillance 2014-2018	Clinical	30	7	2016	Bangladesh	No	Sylhet	Adhunik Zela Sadar Hospital, Hobigong	Loose watery	None	Inaba											97.44	0	157	ctxB1	ICE-TET	PLE1	None	None	VC_0490-interrupted ΔVC_0491-VC_0498	ΔVC_A0457	BD2	91.417688	24.373456	None	no	None	no	None	no	None	no	None	no	None	no
29791_3_157	ERS3328897	This manuscript	Bangladesh Surveillance 2014-2018	Clinical	21	6	2015	Bangladesh	No	Sylhet	Adhunik Zela Sadar Hospital, Hobigong	Loose watery	Some	Ogawa											97.44	0	152	ctxB1	ICE-TET	PLE1	None	None	VC_0490-interrupted ΔVC_0491-VC_0498	ΔVC_A0457	BD2	91.417688	24.373456	None	no	None	no	None	no	None	no	None	no	None	no
29791_3_158	ERS3328993	This manuscript	Bangladesh Surveillance 2014-2018	Clinical	6	6	2015	Bangladesh	No	Barisal	250 Bed Sadar Hospital, Patuakhali	Rice watery	Some	Ogawa											97.42	0	151	ctxB1	ICE-TET	PLE1	None	None	VC_0490-interrupted ΔVC_0491-VC_0498	ΔVC_A0457	BD2	90.32737	22.358846	None	no	None	no	None	no	None	no	None	no	None	no
29791_3_159	ERR11850060	This manuscript	Bangladesh Surveillance 2014-2018	Clinical	23	10	2016	Bangladesh	No	Chittagong	District Sadar Hospital, Cox's bazzar	Rice watery	Some	Inaba		S		S		S	I	R	S	R	97.47	0	157	ctxB1	ICE-TET	None	None	None	VC_0490-interrupted ΔVC_0491-VC_0498	ΔVC_A0457	BD2	91.976834	21.44159	None	no	None	no	None	no	None	no	None	no	None	no
29791_3_16	ERS3328957	This manuscript	Bangladesh Surveillance 2014-2018	Clinical	29	9	2016	Bangladesh	No	Chittagong	BITID, Chittagong	Loose watery	Some	Inaba											96.61	0	164	ctxB1	ICE-TET	PLE1	None	Yes	VC_0490-interrupted ΔVC_0491-VC_0498	ΔVC_A0455-VC_A0459	BD2	91.758553	22.392736	None	no	None	no	None	no	None	no	None	no	None	no
29791_3_160	ERS3328781	This manuscript	Bangladesh Surveillance 2014-2018	Clinical	27	6	2015	Bangladesh	No	Sylhet	Adhunik Zela Sadar Hospital, Hobigong	Loose watery	Some	Ogawa		S		S		S	I	R	R	R	97.44	0	152	ctxB1	ICE-TET	PLE1	None	None	VC_0490-interrupted ΔVC_0491-VC_0498	ΔVC_A0457	BD2	91.417688	24.373456	None	no	None	no	None	no	None	no	None	no	None	no
29791_3_161	ERS3328898	This manuscript	Bangladesh Surveillance 2014-2018	Clinical	22	6	2016	Bangladesh	No	Chittagong	BITID, Chittagong	Loose watery	Some	Inaba											96.66	0	164	ctxB1	ICE-TET	PLE1	None	Yes	VC_0490-interrupted ΔVC_0491-VC_0498	ΔVC_A0455-VC_A0459	BD2	91.758553	22.392736	None	no	None	no	None	no	None	no	None	no	None	no
29791_3_162	ERS3328994	This manuscript	Bangladesh Surveillance 2014-2018	Clinical	28	4	2015	Bangladesh	No	Barisal	250 Bed Sadar Hospital, Patuakhali	Rice watery	Some	Ogawa											97.41	0	151	ctxB1	ICE-TET	PLE1	None	None	VC_0490-interrupted ΔVC_0491-VC_0498	ΔVC_A0457	BD2	90.32737	22.358846	None	no	None	no	None	no	None	no	None	no	None	no
29791_3_163	ERS3329091	This manuscript	Bangladesh Surveillance 2014-2018	Clinical	14	3	2015	Bangladesh	No	Chittagong	BITID, Chittagong	Loose watery	None	Ogawa		S		S		S	I	R	I	R	97.43	0	151	ctxB1	ICE-TET	PLE1	None	None	VC_0490-interrupted ΔVC_0491-VC_0498	ΔVC_A0457	BD2	91.758553	22.392736	None	no	None	no	None	no	None	no	None	no	None	no
29791_3_164	ERS3328782	This manuscript	Bangladesh Surveillance 2014-2018	Clinical	15	4	2017	Bangladesh	No	Dhaka	Dhaka Medical College Hospital	Loose watery	Some	Inaba											97.47	0	159	ctxB1	ICE-TET	None	None	None	VC_0490-interrupted ΔVC_0491-VC_0498	ΔVC_A0457	BD2	90.397008	23.725392	None	no	None	no	None	no	None	no	None	no	None	no
29791_3_165	ERS3328899	This manuscript	Bangladesh Surveillance 2014-2018	Clinical	12	6	2016	Bangladesh	No	Chittagong	BITID, Chittagong	Loose watery	Some	Inaba											97.35	0	157	ctxB1	ICE-TET	PLE1	None	None	VC_0490-interrupted ΔVC_0491-VC_0498	ΔVC_A0457	BD2	91.758553	22.392736	None	no	None	no	None	no	None	no	None	no	None	no
29791_3_166	ERS3328995	This manuscript	Bangladesh Surveillance 2014-2018	Clinical	14	10	2017	Bangladesh	No	Barisal	250 Bed Sadar Hospital, Patuakhali	Rice watery	None	Inaba											97.47	0	162	ctxB1	ICE-TET	None	None	None	VC_0490-interrupted ΔVC_0491-VC_0498	ΔVC_A0457	BD2	90.32737	22.358846	None	no	None	no	None	no	None	no	None	no	None	no
29791_3_167	ERS3329092	This manuscript	Bangladesh Surveillance 2014-2018	Clinical	8	12	2014	Bangladesh	No	Chittagong	BITID, Chittagong	Loose watery	None	Ogawa											96.68	0	148	ctxB1	ICE-TET	None	None	Yes	VC_0490-interrupted ΔVC_0495-VC_0498	ΔVC_A0457	BD2	91.758553	22.392736	None	no	None	no	None	no	None	no	None	no	None	no
29791_3_168	ERS3328783	This manuscript	Bangladesh Surveillance 2014-2018	Clinical	25	10	2014	Bangladesh	No	Dhaka	100 Bed Narshingdi	Loose watery	Some	Ogawa		S		S		S	I	R	I	R	93.54	0	146	ctxB1	ICE-TET	PLE1	pSA7G1	Yes	VC_0490-interrupted VC_0491-ins ΔVC_0495-VC_0498	ΔVC_A0457	BD2	90.718459	23.920224	None	no	None	no	None	no	None	no	None	no	None	no
29791_3_169	ERS3328900	This manuscript	Bangladesh Surveillance 2014-2018	Clinical	3	10	2017	Bangladesh	No	Khulna	District Sadar Hospital, Satkhira	Rice watery	Some	Inaba		S		S		I	I	R	I	R	97.54	0	161	ctxB1	ICE-TET	None	None	None	VC_0490-interrupted ΔVC_0491-VC_0498	ΔVC_A0457	BD2	89.046789	22.690323	None	no	None	no	None	no	None	no	None	no	None	no
29791_3_17	ERS3329042	This manuscript	Bangladesh Surveillance 2014-2018	Clinical	9	11	2014	Bangladesh	No	Chittagong	BITID, Chittagong	Loose watery	None	Ogawa											96.7	0	148	ctxB1	ICE-TET	None	None	Yes	VC_0490-interrupted ΔVC_0495-VC_0498	ΔVC_A0457	BD2	91.758553	22.392736	None	no	None	no	None	no	None	no	None	no	None	no
29791_3_170	ERS3328996	This manuscript	Bangladesh Surveillance 2014-2018	Clinical	31	12	2017	Bangladesh	No	Barisal	250 Bed Sadar Hospital, Patuakhali	Loose watery	Some	Inaba											97.37	0	157	ctxB1	ICE-TET	PLE1	None	None	VC_0490-interrupted ΔVC_0491-VC_0498	ΔVC_A0457	BD2	90.32737	22.358846	None	no	None	no	None	no	None	no	None	no	None	no
29791_3_171	ERR11850061	This manuscript	Bangladesh Surveillance 2014-2018	Clinical	23	10	2016	Bangladesh	No	Chittagong	District Sadar Hospital, Cox's bazzar	Rice watery	Severe	Inaba		S		S			I	R	I		97.44	0	156	ctxB1	ICE-TET	None	None	None	VC_0490-interrupted ΔVC_0491-VC_0498	ΔVC_A0457	BD2	91.976834	21.44159	None	no	None	no	None	no	None	no	None	no	None	no
29791_3_172	ERS3328804	This manuscript	Bangladesh Surveillance 2014-2018	Clinical	22	6	2015	Bangladesh	No	Sylhet	Adhunik Zela Sadar Hospital, Hobigong	Loose watery	Some	Ogawa											97.42	0	152	ctxB1	ICE-TET	PLE1	None	None	VC_0490-interrupted VC_0491-ins ΔVC_0495-VC_0498	ΔVC_A0457	BD2	91.417688	24.373456	None	no	None	no	None	no	None	no	None	no	None	no
29791_3_173	ERS3328901	This manuscript	Bangladesh Surveillance 2014-2018	Clinical	27	12	2015	Bangladesh	No	Sylhet	Adhunik Zela Sadar Hospital, Hobigong	Loose watery	None	Inaba											97.41	0	155	ctxB1	ICE-TET	PLE1	None	None	VC_0490-interrupted ΔVC_0491-VC_0498	ΔVC_A0457	BD2	91.417688	24.373456	None	no	None	no	None	no	None	no	None	no	None	no
29791_3_174	ERS3328997	This manuscript	Bangladesh Surveillance 2014-2018	Clinical	27	3	2017	Bangladesh	No	Barisal	250 Bed Sadar Hospital, Patuakhali	Rice watery	None	Inaba											97.49	0	158	ctxB1	ICE-TET	None	None	None	VC_0490-interrupted ΔVC_0491-VC_0498	ΔVC_A0457	BD2	90.32737	22.358846	None	no	None	no	None	no	None	no	None	no	None	no
29791_3_175	ERR11850062	This manuscript	Bangladesh Surveillance 2014-2018	Clinical	6	7	2015	Bangladesh	No	Chittagong	District Sadar Hospital, Cox's bazzar	Loose watery	Some	Ogawa											97.39	0	151	ctxB1	ICE-TET	PLE1	None	None	VC_0490-interrupted ΔVC_0491-VC_0498	ΔVC_A0457	BD2	91.976834	21.44159	None	no	None	no	None	no	None	no	None	no	None	no
29791_3_176	ERS3328805	This manuscript	Bangladesh Surveillance 2014-2018	Clinical	10	10	2015	Bangladesh	No	Sylhet	Adhunik Zela Sadar Hospital, Hobigong	Loose watery	Some	Ogawa											96.64	0	154	ctxB1	ICE-TET	PLE1	None	Yes	VC_0490-interrupted VC_0491-ins ΔVC_0495-VC_0498	ΔVC_A0457	BD2	91.417688	24.373456	None	no	None	no	None	no	None	no	None	no	None	no
29791_3_177	ERS3328902	This manuscript	Bangladesh Surveillance 2014-2018	Clinical	21	3	2017	Bangladesh	No	Chittagong	BITID, Chittagong	Loose watery	Some	Inaba											97.42	0	165	ctxB1	ICE-TET	PLE1	None	None	VC_0490-interrupted ΔVC_0491-VC_0498	ΔVC_A0455-VC_A0459	BD2	91.758553	22.392736	None	no	None	no	None	no	None	no	None	no	None	no
29791_3_178	ERS3328998	This manuscript	Bangladesh Surveillance 2014-2018	Clinical	31	7	2017	Bangladesh	No	Chittagong	BITID, Chittagong	Loose watery	None	Inaba											97.46	0	167	ctxB1	ICE-TET	None	None	None	VC_0490-interrupted ΔVC_0491-VC_0498	ΔVC_A0455-VC_A0459	BD2	91.758553	22.392736	None	no	None	no	None	no	None	no	None	no	None	no
29791_3_179	ERS3329095	This manuscript	Bangladesh Surveillance 2014-2018	Clinical	17	11	2014	Bangladesh	No	Chittagong	BITID, Chittagong	Loose watery	None	Ogawa											96.71	0	149	ctxB1	ICE-TET	None	None	Yes	VC_0490-interrupted ΔVC_0495-VC_0498	ΔVC_A0457	BD2	91.758553	22.392736	None	no	None	no	None	no	None	no	None	no	None	no
29791_3_18	ERR11850021	This manuscript	Bangladesh Surveillance 2014-2018	Clinical	14	11	2016	Bangladesh	No	Chittagong	District Sadar Hospital, Cox's bazzar	Rice watery	Severe	Inaba											97.44	0	155	ctxB1	ICE-TET	PLE1	None	None	VC_0490-interrupted ΔVC_0491-VC_0498	ΔVC_A0457	BD2	91.976834	21.44159	None	no	None	no	None	no	None	no	None	no	None	no
29791_3_180	ERS3328806	This manuscript	Bangladesh Surveillance 2014-2018	Clinical	10	5	2015	Bangladesh	No	Chittagong	BITID, Chittagong	Loose watery	None	Ogawa		S		S			I	R	I		96.44	0	150	ctxB1	ICE-TET	PLE1	None	Yes	VC_0490-interrupted ΔVC_0495-VC_0498	ΔVC_A0457	BD2	91.758553	22.392736	None	no	None	no	None	no	None	no	None	no	None	no
29791_3_181	ERS3328903	This manuscript	Bangladesh Surveillance 2014-2018	Clinical	2	2	2017	Bangladesh	No	Chittagong	BITID, Chittagong	Loose watery	None	Inaba											97.41	0	154	ctxB1	ICE-TET	PLE1	None	None	VC_0490-interrupted ΔVC_0491-VC_0498	ΔVC_A0457	BD2	91.758553	22.392736	None	no	None	no	None	no	None	no	None	no	None	no
29791_3_182	ERR11850063	This manuscript	Bangladesh Surveillance 2014-2018	Clinical	20	8	2016	Bangladesh	No	Chittagong	District Sadar Hospital, Cox's bazzar	Rice watery	Severe	Inaba											94.85	0	163	ctxB1	ICE-TET	PLE1	pSA7G1	None	VC_0490-interrupted ΔVC_0491-VC_0498	ΔVC_A0455-VC_A0459	BD2	91.976834	21.44159	None	no	None	no	None	no	None	no	None	no	None	no
29791_3_183	ERS3329096	This manuscript	Bangladesh Surveillance 2014-2018	Clinical	10	11	2014	Bangladesh	No	Chittagong	BITID, Chittagong	Loose watery	None	Ogawa											96.6	0	148	ctxB1	ICE-TET	PLE1	None	Yes	VC_0490-interrupted ΔVC_0495-VC_0498	ΔVC_A0457	BD2	91.758553	22.392736	None	no	None	no	None	no	None	no	None	no	None	no
29791_3_184	ERS3328807	This manuscript	Bangladesh Surveillance 2014-2018	Clinical	18	4	2017	Bangladesh	No	Dhaka	Dhaka Medical College Hospital	Loose watery	Some	Inaba											97.19	0	159	ctxB1	ICE-TET	None	None	None	VC_0490-interrupted ΔVC_0491-VC_0498	ΔVC_A0457	BD2	90.397008	23.725392	None	no	None	no	None	no	None	no	None	no	None	no
29791_3_185	ERS3328904	This manuscript	Bangladesh Surveillance 2014-2018	Clinical	17	9	2017	Bangladesh	No	Khulna	Upozilla Health Complex, Chaugacha, Jessore	Loose watery	Some	Inaba											97.31	0	162	ctxB1	ICE-TET	PLE1	None	None	VC_0490-interrupted ΔVC_0491-VC_0498	ΔVC_A0457	BD2	89.02446	23.259575	None	no	None	no	None	no	None	no	None	no	None	no
29791_3_186	ERR11850064	This manuscript	Bangladesh Surveillance 2014-2018	Clinical	25	7	2016	Bangladesh	No	Chittagong	District Sadar Hospital, Cox's bazzar	Rice watery	Severe	Inaba		S		S			I	R	R		97.32	0	160	ctxB1	ICE-TET	PLE1	None	None	VC_0490-interrupted ΔVC_0491-VC_0498	ΔVC_A0455-VC_A0459	BD2	91.976834	21.44159	None	no	None	no	None	no	None	no	None	no	None	no
29791_3_187	ERS3329097	This manuscript	Bangladesh Surveillance 2014-2018	Clinical	19	7	2014	Bangladesh	No	Chittagong	BITID, Chittagong	Rice watery	None	Inaba											96.62	0	151	ctxB1	ICE-TET	PLE1	None	Yes	VC_0490-interrupted ΔVC_0495-VC_0498	ΔVC_A0457	BD2	91.758553	22.392736	None	no	None	no	None	no	None	no	None	no	None	no
29791_3_188	ERS3328808	This manuscript	Bangladesh Surveillance 2014-2018	Clinical	9	6	2014	Bangladesh	No	Dhaka	100 Bed Narshingdi	Loose watery	Some	Ogawa		S		S		S	I	R	I	R	97.38	0	146	ctxB1	ICE-TET	PLE1	None	None	VC_0490-interrupted VC_0491-ins ΔVC_0495-VC_0498	ΔVC_A0457	BD2	90.718459	23.920224	None	no	None	no	None	no	None	no	None	no	None	no
29791_3_189	ERS3328905	This manuscript	Bangladesh Surveillance 2014-2018	Clinical	6	3	2017	Bangladesh	No	Chittagong	BITID, Chittagong	Loose watery	Some	Inaba											97.41	0	166	ctxB1	ICE-TET	PLE1	None	None	VC_0490-interrupted ΔVC_0491-VC_0498	ΔVC_A0455-VC_A0459	BD2	91.758553	22.392736	None	no	None	no	None	no	None	no	None	no	None	no
29791_3_19	ERS3328862	This manuscript	Bangladesh Surveillance 2014-2018	Clinical	16	10	2017	Bangladesh	No	Dhaka	General Hospital, Narayangong	Loose watery	Severe	Inaba											97.46	0	161	ctxB1	ICE-TET	None	None	None	VC_0490-interrupted ΔVC_0491-VC_0498	ΔVC_A0457	BD2	90.501208	23.624553	None	no	None	no	None	no	None	no	None	no	None	no
29791_3_190	ERS3329001	This manuscript	Bangladesh Surveillance 2014-2018	Clinical	11	9	2017	Bangladesh	No	Dhaka	General Hospital, Narayangong	Rice watery	Severe	Inaba											97.49	0	164	ctxB1	ICE-TET	None	None	None	VC_0490-interrupted ΔVC_0491-VC_0498	ΔVC_A0457	BD2	90.501208	23.624553	None	no	None	no	None	no	None	no	None	no	None	no
29791_3_191	ERR11850065	This manuscript	Bangladesh Surveillance 2014-2018	Clinical	13	8	2016	Bangladesh	No	Chittagong	District Sadar Hospital, Cox's bazzar	Rice watery	Severe	Inaba		S		S			I	R	R		97.32	0	164	ctxB1	ICE-TET	PLE1	None	None	VC_0490-interrupted ΔVC_0491-VC_0498	ΔVC_A0455-VC_A0459	BD2	91.976834	21.44159	None	no	None	no	None	no	None	no	None	no	None	no
29791_3_192	ERS3328809	This manuscript	Bangladesh Surveillance 2014-2018	Clinical	14	12	2016	Bangladesh	No	Chittagong	BITID, Chittagong	Loose watery	Some	Inaba											97.41	0	163	ctxB1	ICE-TET	PLE1	None	None	VC_0490-interrupted ΔVC_0491-VC_0498	ΔVC_A0455-VC_A0459	BD2	91.758553	22.392736	None	no	None	no	None	no	None	no	None	no	None	no
29791_3_193	ERS3328906	This manuscript	Bangladesh Surveillance 2014-2018	Clinical	21	5	2017	Bangladesh	No	Chittagong	BITID, Chittagong	Loose watery	Some	Inaba											97.42	0	167	ctxB1	ICE-TET	PLE1	None	None	VC_0490-interrupted ΔVC_0491-VC_0498	ΔVC_A0455-VC_A0459	BD2	91.758553	22.392736	None	no	None	no	None	no	None	no	None	no	None	no
29791_3_194	ERS3329002	This manuscript	Bangladesh Surveillance 2014-2018	Clinical	2	8	2017	Bangladesh	No	Chittagong	BITID, Chittagong	Loose watery	Some	Inaba											97.36	0	171	ctxB1	ICE-TET	PLE1	None	None	VC_0490-interrupted ΔVC_0491-VC_0498	ΔVC_A0455-VC_A0459	BD2	91.758553	22.392736	None	no	None	no	None	no	None	no	None	no	None	no
29791_3_195	ERS3329099	This manuscript	Bangladesh Surveillance 2014-2018	Clinical	26	7	2015	Bangladesh	No	Chittagong	BITID, Chittagong	Loose watery	Some	Ogawa											96.54	0	149	ctxB1	ICE-TET	PLE1	None	Yes	VC_0490-interrupted ΔVC_0495-VC_0498	ΔVC_A0457	BD2	91.758553	22.392736	None	no	None	no	None	no	None	no	None	no	None	no
29791_3_196	ERS3328810	This manuscript	Bangladesh Surveillance 2014-2018	Clinical	8	10	2017	Bangladesh	No	Barisal	250 Bed Sadar Hospital, Patuakhali	Rice watery	Some	Inaba											97.49	0	161	ctxB1	ICE-TET	None	None	None	VC_0490-interrupted ΔVC_0491-VC_0498	ΔVC_A0457	BD2	90.32737	22.358846	None	no	None	no	None	no	None	no	None	no	None	no
29791_3_197	ERS3328907	This manuscript	Bangladesh Surveillance 2014-2018	Clinical	19	4	2017	Bangladesh	No	Chittagong	BITID, Chittagong	Loose watery	None	Inaba											97.4	0	166	ctxB1	ICE-TET	PLE1	None	None	VC_0490-interrupted ΔVC_0491-VC_0498	ΔVC_A0455-VC_A0459	BD2	91.758553	22.392736	None	no	None	no	None	no	None	no	None	no	None	no
29791_3_198	ERR11850066	This manuscript	Bangladesh Surveillance 2014-2018	Clinical	20	8	2016	Bangladesh	No	Chittagong	District Sadar Hospital, Cox's bazzar	Rice watery	Severe	Inaba											97.34	0	161	ctxB1	ICE-TET	PLE1	None	None	VC_0490-interrupted ΔVC_0491-VC_0498	ΔVC_A0455-VC_A0459	BD2	91.976834	21.44159	None	no	None	no	None	no	None	no	None	no	None	no
29791_3_199	ERS3329100	This manuscript	Bangladesh Surveillance 2014-2018	Clinical	27	6	2015	Bangladesh	No	Chittagong	BITID, Chittagong	Loose watery	None	Ogawa											96.59	0	152	ctxB1	ICE-TET	PLE1	None	Yes	VC_0490-interrupted ΔVC_0495-VC_0498	ΔVC_A0457	BD2	91.758553	22.392736	None	no	None	no	None	no	None	no	None	no	None	no
29791_3_2	ERR11850017	This manuscript	Bangladesh Surveillance 2014-2018	Clinical	7	5	2017	Bangladesh	No	Chittagong	District Sadar Hospital, Cox's bazzar	Rice watery	Some	Inaba											97.46	0	159	ctxB1	ICE-TET	None	None	None	VC_0490-interrupted ΔVC_0491-VC_0498	ΔVC_A0457	BD2	91.976834	21.44159	None	no	None	no	None	no	None	no	None	no	None	no
29791_3_20	ERS3328958	This manuscript	Bangladesh Surveillance 2014-2018	Clinical	13	8	2016	Bangladesh	No	Chittagong	BITID, Chittagong	Rice watery	Some	Inaba		S		S			I	R	I		96.55	0	155	ctxB1	ICE-TET	PLE1	None	Yes	VC_0490-interrupted ΔVC_0491-VC_0498	ΔVC_A0457	BD2	91.758553	22.392736	None	no	None	no	None	no	None	no	None	no	None	no
29791_3_200	ERS3328811	This manuscript	Bangladesh Surveillance 2014-2018	Clinical	5	9	2015	Bangladesh	No	Sylhet	Adhunik Zela Sadar Hospital, Hobigong	Loose watery	Some	Ogawa											94.33	0	154	ctxB1	ICE-TET	PLE1	None	None	VC_0490-interrupted ΔVC_0491-VC_0498	ΔVC_A0457	BD2	91.417688	24.373456	None	no	None	no	None	no	None	no	None	no	None	no
29791_3_201	ERS3328908	This manuscript	Bangladesh Surveillance 2014-2018	Clinical	11	6	2017	Bangladesh	No	Chittagong	BITID, Chittagong	Loose watery	Some	Inaba											97.35	0	158	ctxB1	ICE-TET	PLE1	None	None	VC_0490-interrupted ΔVC_0491-VC_0498	ΔVC_A0457	BD2	91.758553	22.392736	None	no	None	no	None	no	None	no	None	no	None	no
29791_3_202	ERR11850067	This manuscript	Bangladesh Surveillance 2014-2018	Clinical	26	7	2016	Bangladesh	No	Chittagong	District Sadar Hospital, Cox's bazzar	Rice watery	Severe	Inaba		S		S		S	I	R	S	R	97.35	0	161	ctxB1	ICE-TET	PLE1	None	None	VC_0490-interrupted ΔVC_0491-VC_0498	ΔVC_A0455-VC_A0459	BD2	91.976834	21.44159	None	no	None	no	None	no	None	no	None	no	None	no
29791_3_203	ERS3329101	This manuscript	Bangladesh Surveillance 2014-2018	Clinical	19	7	2014	Bangladesh	No	Chittagong	BITID, Chittagong	Loose watery	None	Ogawa											96.55	0	147	ctxB1	ICE-TET	PLE1	None	Yes	VC_0490-interrupted VC_0491-ins ΔVC_0495-VC_0498	ΔVC_A0457	BD2	91.758553	22.392736	None	no	None	no	None	no	None	no	None	no	None	no
29791_3_204	ERS3328812	This manuscript	Bangladesh Surveillance 2014-2018	Clinical	9	6	2014	Bangladesh	No	Dhaka	100 Bed Narshingdi	Loose watery	None	Ogawa											97.4	0	146	ctxB1	ICE-TET	PLE1	None	None	VC_0490-interrupted VC_0491-ins ΔVC_0495-VC_0498	ΔVC_A0457	BD2	90.718459	23.920224	None	no	None	no	None	no	None	no	None	no	None	no
29791_3_205	ERS3328909	This manuscript	Bangladesh Surveillance 2014-2018	Clinical	15	10	2017	Bangladesh	No	Sylhet	Adhunik Zela Sadar Hospital, Hobigong	Rice watery	Some	Inaba											97.4	0	163	ctxB1	ICE-TET	PLE1	None	None	VC_0490-interrupted ΔVC_0491-VC_0498	ΔVC_A0457	BD2	91.417688	24.373456	None	no	None	no	None	no	None	no	None	no	None	no
29791_3_206	ERS3329005	This manuscript	Bangladesh Surveillance 2014-2018	Clinical	7	10	2017	Bangladesh	No	Chittagong	BITID, Chittagong	Loose watery	Some	Inaba											97.5	0	169	ctxB1	ICE-TET	None	None	None	VC_0490-interrupted ΔVC_0491-VC_0498	ΔVC_A0455-VC_A0459	BD2	91.758553	22.392736	None	no	None	no	None	no	None	no	None	no	None	no
29791_3_207	ERS3329102	This manuscript	Bangladesh Surveillance 2014-2018	Clinical	11	7	2015	Bangladesh	No	Chittagong	BITID, Chittagong	Loose watery	None	Ogawa		S		S			I	R	I		96.65	0	153	ctxB1	ICE-TET	PLE1	None	Yes	VC_0490-interrupted ΔVC_0495-VC_0498	ΔVC_A0457	BD2	91.758553	22.392736	None	no	None	no	None	no	None	no	None	no	None	no
29791_3_208	ERS3328813	This manuscript	Bangladesh Surveillance 2014-2018	Clinical	3	2	2015	Bangladesh	No	Dhaka	100 Bed Narshingdi	Loose watery	Some	Ogawa											97.32	0	149	ctxB1	ICE-TET	PLE1	None	None	VC_0490-interrupted ΔVC_0495-VC_0498	ΔVC_A0457	BD2	90.718459	23.920224	None	no	None	no	None	no	None	no	None	no	None	no
29791_3_209	ERS3328910	This manuscript	Bangladesh Surveillance 2014-2018	Clinical	8	10	2017	Bangladesh	No	Dhaka	General Hospital, Narayangong	Loose watery	Severe	Inaba											97.17	0	157	ctxB1	ICE-TET	None	None	None	VC_0490-interrupted ΔVC_0491-VC_0498	ΔVC_A0457	BD2	90.501208	23.624553	None	no	None	no	None	no	None	no	None	no	None	no
29791_3_21	ERR11850022	This manuscript	Bangladesh Surveillance 2014-2018	Clinical	4	3	2018	Bangladesh	No	Chittagong	District Sadar Hospital, Cox's bazzar	Rice watery	Some	Inaba											97.42	0	172	ctxB1	ICE-TET	None	None	None	VC_0490-interrupted ΔVC_0491-VC_0498	ΔVC_A0455-VC_A0459	BD2	91.976834	21.44159	None	no	None	no	None	no	None	no	None	no	None	no
29791_3_210	ERR11850068	This manuscript	Bangladesh Surveillance 2014-2018	Clinical	21	8	2016	Bangladesh	No	Chittagong	District Sadar Hospital, Cox's bazzar	Rice watery	Severe	Inaba											97.28	0	163	ctxB1	ICE-TET	PLE1	None	None	VC_0490-interrupted ΔVC_0491-VC_0498	ΔVC_A0455-VC_A0459	BD2	91.976834	21.44159	None	no	None	no	None	no	None	no	None	no	None	no
29791_3_211	ERS3329103	This manuscript	Bangladesh Surveillance 2014-2018	Clinical	23	8	2015	Bangladesh	No	Chittagong	BITID, Chittagong	Loose watery	None	Ogawa											94.94	0	153	ctxB1	ICE-TET	PLE1	None	None	VC_0490-interrupted ΔVC_0491-VC_0498	ΔVC_A0457	BD2	91.758553	22.392736	None	no	None	no	None	no	None	no	None	no	None	no
29791_3_212	ERS3328814	This manuscript	Bangladesh Surveillance 2014-2018	Clinical	15	6	2015	Bangladesh	No	Sylhet	Adhunik Zela Sadar Hospital, Hobigong	Loose watery	Some	Inaba		S		S			I	R	I		97.34	0	151	ctxB1	ICE-TET	PLE1	None	None	VC_0490-interrupted VC_0491-ins ΔVC_0495-VC_0498	ΔVC_A0457	BD2	91.417688	24.373456	None	no	None	no	None	no	None	no	None	no	None	no
29791_3_213	ERS3328911	This manuscript	Bangladesh Surveillance 2014-2018	Clinical	20	6	2017	Bangladesh	No	Chittagong	BITID, Chittagong	Loose watery	None	Inaba											97.4	0	166	ctxB1	ICE-TET	PLE1	None	None	VC_0490-interrupted ΔVC_0491-VC_0498	ΔVC_A0455-VC_A0459	BD2	91.758553	22.392736	None	no	None	no	None	no	None	no	None	no	None	no
29791_3_214	ERR11850069	This manuscript	Bangladesh Surveillance 2014-2018	Clinical	14	8	2016	Bangladesh	No	Chittagong	District Sadar Hospital, Cox's bazzar	Rice watery	Severe	Inaba											97.32	0	162	ctxB1	ICE-TET	PLE1	None	None	VC_0490-interrupted ΔVC_0491-VC_0498	ΔVC_A0455-VC_A0459	BD2	91.976834	21.44159	None	no	None	no	None	no	None	no	None	no	None	no
29791_3_215	ERR11850070	This manuscript	Bangladesh Surveillance 2014-2018	Clinical	8	8	2016	Bangladesh	No	Chittagong	District Sadar Hospital, Cox's bazzar	Rice watery	Severe	Inaba											97.28	0	165	ctxB1	ICE-TET	PLE1	None	None	VC_0490-interrupted ΔVC_0491-VC_0498	ΔVC_A0455-VC_A0459	BD2	91.976834	21.44159	None	no	None	no	None	no	None	no	None	no	None	no
29791_3_216	ERS3328815	This manuscript	Bangladesh Surveillance 2014-2018	Clinical	18	10	2015	Bangladesh	No	Sylhet	Adhunik Zela Sadar Hospital, Hobigong	Loose watery	Some	Ogawa											97.42	0	152	ctxB1	ICE-TET	None	None	None	VC_0490-interrupted VC_0491-ins ΔVC_0495-VC_0498	ΔVC_A0457	BD2	91.417688	24.373456	None	no	None	no	None	no	None	no	None	no	None	no
29791_3_217	ERS3328816	This manuscript	Bangladesh Surveillance 2014-2018	Clinical	29	6	2015	Bangladesh	No	Dhaka	100 Bed Narshingdi	Rice watery	Some	Ogawa											97.41	0	150	ctxB1	ICE-TET	PLE1	None	None	VC_0490-interrupted ΔVC_0491-VC_0498	ΔVC_A0457	BD2	90.718459	23.920224	None	no	None	no	None	no	None	no	None	no	None	no
29791_3_218	ERS3328912	This manuscript	Bangladesh Surveillance 2014-2018	Clinical	23	10	2017	Bangladesh	No	Dhaka	General Hospital, Narayangong	Rice watery	Severe	Inaba											97.5	0	158	ctxB1	ICE-TET	None	None	None	VC_0490-interrupted ΔVC_0491-VC_0498	ΔVC_A0457	BD2	90.501208	23.624553	None	no	None	no	None	no	None	no	None	no	None	no
29791_3_219	ERR11850071	This manuscript	Bangladesh Surveillance 2014-2018	Clinical	22	5	2018	Bangladesh	No	Chittagong	District Sadar Hospital, Cox's bazzar	Rice watery	Some	Ogawa											99.08	0	163	ctxB7	ICE-GEN	None	None	None	ΔVC_0495-VC_0512	WT	sBD1	91.976834	21.44159	None	no	None	no	None	no	None	no	None	no	None	no
29791_3_22	ERR11850023	This manuscript	Bangladesh Surveillance 2014-2018	Clinical	15	11	2016	Bangladesh	No	Chittagong	District Sadar Hospital, Cox's bazzar	Rice watery	Some	Inaba											97.36	0	156	ctxB1	ICE-TET	PLE1	None	None	VC_0490-interrupted ΔVC_0491-VC_0498	ΔVC_A0457	BD2	91.976834	21.44159	None	no	None	no	None	no	None	no	None	no	None	no
29791_3_220	ERR11850072	This manuscript	Bangladesh Surveillance 2014-2018	Clinical	6	8	2016	Bangladesh	No	Chittagong	District Sadar Hospital, Cox's bazzar	Rice watery	Severe	Inaba											97.34	0	163	ctxB1	ICE-TET	PLE1	None	None	VC_0490-interrupted ΔVC_0491-VC_0498	ΔVC_A0455-VC_A0459	BD2	91.976834	21.44159	None	no	None	no	None	no	None	no	None	no	None	no
29791_3_221	ERS3328817	This manuscript	Bangladesh Surveillance 2014-2018	Clinical	2	3	2015	Bangladesh	No	Dhaka	100 Bed Narshingdi	Loose watery	Some	Ogawa		S		S			I	R	I		97.41	0	150	ctxB1	ICE-TET	PLE1	None	None	VC_0490-interrupted ΔVC_0491-VC_0498	ΔVC_A0457	BD2	90.718459	23.920224	None	no	None	no	None	no	None	no	None	no	None	no
29791_3_222	ERS3328913	This manuscript	Bangladesh Surveillance 2014-2018	Clinical	15	10	2017	Bangladesh	No	Chittagong	BITID, Chittagong	Loose watery	None	Inaba											97.34	0	160	ctxB1	ICE-TET	PLE1	None	None	VC_0490-interrupted ΔVC_0491-VC_0498	ΔVC_A0457	BD2	91.758553	22.392736	None	no	None	no	None	no	None	no	None	no	None	no
29791_3_223	ERR11850073	This manuscript	Bangladesh Surveillance 2014-2018	Clinical	25	6	2016	Bangladesh	No	Chittagong	District Sadar Hospital, Cox's bazzar	Rice watery	Severe	Inaba		S		S		S	I	R	S	R	97.34	0	160	ctxB1	ICE-TET	PLE1	None	None	VC_0490-interrupted ΔVC_0491-VC_0498	ΔVC_A0455-VC_A0459	BD2	91.976834	21.44159	None	no	None	no	None	no	None	no	None	no	None	no
29791_3_224	ERS3329106	This manuscript	Bangladesh Surveillance 2014-2018	Clinical	8	8	2015	Bangladesh	No	Chittagong	BITID, Chittagong	Rice watery	Some	Ogawa											96.59	0	154	ctxB1	ICE-TET	PLE1	None	Yes	VC_0490-interrupted ΔVC_0495-VC_0498	ΔVC_A0457	BD2	91.758553	22.392736	None	no	None	no	None	no	None	no	None	no	None	no
29791_3_225	ERS3328818	This manuscript	Bangladesh Surveillance 2014-2018	Clinical	25	4	2015	Bangladesh	No	Barisal	250 Bed Sadar Hospital, Patuakhali	Rice watery	Some	Inaba											97.39	0	150	ctxB1	ICE-TET	PLE1	None	None	VC_0490-interrupted VC_0491-ins ΔVC_0495-VC_0498	ΔVC_A0457	BD2	90.32737	22.358846	None	no	None	no	None	no	None	no	None	no	None	no
29791_3_226	ERS3328914	This manuscript	Bangladesh Surveillance 2014-2018	Clinical	11	6	2017	Bangladesh	No	Chittagong	BITID, Chittagong	Loose watery	None	Inaba											97.42	0	166	ctxB1	ICE-TET	PLE1	None	None	VC_0490-interrupted ΔVC_0491-VC_0498	ΔVC_A0455-VC_A0459	BD2	91.758553	22.392736	None	no	None	no	None	no	None	no	None	no	None	no
29791_3_227	ERS3329010	This manuscript	Bangladesh Surveillance 2014-2018	Clinical	11	10	2017	Bangladesh	No	Chittagong	BITID, Chittagong	Loose watery	Some	Inaba		S		S		I	I	R	I	R	96.92	0	160	ctxB1	ICE-TET	PLE1	None	None	VC_0490-interrupted ΔVC_0491-VC_0498	ΔVC_A0457	BD2	91.758553	22.392736	None	no	None	no	None	no	None	no	None	no	None	no
29791_3_228	ERS3329107	This manuscript	Bangladesh Surveillance 2014-2018	Clinical	7	7	2014	Bangladesh	No	Chittagong	BITID, Chittagong	Loose watery	None	Ogawa											95.43	0	145	ctxB1	ICE-TET	PLE1	None	Yes	VC_0490-interrupted ΔVC_0495-VC_0498	ΔVC_A0457	BD2	91.758553	22.392736	None	no	None	no	None	no	None	no	None	no	None	no
29791_3_229	ERS3328819	This manuscript	Bangladesh Surveillance 2014-2018	Clinical	22	8	2015	Bangladesh	No	Sylhet	Adhunik Zela Sadar Hospital, Hobigong	Loose watery	Some	Ogawa		S		S			I	R	I		97.44	0	153	ctxB1	ICE-TET	PLE1	None	None	VC_0490-interrupted VC_0491-ins ΔVC_0495-VC_0498	ΔVC_A0457	BD2	91.417688	24.373456	None	no	None	no	None	no	None	no	None	no	None	no
29791_3_23	ERS3328863	This manuscript	Bangladesh Surveillance 2014-2018	Clinical	10	10	2017	Bangladesh	No	Chittagong	BITID, Chittagong	Loose watery	Some	Inaba											97.45	0	159	ctxB1	ICE-TET	None	None	None	VC_0490-interrupted ΔVC_0491-VC_0498	ΔVC_A0457	BD2	91.758553	22.392736	None	no	None	no	None	no	None	no	None	no	None	no
29791_3_230	ERS3328915	This manuscript	Bangladesh Surveillance 2014-2018	Clinical	10	7	2017	Bangladesh	No	Chittagong	BITID, Chittagong	Loose watery	Some	Inaba											97.52	0	159	ctxB1	ICE-TET	None	None	None	VC_0490-interrupted ΔVC_0491-VC_0498	ΔVC_A0457	BD2	91.758553	22.392736	None	no	None	no	None	no	None	no	None	no	None	no
29791_3_231	ERS3329011	This manuscript	Bangladesh Surveillance 2014-2018	Clinical	10	10	2017	Bangladesh	No	Chittagong	BITID, Chittagong	Loose watery	Some	Inaba											97.49	0	159	ctxB1	ICE-TET	None	None	None	VC_0490-interrupted ΔVC_0491-VC_0498	ΔVC_A0457	BD2	91.758553	22.392736	None	no	None	no	None	no	None	no	None	no	None	no
29791_3_232	ERS3329108	This manuscript	Bangladesh Surveillance 2014-2018	Clinical	11	7	2015	Bangladesh	No	Chittagong	BITID, Chittagong	Loose watery	None	Ogawa											96.58	0	151	ctxB1	ICE-TET	PLE1	None	Yes	VC_0490-interrupted VC_0491-ins ΔVC_0495-VC_0498	ΔVC_A0457	BD2	91.758553	22.392736	None	no	None	no	None	no	None	no	None	no	None	no
29791_3_233	ERS3328820	This manuscript	Bangladesh Surveillance 2014-2018	Clinical	11	7	2015	Bangladesh	No	Sylhet	Adhunik Zela Sadar Hospital, Hobigong	Loose watery	Some	Ogawa		S		S			I	R	I		97.44	0	151	ctxB1	ICE-TET	PLE1	None	None	VC_0490-interrupted ΔVC_0491-VC_0498	ΔVC_A0457	BD2	91.417688	24.373456	None	no	None	no	None	no	None	no	None	no	None	no
29791_3_234	ERS3328916	This manuscript	Bangladesh Surveillance 2014-2018	Clinical	20	12	2016	Bangladesh	No	Chittagong	BITID, Chittagong	Loose watery	Some	Inaba											97.42	0	164	ctxB1	ICE-TET	PLE1	None	None	VC_0490-interrupted ΔVC_0491-VC_0498	ΔVC_A0455-VC_A0459	BD2	91.758553	22.392736	None	no	None	no	None	no	None	no	None	no	None	no
29791_3_235	ERS3329012	This manuscript	Bangladesh Surveillance 2014-2018	Clinical	9	10	2017	Bangladesh	No	Chittagong	BITID, Chittagong	Loose watery	Some	Inaba											96.56	0	167	ctxB1	ICE-TET	PLE1	None	None	VC_0490-interrupted ΔVC_0491-VC_0498	ΔVC_A0455-VC_A0459	BD2	91.758553	22.392736	None	no	None	no	None	no	None	no	None	no	None	no
29791_3_236	ERS3329109	This manuscript	Bangladesh Surveillance 2014-2018	Clinical	28	6	2015	Bangladesh	No	Chittagong	BITID, Chittagong	Loose watery	None	Ogawa											96.59	0	153	ctxB1	ICE-TET	PLE1	None	Yes	VC_0490-interrupted ΔVC_0495-VC_0498	ΔVC_A0457	BD2	91.758553	22.392736	None	no	None	no	None	no	None	no	None	no	None	no
29791_3_237	ERS3328821	This manuscript	Bangladesh Surveillance 2014-2018	Clinical	9	5	2015	Bangladesh	No	Dhaka	100 Bed Narshingdi	Loose watery	Some	Ogawa											97.4	0	150	ctxB1	ICE-TET	PLE1	None	None	VC_0490-interrupted ΔVC_0491-VC_0498	ΔVC_A0457	BD2	90.718459	23.920224	None	no	None	no	None	no	None	no	None	no	None	no
29791_3_238	ERS3328917	This manuscript	Bangladesh Surveillance 2014-2018	Clinical	7	10	2017	Bangladesh	No	Chittagong	BITID, Chittagong	Loose watery	None	Inaba											97.52	0	165	ctxB1	ICE-TET	None	None	None	VC_0490-interrupted ΔVC_0491-VC_0498	ΔVC_A0455-VC_A0459	BD2	91.758553	22.392736	None	no	None	no	None	no	None	no	None	no	None	no
29791_3_239	ERR11850074	This manuscript	Bangladesh Surveillance 2014-2018	Clinical	14	1	2017	Bangladesh	No	Chittagong	District Sadar Hospital, Cox's bazzar	Rice watery	Some	Inaba		S		S		I	I	R	I	R	97.39	0	157	ctxB1	ICE-TET	PLE1	None	None	VC_0490-interrupted ΔVC_0491-VC_0498	ΔVC_A0457	BD2	91.976834	21.44159	None	no	None	no	None	no	None	no	None	no	None	no
29791_3_24	ERR11850024	This manuscript	Bangladesh Surveillance 2014-2018	Clinical	3	10	2015	Bangladesh	No	Chittagong	District Sadar Hospital, Cox's bazzar	Loose watery	Some	Inaba											96.58	0	153	ctxB1	ICE-TET	PLE1	None	Yes	VC_0490-interrupted ΔVC_0491-VC_0498	ΔVC_A0457	BD2	91.976834	21.44159	None	no	None	no	None	no	None	no	None	no	None	no
29791_3_240	ERS3329110	This manuscript	Bangladesh Surveillance 2014-2018	Clinical	12	7	2014	Bangladesh	No	Chittagong	BITID, Chittagong	Loose watery	None	Inaba											96.53	0	148	ctxB1	ICE-TET	PLE1	None	Yes	VC_0490-interrupted ΔVC_0495-VC_0498	ΔVC_A0457	BD2	91.758553	22.392736	None	no	None	no	None	no	None	no	None	no	None	no
29791_3_241	ERS3328822	This manuscript	Bangladesh Surveillance 2014-2018	Clinical	24	8	2015	Bangladesh	No	Sylhet	Adhunik Zela Sadar Hospital, Hobigong	Loose watery	Some	Ogawa											97.41	0	155	ctxB1	ICE-TET	PLE1	None	None	VC_0490-interrupted VC_0491-ins ΔVC_0495-VC_0498	ΔVC_A0457	BD2	91.417688	24.373456	None	no	None	no	None	no	None	no	None	no	None	no
29791_3_242	ERS3328918	This manuscript	Bangladesh Surveillance 2014-2018	Clinical	3	10	2017	Bangladesh	Yes	Chittagong	BITID, Chittagong	Loose watery	None	Inaba											89.74	0	162	ctxB1	ICE-TET	PLE1	None	None			Not included in tree	91.758553	22.392736	None	no	None	no	None	no	None	no	None	no	None	no
29791_3_243	ERS3329014	This manuscript	Bangladesh Surveillance 2014-2018	Clinical	16	10	2017	Bangladesh	No	Chittagong	BITID, Chittagong	Loose watery	Some	Inaba											97.4	0	159	ctxB1	ICE-TET	None	None	None	VC_0490-interrupted ΔVC_0491-VC_0498	ΔVC_A0457	BD2	91.758553	22.392736	None	no	None	no	None	no	None	no	None	no	None	no
29791_3_244	ERS3329111	This manuscript	Bangladesh Surveillance 2014-2018	Clinical	9	9	2014	Bangladesh	No	Chittagong	BITID, Chittagong	Loose watery	None	Ogawa		S		S			I	R	I		96.68	0	147	ctxB1	ICE-TET	PLE1	None	Yes	VC_0490-interrupted VC_0491-ins ΔVC_0495-VC_0498	ΔVC_A0457	BD2	91.758553	22.392736	None	no	None	no	None	no	None	no	None	no	None	no
29791_3_245	ERS3329112	This manuscript	Bangladesh Surveillance 2014-2018	Clinical	9	8	2015	Bangladesh	No	Chittagong	BITID, Chittagong	Loose watery	Some	Ogawa											97.37	0	155	ctxB1	ICE-TET	PLE1	None	None	VC_0490-interrupted ΔVC_0491-VC_0498	ΔVC_A0457	BD2	91.758553	22.392736	None	no	None	no	None	no	None	no	None	no	None	no
29791_3_246	ERS3328823	This manuscript	Bangladesh Surveillance 2014-2018	Clinical	29	4	2015	Bangladesh	No	Dhaka	100 Bed Narshingdi	Loose watery	None	Ogawa		S		S		S	I	R	I	R	97.45	0	151	ctxB1	ICE-TET	PLE1	None	None	VC_0490-interrupted ΔVC_0491-VC_0498	ΔVC_A0457	BD2	90.718459	23.920224	None	no	None	no	None	no	None	no	None	no	None	no
29791_3_247	ERS3328919	This manuscript	Bangladesh Surveillance 2014-2018	Clinical	19	12	2017	Bangladesh	No	Dhaka	General Hospital, Narayangong	Loose watery	Severe	Inaba											99.13	0	162	ctxB1	None	None	None	None	VC_0490-interrupted ΔVC_0491-VC_0498	ΔVC_A0457	BD2	90.501208	23.624553	None	no	None	no	None	no	None	no	None	no	None	no
29791_3_248	ERS3329015	This manuscript	Bangladesh Surveillance 2014-2018	Clinical	14	10	2017	Bangladesh	No	Chittagong	BITID, Chittagong	Loose watery	Some	Inaba											96.34	0	164	ctxB1	ICE-TET	PLE1	None	None	VC_0490-interrupted ΔVC_0491-VC_0498	ΔVC_A0455-VC_A0459	BD2	91.758553	22.392736	None	no	None	no	None	no	None	no	None	no	None	no
29791_3_249	ERS3329113	This manuscript	Bangladesh Surveillance 2014-2018	Clinical	20	6	2015	Bangladesh	Yes	Chittagong	BITID, Chittagong	Loose watery	None	Ogawa											89.05	7.44	154	ctxB1	ICE-TET	PLE1	None	None			Not included in tree	91.758553	22.392736	.	yes	.	yes	T42I	yes	R232Q	yes	G179A	yes	.	yes
29791_3_25	ERS3329044	This manuscript	Bangladesh Surveillance 2014-2018	Clinical	NA	NA	NA	Bangladesh	No																99.12	0	160	ctxB1	None	None	None	None	VC_0490-interrupted ΔVC_0491-VC_0498	ΔVC_A0457	BD2	NA	NA	None	no	None	no	None	no	None	no	None	no	None	no
29791_3_250	ERS3328824	This manuscript	Bangladesh Surveillance 2014-2018	Clinical	5	7	2015	Bangladesh	No	Sylhet	Adhunik Zela Sadar Hospital, Hobigong	Loose watery	Some	Ogawa											97.37	0	149	ctxB1	ICE-TET	PLE1	None	None	VC_0490-interrupted VC_0491-ins ΔVC_0495-VC_0498	ΔVC_A0457	BD2	91.417688	24.373456	None	no	None	no	None	no	None	no	None	no	None	no
29791_3_251	ERS3328920	This manuscript	Bangladesh Surveillance 2014-2018	Clinical	13	6	2017	Bangladesh	No	Chittagong	BITID, Chittagong	Loose watery	Some	Inaba											97.4	0	167	ctxB1	ICE-TET	PLE1	None	None	VC_0490-interrupted ΔVC_0491-VC_0498	ΔVC_A0455-VC_A0459	BD2	91.758553	22.392736	None	no	None	no	None	no	None	no	None	no	None	no
29791_3_252	ERR11850075	This manuscript	Bangladesh Surveillance 2014-2018	Clinical	5	8	2017	Bangladesh	No	Chittagong	District Sadar Hospital, Cox's bazzar	Rice watery	Some	Inaba											97.3	0	164	ctxB1	ICE-TET	PLE1	None	None	VC_0490-interrupted ΔVC_0491-VC_0498	ΔVC_A0455-VC_A0459	BD2	91.976834	21.44159	None	no	None	no	None	no	None	no	None	no	None	no
29791_3_253	ERR11850076	This manuscript	Bangladesh Surveillance 2014-2018	Clinical	10	8	2016	Bangladesh	No	Chittagong	District Sadar Hospital, Cox's bazzar	Rice watery	Severe	Inaba		S		S		S	I	R	I	R	97.32	0	163	ctxB1	ICE-TET	PLE1	None	None	VC_0490-interrupted ΔVC_0491-VC_0498	ΔVC_A0455-VC_A0459	BD2	91.976834	21.44159	None	no	None	no	None	no	None	no	None	no	None	no
29791_3_254	ERS3328825	This manuscript	Bangladesh Surveillance 2014-2018	Clinical	3	7	2017	Bangladesh	Yes	Sylhet	Adhunik Zela Sadar Hospital, Hobigong	Loose watery	None	Inaba											81.86	0	163	ctxB1	ICE-TET	PLE1	None	None			Not included in tree	91.417688	24.373456	None	no	None	no	None	no	None	no	None	no	None	no
29791_3_255	ERS3328921	This manuscript	Bangladesh Surveillance 2014-2018	Clinical	22	3	2017	Bangladesh	No	Chittagong	BITID, Chittagong	Formed	None	Inaba											97.43	0	166	ctxB1	ICE-TET	PLE1	None	None	VC_0490-interrupted ΔVC_0491-VC_0498	ΔVC_A0455-VC_A0459	BD2	91.758553	22.392736	None	no	None	no	None	no	None	no	None	no	None	no
29791_3_256	ERR11850077	This manuscript	Bangladesh Surveillance 2014-2018	Clinical	23	8	2016	Bangladesh	No	Chittagong	District Sadar Hospital, Cox's bazzar	Rice watery	Severe	Inaba		S		S		S	I	R	I	R	97.31	0	162	ctxB1	ICE-TET	PLE1	None	None	VC_0490-interrupted ΔVC_0491-VC_0498	ΔVC_A0455-VC_A0459	BD2	91.976834	21.44159	None	no	None	no	None	no	None	no	None	no	None	no
29791_3_257	ERS3329115	This manuscript	Bangladesh Surveillance 2014-2018	Clinical	21	7	2014	Bangladesh	No	Chittagong	BITID, Chittagong	Loose watery	None	Inaba											96.51	0	148	ctxB1	ICE-TET	PLE1	None	Yes	VC_0490-interrupted ΔVC_0495-VC_0498	ΔVC_A0457	BD2	91.758553	22.392736	None	no	None	no	None	no	None	no	None	no	None	no
29791_3_258	ERS3328826	This manuscript	Bangladesh Surveillance 2014-2018	Clinical	28	5	2017	Bangladesh	No	Sylhet	Adhunik Zela Sadar Hospital, Hobigong	Loose watery	None	Inaba											97.38	0	158	ctxB1	ICE-TET	None	None	None	VC_0490-interrupted ΔVC_0491-VC_0498	ΔVC_A0457	BD2	91.417688	24.373456	None	no	None	no	None	no	None	no	None	no	None	no
29791_3_259	ERS3328922	This manuscript	Bangladesh Surveillance 2014-2018	Clinical	15	4	2017	Bangladesh	No	Chittagong	BITID, Chittagong	Loose watery	None	Inaba											97.19	0	166	ctxB1	ICE-TET	PLE1	None	None	VC_0490-interrupted ΔVC_0491-VC_0498	ΔVC_A0455-VC_A0459	BD2	91.758553	22.392736	None	no	None	no	None	no	None	no	None	no	None	no
29791_3_26	ERR11850025	This manuscript	Bangladesh Surveillance 2014-2018	Clinical	7	5	2017	Bangladesh	No	Chittagong	District Sadar Hospital, Cox's bazzar	Rice watery	Severe	Inaba											97.45	0	159	ctxB1	ICE-TET	None	None	None	VC_0490-interrupted ΔVC_0491-VC_0498	ΔVC_A0457	BD2	91.976834	21.44159	None	no	None	no	None	no	None	no	None	no	None	no
29791_3_260	ERR11850078	This manuscript	Bangladesh Surveillance 2014-2018	Clinical	21	8	2016	Bangladesh	No	Chittagong	District Sadar Hospital, Cox's bazzar	Loose watery	None	Inaba											97.15	0	161	ctxB1	ICE-TET	PLE1	None	None	VC_0490-interrupted ΔVC_0491-VC_0498	ΔVC_A0455-VC_A0459	BD2	91.976834	21.44159	None	no	None	no	None	no	None	no	None	no	None	no
29791_3_261	ERS3329116	This manuscript	Bangladesh Surveillance 2014-2018	Clinical	21	6	2015	Bangladesh	No	Chittagong	BITID, Chittagong	Loose watery	None	Ogawa											96.52	0	153	ctxB1	ICE-TET	PLE1	None	Yes	VC_0490-interrupted ΔVC_0495-VC_0498	ΔVC_A0457	BD2	91.758553	22.392736	None	no	None	no	None	no	None	no	None	no	None	no
29791_3_262	ERS3328827	This manuscript	Bangladesh Surveillance 2014-2018	Clinical	25	4	2015	Bangladesh	No	Rajshahi	Naogaon Sadar Hospital	Loose watery	Some	Ogawa		S		S			I	R	I		96.72	0	146	ctxB1	ICE-TET	None	None	Yes	VC_0490-interrupted ΔVC_0495-VC_0498	ΔVC_A0457	BD2	88.93793	24.822625	None	no	None	no	None	no	None	no	None	no	None	no
29791_3_263	ERS3328923	This manuscript	Bangladesh Surveillance 2014-2018	Clinical	29	12	2016	Bangladesh	No	Chittagong	BITID, Chittagong	Loose watery	None	Inaba											97.28	0	166	ctxB1	ICE-TET	PLE1	None	None	VC_0490-interrupted ΔVC_0491-VC_0498	ΔVC_A0455-VC_A0459	BD2	91.758553	22.392736	None	no	None	no	None	no	None	no	None	no	None	no
29791_3_264	ERR11850079	This manuscript	Bangladesh Surveillance 2014-2018	Clinical	21	8	2016	Bangladesh	No	Chittagong	District Sadar Hospital, Cox's bazzar	Loose watery	Some	Inaba		S		I			I	R	R		97.29	0	162	ctxB1	ICE-TET	PLE1	None	None	VC_0490-interrupted ΔVC_0491-VC_0498	ΔVC_A0455-VC_A0459	BD2	91.976834	21.44159	None	no	None	no	None	no	None	no	None	no	None	no
29791_3_265	ERR11850080	This manuscript	Bangladesh Surveillance 2014-2018	Clinical	17	8	2016	Bangladesh	No	Chittagong	District Sadar Hospital, Cox's bazzar	Rice watery	Severe	Inaba											97.35	0	162	ctxB1	ICE-TET	PLE1	None	None	VC_0490-interrupted ΔVC_0491-VC_0498	ΔVC_A0455-VC_A0459	BD2	91.976834	21.44159	None	no	None	no	None	no	None	no	None	no	None	no
29791_3_266	ERS3328828	This manuscript	Bangladesh Surveillance 2014-2018	Clinical	27	8	2016	Bangladesh	No	Sylhet	Adhunik Zela Sadar Hospital, Hobigong	Loose watery	None	Inaba											91.62	0	161	ctxB1	ICE-TET	PLE1	pSA7G1	None	VC_0490-interrupted ΔVC_0491-VC_0498	ΔVC_A0455-VC_A0459	BD2	91.417688	24.373456	None	no	None	no	None	no	None	no	None	no	None	no
29791_3_267	ERS3328924	This manuscript	Bangladesh Surveillance 2014-2018	Clinical	NA	NA	NA	Bangladesh	No																96.57	0	154	ctxB1	ICE-TET	PLE1	None	Yes	VC_0490-interrupted VC_0491-ins ΔVC_0495-VC_0498	ΔVC_A0457	BD2	NA	NA	None	no	None	no	None	no	None	no	None	no	None	no
29791_3_268	ERR11850081	This manuscript	Bangladesh Surveillance 2014-2018	Clinical	17	8	2016	Bangladesh	No	Chittagong	District Sadar Hospital, Cox's bazzar	Rice watery	None	Inaba		S		S			I	R	I		97.38	0	162	ctxB1	ICE-TET	PLE1	None	None	VC_0490-interrupted ΔVC_0491-VC_0498	ΔVC_A0455-VC_A0459	BD2	91.976834	21.44159	None	no	None	no	None	no	None	no	None	no	None	no
29791_3_269	ERS3329118	This manuscript	Bangladesh Surveillance 2014-2018	Clinical	22	8	2015	Bangladesh	No	Chittagong	BITID, Chittagong	Loose watery	Some	Ogawa											96.48	0	152	ctxB1	ICE-TET	PLE1	None	Yes	VC_0490-interrupted ΔVC_0495-VC_0498	ΔVC_A0457	BD2	91.758553	22.392736	None	no	None	no	None	no	None	no	None	no	None	no
29791_3_27	ERS3328864	This manuscript	Bangladesh Surveillance 2014-2018	Clinical	7	10	2017	Bangladesh	No	Chittagong	BITID, Chittagong	Loose watery	Some	Inaba		S		S		I	I	R	I	R	97.44	0	162	ctxB1	ICE-TET	PLE1	None	None	VC_0490-interrupted ΔVC_0491-VC_0498	ΔVC_A0457	BD2	91.758553	22.392736	None	no	None	no	None	no	None	no	None	no	None	no
29791_3_270	ERS3328829	This manuscript	Bangladesh Surveillance 2014-2018	Clinical	8	11	2016	Bangladesh	No	Sylhet	Adhunik Zela Sadar Hospital, Hobigong	Loose watery	None	Inaba											97.4	0	156	ctxB1	ICE-TET	PLE1	None	None	VC_0490-interrupted ΔVC_0491-VC_0498	ΔVC_A0457	BD2	91.417688	24.373456	None	no	None	no	None	no	None	no	None	no	None	no
29791_3_271	ERS3328925	This manuscript	Bangladesh Surveillance 2014-2018	Clinical	4	7	2017	Bangladesh	No	Chittagong	BITID, Chittagong	Loose watery	Some	Inaba											97.38	0	167	ctxB1	ICE-TET	PLE1	None	None	VC_0490-interrupted ΔVC_0491-VC_0498	ΔVC_A0455-VC_A0459	BD2	91.758553	22.392736	None	no	None	no	None	no	None	no	None	no	None	no
29791_3_272	ERR11850082	This manuscript	Bangladesh Surveillance 2014-2018	Clinical	16	8	2016	Bangladesh	No	Chittagong	District Sadar Hospital, Cox's bazzar	Rice watery	None	Inaba		S		S			I	R	I		97.29	0	162	ctxB1	ICE-TET	PLE1	None	None	VC_0490-interrupted ΔVC_0491-VC_0498	ΔVC_A0455-VC_A0459	BD2	91.976834	21.44159	None	no	None	no	None	no	None	no	None	no	None	no
29791_3_273	ERR11850083	This manuscript	Bangladesh Surveillance 2014-2018	Clinical	10	8	2016	Bangladesh	No	Chittagong	District Sadar Hospital, Cox's bazzar	Rice watery	Severe	Inaba											97.31	0	160	ctxB1	ICE-TET	PLE1	None	None	VC_0490-interrupted ΔVC_0491-VC_0498	ΔVC_A0455-VC_A0459	BD2	91.976834	21.44159	None	no	None	no	None	no	None	no	None	no	None	no
29791_3_274	ERS3328830	This manuscript	Bangladesh Surveillance 2014-2018	Clinical	17	6	2017	Bangladesh	No	Sylhet	Adhunik Zela Sadar Hospital, Hobigong	Loose watery	Some	Inaba											97.37	0	162	ctxB1	ICE-TET	PLE1	None	None	VC_0490-interrupted ΔVC_0491-VC_0498	ΔVC_A0457	BD2	91.417688	24.373456	None	no	None	no	None	no	None	no	None	no	None	no
29791_3_275	ERS3328926	This manuscript	Bangladesh Surveillance 2014-2018	Clinical	17	11	2016	Bangladesh	No	Chittagong	BITID, Chittagong	Loose watery	Severe	Inaba											97.33	0	167	ctxB1	ICE-TET	PLE1	None	None	VC_0490-interrupted ΔVC_0491-VC_0498	ΔVC_A0455-VC_A0459	BD2	91.758553	22.392736	None	no	None	no	None	no	None	no	None	no	None	no
29791_3_276	ERR11850084	This manuscript	Bangladesh Surveillance 2014-2018	Clinical	16	8	2016	Bangladesh	No	Chittagong	District Sadar Hospital, Cox's bazzar	Rice watery	Severe	Inaba											97.28	0	163	ctxB1	ICE-TET	PLE1	None	None	VC_0490-interrupted ΔVC_0491-VC_0498	ΔVC_A0455-VC_A0459	BD2	91.976834	21.44159	None	no	None	no	None	no	None	no	None	no	None	no
29791_3_277	ERS3329120	This manuscript	Bangladesh Surveillance 2014-2018	Clinical	20	6	2015	Bangladesh	No	Chittagong	BITID, Chittagong	Loose watery	None	Inaba		S		S			I	R	I		96.59	0	153	ctxB1	ICE-TET	PLE1	None	Yes	VC_0490-interrupted ΔVC_0495-VC_0498	ΔVC_A0457	BD2	91.758553	22.392736	None	no	None	no	None	no	None	no	None	no	None	no
29791_3_278	ERS3328831	This manuscript	Bangladesh Surveillance 2014-2018	Clinical	11	6	2017	Bangladesh	No	Sylhet	Adhunik Zela Sadar Hospital, Hobigong	Loose watery	Some	Inaba											97.39	0	161	ctxB1	ICE-TET	PLE1	None	None	VC_0490-interrupted ΔVC_0491-VC_0498	ΔVC_A0457	BD2	91.417688	24.373456	None	no	None	no	None	no	None	no	None	no	None	no
29791_3_279	ERS3328927	This manuscript	Bangladesh Surveillance 2014-2018	Clinical	9	7	2017	Bangladesh	No	Chittagong	BITID, Chittagong	Loose watery	Some	Inaba											97.39	0	170	ctxB1	ICE-TET	PLE1	None	None	VC_0490-interrupted ΔVC_0491-VC_0498	ΔVC_A0455-VC_A0459	BD2	91.758553	22.392736	None	no	None	no	None	no	None	no	None	no	None	no
29791_3_28	ERS3328960	This manuscript	Bangladesh Surveillance 2014-2018	Clinical	11	7	2015	Bangladesh	No	Barisal	250 Bed Sadar Hospital, Patuakhali	Rice watery	None	Ogawa		S		S		S	I	R	I	R	97.4	0	150	ctxB1	ICE-TET	PLE1	None	None	VC_0490-interrupted ΔVC_0491-VC_0498	ΔVC_A0457	BD2	90.32737	22.358846	None	no	None	no	None	no	None	no	None	no	None	no
29791_3_280	ERR11850085	This manuscript	Bangladesh Surveillance 2014-2018	Clinical	29	8	2016	Bangladesh	No	Chittagong	District Sadar Hospital, Cox's bazzar	Rice watery	Severe	Inaba											95.16	0	163	ctxB1	ICE-TET	PLE1	None	None	VC_0490-interrupted ΔVC_0491-VC_0498	ΔVC_A0455-VC_A0459	BD2	91.976834	21.44159	None	no	None	no	None	no	None	no	None	no	None	no
29791_3_281	ERS3329121	This manuscript	Bangladesh Surveillance 2014-2018	Clinical	12	5	2018	Bangladesh	Yes	Chittagong	BITID, Chittagong	Loose watery	Severe	Inaba											89.87	0	171	ctxB1	ICE-TET	None	None	Yes			Not included in tree	91.758553	22.392736	None	no	None	no	None	no	None	no	None	no	None	no
29791_3_282	ERS3328832	This manuscript	Bangladesh Surveillance 2014-2018	Clinical	3	7	2017	Bangladesh	No	Sylhet	Adhunik Zela Sadar Hospital, Hobigong	Loose watery	Some	Inaba											97.41	0	163	ctxB1	ICE-TET	PLE1	None	None	VC_0490-interrupted ΔVC_0491-VC_0498	ΔVC_A0457	BD2	91.417688	24.373456	None	no	None	no	None	no	None	no	None	no	None	no
29791_3_283	ERS3328928	This manuscript	Bangladesh Surveillance 2014-2018	Clinical	4	2	2017	Bangladesh	No	Chittagong	BITID, Chittagong	Loose watery	None	Inaba											97.43	0	158	ctxB1	ICE-TET	PLE1	None	None	VC_0490-interrupted ΔVC_0491-VC_0498	ΔVC_A0457	BD2	91.758553	22.392736	None	no	None	no	None	no	None	no	None	no	None	no
29791_3_284	ERR11850086	This manuscript	Bangladesh Surveillance 2014-2018	Clinical	28	8	2016	Bangladesh	No	Chittagong	District Sadar Hospital, Cox's bazzar	Rice watery	Severe	Inaba											97.34	0	162	ctxB1	ICE-TET	PLE1	None	None	VC_0490-interrupted ΔVC_0491-VC_0498	ΔVC_A0455-VC_A0459	BD2	91.976834	21.44159	None	no	None	no	None	no	None	no	None	no	None	no
29791_3_285	ERS3329122	This manuscript	Bangladesh Surveillance 2014-2018	Clinical	7	3	2018	Bangladesh	No	Dhaka	Dhaka Medical College Hospital	Loose watery	Some	Inaba	I	S	S	S	S	S	I				98.96	0	165	ctxB1	None	None	None	None	VC_0490-interrupted ΔVC_0491-VC_0498	ΔVC_A0457	BD2	90.397008	23.725392	None	no	None	no	None	no	None	no	None	no	None	no
29791_3_286	ERS3328833	This manuscript	Bangladesh Surveillance 2014-2018	Clinical	8	7	2017	Bangladesh	No	Khulna	Chuadanga Sadar Hospital	Loose watery	Some	Inaba											95.83	0	167	ctxB1	ICE-TET	PLE1	pSA7G1	None	VC_0490-interrupted ΔVC_0491-VC_0498	ΔVC_A0455-VC_A0459	BD2	88.846404	23.635169	None	no	None	no	None	no	None	no	None	no	None	no
29791_3_287	ERS3328929	This manuscript	Bangladesh Surveillance 2014-2018	Clinical	22	10	2017	Bangladesh	No	Dhaka	250 Bed General Hospital, Tangail	Rice watery	Some	Inaba	I	S	S	I	I	S	I				97.35	0	160	ctxB1	ICE-TET	PLE1	None	None	VC_0490-interrupted ΔVC_0491-VC_0498	ΔVC_A0457	BD2	89.924837	24.264324	None	no	None	no	None	no	None	no	None	no	None	no
29791_3_288	ERS3329025	This manuscript	Bangladesh Surveillance 2014-2018	Clinical	23	8	2015	Bangladesh	No	Chittagong	BITID, Chittagong	Loose watery	Some	Inaba											97.29	0	152	ctxB1	ICE-TET	PLE1	None	None	VC_0490-interrupted ΔVC_0491-VC_0498	ΔVC_A0457	BD2	91.758553	22.392736	None	no	None	no	None	no	None	no	None	no	None	no
29791_3_289	ERS3329123	This manuscript	Bangladesh Surveillance 2014-2018	Clinical	7	5	2018	Bangladesh	No	Chittagong	BITID, Chittagong	Loose watery	Some	Inaba	S	S	S	S	S	I	I				97.51	0	170	ctxB1	ICE-TET	None	None	None	VC_0490-interrupted ΔVC_0491-VC_0498	ΔVC_A0455-VC_A0459	BD2	91.758553	22.392736	None	no	None	no	None	no	None	no	None	no	None	no
29791_3_29	ERR11850026	This manuscript	Bangladesh Surveillance 2014-2018	Clinical	12	3	2018	Bangladesh	No	Chittagong	District Sadar Hospital, Cox's bazzar	Rice watery	Severe	Inaba											97.35	0	174	ctxB1	ICE-TET	None	None	None	VC_0490-interrupted ΔVC_0491-VC_0498	ΔVC_A0455-VC_A0459	BD2	91.976834	21.44159	None	no	None	no	None	no	None	no	None	no	None	no
29791_3_290	ERS3328834	This manuscript	Bangladesh Surveillance 2014-2018	Clinical	28	10	2017	Bangladesh	No	Dhaka	General Hospital, Narayangong	Loose watery	Severe	Inaba											97.35	0	160	ctxB1	ICE-TET	PLE1	None	None	VC_0490-interrupted ΔVC_0491-VC_0498	ΔVC_A0457	BD2	90.501208	23.624553	None	no	None	no	None	no	None	no	None	no	None	no
29791_3_291	ERS3328930	This manuscript	Bangladesh Surveillance 2014-2018	Clinical	21	9	2017	Bangladesh	No	Dhaka	General Hospital, Narayangong	Rice watery	Severe	Inaba											97.49	0	164	ctxB1	ICE-TET	None	None	None	VC_0490-interrupted ΔVC_0491-VC_0498	ΔVC_A0457	BD2	90.501208	23.624553	None	no	None	no	None	no	None	no	None	no	None	no
29791_3_292	ERR11850087	This manuscript	Bangladesh Surveillance 2014-2018	Clinical	8	8	2016	Bangladesh	No	Chittagong	District Sadar Hospital, Cox's bazzar	Rice watery	Severe	Inaba											97.33	0	162	ctxB1	ICE-TET	PLE1	None	None	VC_0490-interrupted ΔVC_0491-VC_0498	ΔVC_A0455-VC_A0459	BD2	91.976834	21.44159	None	no	None	no	None	no	None	no	None	no	None	no
29791_3_293	ERR11850088	This manuscript	Bangladesh Surveillance 2014-2018	Clinical	8	6	2015	Bangladesh	No	Chittagong	District Sadar Hospital, Cox's bazzar	Rice watery	Some	Ogawa											97.48	0	152	ctxB1	ICE-TET	PLE1	None	None	VC_0490-interrupted ΔVC_0491-VC_0498	ΔVC_A0457	BD2	91.976834	21.44159	None	no	None	no	None	no	None	no	None	no	None	no
29791_3_294	ERS3328835	This manuscript	Bangladesh Surveillance 2014-2018	Clinical	16	10	2017	Bangladesh	No	Khulna	250 Bed General Hospital, Kustia	Loose watery	Some	Inaba	I	S	S	I	I	I	I				97.29	0	163	ctxB1	ICE-TET	PLE1	None	None	VC_0490-interrupted ΔVC_0491-VC_0498	ΔVC_A0457	BD2	89.124264	23.901199	None	no	None	no	None	no	None	no	None	no	None	no
29791_3_295	ERS3328931	This manuscript	Bangladesh Surveillance 2014-2018	Clinical	9	12	2017	Bangladesh	No	Dhaka	250 Bed General Hospital, Tangail	Rice watery	Some	Inaba											97.38	0	161	ctxB1	ICE-TET	PLE1	None	None	VC_0490-interrupted ΔVC_0491-VC_0498	ΔVC_A0457	BD2	89.924837	24.264324	None	no	None	no	None	no	None	no	None	no	None	no
29791_3_296	ERR11850089	This manuscript	Bangladesh Surveillance 2014-2018	Clinical	3	8	2016	Bangladesh	No	Chittagong	District Sadar Hospital, Cox's bazzar	Rice watery	Severe	Inaba											97.3	0	165	ctxB1	ICE-TET	PLE1	None	None	VC_0490-interrupted ΔVC_0491-VC_0498	ΔVC_A0455-VC_A0459	BD2	91.976834	21.44159	None	no	None	no	None	no	None	no	None	no	None	no
29791_3_297	ERR11850090	This manuscript	Bangladesh Surveillance 2014-2018	Clinical	26	8	2014	Bangladesh	No	Chittagong	District Sadar Hospital, Cox's bazzar	Loose watery	Some	Inaba		S		S		S	I	R	I	R	96.57	0	150	ctxB1	ICE-TET	PLE1	None	Yes	VC_0490-interrupted ΔVC_0495-VC_0498	ΔVC_A0457	BD2	91.976834	21.44159	None	no	None	no	None	no	None	no	None	no	None	no
29791_3_298	ERS3328836	This manuscript	Bangladesh Surveillance 2014-2018	Clinical	24	9	2017	Bangladesh	No	Dhaka	General Hospital, Narayangong	Rice watery	Severe	Inaba											97.51	0	167	ctxB1	ICE-TET	None	None	None	VC_0490-interrupted ΔVC_0491-VC_0498	ΔVC_A0457	BD2	90.501208	23.624553	None	no	None	no	None	no	None	no	None	no	None	no
29791_3_299	ERS3328932	This manuscript	Bangladesh Surveillance 2014-2018	Clinical	8	11	2017	Bangladesh	No	Dhaka	250 Bed General Hospital, Tangail	Loose watery	Some	Inaba											97.35	0	161	ctxB1	ICE-TET	PLE1	None	None	VC_0490-interrupted ΔVC_0491-VC_0498	ΔVC_A0457	BD2	89.924837	24.264324	None	no	None	no	None	no	None	no	None	no	None	no
29791_3_3	ERS3328858	This manuscript	Bangladesh Surveillance 2014-2018	Clinical	19	7	2017	Bangladesh	No	Khulna	Upozilla Health Complex, Chaugacha, Jessore	Loose watery	Some	Inaba											97.38	0	166	ctxB1	ICE-TET	PLE1	None	None	VC_0490-interrupted ΔVC_0491-VC_0498	ΔVC_A0455-VC_A0459	BD2	89.02446	23.259575	None	no	None	no	None	no	None	no	None	no	None	no
29791_3_30	ERR11850027	This manuscript	Bangladesh Surveillance 2014-2018	Clinical	14	1	2017	Bangladesh	No	Chittagong	District Sadar Hospital, Cox's bazzar	Rice watery	Some	Inaba											97.31	0	158	ctxB1	ICE-TET	PLE1	None	None	VC_0490-interrupted ΔVC_0491-VC_0498	ΔVC_A0457	BD2	91.976834	21.44159	None	no	None	no	None	no	None	no	None	no	None	no
29791_3_300	ERS3329028	This manuscript	Bangladesh Surveillance 2014-2018	Clinical	16	9	2014	Bangladesh	No	Chittagong	BITID, Chittagong	Loose watery	None	Ogawa											97.39	0	147	ctxB1	ICE-TET	PLE1	None	None	VC_0490-interrupted ΔVC_0495-VC_0498	ΔVC_A0457	BD2	91.758553	22.392736	None	no	None	no	None	no	None	no	None	no	None	no
29791_3_301	ERS3329126	This manuscript	Bangladesh Surveillance 2014-2018	Clinical	18	4	2015	Bangladesh	No	Barisal	250 Bed Sadar Hospital, Patuakhali	Rice watery	Some	Ogawa											94.89	0	152	ctxB1	ICE-TET	PLE1	pSA7G1	None	VC_0490-interrupted ΔVC_0491-VC_0498	ΔVC_A0457	BD2	90.32737	22.358846	None	no	None	no	None	no	None	no	None	no	None	no
29791_3_302	ERS3328837	This manuscript	Bangladesh Surveillance 2014-2018	Clinical	17	9	2017	Bangladesh	No	Dhaka	250 Bed General Hospital, Tangail	Loose watery	Some	Inaba											97.35	0	163	ctxB1	ICE-TET	PLE1	None	None	VC_0490-interrupted ΔVC_0491-VC_0498	ΔVC_A0457	BD2	89.924837	24.264324	None	no	None	no	None	no	None	no	None	no	None	no
29791_3_303	ERS3328933	This manuscript	Bangladesh Surveillance 2014-2018	Clinical	7	10	2017	Bangladesh	No	Khulna	250 Bed General Hospital, Kustia	Loose watery	Some	Inaba											97.39	0	159	ctxB1	ICE-TET	PLE1	None	None	VC_0490-interrupted ΔVC_0491-VC_0498	ΔVC_A0457	BD2	89.124264	23.901199	None	no	None	no	None	no	None	no	None	no	None	no
29791_3_304	ERS3329029	This manuscript	Bangladesh Surveillance 2014-2018	Clinical	29	6	2015	Bangladesh	No	Chittagong	BITID, Chittagong	Loose watery	None	Ogawa		S		S			I	R	I		96.57	0	150	ctxB1	ICE-TET	PLE1	None	Yes	VC_0490-interrupted ΔVC_0495-VC_0498	ΔVC_A0457	BD2	91.758553	22.392736	None	no	None	no	None	no	None	no	None	no	None	no
29791_3_305	ERS3329127	This manuscript	Bangladesh Surveillance 2014-2018	Clinical	1	4	2018	Bangladesh	No	Dhaka	Uttara Adhunik Medical College Hospital	Loose watery	Some	Inaba											97.47	0	159	ctxB1	ICE-TET	None	None	None	VC_0490-interrupted ΔVC_0491-VC_0498	ΔVC_A0457	BD2	90.396747	23.874816	None	no	None	no	None	no	None	no	None	no	None	no
29791_3_306	ERS3328838	This manuscript	Bangladesh Surveillance 2014-2018	Clinical	9	12	2017	Bangladesh	No	Khulna	Chuadanga Sadar Hospital	Loose watery	Some	Inaba											99.14	0	162	ctxB1	None	None	None	None	VC_0490-interrupted ΔVC_0491-VC_0498	ΔVC_A0457	BD2	88.846404	23.635169	None	no	None	no	None	no	None	no	None	no	None	no
29791_3_307	ERS3328934	This manuscript	Bangladesh Surveillance 2014-2018	Clinical	31	10	2017	Bangladesh	No	Dhaka	General Hospital, Narayangong	Loose watery	Severe	Inaba	I	S	S	I	S	I	I				97.33	0	160	ctxB1	ICE-TET	PLE1	None	None	VC_0490-interrupted ΔVC_0491-VC_0498	ΔVC_A0457	BD2	90.501208	23.624553	None	no	None	no	None	no	None	no	None	no	None	no
29791_3_308	ERS3329030	This manuscript	Bangladesh Surveillance 2014-2018	Clinical	20	9	2014	Bangladesh	No	Chittagong	BITID, Chittagong	Loose watery	None	Ogawa											97.35	0	147	ctxB1	ICE-TET	PLE1	None	None	VC_0490-interrupted VC_0491-ins ΔVC_0495-VC_0498	ΔVC_A0457	BD2	91.758553	22.392736	None	no	None	no	None	no	None	no	None	no	None	no
29791_3_309	ERS3329128	This manuscript	Bangladesh Surveillance 2014-2018	Clinical	3	6	2018	Bangladesh	No	Dhaka	Dhaka Medical College Hospital	Rice watery	Some	Ogawa	I	S	S	S	S	S	I				99.07	0	161	ctxB7	ICE-GEN	None	None	None	ΔVC_0495-VC_0512	WT	sBD1	90.397008	23.725392	None	no	None	no	None	no	None	no	None	no	None	no
29791_3_31	ERS3328865	This manuscript	Bangladesh Surveillance 2014-2018	Clinical	22	4	2017	Bangladesh	No	Chittagong	BITID, Chittagong	Loose watery	Some	Inaba											97.55	0	165	ctxB1	ICE-TET	None	None	None	VC_0490-interrupted ΔVC_0491-VC_0498	ΔVC_A0455-VC_A0459	BD2	91.758553	22.392736	None	no	None	no	None	no	None	no	None	no	None	no
29791_3_310	ERS3328839	This manuscript	Bangladesh Surveillance 2014-2018	Clinical	2	10	2017	Bangladesh	No	Dhaka	General Hospital, Narayangong	Loose watery	Severe	Inaba											97.48	0	157	ctxB1	ICE-TET	None	None	None	VC_0490-interrupted ΔVC_0491-VC_0498	ΔVC_A0457	BD2	90.501208	23.624553	None	no	None	no	None	no	None	no	None	no	None	no
29791_3_311	ERS3328935	This manuscript	Bangladesh Surveillance 2014-2018	Clinical	12	9	2017	Bangladesh	No	Dhaka	General Hospital, Narayangong	Rice watery	Severe	Inaba	I	S	S	S	S	S	I				97.5	0	164	ctxB1	ICE-TET	None	None	None	VC_0490-interrupted ΔVC_0491-VC_0498	ΔVC_A0457	BD2	90.501208	23.624553	None	no	None	no	None	no	None	no	None	no	None	no
29791_3_312	ERS3329031	This manuscript	Bangladesh Surveillance 2014-2018	Clinical	21	7	2014	Bangladesh	No	Chittagong	BITID, Chittagong	Loose watery	None	Inaba		S		S		S	I	R	I	R	96.57	0	148	ctxB1	ICE-TET	PLE1	None	Yes	VC_0490-interrupted ΔVC_0495-VC_0498	ΔVC_A0457	BD2	91.758553	22.392736	None	no	None	no	None	no	None	no	None	no	None	no
29791_3_313	ERS3329129	This manuscript	Bangladesh Surveillance 2014-2018	Clinical	10	5	2015	Bangladesh	No	Rajshahi	Naogaon Sadar Hospital	Loose watery	Some	Ogawa											97.43	0	152	ctxB1	ICE-TET	PLE1	None	None	VC_0490-interrupted ΔVC_0491-VC_0498	ΔVC_A0457	BD2	88.93793	24.822625	None	no	None	no	None	no	None	no	None	no	None	no
29791_3_314	ERS3328840	This manuscript	Bangladesh Surveillance 2014-2018	Clinical	23	10	2017	Bangladesh	No	Dhaka	250 Bed General Hospital, Tangail	Loose watery	Some	Inaba											97.32	0	162	ctxB1	ICE-TET	PLE1	None	None	VC_0490-interrupted ΔVC_0491-VC_0498	ΔVC_A0457	BD2	89.924837	24.264324	None	no	None	no	None	no	None	no	None	no	None	no
29791_3_315	ERS3328936	This manuscript	Bangladesh Surveillance 2014-2018	Clinical	8	8	2016	Bangladesh	No	Dhaka	250 Bed General Hospital, Tangail	Loose watery	Some	Inaba											97.45	0	162	ctxB1	ICE-TET	PLE1	None	None	VC_0490-interrupted ΔVC_0491-VC_0498	ΔVC_A0455-VC_A0459	BD2	89.924837	24.264324	None	no	None	no	None	no	None	no	None	no	None	no
29791_3_316	ERR11850091	This manuscript	Bangladesh Surveillance 2014-2018	Clinical	14	8	2016	Bangladesh	No	Chittagong	District Sadar Hospital, Cox's bazzar	Rice watery	Severe	Inaba											97.34	0	162	ctxB1	ICE-TET	PLE1	None	None	VC_0490-interrupted ΔVC_0491-VC_0498	ΔVC_A0455-VC_A0459	BD2	91.976834	21.44159	None	no	None	no	None	no	None	no	None	no	None	no
29791_3_317	ERS3329130	This manuscript	Bangladesh Surveillance 2014-2018	Clinical	12	9	2017	Bangladesh	No	Barisal	250 Bed Sadar Hospital, Patuakhali	Loose watery	Some	Inaba		S		S		I	I	R	I	R	97.05	0	159	ctxB1	ICE-TET	None	None	None	VC_0490-interrupted ΔVC_0491-VC_0498	ΔVC_A0457	BD2	90.32737	22.358846	None	no	None	no	None	no	None	no	None	no	None	no
29791_3_318	ERS3328841	This manuscript	Bangladesh Surveillance 2014-2018	Clinical	24	9	2017	Bangladesh	No	Khulna	250 Bed General Hospital, Kustia	Loose watery	Some	Inaba											97.41	0	159	ctxB1	ICE-TET	PLE1	None	None	VC_0490-interrupted ΔVC_0491-VC_0498	ΔVC_A0457	BD2	89.124264	23.901199	None	no	None	no	None	no	None	no	None	no	None	no
29791_3_319	ERS3328937	This manuscript	Bangladesh Surveillance 2014-2018	Clinical	11	10	2017	Bangladesh	No	Dhaka	General Hospital, Narayangong	Loose watery	Severe	Inaba											97.47	0	157	ctxB1	ICE-TET	None	None	None	VC_0490-interrupted ΔVC_0491-VC_0498	ΔVC_A0457	BD2	90.501208	23.624553	None	no	None	no	None	no	None	no	None	no	None	no
29791_3_32	ERS3328961	This manuscript	Bangladesh Surveillance 2014-2018	Clinical	19	1	2015	Bangladesh	No	Chittagong	BITID, Chittagong	Loose watery	None	Ogawa											96.74	0	149	ctxB1	ICE-TET	None	None	Yes	VC_0490-interrupted ΔVC_0495-VC_0498	ΔVC_A0457	BD2	91.758553	22.392736	None	no	None	no	None	no	None	no	None	no	None	no
29791_3_320	ERS3329033	This manuscript	Bangladesh Surveillance 2014-2018	Clinical	6	7	2014	Bangladesh	No	Chittagong	BITID, Chittagong	Loose watery	None	Ogawa		S		S		S	I	R	I	R	96.64	0	146	ctxB1	ICE-TET	PLE1	None	Yes	VC_0490-interrupted VC_0491-ins ΔVC_0495-VC_0498	ΔVC_A0457	BD2	91.758553	22.392736	None	no	None	no	None	no	None	no	None	no	None	no
29791_3_321	ERS3329131	This manuscript	Bangladesh Surveillance 2014-2018	Clinical	8	5	2018	Bangladesh	No	Chittagong	BITID, Chittagong	Loose watery	Some	Inaba											90.21	0	174	ctxB1	ICE-TET	None	None	Yes	VC_0490-interrupted ΔVC_0491-VC_0498	ΔVC_A0455-VC_A0459	BD2	91.758553	22.392736	None	no	None	no	None	no	None	no	None	no	None	no
29791_3_322	ERS3328842	This manuscript	Bangladesh Surveillance 2014-2018	Clinical	29	5	2017	Bangladesh	No	Dhaka	General Hospital, Narayangong	Loose watery	Severe	Inaba											97.46	0	160	ctxB1	ICE-TET	None	None	None	VC_0490-interrupted ΔVC_0491-VC_0498	ΔVC_A0457	BD2	90.501208	23.624553	None	no	None	no	None	no	None	no	None	no	None	no
29791_3_323	ERS3328938	This manuscript	Bangladesh Surveillance 2014-2018	Clinical	29	5	2017	Bangladesh	No	Khulna	Chuadanga Sadar Hospital	Loose watery	Some	Inaba											97.52	0	157	ctxB1	ICE-TET	None	None	None	VC_0490-interrupted ΔVC_0491-VC_0498	ΔVC_A0457	BD2	88.846404	23.635169	None	no	None	no	None	no	None	no	None	no	None	no
29791_3_324	ERR11850092	This manuscript	Bangladesh Surveillance 2014-2018	Clinical	7	8	2016	Bangladesh	No	Chittagong	District Sadar Hospital, Cox's bazzar	Rice watery	Severe	Inaba		S		S		S	I	R	S	R	97.31	0	161	ctxB1	ICE-TET	PLE1	None	None	VC_0490-interrupted ΔVC_0491-VC_0498	ΔVC_A0455-VC_A0459	BD2	91.976834	21.44159	None	no	None	no	None	no	None	no	None	no	None	no
29791_3_325	ERS3329132	This manuscript	Bangladesh Surveillance 2014-2018	Clinical	11	1	2015	Bangladesh	No	Chittagong	BITID, Chittagong	Loose watery	None	Ogawa		S		S			I	R	I		96.62	0	149	ctxB1	ICE-TET	None	None	Yes	VC_0490-interrupted ΔVC_0495-VC_0498	ΔVC_A0457	BD2	91.758553	22.392736	None	no	None	no	None	no	None	no	None	no	None	no
29791_3_326	ERS3328843	This manuscript	Bangladesh Surveillance 2014-2018	Clinical	9	7	2017	Bangladesh	No	Khulna	Chuadanga Sadar Hospital	Loose watery	Some	Inaba	I	S	S	S	S	I	I				97.41	0	167	ctxB1	ICE-TET	PLE1	None	None	VC_0490-interrupted ΔVC_0491-VC_0498	ΔVC_A0455-VC_A0459	BD2	88.846404	23.635169	None	no	None	no	None	no	None	no	None	no	None	no
29791_3_327	ERS3328939	This manuscript	Bangladesh Surveillance 2014-2018	Clinical	26	9	2017	Bangladesh	No	Khulna	250 Bed General Hospital, Kustia	Loose watery	Some	Inaba											97.54	0	166	ctxB1	ICE-TET	None	None	None	VC_0490-interrupted ΔVC_0491-VC_0498	ΔVC_A0457	BD2	89.124264	23.901199	None	no	None	no	None	no	None	no	None	no	None	no
29791_3_328	ERR11850093	This manuscript	Bangladesh Surveillance 2014-2018	Clinical	4	8	2016	Bangladesh	No	Chittagong	District Sadar Hospital, Cox's bazzar	Rice watery	Severe	Inaba											97.31	0	162	ctxB1	ICE-TET	PLE1	None	None	VC_0490-interrupted ΔVC_0491-VC_0498	ΔVC_A0455-VC_A0459	BD2	91.976834	21.44159	None	no	None	no	None	no	None	no	None	no	None	no
29791_3_329	ERS3329133	This manuscript	Bangladesh Surveillance 2014-2018	Clinical	16	9	2014	Bangladesh	No	Chittagong	BITID, Chittagong	Loose watery	None	Ogawa		S		S			I	R	I		96.52	0	150	ctxB1	ICE-TET	PLE1	None	Yes	VC_0490-interrupted ΔVC_0495-VC_0498	ΔVC_A0457	BD2	91.758553	22.392736	None	no	None	no	None	no	None	no	None	no	None	no
29791_3_33	ERS3329046	This manuscript	Bangladesh Surveillance 2014-2018	Clinical	3	3	2018	Bangladesh	No	Sylhet	Adhunik Zela Sadar Hospital, Hobigong	Rice watery	Some	Inaba											99.12	0	163	ctxB1	None	None	None	None	VC_0490-interrupted ΔVC_0491-VC_0498	ΔVC_A0457	BD2	91.417688	24.373456	None	no	None	no	None	no	None	no	None	no	None	no
29791_3_330	ERS3328844	This manuscript	Bangladesh Surveillance 2014-2018	Clinical	24	9	2017	Bangladesh	No	Dhaka	General Hospital, Narayangong	Rice watery	Severe	Inaba											97.34	0	154	ctxB1	ICE-TET	PLE1	None	None	VC_0490-interrupted ΔVC_0491-VC_0498	ΔVC_A0457	BD2	90.501208	23.624553	None	no	None	no	None	no	None	no	None	no	None	no
29791_3_331	ERS3328940	This manuscript	Bangladesh Surveillance 2014-2018	Clinical	30	10	2017	Bangladesh	No	Dhaka	250 Bed General Hospital, Tangail	Loose watery	Some	Inaba											97.56	0	161	ctxB1	ICE-TET	None	None	None	VC_0490-interrupted ΔVC_0491-VC_0498	ΔVC_A0457	BD2	89.924837	24.264324	None	no	None	no	None	no	None	no	None	no	None	no
29791_3_332	ERR11850094	This manuscript	Bangladesh Surveillance 2014-2018	Clinical	13	8	2016	Bangladesh	No	Chittagong	District Sadar Hospital, Cox's bazzar	Rice watery	Severe	Inaba											97.35	0	161	ctxB1	ICE-TET	PLE1	None	None	VC_0490-interrupted ΔVC_0491-VC_0498	ΔVC_A0455-VC_A0459	BD2	91.976834	21.44159	None	no	None	no	None	no	None	no	None	no	None	no
29791_3_333	ERS3329037	This manuscript	Bangladesh Surveillance 2014-2018	Clinical	22	6	2015	Bangladesh	No	Chittagong	BITID, Chittagong	Loose watery	None	Ogawa		S		S			I	R	I		96.74	0	149	ctxB1	ICE-TET	None	None	Yes	VC_0490-interrupted ΔVC_0495-VC_0498	ΔVC_A0457	BD2	91.758553	22.392736	None	no	None	no	None	no	None	no	None	no	None	no
29791_3_334	ERS3329134	This manuscript	Bangladesh Surveillance 2014-2018	Clinical	27	3	2018	Bangladesh	No	Dhaka	Uttara Adhunik Medical College Hospital	Loose watery	Some	Inaba	S	S	S	S	S	S	I				99.09	0	160	ctxB1	None	None	None	None	VC_0490-interrupted ΔVC_0491-VC_0498	ΔVC_A0457	BD2	90.396747	23.874816	None	no	None	no	None	no	None	no	None	no	None	no
29791_3_335	ERS3328845	This manuscript	Bangladesh Surveillance 2014-2018	Clinical	15	10	2017	Bangladesh	No	Khulna	Chuadanga Sadar Hospital	Loose watery	Some	Inaba											97.35	0	160	ctxB1	ICE-TET	PLE1	None	None	VC_0490-interrupted ΔVC_0491-VC_0498	ΔVC_A0457	BD2	88.846404	23.635169	None	no	None	no	None	no	None	no	None	no	None	no
29791_3_336	ERS3328941	This manuscript	Bangladesh Surveillance 2014-2018	Clinical	13	11	2016	Bangladesh	No	Khulna	250 Bed General Hospital, Kustia	Loose watery	None	Inaba											97.35	0	158	ctxB1	ICE-TET	PLE1	None	None	VC_0490-interrupted ΔVC_0491-VC_0498	ΔVC_A0457	BD2	89.124264	23.901199	None	no	None	no	None	no	None	no	None	no	None	no
29791_3_337	ERR11850095	This manuscript	Bangladesh Surveillance 2014-2018	Clinical	7	8	2016	Bangladesh	No	Chittagong	District Sadar Hospital, Cox's bazzar	Rice watery	Severe	Inaba		S		S			I	R	I		97.31	0	164	ctxB1	ICE-TET	PLE1	None	None	VC_0490-interrupted ΔVC_0491-VC_0498	ΔVC_A0455-VC_A0459	BD2	91.976834	21.44159	None	no	None	no	None	no	None	no	None	no	None	no
29791_3_338	ERS3329135	This manuscript	Bangladesh Surveillance 2014-2018	Clinical	1	11	2017	Bangladesh	No	Dhaka	100 Bed Narshingdi	Rice watery	Some	Inaba		S		S		I	I	R	I	R	96.22	0	164	ctxB1	ICE-TET	None	None	None	VC_0490-interrupted ΔVC_0491-VC_0498	ΔVC_A0455-VC_A0459	BD2	90.718459	23.920224	None	no	None	no	None	no	None	no	None	no	None	no
29791_3_339	ERS3328846	This manuscript	Bangladesh Surveillance 2014-2018	Clinical	10	9	2017	Bangladesh	No	Dhaka	250 Bed General Hospital, Tangail	Loose watery	Severe	Inaba											97.06	0	160	ctxB1	ICE-TET	PLE1	None	None	VC_0490-interrupted ΔVC_0491-VC_0498	ΔVC_A0457	BD2	89.924837	24.264324	None	no	None	no	None	no	None	no	None	no	None	no
29791_3_34	ERR11850028	This manuscript	Bangladesh Surveillance 2014-2018	Clinical	4	1	2017	Bangladesh	No	Chittagong	District Sadar Hospital, Cox's bazzar	Rice watery	None	Inaba											97.44	0	157	ctxB1	ICE-TET	PLE1	None	None	VC_0490-interrupted ΔVC_0491-VC_0498	ΔVC_A0457	BD2	91.976834	21.44159	None	no	None	no	None	no	None	no	None	no	None	no
29791_3_340	ERS3328942	This manuscript	Bangladesh Surveillance 2014-2018	Clinical	8	8	2016	Bangladesh	No	Khulna	Chuadanga Sadar Hospital	Rice watery	Some	Inaba											97.42	0	157	ctxB1	ICE-TET	PLE1	None	None	VC_0490-interrupted ΔVC_0491-VC_0498	ΔVC_A0457	BD2	88.846404	23.635169	None	no	None	no	None	no	None	no	None	no	None	no
29791_3_341	ERS3329039	This manuscript	Bangladesh Surveillance 2014-2018	Clinical	29	6	2015	Bangladesh	No	Chittagong	BITID, Chittagong	Loose watery	None	Ogawa											96.28	0	151	ctxB1	ICE-TET	PLE1	None	Yes	VC_0490-interrupted VC_0491-ins ΔVC_0495-VC_0498	ΔVC_A0457	BD2	91.758553	22.392736	None	no	None	no	None	no	None	no	None	no	None	no
29791_3_342	ERS3329136	This manuscript	Bangladesh Surveillance 2014-2018	Clinical	22	11	2017	Bangladesh	No	Chittagong	BITID, Chittagong	Loose watery	None	Inaba											97.31	0	162	ctxB1	ICE-TET	PLE1	None	None	VC_0490-interrupted ΔVC_0491-VC_0498	ΔVC_A0457	BD2	91.758553	22.392736	None	no	None	no	None	no	None	no	None	no	None	no
29791_3_343	ERS3328847	This manuscript	Bangladesh Surveillance 2014-2018	Clinical	25	10	2017	Bangladesh	No	Dhaka	General Hospital, Narayangong	Rice watery	Severe	Inaba											97.35	0	159	ctxB1	ICE-TET	PLE1	None	None	VC_0490-interrupted ΔVC_0491-VC_0498	ΔVC_A0457	BD2	90.501208	23.624553	None	no	None	no	None	no	None	no	None	no	None	no
29791_3_344	ERS3328943	This manuscript	Bangladesh Surveillance 2014-2018	Clinical	22	10	2017	Bangladesh	No	Dhaka	250 Bed General Hospital, Tangail	Loose watery	Some	Inaba											96.23	0	166	ctxB1	ICE-TET	None	None	None	VC_0490-interrupted ΔVC_0491-VC_0498	ΔVC_A0455-VC_A0458	BD2	89.924837	24.264324	None	no	None	no	None	no	None	no	None	no	None	no
29791_3_345	ERR11850096	This manuscript	Bangladesh Surveillance 2014-2018	Clinical	6	8	2016	Bangladesh	No	Chittagong	District Sadar Hospital, Cox's bazzar	Rice watery	Severe	Inaba											97.34	0	163	ctxB1	ICE-TET	PLE1	None	None	VC_0490-interrupted ΔVC_0491-VC_0498	ΔVC_A0455-VC_A0459	BD2	91.976834	21.44159	None	no	None	no	None	no	None	no	None	no	None	no
29791_3_346	ERS3329137	This manuscript	Bangladesh Surveillance 2014-2018	Clinical	11	11	2017	Bangladesh	No	Chittagong	BITID, Chittagong	Loose watery	None	Inaba											97.42	0	168	ctxB1	ICE-TET	None	None	None	VC_0490-interrupted ΔVC_0491-VC_0498	ΔVC_A0455-VC_A0459	BD2	91.758553	22.392736	None	no	None	no	None	no	None	no	None	no	None	no
29791_3_347	ERS3328848	This manuscript	Bangladesh Surveillance 2014-2018	Clinical	25	7	2017	Bangladesh	No	Khulna	Chuadanga Sadar Hospital	Loose watery	Some	Inaba											97.44	0	166	ctxB1	ICE-TET	PLE1	None	None	VC_0490-interrupted ΔVC_0491-VC_0498	ΔVC_A0455-VC_A0459	BD2	88.846404	23.635169	None	no	None	no	None	no	None	no	None	no	None	no
29791_3_348	ERS3328944	This manuscript	Bangladesh Surveillance 2014-2018	Clinical	22	10	2017	Bangladesh	No	Dhaka	250 Bed General Hospital, Tangail	Loose watery	None	Inaba											97.49	0	158	ctxB1	ICE-TET	None	None	None	VC_0490-interrupted ΔVC_0491-VC_0498	ΔVC_A0457	BD2	89.924837	24.264324	None	no	None	no	None	no	None	no	None	no	None	no
29791_3_349	ERS3329041	This manuscript	Bangladesh Surveillance 2014-2018	Clinical	17	11	2014	Bangladesh	No	Chittagong	BITID, Chittagong	Loose watery	None	Ogawa											96.64	0	148	ctxB1	ICE-TET	PLE1	None	Yes	VC_0490-interrupted ΔVC_0495-VC_0498	ΔVC_A0457	BD2	91.758553	22.392736	None	no	None	no	None	no	None	no	None	no	None	no
29791_3_35	ERS3328866	This manuscript	Bangladesh Surveillance 2014-2018	Clinical	22	12	2016	Bangladesh	No	Chittagong	BITID, Chittagong	Loose watery	Some	Inaba											97.4	0	163	ctxB1	ICE-TET	PLE1	None	None	VC_0490-interrupted ΔVC_0491-VC_0498	ΔVC_A0455-VC_A0459	BD2	91.758553	22.392736	None	no	None	no	None	no	None	no	None	no	None	no
29791_3_350	ERS3329138	This manuscript	Bangladesh Surveillance 2014-2018	Clinical	11	10	2014	Bangladesh	No	Barisal	250 Bed Sadar Hospital, Patuakhali	Loose watery	Some	Ogawa											97.42	0	151	ctxB1	ICE-TET	PLE1	None	None	VC_0490-interrupted ΔVC_0491-VC_0498	ΔVC_A0457	BD2	90.32737	22.358846	None	no	None	no	None	no	None	no	None	no	None	no
29791_3_351	ERS3328849	This manuscript	Bangladesh Surveillance 2014-2018	Clinical	25	9	2017	Bangladesh	No	Khulna	250 Bed General Hospital, Kustia	Rice watery	Some	Inaba											97.41	0	158	ctxB1	ICE-TET	PLE1	None	None	VC_0490-interrupted ΔVC_0491-VC_0498	ΔVC_A0457	BD2	89.124264	23.901199	None	no	None	no	None	no	None	no	None	no	None	no
29791_3_352	ERS3328945	This manuscript	Bangladesh Surveillance 2014-2018	Clinical	27	9	2017	Bangladesh	No	Dhaka	General Hospital, Narayangong	Loose watery	Severe	Inaba	I	S	S	S	S	I	I				97.5	0	164	ctxB1	ICE-TET	None	None	None	VC_0490-interrupted ΔVC_0491-VC_0498	ΔVC_A0457	BD2	90.501208	23.624553	None	no	None	no	None	no	None	no	None	no	None	no
29791_3_353	ERR11850097	This manuscript	Bangladesh Surveillance 2014-2018	Clinical	13	8	2016	Bangladesh	No	Chittagong	District Sadar Hospital, Cox's bazzar	Rice watery	Severe	Inaba											97.34	0	164	ctxB1	ICE-TET	PLE1	None	None	VC_0490-interrupted ΔVC_0491-VC_0498	ΔVC_A0455-VC_A0459	BD2	91.976834	21.44159	None	no	None	no	None	no	None	no	None	no	None	no
29791_3_354	ERS3329139	This manuscript	Bangladesh Surveillance 2014-2018	Clinical	23	10	2017	Bangladesh	No	Sylhet	Adhunik Zela Sadar Hospital, Hobigong	Rice watery	Some	Inaba		S		S		R	I	R	I	R	97.46	0	157	ctxB1	ICE-TET	None	None	None	VC_0490-interrupted ΔVC_0491-VC_0498	ΔVC_A0457	BD2	91.417688	24.373456	None	no	None	no	None	no	None	no	None	no	None	no
29791_3_355	ERS3328850	This manuscript	Bangladesh Surveillance 2014-2018	Clinical	2	10	2017	Bangladesh	No	Dhaka	General Hospital, Narayangong	Loose watery	Severe	Inaba											97.3	0	155	ctxB1	ICE-TET	PLE1	None	None	VC_0490-interrupted ΔVC_0491-VC_0498	ΔVC_A0457	BD2	90.501208	23.624553	None	no	None	no	None	no	None	no	None	no	None	no
29791_3_356	ERS3328946	This manuscript	Bangladesh Surveillance 2014-2018	Clinical	19	8	2017	Bangladesh	No	Dhaka	250 Bed General Hospital, Tangail	Loose watery	Some	Inaba											95.13	0	160	ctxB1	ICE-TET	PLE1	None	None	VC_0490-interrupted ΔVC_0491-VC_0498	ΔVC_A0457	BD2	89.924837	24.264324	None	no	None	no	None	no	None	no	None	no	None	no
29791_3_357	ERS3329056	This manuscript	Bangladesh Surveillance 2014-2018	Clinical	14	10	2014	Bangladesh	No	Chittagong	BITID, Chittagong	Loose watery	None	Ogawa											96.61	0	147	ctxB1	ICE-TET	PLE1	None	Yes	VC_0490-interrupted ΔVC_0495-VC_0498	ΔVC_A0457	BD2	91.758553	22.392736	None	no	None	no	None	no	None	no	None	no	None	no
29791_3_358	ERR11850098	This manuscript	Bangladesh Surveillance 2014-2018	Clinical	9	8	2014	Bangladesh	No	Chittagong	District Sadar Hospital, Cox's bazzar	Rice watery	Some	Inaba											95.29	0	150	ctxB1	ICE-TET	PLE1	None	Yes	VC_0490-interrupted ΔVC_0495-VC_0498	ΔVC_A0457	BD2	91.976834	21.44159	None	no	None	no	None	no	None	no	None	no	None	no
29791_3_359	ERS3328851	This manuscript	Bangladesh Surveillance 2014-2018	Clinical	20	9	2017	Bangladesh	No	Dhaka	250 Bed General Hospital, Tangail	Loose watery	Some	Inaba	S	S	S	I	S	I	I				97.35	0	160	ctxB1	ICE-TET	PLE1	None	None	VC_0490-interrupted ΔVC_0491-VC_0498	ΔVC_A0457	BD2	89.924837	24.264324	None	no	None	no	None	no	None	no	None	no	None	no
29791_3_36	ERS3328962	This manuscript	Bangladesh Surveillance 2014-2018	Clinical	15	11	2014	Bangladesh	No	Chittagong	BITID, Chittagong	Loose watery	None	Ogawa											96.73	0	149	ctxB1	ICE-TET	None	None	Yes	VC_0490-interrupted ΔVC_0495-VC_0498	ΔVC_A0457	BD2	91.758553	22.392736	None	no	None	no	None	no	None	no	None	no	None	no
29791_3_360	ERS3328947	This manuscript	Bangladesh Surveillance 2014-2018	Clinical	16	10	2017	Bangladesh	Yes	Khulna	250 Bed General Hospital, Kustia	Loose watery	Some	Inaba											88.95	0	47674	None	None	None	None	None			Not included in tree	89.124264	23.901199	None	no	None	no	None	no	None	no	None	no	None	no
29791_3_361	ERS3329057	This manuscript	Bangladesh Surveillance 2014-2018	Clinical	30	5	2018	Bangladesh	No	Sylhet	Adhunik Zela Sadar Hospital, Hobigong	Rice watery	Some	Ogawa											99.05	0	161	ctxB7	ICE-GEN	None	None	None	ΔVC_0495-VC_0512	WT	sBD1	91.417688	24.373456	None	no	None	no	None	no	None	no	None	no	None	no
29791_3_362	ERS3329141	This manuscript	Bangladesh Surveillance 2014-2018	Clinical	3	6	2018	Bangladesh	No	Dhaka	Dhaka Medical College Hospital	Loose watery	Some	Ogawa											99.07	0	162	ctxB7	ICE-GEN	None	None	None	ΔVC_0495-VC_0512	WT	sBD1	90.397008	23.725392	None	no	None	no	None	no	None	no	None	no	None	no
29791_3_363	ERS3328852	This manuscript	Bangladesh Surveillance 2014-2018	Clinical	24	5	2017	Bangladesh	No	Dhaka	General Hospital, Narayangong	Loose watery	Severe	Inaba	I	S	S	I	S	I	I				97.5	0	159	ctxB1	ICE-TET	None	None	None	VC_0490-interrupted ΔVC_0491-VC_0498	ΔVC_A0457	BD2	90.501208	23.624553	None	no	None	no	None	no	None	no	None	no	None	no
29791_3_364	ERS3328948	This manuscript	Bangladesh Surveillance 2014-2018	Clinical	30	5	2015	Bangladesh	No	Barisal	250 Bed Sadar Hospital, Patuakhali	Rice watery	Some	Ogawa											96.69	0	147	ctxB1	ICE-TET	PLE1	None	Yes	VC_0490-interrupted ΔVC_0495-VC_0498	ΔVC_A0457	BD2	90.32737	22.358846	None	no	None	no	None	no	None	no	None	no	None	no
29791_3_365	ERR11850099	This manuscript	Bangladesh Surveillance 2014-2018	Clinical	3	4	2018	Bangladesh	No	Chittagong	District Sadar Hospital, Cox's bazzar	Rice watery	Some	Inaba											97.48	0	171	ctxB1	ICE-TET	None	None	None	VC_0490-interrupted ΔVC_0491-VC_0498	ΔVC_A0455-VC_A0459	BD2	91.976834	21.44159	None	no	None	no	None	no	None	no	None	no	None	no
29791_3_366	ERS3329142	This manuscript	Bangladesh Surveillance 2014-2018	Clinical	20	4	2015	Bangladesh	No	Rangpur	Thakurgaon District Hospital	Loose watery	None	Ogawa		S		R		S	I	R	I	R	97.52	0	151	ctxB1	ICE-TET	PLE1	None	None	VC_0490-interrupted ΔVC_0491-VC_0498	ΔVC_A0457	BD2	88.476566	26.029522	None	no	None	no	None	no	None	no	None	no	None	no
29791_3_367	ERS3328853	This manuscript	Bangladesh Surveillance 2014-2018	Clinical	6	12	2017	Bangladesh	No	Dhaka	250 Bed General Hospital, Tangail	Loose watery	Some	Inaba	I	S	S	I	S	I	I				97.35	0	161	ctxB1	ICE-TET	PLE1	None	None	VC_0490-interrupted ΔVC_0491-VC_0498	ΔVC_A0457	BD2	89.924837	24.264324	None	no	None	no	None	no	None	no	None	no	None	no
29791_3_368	ERS3328949	This manuscript	Bangladesh Surveillance 2014-2018	Clinical	30	5	2015	Bangladesh	No	Barisal	250 Bed Sadar Hospital, Patuakhali	Rice watery	Some	Ogawa		S		S			I	S	S		99.03	0	152	ctxB1	None	PLE1	None	None	VC_0490-interrupted VC_0491-ins ΔVC_0495-VC_0498	ΔVC_A0457	BD2	90.32737	22.358846	None	no	None	no	None	no	None	no	None	no	None	no
29791_3_369	ERS3329059	This manuscript	Bangladesh Surveillance 2014-2018	Clinical	2	6	2018	Bangladesh	Yes	Chittagong	BITID, Chittagong	Loose watery	Severe	Inaba	I	S	S	S	S	I	I				89.05	7.58	171	ctxB1	ICE-TET	None	None	None			Not included in tree	91.758553	22.392736	.	yes	.	yes	A52S	yes	R232Q	yes	.	yes	.	yes
29791_3_37	ERS3328963	This manuscript	Bangladesh Surveillance 2014-2018	Clinical	21	8	2016	Bangladesh	No	Chittagong	BITID, Chittagong	Loose watery	None	Inaba		S		S			I	R	I		96.61	0	163	ctxB1	ICE-TET	PLE1	None	Yes	VC_0490-interrupted ΔVC_0491-VC_0498	ΔVC_A0455-VC_A0459	BD2	91.758553	22.392736	None	no	None	no	None	no	None	no	None	no	None	no
29791_3_370	ERR11850100	This manuscript	Bangladesh Surveillance 2014-2018	Clinical	22	7	2014	Bangladesh	No	Chittagong	District Sadar Hospital, Cox's bazzar	Rice watery	None	Inaba		S		S			I	R	I		97.44	0	146	ctxB1	ICE-TET	PLE1	None	None	VC_0490-interrupted VC_0491-ins ΔVC_0495-VC_0498	ΔVC_A0457	BD2	91.976834	21.44159	None	no	None	no	None	no	None	no	None	no	None	no
29791_3_371	ERS3328854	This manuscript	Bangladesh Surveillance 2014-2018	Clinical	8	7	2017	Bangladesh	No	Khulna	Chuadanga Sadar Hospital	Loose watery	Some	Inaba											97.47	0	167	ctxB1	ICE-TET	PLE1	None	None	VC_0490-interrupted ΔVC_0491-VC_0498	ΔVC_A0455-VC_A0459	BD2	88.846404	23.635169	None	no	None	no	None	no	None	no	None	no	None	no
29791_3_372	ERS3328950	This manuscript	Bangladesh Surveillance 2014-2018	Clinical	16	8	2016	Bangladesh	No	Chittagong	BITID, Chittagong	Loose watery	Some	Inaba											97.43	0	164	ctxB1	ICE-TET	PLE1	None	None	VC_0490-interrupted ΔVC_0491-VC_0498	ΔVC_A0455-VC_A0459	BD2	91.758553	22.392736	None	no	None	no	None	no	None	no	None	no	None	no
29791_3_373	ERR11850101	This manuscript	Bangladesh Surveillance 2014-2018	Clinical	3	3	2018	Bangladesh	No	Chittagong	District Sadar Hospital, Cox's bazzar	Rice watery	Some	Inaba	I	S	S	S	S	I	I				97.46	0	171	ctxB1	ICE-TET	None	None	None	VC_0490-interrupted ΔVC_0491-VC_0498	ΔVC_A0455-VC_A0459	BD2	91.976834	21.44159	None	no	None	no	None	no	None	no	None	no	None	no
29791_3_374	ERS3329144	This manuscript	Bangladesh Surveillance 2014-2018	Clinical	6	6	2015	Bangladesh	No	Khulna	District Sadar Hospital, Satkhira	Loose watery	None	Ogawa											99.03	0	150	ctxB1	None	PLE1	None	None	VC_0490-interrupted VC_0491-ins ΔVC_0495-VC_0498	ΔVC_A0457	BD2	89.046789	22.690323	None	no	None	no	None	no	None	no	None	no	None	no
29791_3_375	ERS3328855	This manuscript	Bangladesh Surveillance 2014-2018	Clinical	25	9	2017	Bangladesh	No	Khulna	250 Bed General Hospital, Kustia	Rice watery	Some	Inaba	I	S	S	I	I	I	I				97.32	0	158	ctxB1	ICE-TET	PLE1	None	None	VC_0490-interrupted ΔVC_0491-VC_0498	ΔVC_A0457	BD2	89.124264	23.901199	None	no	None	no	None	no	None	no	None	no	None	no
29791_3_376	ERS3328951	This manuscript	Bangladesh Surveillance 2014-2018	Clinical	6	6	2015	Bangladesh	No	Barisal	250 Bed Sadar Hospital, Patuakhali	Rice watery	Some	Ogawa											99.03	0	151	ctxB1	None	PLE1	None	None	VC_0490-interrupted VC_0491-ins ΔVC_0495-VC_0498	ΔVC_A0457	BD2	90.32737	22.358846	None	no	None	no	None	no	None	no	None	no	None	no
29791_3_377	ERR11850102	This manuscript	Bangladesh Surveillance 2014-2018	Clinical	27	2	2018	Bangladesh	No	Chittagong	District Sadar Hospital, Cox's bazzar	Rice watery	Some	Inaba											97.48	0	174	ctxB1	ICE-TET	None	None	None	VC_0490-interrupted ΔVC_0491-VC_0498	ΔVC_A0455-VC_A0459	BD2	91.976834	21.44159	None	no	None	no	None	no	None	no	None	no	None	no
29791_3_378	ERR11850103	This manuscript	Bangladesh Surveillance 2014-2018	Clinical	26	8	2014	Bangladesh	No	Chittagong	District Sadar Hospital, Cox's bazzar	Rice watery	Some	Ogawa											96.76	0	149	ctxB1	ICE-TET	None	None	Yes	VC_0490-interrupted ΔVC_0495-VC_0498	ΔVC_A0457	BD2	91.976834	21.44159	None	no	None	no	None	no	None	no	None	no	None	no
29791_3_379	ERS3328856	This manuscript	Bangladesh Surveillance 2014-2018	Clinical	8	11	2017	Bangladesh	No	Dhaka	General Hospital, Narayangong	Rice watery	Severe	Inaba											97.34	0	160	ctxB1	ICE-TET	PLE1	None	None	VC_0490-interrupted ΔVC_0491-VC_0498	ΔVC_A0457	BD2	90.501208	23.624553	None	no	None	no	None	no	None	no	None	no	None	no
29791_3_38	ERS3329047	This manuscript	Bangladesh Surveillance 2014-2018	Clinical	6	5	2018	Bangladesh	No	Sylhet	Adhunik Zela Sadar Hospital, Hobigong	Loose watery	None	Inaba											98.88	0	159	ctxB1	None	None	None	None	VC_0490-interrupted ΔVC_0491-VC_0498	ΔVC_A0457	BD2	91.417688	24.373456	None	no	None	no	None	no	None	no	None	no	None	no
29791_3_380	ERR11850104	This manuscript	Bangladesh Surveillance 2014-2018	Clinical	23	10	2016	Bangladesh	No	Chittagong	District Sadar Hospital, Cox's bazzar	Rice watery	Some	Inaba											97.4	0	156	ctxB1	ICE-TET	PLE1	None	None	VC_0490-interrupted ΔVC_0491-VC_0498	ΔVC_A0457	BD2	91.976834	21.44159	None	no	None	no	None	no	None	no	None	no	None	no
29791_3_381	ERR11850105	This manuscript	Bangladesh Surveillance 2014-2018	Clinical	17	9	2017	Bangladesh	No	Chittagong	District Sadar Hospital, Cox's bazzar	Rice watery	Some	Inaba		S		S		I	I	R	I	R	97.42	0	154	ctxB1	ICE-TET	None	None	None	VC_0490-interrupted ΔVC_0491-VC_0498	ΔVC_A0457	BD2	91.976834	21.44159	None	no	None	no	None	no	None	no	None	no	None	no
29791_3_382	ERS3329146	This manuscript	Bangladesh Surveillance 2014-2018	Clinical	16	5	2018	Bangladesh	No	Khulna	District Sadar Hospital, Satkhira	Loose watery	Some	Ogawa											99.08	0	161	ctxB1	None	None	None	None	VC_0490-interrupted ΔVC_0491-VC_0498	ΔVC_A0457	BD2	89.046789	22.690323	None	no	None	no	None	no	None	no	None	no	None	no
29791_3_383	ERS3328857	This manuscript	Bangladesh Surveillance 2014-2018	Clinical	1	8	2017	Bangladesh	No	Dhaka	General Hospital, Narayangong	Rice watery	Severe	Inaba											97.2	0	163	ctxB1	ICE-TET	None	None	None	VC_0490-interrupted ΔVC_0491-VC_0498	ΔVC_A0457	BD2	90.501208	23.624553	None	no	None	no	None	no	None	no	None	no	None	no
29791_3_384	ERR11850106	This manuscript	Bangladesh Surveillance 2014-2018	Clinical	23	10	2016	Bangladesh	No	Chittagong	District Sadar Hospital, Cox's bazzar	Rice watery	Severe	Inaba											96.6	0	160	ctxB1	ICE-TET	PLE1	None	Yes	VC_0490-interrupted ΔVC_0491-VC_0498	ΔVC_A0455-VC_A0459	BD2	91.976834	21.44159	None	no	None	no	None	no	None	no	None	no	None	no
29791_3_39	ERR11850029	This manuscript	Bangladesh Surveillance 2014-2018	Clinical	8	7	2017	Bangladesh	No	Chittagong	District Sadar Hospital, Cox's bazzar	Rice watery	Some	Inaba											97.46	0	160	ctxB1	ICE-TET	None	None	None	VC_0490-interrupted ΔVC_0491-VC_0498	ΔVC_A0457	BD2	91.976834	21.44159	None	no	None	no	None	no	None	no	None	no	None	no
29791_3_4	ERS3328954	This manuscript	Bangladesh Surveillance 2014-2018	Clinical	28	3	2015	Bangladesh	No	Chittagong	BITID, Chittagong	Loose watery	None	Ogawa											97.39	0	151	ctxB1	ICE-TET	PLE1	None	None	VC_0490-interrupted ΔVC_0491-VC_0498	ΔVC_A0457	BD2	91.758553	22.392736	None	no	None	no	None	no	None	no	None	no	None	no
29791_3_40	ERS3328867	This manuscript	Bangladesh Surveillance 2014-2018	Clinical	17	12	2016	Bangladesh	No	Chittagong	BITID, Chittagong	Rice watery	None	Inaba											97.39	0	162	ctxB1	ICE-TET	PLE1	None	None	VC_0490-interrupted ΔVC_0491-VC_0498	ΔVC_A0455-VC_A0459	BD2	91.758553	22.392736	None	no	None	no	None	no	None	no	None	no	None	no
29791_3_41	ERR11850030	This manuscript	Bangladesh Surveillance 2014-2018	Clinical	29	8	2016	Bangladesh	No	Chittagong	District Sadar Hospital, Cox's bazzar	Rice watery	Severe	Inaba											97.33	0	162	ctxB1	ICE-TET	PLE1	None	None	VC_0490-interrupted ΔVC_0491-VC_0498	ΔVC_A0455-VC_A0459	BD2	91.976834	21.44159	None	no	None	no	None	no	None	no	None	no	None	no
29791_3_42	ERS3329048	This manuscript	Bangladesh Surveillance 2014-2018	Clinical	27	6	2018	Bangladesh	No	Sylhet	Adhunik Zela Sadar Hospital, Hobigong	Rice watery	Severe	Ogawa											99.06	0	161	ctxB7	ICE-GEN	None	None	None	ΔVC_0495-VC_0512	WT	sBD1	91.417688	24.373456	None	no	None	no	None	no	None	no	None	no	None	no
29791_3_43	ERR11850031	This manuscript	Bangladesh Surveillance 2014-2018	Clinical	14	6	2017	Bangladesh	No	Chittagong	District Sadar Hospital, Cox's bazzar	Rice watery	Severe	Inaba											97.48	0	162	ctxB1	ICE-TET	None	None	None	VC_0490-interrupted ΔVC_0491-VC_0498	ΔVC_A0457	BD2	91.976834	21.44159	None	no	None	no	None	no	None	no	None	no	None	no
29791_3_44	ERS3328868	This manuscript	Bangladesh Surveillance 2014-2018	Clinical	18	6	2017	Bangladesh	No	Chittagong	BITID, Chittagong	Loose watery	Some	Inaba											97.42	0	165	ctxB1	ICE-TET	PLE1	None	None	VC_0490-interrupted ΔVC_0491-VC_0498	ΔVC_A0455-VC_A0459	BD2	91.758553	22.392736	None	no	None	no	None	no	None	no	None	no	None	no
29791_3_45	ERS3328965	This manuscript	Bangladesh Surveillance 2014-2018	Clinical	30	3	2015	Bangladesh	No	Chittagong	BITID, Chittagong	Loose watery	None	Ogawa											95.7	0	148	ctxB1	ICE-TET	PLE1	None	Yes	VC_0490-interrupted ΔVC_0495-VC_0498	ΔVC_A0457	BD2	91.758553	22.392736	None	no	None	no	None	no	None	no	None	no	None	no
29791_3_46	ERS3329049	This manuscript	Bangladesh Surveillance 2014-2018	Clinical	27	2	2018	Bangladesh	No	Sylhet	Adhunik Zela Sadar Hospital, Hobigong	Loose watery	None	Inaba	S	S	S	S	S	I	I				98.79	0	164	ctxB1	None	None	None	None	VC_0490-interrupted ΔVC_0491-VC_0498	ΔVC_A0457	BD2	91.417688	24.373456	None	no	None	no	None	no	None	no	None	no	None	no
29791_3_47	ERS3328772	This manuscript	Bangladesh Surveillance 2014-2018	Clinical	4	8	2016	Bangladesh	No	Rajshahi	Naogaon Sadar Hospital	Rice watery	Some	Inaba											97.37	0	163	ctxB1	ICE-TET	PLE1	None	None	VC_0490-interrupted ΔVC_0491-VC_0498	ΔVC_A0455-VC_A0459	BD2	88.93793	24.822625	None	no	None	no	None	no	None	no	None	no	None	no
29791_3_48	ERS3328869	This manuscript	Bangladesh Surveillance 2014-2018	Clinical	10	6	2017	Bangladesh	No	Chittagong	BITID, Chittagong	Loose watery	Some	Inaba											97.39	0	165	ctxB1	ICE-TET	PLE1	None	None	VC_0490-interrupted ΔVC_0491-VC_0498	ΔVC_A0455-VC_A0459	BD2	91.758553	22.392736	None	no	None	no	None	no	None	no	None	no	None	no
29791_3_49	ERS3328966	This manuscript	Bangladesh Surveillance 2014-2018	Clinical	27	8	2016	Bangladesh	No	Chittagong	BITID, Chittagong	Rice watery	None	Inaba		S		S		S	I	R	I	R	97.34	0	161	ctxB1	ICE-TET	PLE1	None	None	VC_0490-interrupted ΔVC_0491-VC_0498	ΔVC_A0455-VC_A0459	BD2	91.758553	22.392736	None	no	None	no	None	no	None	no	None	no	None	no
29791_3_5	ERS3329064	This manuscript	Bangladesh Surveillance 2014-2018	Clinical	15	7	2014	Bangladesh	No	Chittagong	BITID, Chittagong	Loose watery	None	Inaba		S		S			I	R	I		96.64	0	145	ctxB1	ICE-TET	PLE1	None	Yes	VC_0490-interrupted ΔVC_0495-VC_0498	ΔVC_A0457	BD2	91.758553	22.392736	None	no	None	no	None	no	None	no	None	no	None	no
29791_3_50	ERS3329050	This manuscript	Bangladesh Surveillance 2014-2018	Clinical	8	5	2018	Bangladesh	No	Sylhet	Adhunik Zela Sadar Hospital, Hobigong	Rice watery	Some	Inaba											99.13	0	159	ctxB1	None	None	None	None	VC_0490-interrupted ΔVC_0491-VC_0498	ΔVC_A0457	BD2	91.417688	24.373456	None	no	None	no	None	no	None	no	None	no	None	no
29791_3_51	ERS3328773	This manuscript	Bangladesh Surveillance 2014-2018	Clinical	22	10	2016	Bangladesh	No	Chittagong	General Hospital Comilla	Loose watery	Some	Inaba											97.42	0	165	ctxB1	ICE-TET	PLE1	None	None	VC_0490-interrupted ΔVC_0491-VC_0498	ΔVC_A0457	BD2	91.182037	23.455959	None	no	None	no	None	no	None	no	None	no	None	no
29791_3_52	ERS3328870	This manuscript	Bangladesh Surveillance 2014-2018	Clinical	29	12	2016	Bangladesh	No	Chittagong	BITID, Chittagong	Loose watery	Some	Inaba											97.41	0	158	ctxB1	ICE-TET	PLE1	None	None	VC_0490-interrupted ΔVC_0491-VC_0498	ΔVC_A0457	BD2	91.758553	22.392736	None	no	None	no	None	no	None	no	None	no	None	no
29791_3_53	ERR11850032	This manuscript	Bangladesh Surveillance 2014-2018	Clinical	26	7	2015	Bangladesh	No	Chittagong	District Sadar Hospital, Cox's bazzar	Rice watery	None	Ogawa											96.61	0	152	ctxB1	ICE-TET	PLE1	None	Yes	VC_0490-interrupted ΔVC_0495-VC_0498	ΔVC_A0457	BD2	91.976834	21.44159	None	no	None	no	None	no	None	no	None	no	None	no
29791_3_54	ERR11850033	This manuscript	Bangladesh Surveillance 2014-2018	Clinical	27	3	2018	Bangladesh	No	Chittagong	District Sadar Hospital, Cox's bazzar	Rice watery	Some	Inaba											97.48	0	174	ctxB1	ICE-TET	None	None	None	VC_0490-interrupted ΔVC_0491-VC_0498	ΔVC_A0455-VC_A0459	BD2	91.976834	21.44159	None	no	None	no	None	no	None	no	None	no	None	no
29791_3_55	ERR11850034	This manuscript	Bangladesh Surveillance 2014-2018	Clinical	8	5	2017	Bangladesh	No	Chittagong	District Sadar Hospital, Cox's bazzar	Rice watery	Some	Inaba											97.49	0	160	ctxB1	ICE-TET	None	None	None	VC_0490-interrupted ΔVC_0491-VC_0498	ΔVC_A0457	BD2	91.976834	21.44159	None	no	None	no	None	no	None	no	None	no	None	no
29791_3_56	ERS3328871	This manuscript	Bangladesh Surveillance 2014-2018	Clinical	5	2	2017	Bangladesh	No	Chittagong	BITID, Chittagong	Loose watery	None	Inaba											97.33	0	158	ctxB1	ICE-TET	PLE1	None	None	VC_0490-interrupted ΔVC_0491-VC_0498	ΔVC_A0457	BD2	91.758553	22.392736	None	no	None	no	None	no	None	no	None	no	None	no
29791_3_57	ERS3328968	This manuscript	Bangladesh Surveillance 2014-2018	Clinical	28	2	2015	Bangladesh	No	Chittagong	BITID, Chittagong	Loose watery	Some	Ogawa											97.37	0	152	ctxB1	ICE-TET	PLE1	None	None	VC_0490-interrupted ΔVC_0491-VC_0498	ΔVC_A0457	BD2	91.758553	22.392736	None	no	None	no	None	no	None	no	None	no	None	no
29791_3_58	ERS3329052	This manuscript	Bangladesh Surveillance 2014-2018	Clinical	23	5	2018	Bangladesh	No	Sylhet	Adhunik Zela Sadar Hospital, Hobigong	Loose watery	Some	Ogawa											99.07	0	161	ctxB7	ICE-GEN	None	None	None	ΔVC_0495-VC_0512	WT	sBD1	91.417688	24.373456	None	no	None	no	None	no	None	no	None	no	None	no
29791_3_59	ERR11850035	This manuscript	Bangladesh Surveillance 2014-2018	Clinical	3	7	2017	Bangladesh	No	Chittagong	District Sadar Hospital, Cox's bazzar	Rice watery	Some	Inaba		S		S		I	I	R	I	R	97.39	0	163	ctxB1	ICE-TET	PLE1	None	None	VC_0490-interrupted ΔVC_0491-VC_0498	ΔVC_A0457	BD2	91.976834	21.44159	None	no	None	no	None	no	None	no	None	no	None	no
29791_3_6	ERR11850018	This manuscript	Bangladesh Surveillance 2014-2018	Clinical	6	5	2017	Bangladesh	No	Chittagong	District Sadar Hospital, Cox's bazzar	Rice watery	Some	Inaba											97.43	0	159	ctxB1	ICE-TET	None	None	None	VC_0490-interrupted ΔVC_0491-VC_0498	ΔVC_A0457	BD2	91.976834	21.44159	None	no	None	no	None	no	None	no	None	no	None	no
29791_3_60	ERS3328872	This manuscript	Bangladesh Surveillance 2014-2018	Clinical	11	1	2017	Bangladesh	No	Chittagong	BITID, Chittagong	Loose watery	None	Inaba											97.42	0	155	ctxB1	ICE-TET	PLE1	None	None	VC_0490-interrupted ΔVC_0491-VC_0498	ΔVC_A0457	BD2	91.758553	22.392736	None	no	None	no	None	no	None	no	None	no	None	no
29791_3_61	ERS3328969	This manuscript	Bangladesh Surveillance 2014-2018	Clinical	17	11	2014	Bangladesh	No	Chittagong	BITID, Chittagong	Loose watery	None	Ogawa											96.7	0	148	ctxB1	ICE-TET	None	None	Yes	VC_0490-interrupted ΔVC_0495-VC_0498	ΔVC_A0457	BD2	91.758553	22.392736	None	no	None	no	None	no	None	no	None	no	None	no
29791_3_62	ERS3329053	This manuscript	Bangladesh Surveillance 2014-2018	Clinical	28	3	2018	Bangladesh	No	Sylhet	Adhunik Zela Sadar Hospital, Hobigong	Rice watery	Some	Inaba											99.08	0	159	ctxB7	ICE-GEN	None	None	None	ΔVC_0495-VC_0512	WT	sBD1	91.417688	24.373456	None	no	None	no	None	no	None	no	None	no	None	no
29791_3_63	ERR11850036	This manuscript	Bangladesh Surveillance 2014-2018	Clinical	17	6	2017	Bangladesh	No	Chittagong	District Sadar Hospital, Cox's bazzar	Rice watery	Severe	Inaba											97.24	0	161	ctxB1	ICE-TET	None	None	None	VC_0490-interrupted ΔVC_0491-VC_0498	ΔVC_A0457	BD2	91.976834	21.44159	None	no	None	no	None	no	None	no	None	no	None	no
29791_3_64	ERS3328873	This manuscript	Bangladesh Surveillance 2014-2018	Clinical	10	6	2017	Bangladesh	No	Chittagong	BITID, Chittagong	Loose watery	None	Inaba											97.47	0	159	ctxB1	ICE-TET	None	None	None	VC_0490-interrupted ΔVC_0491-VC_0498	ΔVC_A0457	BD2	91.758553	22.392736	None	no	None	no	None	no	None	no	None	no	None	no
29791_3_65	ERR11850037	This manuscript	Bangladesh Surveillance 2014-2018	Clinical	8	8	2015	Bangladesh	No	Chittagong	District Sadar Hospital, Cox's bazzar	Loose watery	Some	Inaba		S		S		S	I	R	I	R	97.39	0	153	ctxB1	ICE-TET	PLE1	None	None	VC_0490-interrupted ΔVC_0491-VC_0498	ΔVC_A0457	BD2	91.976834	21.44159	None	no	None	no	None	no	None	no	None	no	None	no
29791_3_66	ERS3329054	This manuscript	Bangladesh Surveillance 2014-2018	Clinical	28	3	2018	Bangladesh	No	Sylhet	Adhunik Zela Sadar Hospital, Hobigong	Rice watery	Some	Ogawa											98.92	0	161	ctxB7	ICE-GEN	None	None	None	ΔVC_0495-VC_0512	WT	sBD1	91.417688	24.373456	None	no	None	no	None	no	None	no	None	no	None	no
29791_3_67	ERR11850038	This manuscript	Bangladesh Surveillance 2014-2018	Clinical	18	6	2017	Bangladesh	No	Chittagong	District Sadar Hospital, Cox's bazzar	Rice watery	Some	Inaba											97.48	0	159	ctxB1	ICE-TET	None	None	None	VC_0490-interrupted ΔVC_0491-VC_0498	ΔVC_A0457	BD2	91.976834	21.44159	None	no	None	no	None	no	None	no	None	no	None	no
29791_3_68	ERS3328874	This manuscript	Bangladesh Surveillance 2014-2018	Clinical	21	3	2017	Bangladesh	No	Chittagong	BITID, Chittagong	Loose watery	Some	Inaba											97.51	0	160	ctxB1	ICE-TET	None	None	None	VC_0490-interrupted ΔVC_0491-VC_0498	ΔVC_A0457	BD2	91.758553	22.392736	None	no	None	no	None	no	None	no	None	no	None	no
29791_3_69	ERS3328971	This manuscript	Bangladesh Surveillance 2014-2018	Clinical	13	8	2016	Bangladesh	No	Chittagong	BITID, Chittagong	Rice watery	Some	Inaba		S		I		S	I	R	I	R	96.61	0	166	ctxB1	ICE-TET	PLE1	None	Yes	VC_0490-interrupted ΔVC_0491-VC_0498	ΔVC_A0455-VC_A0459	BD2	91.758553	22.392736	None	no	None	no	None	no	None	no	None	no	None	no
29791_3_7	ERS3328859	This manuscript	Bangladesh Surveillance 2014-2018	Clinical	7	11	2017	Bangladesh	No	Dhaka	General Hospital, Narayangong	Loose watery	Severe	Inaba											97.44	0	154	ctxB1	ICE-TET	PLE1	None	None	VC_0490-interrupted ΔVC_0491-VC_0498	ΔVC_A0457	BD2	90.501208	23.624553	None	no	None	no	None	no	None	no	None	no	None	no
29791_3_70	ERR11850039	This manuscript	Bangladesh Surveillance 2014-2018	Clinical	11	3	2018	Bangladesh	No	Chittagong	District Sadar Hospital, Cox's bazzar	Rice watery	Some	Inaba	I	S	S	S	S	I	I				97.48	0	173	ctxB1	ICE-TET	None	None	None	VC_0490-interrupted ΔVC_0491-VC_0498	ΔVC_A0455-VC_A0459	BD2	91.976834	21.44159	None	no	None	no	None	no	None	no	None	no	None	no
29791_3_71	ERS3328784	This manuscript	Bangladesh Surveillance 2014-2018	Clinical	4	2	2018	Bangladesh	No	Khulna	250 Bed General Hospital, Meherpur	Rice watery	Some	Inaba											97.49	0	160	ctxB1	ICE-TET	None	None	None	VC_0490-interrupted ΔVC_0491-VC_0498	ΔVC_A0457	BD2	88.642398	23.778352	None	no	None	no	None	no	None	no	None	no	None	no
29791_3_72	ERS3328875	This manuscript	Bangladesh Surveillance 2014-2018	Clinical	26	1	2017	Bangladesh	No	Chittagong	BITID, Chittagong	Loose watery	Some	Inaba											97.42	0	166	ctxB1	ICE-TET	PLE1	None	None	VC_0490-interrupted ΔVC_0491-VC_0498	ΔVC_A0455-VC_A0459	BD2	91.758553	22.392736	None	no	None	no	None	no	None	no	None	no	None	no
29791_3_73	ERR11850040	This manuscript	Bangladesh Surveillance 2014-2018	Clinical	3	10	2015	Bangladesh	No	Chittagong	District Sadar Hospital, Cox's bazzar	Loose watery	Severe	Ogawa											96.64	0	154	ctxB1	ICE-TET	PLE1	None	Yes	VC_0490-interrupted ΔVC_0491-VC_0498	ΔVC_A0457	BD2	91.976834	21.44159	None	no	None	no	None	no	None	no	None	no	None	no
29791_3_74	ERR11850041	This manuscript	Bangladesh Surveillance 2014-2018	Clinical	11	3	2018	Bangladesh	No	Chittagong	District Sadar Hospital, Cox's bazzar	Rice watery	Some	Inaba											97.49	0	174	ctxB1	ICE-TET	None	None	None	VC_0490-interrupted ΔVC_0491-VC_0498	ΔVC_A0455-VC_A0459	BD2	91.976834	21.44159	None	no	None	no	None	no	None	no	None	no	None	no
29791_3_75	ERR11850042	This manuscript	Bangladesh Surveillance 2014-2018	Clinical	15	11	2016	Bangladesh	No	Chittagong	District Sadar Hospital, Cox's bazzar	Rice watery	Severe	Inaba											97.38	0	157	ctxB1	ICE-TET	PLE1	None	None	VC_0490-interrupted ΔVC_0491-VC_0498	ΔVC_A0457	BD2	91.976834	21.44159	None	no	None	no	None	no	None	no	None	no	None	no
29791_3_76	ERS3328876	This manuscript	Bangladesh Surveillance 2014-2018	Clinical	14	10	2017	Bangladesh	No	Sylhet	Adhunik Zela Sadar Hospital, Hobigong	Rice watery	Some	Inaba											97.29	0	168	ctxB1	ICE-TET	PLE1	None	None	VC_0490-interrupted ΔVC_0491-VC_0498	ΔVC_A0455-VC_A0459	BD2	91.417688	24.373456	None	no	None	no	None	no	None	no	None	no	None	no
29791_3_77	ERS3328973	This manuscript	Bangladesh Surveillance 2014-2018	Clinical	10	1	2015	Bangladesh	No	Chittagong	BITID, Chittagong	Loose watery	None	Ogawa											96.58	0	148	ctxB1	ICE-TET	PLE1	None	Yes	VC_0490-interrupted ΔVC_0495-VC_0498	ΔVC_A0457	BD2	91.758553	22.392736	None	no	None	no	None	no	None	no	None	no	None	no
29791_3_78	ERS3329069	This manuscript	Bangladesh Surveillance 2014-2018	Clinical	12	3	2018	Bangladesh	No	Sylhet	Adhunik Zela Sadar Hospital, Hobigong	Loose watery	None	Inaba											97.19	0	173	ctxB1	ICE-TET	None	None	None	VC_0490-interrupted ΔVC_0491-VC_0498	ΔVC_A0455-VC_A0459	BD2	91.417688	24.373456	None	no	None	no	None	no	None	no	None	no	None	no
29791_3_79	ERR11850043	This manuscript	Bangladesh Surveillance 2014-2018	Clinical	13	5	2017	Bangladesh	No	Chittagong	District Sadar Hospital, Cox's bazzar	Rice watery	Some	Inaba											97.47	0	159	ctxB1	ICE-TET	None	None	None	VC_0490-interrupted ΔVC_0491-VC_0498	ΔVC_A0457	BD2	91.976834	21.44159	None	no	None	no	None	no	None	no	None	no	None	no
29791_3_8	ERS3328955	This manuscript	Bangladesh Surveillance 2014-2018	Clinical	24	8	2016	Bangladesh	No	Chittagong	BITID, Chittagong	Rice watery	Some	Inaba											96.65	0	162	ctxB1	ICE-TET	PLE1	None	Yes	VC_0490-interrupted ΔVC_0491-VC_0498	ΔVC_A0455-VC_A0459	BD2	91.758553	22.392736	None	no	None	no	None	no	None	no	None	no	None	no
29791_3_80	ERS3328877	This manuscript	Bangladesh Surveillance 2014-2018	Clinical	15	11	2015	Bangladesh	No	Sylhet	Adhunik Zela Sadar Hospital, Hobigong	Loose watery	Some	Ogawa											96.66	0	154	ctxB1	ICE-TET	PLE1	None	Yes	VC_0490-interrupted VC_0491-ins ΔVC_0495-VC_0498	ΔVC_A0457	BD2	91.417688	24.373456	None	no	None	no	None	no	None	no	None	no	None	no
29791_3_81	ERS3328974	This manuscript	Bangladesh Surveillance 2014-2018	Clinical	1	12	2014	Bangladesh	No	Chittagong	BITID, Chittagong	Rice watery	None	Ogawa		S		S			I	S	S		96.97	0	149	ctxB1	ICE-TET	None	None	Yes	VC_0490-interrupted ΔVC_0495-VC_0498	ΔVC_A0457	BD2	91.758553	22.392736	None	no	None	no	None	no	None	no	None	no	None	no
29791_3_82	ERS3329070	This manuscript	Bangladesh Surveillance 2014-2018	Clinical	4	6	2018	Bangladesh	No	Sylhet	Adhunik Zela Sadar Hospital, Hobigong	Rice watery	Severe	Ogawa	S	S	S	S	S	S	I				99.08	0	162	ctxB7	ICE-GEN	None	None	None	ΔVC_0495-VC_0512	WT	sBD1	91.417688	24.373456	None	no	None	no	None	no	None	no	None	no	None	no
29791_3_83	ERR11850044	This manuscript	Bangladesh Surveillance 2014-2018	Clinical	23	10	2016	Bangladesh	No	Chittagong	District Sadar Hospital, Cox's bazzar	Rice watery	Severe	Inaba											97.52	0	159	ctxB1	ICE-TET	None	None	None	VC_0490-interrupted ΔVC_0491-VC_0498	ΔVC_A0457	BD2	91.976834	21.44159	None	no	None	no	None	no	None	no	None	no	None	no
29791_3_84	ERS3328878	This manuscript	Bangladesh Surveillance 2014-2018	Clinical	15	10	2017	Bangladesh	No	Dhaka	Dhaka Medical College Hospital	Loose watery	Some	Inaba											97.57	0	161	ctxB1	ICE-TET	None	None	None	VC_0490-interrupted ΔVC_0491-VC_0498	ΔVC_A0457	BD2	90.397008	23.725392	None	no	None	no	None	no	None	no	None	no	None	no
29791_3_85	ERS3328975	This manuscript	Bangladesh Surveillance 2014-2018	Clinical	24	11	2014	Bangladesh	No	Chittagong	BITID, Chittagong	Loose watery	None	Ogawa		S		S		S	I	R	I	R	97.35	0	150	ctxB1	ICE-TET	PLE1	None	None	VC_0490-interrupted ΔVC_0495-VC_0498	ΔVC_A0457	BD2	91.758553	22.392736	None	no	None	no	None	no	None	no	None	no	None	no
29791_3_86	ERS3329071	This manuscript	Bangladesh Surveillance 2014-2018	Clinical	15	5	2018	Bangladesh	No	Sylhet	Adhunik Zela Sadar Hospital, Hobigong	Loose watery	Some	Inaba											98.95	0	159	ctxB1	None	None	None	None	VC_0490-interrupted ΔVC_0491-VC_0498	ΔVC_A0457	BD2	91.417688	24.373456	None	no	None	no	None	no	None	no	None	no	None	no
29791_3_87	ERR11850045	This manuscript	Bangladesh Surveillance 2014-2018	Clinical	7	6	2017	Bangladesh	No	Chittagong	District Sadar Hospital, Cox's bazzar	Rice watery	Some	Inaba											97.48	0	160	ctxB1	ICE-TET	None	None	None	VC_0490-interrupted ΔVC_0491-VC_0498	ΔVC_A0457	BD2	91.976834	21.44159	None	no	None	no	None	no	None	no	None	no	None	no
29791_3_88	ERS3328879	This manuscript	Bangladesh Surveillance 2014-2018	Clinical	27	12	2016	Bangladesh	No	Chittagong	BITID, Chittagong	Loose watery	Some	Inaba											97.39	0	166	ctxB1	ICE-TET	PLE1	None	None	VC_0490-interrupted ΔVC_0491-VC_0498	ΔVC_A0455-VC_A0459	BD2	91.758553	22.392736	None	no	None	no	None	no	None	no	None	no	None	no
29791_3_89	ERR11850046	This manuscript	Bangladesh Surveillance 2014-2018	Clinical	18	10	2016	Bangladesh	No	Chittagong	District Sadar Hospital, Cox's bazzar	Rice watery	Some	Inaba											97.39	0	157	ctxB1	ICE-TET	PLE1	None	None	VC_0490-interrupted ΔVC_0491-VC_0498	ΔVC_A0457	BD2	91.976834	21.44159	None	no	None	no	None	no	None	no	None	no	None	no
29791_3_9	ERS3329065	This manuscript	Bangladesh Surveillance 2014-2018	Clinical	16	9	2014	Bangladesh	No	Sylhet	Adhunik Zela Sadar Hospital, Hobigong	Loose watery	Some	Ogawa											97.24	0	148	ctxB1	ICE-TET	PLE1	None	None	VC_0490-interrupted ΔVC_0495-VC_0498	ΔVC_A0457	BD2	91.417688	24.373456	None	no	None	no	None	no	None	no	None	no	None	no
29791_3_90	ERS3329072	This manuscript	Bangladesh Surveillance 2014-2018	Clinical	NA	NA	NA	Bangladesh	No																99.06	0	159	ctxB1	None	None	None	None	VC_0490-interrupted ΔVC_0491-VC_0498	ΔVC_A0457	BD2	NA	NA	None	no	None	no	None	no	None	no	None	no	None	no
29791_3_91	ERS3328790	This manuscript	Bangladesh Surveillance 2014-2018	Clinical	16	10	2017	Bangladesh	No	Dhaka	250 Bed General Hospital, Tangail	Loose watery	Some	Inaba											97.12	0	161	ctxB1	ICE-TET	PLE1	None	None	VC_0490-interrupted ΔVC_0491-VC_0498	ΔVC_A0457	BD2	89.924837	24.264324	None	no	None	no	None	no	None	no	None	no	None	no
29791_3_92	ERS3328880	This manuscript	Bangladesh Surveillance 2014-2018	Clinical	15	10	2017	Bangladesh	No	Dhaka	Uttara Adhunik Medical College Hospital	Loose watery	Some	Inaba		S		S		I	I	R	I	R	97.54	0	161	ctxB1	ICE-TET	None	None	None	VC_0490-interrupted ΔVC_0491-VC_0498	ΔVC_A0457	BD2	90.396747	23.874816	None	no	None	no	None	no	None	no	None	no	None	no
29791_3_93	ERS3328977	This manuscript	Bangladesh Surveillance 2014-2018	Clinical	27	3	2017	Bangladesh	No	Barisal	250 Bed Sadar Hospital, Patuakhali	Rice watery	None	Inaba											97.53	0	161	ctxB1	ICE-TET	None	None	None	VC_0490-interrupted ΔVC_0491-VC_0498	ΔVC_A0457	BD2	90.32737	22.358846	None	no	None	no	None	no	None	no	None	no	None	no
29791_3_94	ERR11850047	This manuscript	Bangladesh Surveillance 2014-2018	Clinical	13	7	2016	Bangladesh	No	Chittagong	District Sadar Hospital, Cox's bazzar	Rice watery	Severe	Inaba		S		S			I	R	I		97.32	0	164	ctxB1	ICE-TET	PLE1	None	None	VC_0490-interrupted ΔVC_0491-VC_0498	ΔVC_A0455-VC_A0459	BD2	91.976834	21.44159	None	no	None	no	None	no	None	no	None	no	None	no
29791_3_95	ERS3328791	This manuscript	Bangladesh Surveillance 2014-2018	Clinical	25	10	2016	Bangladesh	No	Sylhet	Adhunik Zela Sadar Hospital, Hobigong	Loose watery	Some	Inaba											96.62	0	161	ctxB1	ICE-TET	PLE1	None	Yes	VC_0490-interrupted ΔVC_0491-VC_0498	ΔVC_A0455-VC_A0459	BD2	91.417688	24.373456	None	no	None	no	None	no	None	no	None	no	None	no
29791_3_96	ERS3328881	This manuscript	Bangladesh Surveillance 2014-2018	Clinical	7	5	2015	Bangladesh	No	Dhaka	100 Bed Narshingdi	Loose watery	None	Ogawa											97.42	0	150	ctxB1	ICE-TET	None	None	None	VC_0490-interrupted VC_0491-ins ΔVC_0495-VC_0498	ΔVC_A0457	BD2	90.718459	23.920224	None	no	None	no	None	no	None	no	None	no	None	no
29791_3_97	ERS3328978	This manuscript	Bangladesh Surveillance 2014-2018	Clinical	20	9	2016	Bangladesh	No	Dhaka	Uttara Adhunik Medical College Hospital	Loose watery	Some	Inaba		S		I			I	R	I		97.27	0	158	ctxB1	ICE-TET	PLE1	None	None	VC_0490-interrupted ΔVC_0491-VC_0498	ΔVC_A0457	BD2	90.396747	23.874816	None	no	None	no	None	no	None	no	None	no	None	no
29791_3_98	ERR11850048	This manuscript	Bangladesh Surveillance 2014-2018	Clinical	27	6	2016	Bangladesh	No	Chittagong	District Sadar Hospital, Cox's bazzar	Rice watery	Severe	Inaba											97.37	0	164	ctxB1	ICE-TET	PLE1	None	None	VC_0490-interrupted ΔVC_0491-VC_0498	ΔVC_A0455-VC_A0459	BD2	91.976834	21.44159	None	no	None	no	None	no	None	no	None	no	None	no
29791_3_99	ERS3328792	This manuscript	Bangladesh Surveillance 2014-2018	Clinical	13	11	2016	Bangladesh	No	Sylhet	Adhunik Zela Sadar Hospital, Hobigong	Loose watery	None	Inaba											97.41	0	157	ctxB1	ICE-TET	PLE1	None	None	VC_0490-interrupted ΔVC_0491-VC_0498	ΔVC_A0457	BD2	91.417688	24.373456	None	no	None	no	None	no	None	no	None	no	None	no
29878_2_1	ERS3328665	This manuscript	Bangladesh Surveillance 2014-2018	Clinical	18	4	2015	Bangladesh	No	Rajshahi	Naogaon Sadar Hospital	Bloody	None	Ogawa											97.44	0	151	ctxB1	ICE-TET	None	None	None	VC_0490-interrupted VC_0491-ins ΔVC_0495-VC_0498	ΔVC_A0457	BD2	88.93793	24.822625	None	no	None	no	None	no	None	no	None	no	None	no
29878_2_101	ERS3328593	This manuscript	Bangladesh Surveillance 2014-2018	Clinical	29	3	2017	Bangladesh	No	Barisal	Mathbaria Upozilla Health Complex, Pirojpur	Loose watery	None	Inaba											97.38	0	160	ctxB1	ICE-TET	PLE1	None	None	VC_0490-interrupted ΔVC_0491-VC_0498	ΔVC_A0457	BD2	89.95365	23.78008	None	no	None	no	None	no	None	no	None	no	None	no
29878_2_102	ERS3328690	This manuscript	Bangladesh Surveillance 2014-2018	Clinical	5	11	2016	Bangladesh	No	Chittagong	General Hospital Comilla	Loose watery	Some	Inaba											97.35	0	164	ctxB1	ICE-TET	PLE1	None	None	VC_0490-interrupted ΔVC_0491-VC_0498	ΔVC_A0457	BD2	91.182037	23.455959	None	no	None	no	None	no	None	no	None	no	None	no
29878_2_105	ERS3328594	This manuscript	Bangladesh Surveillance 2014-2018	Clinical	12	7	2017	Bangladesh	No	Rajshahi	50 Beded Upozilla Health Complex, Shibgong, Chapainawabgonj	Loose watery	Some	Inaba	R	S	S	S	S	S	I				99.02	0	160	ctxB7	ICE-GEN	None	None	None	ΔVC_0495-VC_0512	WT	sBD1	88.158444	24.687695	None	no	None	no	None	no	None	no	None	no	None	no
29878_2_106	ERS3328691	This manuscript	Bangladesh Surveillance 2014-2018	Clinical	1	11	2016	Bangladesh	No	Chittagong	General Hospital Comilla	Loose watery	Some	Inaba											97.35	0	166	ctxB1	ICE-TET	PLE1	None	None	VC_0490-interrupted ΔVC_0491-VC_0498	ΔVC_A0455-VC_A0459	BD2	91.182037	23.455959	None	no	None	no	None	no	None	no	None	no	None	no
29878_2_109	ERS3328595	This manuscript	Bangladesh Surveillance 2014-2018	Clinical	11	10	2017	Bangladesh	No	Chittagong	General Hospital Comilla	Loose watery	Some	Inaba											97.35	0	160	ctxB1	ICE-TET	PLE1	None	None	VC_0490-interrupted ΔVC_0491-VC_0498	ΔVC_A0457	BD2	91.182037	23.455959	None	no	None	no	None	no	None	no	None	no	None	no
29878_2_110	ERS3328692	This manuscript	Bangladesh Surveillance 2014-2018	Clinical	30	10	2016	Bangladesh	Yes	Khulna	Chuadanga Sadar Hospital	Loose watery	Some	Inaba											0.01	0	353	None	None	None	None	None			Not included in tree	88.846404	23.635169	None	no	None	no	None	no	None	no	None	no	None	no
29878_2_113	ERS3328596	This manuscript	Bangladesh Surveillance 2014-2018	Clinical	2	8	2017	Bangladesh	No	Dhaka	General Hospital, Narayangong	Rice watery	Severe	Inaba	I	S	S	S	S	I	I				97.44	0	163	ctxB1	ICE-TET	None	None	None	VC_0490-interrupted ΔVC_0491-VC_0498	ΔVC_A0457	BD2	90.501208	23.624553	None	no	None	no	None	no	None	no	None	no	None	no
29878_2_114	ERS3328693	This manuscript	Bangladesh Surveillance 2014-2018	Clinical	30	10	2016	Bangladesh	No	Khulna	250 Bed General Hospital, Kustia	Loose watery	None	Inaba											97.38	0	158	ctxB1	ICE-TET	PLE1	None	None	VC_0490-interrupted ΔVC_0491-VC_0498	ΔVC_A0457	BD2	89.124264	23.901199	None	no	None	no	None	no	None	no	None	no	None	no
29878_2_117	ERS3328597	This manuscript	Bangladesh Surveillance 2014-2018	Clinical	15	10	2017	Bangladesh	No	Dhaka	250 Bed General Hospital, Tangail	Loose watery	Some	Inaba											97.25	0	161	ctxB1	ICE-TET	PLE1	None	None	VC_0490-interrupted ΔVC_0491-VC_0498	ΔVC_A0457	BD2	89.924837	24.264324	None	no	None	no	None	no	None	no	None	no	None	no
29878_2_118	ERS3328694	This manuscript	Bangladesh Surveillance 2014-2018	Clinical	12	4	2017	Bangladesh	No	Barisal	Mathbaria Upozilla Health Complex, Pirojpur	Rice watery	Some	Inaba	I	S	S	I	S	I	I				97.39	0	163	ctxB1	ICE-TET	PLE1	None	None	VC_0490-interrupted ΔVC_0491-VC_0498	ΔVC_A0455-VC_A0459	BD2	89.95365	23.78008	None	no	None	no	None	no	None	no	None	no	None	no
29878_2_121	ERS3328598	This manuscript	Bangladesh Surveillance 2014-2018	Clinical	2	10	2017	Bangladesh	No	Dhaka	250 Bed General Hospital, Tangail	Rice watery	Some	Inaba											97.29	0	161	ctxB1	ICE-TET	PLE1	None	None	VC_0490-interrupted ΔVC_0491-VC_0498	ΔVC_A0457	BD2	89.924837	24.264324	None	no	None	no	None	no	None	no	None	no	None	no
29878_2_122	ERS3328695	This manuscript	Bangladesh Surveillance 2014-2018	Clinical	27	10	2016	Bangladesh	No	Chittagong	General Hospital Comilla	Loose watery	Some	Inaba											97.4	0	166	ctxB1	ICE-TET	PLE1	None	None	VC_0490-interrupted ΔVC_0491-VC_0498	ΔVC_A0455-VC_A0459	BD2	91.182037	23.455959	None	no	None	no	None	no	None	no	None	no	None	no
29878_2_125	ERS3328599	This manuscript	Bangladesh Surveillance 2014-2018	Clinical	16	8	2017	Bangladesh	No	Dhaka	General Hospital, Narayangong	Loose watery	Severe	Inaba											97.29	0	172	ctxB1	ICE-TET	PLE1	None	None	VC_0490-interrupted ΔVC_0491-VC_0498	ΔVC_A0455-VC_A0459	BD2	90.501208	23.624553	None	no	None	no	None	no	None	no	None	no	None	no
29878_2_126	ERS3328696	This manuscript	Bangladesh Surveillance 2014-2018	Clinical	3	11	2016	Bangladesh	No	Chittagong	General Hospital Comilla	Loose watery	Some	Inaba											97.37	0	165	ctxB1	ICE-TET	PLE1	None	None	VC_0490-interrupted ΔVC_0491-VC_0498	ΔVC_A0455-VC_A0459	BD2	91.182037	23.455959	None	no	None	no	None	no	None	no	None	no	None	no
29878_2_129	ERS3328600	This manuscript	Bangladesh Surveillance 2014-2018	Clinical	17	2	2018	Bangladesh	No	Khulna	250 Bed General Hospital, Meherpur	Rice watery	Some	Inaba											98.97	0	159	ctxB1	None	None	None	None	VC_0490-interrupted ΔVC_0491-VC_0498	ΔVC_A0457	BD2	88.642398	23.778352	None	no	None	no	None	no	None	no	None	no	None	no
29878_2_13	ERS3328668	This manuscript	Bangladesh Surveillance 2014-2018	Clinical	11	4	2015	Bangladesh	No	Sylhet	Adhunik Zela Sadar Hospital, Hobigong	Loose watery	Some	Ogawa											97.34	0	152	ctxB1	ICE-TET	PLE1	None	None	VC_0490-interrupted VC_0491-ins ΔVC_0495-VC_0498	ΔVC_A0457	BD2	91.417688	24.373456	None	no	None	no	None	no	None	no	None	no	None	no
29878_2_130	ERS3328697	This manuscript	Bangladesh Surveillance 2014-2018	Clinical	4	5	2015	Bangladesh	No	Sylhet	Adhunik Zela Sadar Hospital, Hobigong	Loose watery	Some	Ogawa		S		S			I	R	I		97.42	0	151	ctxB1	ICE-TET	PLE1	None	None	VC_0490-interrupted ΔVC_0491-VC_0498	ΔVC_A0457	BD2	91.417688	24.373456	None	no	None	no	None	no	None	no	None	no	None	no
29878_2_133	ERS3328601	This manuscript	Bangladesh Surveillance 2014-2018	Clinical	25	10	2017	Bangladesh	No	Dhaka	General Hospital, Narayangong	Rice watery	Severe	Inaba											97.35	0	158	ctxB1	ICE-TET	None	None	None	VC_0490-interrupted ΔVC_0491-VC_0498	ΔVC_A0457	BD2	90.501208	23.624553	None	no	None	no	None	no	None	no	None	no	None	no
29878_2_134	ERS3328698	This manuscript	Bangladesh Surveillance 2014-2018	Clinical	28	2	2017	Bangladesh	No	Dhaka	General Hospital, Narayangong	Rice watery	Severe	Inaba											97.5	0	159	ctxB1	ICE-TET	None	None	None	VC_0490-interrupted ΔVC_0491-VC_0498	ΔVC_A0457	BD2	90.501208	23.624553	None	no	None	no	None	no	None	no	None	no	None	no
29878_2_137	ERS3328602	This manuscript	Bangladesh Surveillance 2014-2018	Clinical	15	10	2017	Bangladesh	No	Chittagong	General Hospital Comilla	Loose watery	Some	Inaba											97.33	0	160	ctxB1	ICE-TET	PLE1	None	None	VC_0490-interrupted ΔVC_0491-VC_0498	ΔVC_A0457	BD2	91.182037	23.455959	None	no	None	no	None	no	None	no	None	no	None	no
29878_2_138	ERS3328699	This manuscript	Bangladesh Surveillance 2014-2018	Clinical	20	3	2017	Bangladesh	No	Dhaka	General Hospital, Narayangong	Loose watery	Some	Inaba											97.31	0	166	ctxB1	ICE-TET	PLE1	None	None	VC_0490-interrupted ΔVC_0491-VC_0498	ΔVC_A0455-VC_A0459	BD2	90.501208	23.624553	None	no	None	no	None	no	None	no	None	no	None	no
29878_2_142	ERS3328603	This manuscript	Bangladesh Surveillance 2014-2018	Clinical	22	11	2017	Bangladesh	No	Rajshahi	50 Beded Upozilla Health Complex, Shibgong, Chapainawabgonj	Loose watery	Some	Inaba	I	S	S	S	S	I	I				97.39	0	156	ctxB1	ICE-TET	None	None	None	VC_0490-interrupted ΔVC_0491-VC_0498	ΔVC_A0457	BD2	88.158444	24.687695	None	no	None	no	None	no	None	no	None	no	None	no
29878_2_143	ERS3328700	This manuscript	Bangladesh Surveillance 2014-2018	Clinical	22	3	2017	Bangladesh	No	Barisal	Mathbaria Upozilla Health Complex, Pirojpur	Rice watery	Some	Inaba											97.36	0	165	ctxB1	ICE-TET	PLE1	None	None	VC_0490-interrupted ΔVC_0491-VC_0498	ΔVC_A0455-VC_A0459	BD2	89.95365	23.78008	None	no	None	no	None	no	None	no	None	no	None	no
29878_2_146	ERS3328604	This manuscript	Bangladesh Surveillance 2014-2018	Clinical	16	8	2017	Bangladesh	No	Dhaka	General Hospital, Narayangong	Loose watery	Severe	Inaba											97.28	0	171	ctxB1	ICE-TET	PLE1	None	None	VC_0490-interrupted ΔVC_0491-VC_0498	ΔVC_A0455-VC_A0459	BD2	90.501208	23.624553	None	no	None	no	None	no	None	no	None	no	None	no
29878_2_147	ERS3328701	This manuscript	Bangladesh Surveillance 2014-2018	Clinical	25	10	2016	Bangladesh	No	Chittagong	General Hospital Comilla	Loose watery	Some	Inaba											97.39	0	164	ctxB1	ICE-TET	PLE1	None	None	VC_0490-interrupted ΔVC_0491-VC_0498	ΔVC_A0455-VC_A0459	BD2	91.182037	23.455959	None	no	None	no	None	no	None	no	None	no	None	no
29878_2_150	ERS3328605	This manuscript	Bangladesh Surveillance 2014-2018	Clinical	9	10	2017	Bangladesh	No	Dhaka	250 Bed General Hospital, Tangail	Loose watery	Some	Inaba											97.21	0	165	ctxB1	ICE-TET	PLE1	None	None	VC_0490-interrupted ΔVC_0491-VC_0498	ΔVC_A0457	BD2	89.924837	24.264324	None	no	None	no	None	no	None	no	None	no	None	no
29878_2_151	ERS3328702	This manuscript	Bangladesh Surveillance 2014-2018	Clinical	7	6	2015	Bangladesh	No	Rajshahi	Naogaon Sadar Hospital	Loose watery	Some	Ogawa		S		S		S	I	R	I	R	97.41	0	152	ctxB1	ICE-TET	PLE1	None	None	VC_0490-interrupted ΔVC_0491-VC_0498	ΔVC_A0457	BD2	88.93793	24.822625	None	no	None	no	None	no	None	no	None	no	None	no
29878_2_154	ERS3328606	This manuscript	Bangladesh Surveillance 2014-2018	Clinical	14	8	2016	Bangladesh	No	Khulna	250 Bed General Hospital, Meherpur	Rice watery	Some	Inaba											97.31	0	157	ctxB1	ICE-TET	PLE1	None	None	VC_0490-interrupted ΔVC_0491-VC_0498	ΔVC_A0457	BD2	88.642398	23.778352	None	no	None	no	None	no	None	no	None	no	None	no
29878_2_155	ERS3328703	This manuscript	Bangladesh Surveillance 2014-2018	Clinical	6	11	2016	Bangladesh	No	Chittagong	General Hospital Comilla	Loose watery	Some	Inaba											97.36	0	166	ctxB1	ICE-TET	PLE1	None	None	VC_0490-interrupted ΔVC_0491-VC_0498	ΔVC_A0455-VC_A0459	BD2	91.182037	23.455959	None	no	None	no	None	no	None	no	None	no	None	no
29878_2_158	ERS3328607	This manuscript	Bangladesh Surveillance 2014-2018	Clinical	16	10	2017	Bangladesh	No	Dhaka	250 Bed General Hospital, Tangail	Loose watery	None	Inaba	I	S	S	I	S	I	I				97.37	0	160	ctxB1	ICE-TET	PLE1	None	None	VC_0490-interrupted ΔVC_0491-VC_0498	ΔVC_A0457	BD2	89.924837	24.264324	None	no	None	no	None	no	None	no	None	no	None	no
29878_2_159	ERS3328704	This manuscript	Bangladesh Surveillance 2014-2018	Clinical	25	5	2016	Bangladesh	No	Dhaka	250 Bed General Hospital, Tangail	Loose watery	Some	Inaba											97.36	0	162	ctxB1	ICE-TET	PLE1	None	None	VC_0490-interrupted ΔVC_0491-VC_0498	ΔVC_A0457	BD2	89.924837	24.264324	None	no	None	no	None	no	None	no	None	no	None	no
29878_2_162	ERS3328608	This manuscript	Bangladesh Surveillance 2014-2018	Clinical	13	2	2018	Bangladesh	No	Khulna	250 Bed General Hospital, Meherpur	Rice watery	Some	Inaba											98.33	0	160	ctxB7	ICE-GEN	None	None	None	ΔVC_0495-VC_0512	WT	sBD1	88.642398	23.778352	None	no	None	no	None	no	None	no	None	no	None	no
29878_2_163	ERS3328705	This manuscript	Bangladesh Surveillance 2014-2018	Clinical	8	9	2014	Bangladesh	No	Sylhet	Adhunik Zela Sadar Hospital, Hobigong	Loose watery	Some	Ogawa											95.49	0	145	ctxB1	ICE-TET	PLE1	None	Yes	VC_0490-interrupted ΔVC_0495-VC_0498	ΔVC_A0457	BD2	91.417688	24.373456	None	no	None	no	None	no	None	no	None	no	None	no
29878_2_166	ERS3328609	This manuscript	Bangladesh Surveillance 2014-2018	Clinical	7	10	2017	Bangladesh	No	Dhaka	250 Bed General Hospital, Tangail	Loose watery	Some	Inaba	S	S	S	S	S	S	I				97.12	0	161	ctxB1	ICE-TET	PLE1	None	None	VC_0490-interrupted ΔVC_0491-VC_0498	ΔVC_A0457	BD2	89.924837	24.264324	None	no	None	no	None	no	None	no	None	no	None	no
29878_2_167	ERS3328706	This manuscript	Bangladesh Surveillance 2014-2018	Clinical	25	8	2014	Bangladesh	No	Sylhet	Adhunik Zela Sadar Hospital, Hobigong	Loose watery	Some	Ogawa											97.4	0	147	ctxB1	ICE-TET	PLE1	None	None	VC_0490-interrupted VC_0491-ins ΔVC_0495-VC_0498	ΔVC_A0457	BD2	91.417688	24.373456	None	no	None	no	None	no	None	no	None	no	None	no
29878_2_17	ERS3328669	This manuscript	Bangladesh Surveillance 2014-2018	Clinical	18	5	2015	Bangladesh	No	Rajshahi	Naogaon Sadar Hospital	Rice watery	Some	Ogawa											97.42	0	152	ctxB1	ICE-TET	PLE1	None	None	VC_0490-interrupted ΔVC_0491-VC_0498	ΔVC_A0457	BD2	88.93793	24.822625	None	no	None	no	None	no	None	no	None	no	None	no
29878_2_170	ERS3328610	This manuscript	Bangladesh Surveillance 2014-2018	Clinical	8	10	2017	Bangladesh	No	Chittagong	General Hospital Comilla	Loose watery	Some	Inaba	S	S	S	S	S	S	I				97.32	0	159	ctxB1	ICE-TET	PLE1	None	None	VC_0490-interrupted ΔVC_0491-VC_0498	ΔVC_A0457	BD2	91.182037	23.455959	None	no	None	no	None	no	None	no	None	no	None	no
29878_2_171	ERS3328707	This manuscript	Bangladesh Surveillance 2014-2018	Clinical	13	6	2015	Bangladesh	No	Rajshahi	Naogaon Sadar Hospital	Loose watery	Some	Ogawa											96.67	0	152	ctxB1	ICE-TET	PLE1	None	Yes	VC_0490-interrupted ΔVC_0491-VC_0498	ΔVC_A0455 ΔVC_A0457	BD2	88.93793	24.822625	None	no	None	no	None	no	None	no	None	no	None	no
29878_2_174	ERS3328611	This manuscript	Bangladesh Surveillance 2014-2018	Clinical	17	8	2016	Bangladesh	No	Khulna	250 Bed General Hospital, Meherpur	Loose watery	Some	Inaba											97.29	0	163	ctxB1	ICE-TET	PLE1	None	None	VC_0490-interrupted ΔVC_0491-VC_0498	ΔVC_A0455-VC_A0459	BD2	88.642398	23.778352	None	no	None	no	None	no	None	no	None	no	None	no
29878_2_175	ERS3328708	This manuscript	Bangladesh Surveillance 2014-2018	Clinical	16	11	2016	Bangladesh	No	Khulna	250 Bed General Hospital, Kustia	Loose watery	None	Inaba											97.4	0	155	ctxB1	ICE-TET	PLE1	None	None	VC_0490-interrupted ΔVC_0491-VC_0498	ΔVC_A0457	BD2	89.124264	23.901199	None	no	None	no	None	no	None	no	None	no	None	no
29878_2_178	ERS3328612	This manuscript	Bangladesh Surveillance 2014-2018	Clinical	29	8	2017	Bangladesh	No	Rajshahi	50 Beded Upozilla Health Complex, Shibgong, Chapainawabgonj	Loose watery	Some	Inaba											97.46	0	163	ctxB1	ICE-TET	None	None	None	VC_0490-interrupted ΔVC_0491-VC_0498	ΔVC_A0457	BD2	88.158444	24.687695	None	no	None	no	None	no	None	no	None	no	None	no
29878_2_179	ERS3328709	This manuscript	Bangladesh Surveillance 2014-2018	Clinical	25	10	2016	Bangladesh	No	Dhaka	250 Bed General Hospital, Tangail	Loose watery	Some	Inaba											97.4	0	164	ctxB1	ICE-TET	PLE1	None	None	VC_0490-interrupted ΔVC_0491-VC_0498	ΔVC_A0455-VC_A0459	BD2	89.924837	24.264324	None	no	None	no	None	no	None	no	None	no	None	no
29878_2_182	ERS3328613	This manuscript	Bangladesh Surveillance 2014-2018	Clinical	18	10	2017	Bangladesh	No	Dhaka	250 Bed General Hospital, Tangail	Loose watery	Some	Inaba											97.29	0	160	ctxB1	ICE-TET	PLE1	None	None	VC_0490-interrupted ΔVC_0491-VC_0498	ΔVC_A0457	BD2	89.924837	24.264324	None	no	None	no	None	no	None	no	None	no	None	no
29878_2_183	ERS3328710	This manuscript	Bangladesh Surveillance 2014-2018	Clinical	10	8	2016	Bangladesh	No	Dhaka	General Hospital, Narayangong	Rice watery	Severe	Inaba											97.32	0	157	ctxB1	ICE-TET	PLE1	None	None	VC_0490-interrupted ΔVC_0491-VC_0498	ΔVC_A0457	BD2	90.501208	23.624553	None	no	None	no	None	no	None	no	None	no	None	no
29878_2_186	ERS3328614	This manuscript	Bangladesh Surveillance 2014-2018	Clinical	10	11	2016	Bangladesh	No	Chittagong	General Hospital Comilla	Loose watery	Some	Inaba											97.34	0	156	ctxB1	ICE-TET	PLE1	None	None	VC_0490-interrupted ΔVC_0491-VC_0498	ΔVC_A0457	BD2	91.182037	23.455959	None	no	None	no	None	no	None	no	None	no	None	no
29878_2_187	ERS3328711	This manuscript	Bangladesh Surveillance 2014-2018	Clinical	15	9	2014	Bangladesh	No	Sylhet	Adhunik Zela Sadar Hospital, Hobigong	Loose watery	Some	Ogawa											97.28	0	149	ctxB1	ICE-TET	PLE1	None	None	VC_0490-interrupted ΔVC_0495-VC_0498	ΔVC_A0457	BD2	91.417688	24.373456	None	no	None	no	None	no	None	no	None	no	None	no
29878_2_190	ERS3328615	This manuscript	Bangladesh Surveillance 2014-2018	Clinical	13	9	2017	Bangladesh	No	Dhaka	250 Bed General Hospital, Tangail	Loose watery	Severe	Inaba											97.25	0	162	ctxB1	ICE-TET	PLE1	None	None	VC_0490-interrupted ΔVC_0491-VC_0498	ΔVC_A0457	BD2	89.924837	24.264324	None	no	None	no	None	no	None	no	None	no	None	no
29878_2_191	ERS3328712	This manuscript	Bangladesh Surveillance 2014-2018	Clinical	4	4	2015	Bangladesh	No	Sylhet	Adhunik Zela Sadar Hospital, Hobigong	Loose watery	Some	Inaba		S		S			I	R	I		97.32	0	150	ctxB1	ICE-TET	PLE1	None	None	VC_0490-interrupted VC_0491-ins ΔVC_0495-VC_0498	ΔVC_A0457	BD2	91.417688	24.373456	None	no	None	no	None	no	None	no	None	no	None	no
29878_2_194	ERS3328616	This manuscript	Bangladesh Surveillance 2014-2018	Clinical	15	10	2016	Bangladesh	No	Khulna	250 Bed General Hospital, Kustia	Rice watery	Some	Inaba											97.39	0	155	ctxB1	ICE-TET	PLE1	None	None	VC_0490-interrupted ΔVC_0491-VC_0498	ΔVC_A0457	BD2	89.124264	23.901199	None	no	None	no	None	no	None	no	None	no	None	no
29878_2_195	ERS3328713	This manuscript	Bangladesh Surveillance 2014-2018	Clinical	3	11	2016	Bangladesh	No	Khulna	250 Bed General Hospital, Meherpur	Rice watery	Some	Inaba											97.39	0	155	ctxB1	ICE-TET	PLE1	None	None	VC_0490-interrupted ΔVC_0491-VC_0498	ΔVC_A0457	BD2	88.642398	23.778352	None	no	None	no	None	no	None	no	None	no	None	no
29878_2_198	ERS3328617	This manuscript	Bangladesh Surveillance 2014-2018	Clinical	2	11	2016	Bangladesh	No	Dhaka	250 Bed General Hospital, Tangail	Loose watery	Some	Inaba											97.34	0	164	ctxB1	ICE-TET	PLE1	None	None	VC_0490-interrupted ΔVC_0491-VC_0498	ΔVC_A0457	BD2	89.924837	24.264324	None	no	None	no	None	no	None	no	None	no	None	no
29878_2_199	ERS3328714	This manuscript	Bangladesh Surveillance 2014-2018	Clinical	25	10	2016	Bangladesh	No	Dhaka	250 Bed General Hospital, Tangail	Loose watery	Some	Inaba											97.35	0	165	ctxB1	ICE-TET	PLE1	None	None	VC_0490-interrupted ΔVC_0491-VC_0498	ΔVC_A0455-VC_A0459	BD2	89.924837	24.264324	None	no	None	no	None	no	None	no	None	no	None	no
29878_2_202	ERS3328618	This manuscript	Bangladesh Surveillance 2014-2018	Clinical	4	1	2017	Bangladesh	No	Dhaka	250 Bed General Hospital, Tangail	Loose watery	Some	Inaba											97.4	0	159	ctxB1	ICE-TET	PLE1	None	None	VC_0490-interrupted ΔVC_0491-VC_0498	ΔVC_A0457	BD2	89.924837	24.264324	None	no	None	no	None	no	None	no	None	no	None	no
29878_2_203	ERS3328715	This manuscript	Bangladesh Surveillance 2014-2018	Clinical	25	7	2016	Bangladesh	No	Khulna	Chuadanga Sadar Hospital	Loose watery	Some	Inaba											97.29	0	158	ctxB1	ICE-TET	PLE1	None	None	VC_0490-interrupted ΔVC_0491-VC_0498	ΔVC_A0457	BD2	88.846404	23.635169	None	no	None	no	None	no	None	no	None	no	None	no
29878_2_206	ERS3328619	This manuscript	Bangladesh Surveillance 2014-2018	Clinical	12	3	2017	Bangladesh	No	Dhaka	General Hospital, Narayangong	Loose watery	Severe	Inaba											97.44	0	161	ctxB1	ICE-TET	None	None	None	VC_0490-interrupted ΔVC_0491-VC_0498	ΔVC_A0457	BD2	90.501208	23.624553	None	no	None	no	None	no	None	no	None	no	None	no
29878_2_207	ERS3328716	This manuscript	Bangladesh Surveillance 2014-2018	Clinical	6	11	2016	Bangladesh	No	Chittagong	General Hospital Comilla	Loose watery	Some	Inaba											97.34	0	165	ctxB1	ICE-TET	PLE1	None	None	VC_0490-interrupted ΔVC_0491-VC_0498	ΔVC_A0455-VC_A0459	BD2	91.182037	23.455959	None	no	None	no	None	no	None	no	None	no	None	no
29878_2_21	ERS3328670	This manuscript	Bangladesh Surveillance 2014-2018	Clinical	26	4	2015	Bangladesh	No	Sylhet	Adhunik Zela Sadar Hospital, Hobigong	Loose watery	Some	Ogawa											97.38	0	151	ctxB1	ICE-TET	PLE1	None	None	VC_0490-interrupted VC_0491-ins ΔVC_0495-VC_0498 ΔVC_0503	ΔVC_A0457	BD2	91.417688	24.373456	None	no	None	no	None	no	None	no	None	no	None	no
29878_2_210	ERS3328620	This manuscript	Bangladesh Surveillance 2014-2018	Clinical	26	6	2016	Bangladesh	No	Dhaka	General Hospital, Narayangong	Rice watery	Severe	Inaba											97.31	0	155	ctxB1	ICE-TET	PLE1	None	None	VC_0490-interrupted ΔVC_0491-VC_0498	ΔVC_A0457	BD2	90.501208	23.624553	None	no	None	no	None	no	None	no	None	no	None	no
29878_2_211	ERS3328717	This manuscript	Bangladesh Surveillance 2014-2018	Clinical	17	10	2016	Bangladesh	No	Dhaka	250 Bed General Hospital, Tangail	Loose watery	Some	Inaba											97.37	0	166	ctxB1	ICE-TET	PLE1	None	None	VC_0490-interrupted ΔVC_0491-VC_0498	ΔVC_A0457	BD2	89.924837	24.264324	None	no	None	no	None	no	None	no	None	no	None	no
29878_2_214	ERS3328621	This manuscript	Bangladesh Surveillance 2014-2018	Clinical	7	3	2017	Bangladesh	No	Chittagong	General Hospital Comilla	Loose watery	Some	Inaba	S	S	S	S	S	I	I				97.44	0	159	ctxB1	ICE-TET	None	None	None	VC_0490-interrupted ΔVC_0491-VC_0498	ΔVC_A0457	BD2	91.182037	23.455959	None	no	None	no	None	no	None	no	None	no	None	no
29878_2_215	ERS3328718	This manuscript	Bangladesh Surveillance 2014-2018	Clinical	14	6	2016	Bangladesh	Yes	Dhaka	General Hospital, Narayangong	Rice watery	Severe	Inaba											88.78	0	46812	None	None	None	None	None			Not included in tree	90.501208	23.624553	None	no	None	no	None	no	None	no	None	no	None	no
29878_2_218	ERS3328622	This manuscript	Bangladesh Surveillance 2014-2018	Clinical	19	4	2017	Bangladesh	No	Dhaka	250 Bed General Hospital, Tangail	Rice watery	Severe	Inaba											97.43	0	160	ctxB1	ICE-TET	None	None	None	VC_0490-interrupted ΔVC_0491-VC_0498	ΔVC_A0457	BD2	89.924837	24.264324	None	no	None	no	None	no	None	no	None	no	None	no
29878_2_219	ERS3328719	This manuscript	Bangladesh Surveillance 2014-2018	Clinical	31	5	2016	Bangladesh	No	Dhaka	General Hospital, Narayangong	Rice watery	Severe	Inaba											97.32	0	162	ctxB1	ICE-TET	PLE1	None	None	VC_0490-interrupted ΔVC_0491-VC_0498	ΔVC_A0457	BD2	90.501208	23.624553	None	no	None	no	None	no	None	no	None	no	None	no
29878_2_222	ERS3328623	This manuscript	Bangladesh Surveillance 2014-2018	Clinical	17	4	2017	Bangladesh	No	Dhaka	General Hospital, Narayangong	Loose watery	Severe	Inaba											97.42	0	160	ctxB1	ICE-TET	None	None	None	VC_0490-interrupted ΔVC_0491-VC_0498	ΔVC_A0457	BD2	90.501208	23.624553	None	no	None	no	None	no	None	no	None	no	None	no
29878_2_223	ERS3328720	This manuscript	Bangladesh Surveillance 2014-2018	Clinical	18	11	2017	Bangladesh	No	Chittagong	BITID, Chittagong	Loose watery	Some	Inaba											97.61	0	165	None	ICE-TET	None	None	None	VC_0490-interrupted ΔVC_0491-VC_0498	ΔVC_A0455-VC_A0459	BD2	91.758553	22.392736	None	no	None	no	None	no	None	no	None	no	None	no
29878_2_226	ERS3328624	This manuscript	Bangladesh Surveillance 2014-2018	Clinical	13	7	2016	Bangladesh	No	Dhaka	General Hospital, Narayangong	Rice watery	Some	Inaba											97.32	0	155	ctxB1	ICE-TET	PLE1	None	None	VC_0490-interrupted ΔVC_0491-VC_0498	ΔVC_A0457	BD2	90.501208	23.624553	None	no	None	no	None	no	None	no	None	no	None	no
29878_2_227	ERS3328721	This manuscript	Bangladesh Surveillance 2014-2018	Clinical	18	5	2016	Bangladesh	No	Dhaka	General Hospital, Narayangong	Loose watery	Some	Inaba											97.37	0	163	ctxB1	ICE-TET	PLE1	None	None	VC_0490-interrupted ΔVC_0491-VC_0498	ΔVC_A0455-VC_A0459	BD2	90.501208	23.624553	None	no	None	no	None	no	None	no	None	no	None	no
29878_2_231	ERS3328625	This manuscript	Bangladesh Surveillance 2014-2018	Clinical	29	10	2016	Bangladesh	No	Chittagong	General Hospital Comilla	Loose watery	Some	Inaba											90.5	0	164	ctxB1	ICE-TET	PLE1	None	None	VC_0490-interrupted ΔVC_0491-VC_0498	ΔVC_A0455-VC_A0459	BD2	91.182037	23.455959	None	no	None	no	None	no	None	no	None	no	None	no
29878_2_232	ERS3328722	This manuscript	Bangladesh Surveillance 2014-2018	Clinical	8	8	2016	Bangladesh	No	Sylhet	Adhunik Zela Sadar Hospital, Hobigong	Rice watery	None	Inaba											97.33	0	164	ctxB1	ICE-TET	PLE1	None	None	VC_0490-interrupted ΔVC_0491-VC_0498	ΔVC_A0457	BD2	91.417688	24.373456	None	no	None	no	None	no	None	no	None	no	None	no
29878_2_235	ERS3328626	This manuscript	Bangladesh Surveillance 2014-2018	Clinical	29	10	2016	Bangladesh	No	Dhaka	250 Bed General Hospital, Tangail	Loose watery	Severe	Inaba											97.35	0	165	ctxB1	ICE-TET	PLE1	None	None	VC_0490-interrupted ΔVC_0491-VC_0498	ΔVC_A0455-VC_A0459	BD2	89.924837	24.264324	None	no	None	no	None	no	None	no	None	no	None	no
29878_2_236	ERS3328723	This manuscript	Bangladesh Surveillance 2014-2018	Clinical	14	6	2017	Bangladesh	No	Sylhet	Adhunik Zela Sadar Hospital, Hobigong	Loose watery	Some	Inaba											97.39	0	164	ctxB1	ICE-TET	PLE1	None	None	VC_0490-interrupted ΔVC_0491-VC_0498	ΔVC_A0457	BD2	91.417688	24.373456	None	no	None	no	None	no	None	no	None	no	None	no
29878_2_239	ERS3328627	This manuscript	Bangladesh Surveillance 2014-2018	Clinical	6	3	2017	Bangladesh	No	Dhaka	General Hospital, Narayangong	Loose watery	Severe	Inaba											97.36	0	164	ctxB1	ICE-TET	PLE1	None	None	VC_0490-interrupted ΔVC_0491-VC_0498	ΔVC_A0455-VC_A0459	BD2	90.501208	23.624553	None	no	None	no	None	no	None	no	None	no	None	no
29878_2_240	ERS3328724	This manuscript	Bangladesh Surveillance 2014-2018	Clinical	24	11	2014	Bangladesh	No	Sylhet	Adhunik Zela Sadar Hospital, Hobigong	Loose watery	Some	Inaba		S		S		S	I	R	I	R	96.58	0	148	ctxB1	ICE-TET	PLE1	None	Yes	VC_0490-interrupted ΔVC_0495-VC_0498	ΔVC_A0457	BD2	91.417688	24.373456	None	no	None	no	None	no	None	no	None	no	None	no
29878_2_243	ERS3328628	This manuscript	Bangladesh Surveillance 2014-2018	Clinical	31	10	2016	Bangladesh	No	Chittagong	General Hospital Comilla	Loose watery	Some	Inaba											97.38	0	164	ctxB1	ICE-TET	PLE1	None	None	VC_0490-interrupted ΔVC_0491-VC_0498	ΔVC_A0455-VC_A0459	BD2	91.182037	23.455959	None	no	None	no	None	no	None	no	None	no	None	no
29878_2_244	ERS3328725	This manuscript	Bangladesh Surveillance 2014-2018	Clinical	29	11	2014	Bangladesh	No	Rajshahi	Naogaon Sadar Hospital	Loose watery	None	Ogawa											97.47	0	148	ctxB1	ICE-TET	None	None	None	VC_0490-interrupted VC_0491-ins ΔVC_0495-VC_0498	ΔVC_A0457	BD2	88.93793	24.822625	None	no	None	no	None	no	None	no	None	no	None	no
29878_2_247	ERS3328629	This manuscript	Bangladesh Surveillance 2014-2018	Clinical	4	4	2017	Bangladesh	No	Barisal	Mathbaria Upozilla Health Complex, Pirojpur	Rice watery	Some	Inaba											96.15	0	163	ctxB1	ICE-TET	PLE1	None	None	VC_0490-interrupted ΔVC_0491-VC_0498	ΔVC_A0455-VC_A0459	BD2	89.95365	23.78008	None	no	None	no	None	no	None	no	None	no	None	no
29878_2_248	ERS3328726	This manuscript	Bangladesh Surveillance 2014-2018	Clinical	27	10	2014	Bangladesh	No	Rajshahi	Naogaon Sadar Hospital	Loose watery	None	Ogawa											97.3	0	148	ctxB1	ICE-TET	PLE1	None	None	VC_0490-interrupted ΔVC_0495-VC_0498	ΔVC_A0457	BD2	88.93793	24.822625	None	no	None	no	None	no	None	no	None	no	None	no
29878_2_25	ERS3328671	This manuscript	Bangladesh Surveillance 2014-2018	Clinical	28	3	2015	Bangladesh	No	Rajshahi	Naogaon Sadar Hospital	Loose watery	None	Ogawa		S		S		S	I	R	I	R	97.44	0	151	ctxB1	ICE-TET	None	None	None	VC_0490-interrupted VC_0491-ins ΔVC_0495-VC_0498	ΔVC_A0457	BD2	88.93793	24.822625	None	no	None	no	None	no	None	no	None	no	None	no
29878_2_251	ERS3328630	This manuscript	Bangladesh Surveillance 2014-2018	Clinical	4	1	2017	Bangladesh	No	Khulna	Chuadanga Sadar Hospital	Loose watery	Some	Inaba											97.33	0	158	ctxB1	ICE-TET	PLE1	None	None	VC_0490-interrupted ΔVC_0491-VC_0498	ΔVC_A0457	BD2	88.846404	23.635169	None	no	None	no	None	no	None	no	None	no	None	no
29878_2_252	ERS3328727	This manuscript	Bangladesh Surveillance 2014-2018	Clinical	27	8	2016	Bangladesh	No	Sylhet	Adhunik Zela Sadar Hospital, Hobigong	Loose watery	None	Inaba											97.34	0	163	ctxB1	ICE-TET	PLE1	None	None	VC_0490-interrupted ΔVC_0491-VC_0498	ΔVC_A0455-VC_A0459	BD2	91.417688	24.373456	None	no	None	no	None	no	None	no	None	no	None	no
29878_2_255	ERS3328631	This manuscript	Bangladesh Surveillance 2014-2018	Clinical	13	11	2016	Bangladesh	No	Dhaka	General Hospital, Narayangong	Rice watery	Some	Inaba											97.4	0	157	ctxB1	ICE-TET	PLE1	None	None	VC_0490-interrupted ΔVC_0491-VC_0498	ΔVC_A0457	BD2	90.501208	23.624553	None	no	None	no	None	no	None	no	None	no	None	no
29878_2_256	ERS3328728	This manuscript	Bangladesh Surveillance 2014-2018	Clinical	18	5	2015	Bangladesh	No	Rajshahi	Naogaon Sadar Hospital	Loose watery	Some	Ogawa											97.41	0	153	ctxB1	ICE-TET	PLE1	None	None	VC_0490-interrupted ΔVC_0491-VC_0498	ΔVC_A0457	BD2	88.93793	24.822625	None	no	None	no	None	no	None	no	None	no	None	no
29878_2_257	ERS3328729	This manuscript	Bangladesh Surveillance 2014-2018	Clinical	6	6	2017	Bangladesh	No	Sylhet	Adhunik Zela Sadar Hospital, Hobigong	Rice watery	Some	Inaba											97.37	0	161	ctxB1	ICE-TET	PLE1	None	None	VC_0490-interrupted ΔVC_0491-VC_0498	ΔVC_A0457	BD2	91.417688	24.373456	None	no	None	no	None	no	None	no	None	no	None	no
29878_2_260	ERS3328632	This manuscript	Bangladesh Surveillance 2014-2018	Clinical	18	10	2016	Bangladesh	No	Khulna	250 Bed General Hospital, Kustia	Loose watery	None	Inaba											97.35	0	156	ctxB1	ICE-TET	PLE1	None	None	VC_0490-interrupted ΔVC_0491-VC_0498	ΔVC_A0457	BD2	89.124264	23.901199	None	no	None	no	None	no	None	no	None	no	None	no
29878_2_261	ERS3328730	This manuscript	Bangladesh Surveillance 2014-2018	Clinical	9	11	2016	Bangladesh	No	Sylhet	Adhunik Zela Sadar Hospital, Hobigong	Loose watery	None	Inaba		S		S		S	I	R	S	R	97.41	0	160	ctxB1	ICE-TET	PLE1	None	None	VC_0490-interrupted ΔVC_0491-VC_0498	ΔVC_A0457	BD2	91.417688	24.373456	None	no	None	no	None	no	None	no	None	no	None	no
29878_2_264	ERS3328633	This manuscript	Bangladesh Surveillance 2014-2018	Clinical	15	3	2017	Bangladesh	No	Dhaka	General Hospital, Narayangong	Loose watery	Severe	Inaba											97.52	0	159	ctxB1	ICE-TET	None	None	None	VC_0490-interrupted ΔVC_0491-VC_0498	ΔVC_A0457	BD2	90.501208	23.624553	None	no	None	no	None	no	None	no	None	no	None	no
29878_2_265	ERS3328731	This manuscript	Bangladesh Surveillance 2014-2018	Clinical	26	7	2017	Bangladesh	No	Sylhet	Adhunik Zela Sadar Hospital, Hobigong	Loose watery	None	Inaba		S		S		I	I	R	I	R	97.37	0	161	ctxB1	ICE-TET	PLE1	None	None	VC_0490-interrupted ΔVC_0491-VC_0498	ΔVC_A0457	BD2	91.417688	24.373456	None	no	None	no	None	no	None	no	None	no	None	no
29878_2_268	ERS3328635	This manuscript	Bangladesh Surveillance 2014-2018	Clinical	14	11	2016	Bangladesh	No	Khulna	250 Bed General Hospital, Meherpur	Rice watery	Severe	Inaba											97.35	0	155	ctxB1	ICE-TET	PLE1	None	None	VC_0490-interrupted ΔVC_0491-VC_0498	ΔVC_A0457	BD2	88.642398	23.778352	None	no	None	no	None	no	None	no	None	no	None	no
29878_2_269	ERS3328732	This manuscript	Bangladesh Surveillance 2014-2018	Clinical	23	11	2014	Bangladesh	No	Rajshahi	Naogaon Sadar Hospital	Loose watery	None	Ogawa		S		S			I	R	I		97.39	0	151	ctxB1	ICE-TET	PLE1	None	None	VC_0490-interrupted VC_0491-ins ΔVC_0495-VC_0498	ΔVC_A0457	BD2	88.93793	24.822625	None	no	None	no	None	no	None	no	None	no	None	no
29878_2_272	ERS3328636	This manuscript	Bangladesh Surveillance 2014-2018	Clinical	2	8	2016	Bangladesh	No	Khulna	Chuadanga Sadar Hospital	Rice watery	Some	Inaba											97.36	0	156	ctxB1	ICE-TET	PLE1	None	None	VC_0490-interrupted ΔVC_0491-VC_0498	ΔVC_A0457	BD2	88.846404	23.635169	None	no	None	no	None	no	None	no	None	no	None	no
29878_2_273	ERS3328733	This manuscript	Bangladesh Surveillance 2014-2018	Clinical	13	10	2014	Bangladesh	No	Rajshahi	Naogaon Sadar Hospital	Loose watery	None	Ogawa											96.5	0	148	ctxB1	ICE-TET	PLE1	None	Yes	VC_0490-interrupted ΔVC_0495-VC_0498	ΔVC_A0457 ΔVC_A0459	BD2	88.93793	24.822625	None	no	None	no	None	no	None	no	None	no	None	no
29878_2_276	ERS3328637	This manuscript	Bangladesh Surveillance 2014-2018	Clinical	11	3	2017	Bangladesh	No	Dhaka	General Hospital, Narayangong	Loose watery	Severe	Inaba											97.4	0	164	ctxB1	ICE-TET	PLE1	None	None	VC_0490-interrupted ΔVC_0491-VC_0498	ΔVC_A0455-VC_A0459	BD2	90.501208	23.624553	None	no	None	no	None	no	None	no	None	no	None	no
29878_2_277	ERS3328734	This manuscript	Bangladesh Surveillance 2014-2018	Clinical	17	7	2016	Bangladesh	No	Rajshahi	Naogaon Sadar Hospital	Rice watery	Some	Inaba		S		S		S	I	R	S	R	97.37	0	157	ctxB1	ICE-TET	PLE1	None	None	VC_0490-interrupted ΔVC_0491-VC_0498	ΔVC_A0457	BD2	88.93793	24.822625	None	no	None	no	None	no	None	no	None	no	None	no
29878_2_280	ERS3328638	This manuscript	Bangladesh Surveillance 2014-2018	Clinical	8	3	2017	Bangladesh	No	Barisal	Bakergong Upozilla Health Complex, Barisal	Rice watery	Some	Inaba	S	S	S	I	S	I	I				97.42	0	159	ctxB1	ICE-TET	None	None	None	VC_0490-interrupted ΔVC_0491-VC_0498	ΔVC_A0457	BD2	90.34633	22.538813	None	no	None	no	None	no	None	no	None	no	None	no
29878_2_281	ERS3328735	This manuscript	Bangladesh Surveillance 2014-2018	Clinical	8	9	2014	Bangladesh	No	Rajshahi	Naogaon Sadar Hospital	Rice watery	None	Ogawa											96.63	0	147	ctxB1	ICE-TET	PLE1	None	Yes	VC_0490-interrupted ΔVC_0495-VC_0498	ΔVC_A0457	BD2	88.93793	24.822625	None	no	None	no	None	no	None	no	None	no	None	no
29878_2_284	ERS3328639	This manuscript	Bangladesh Surveillance 2014-2018	Clinical	20	6	2016	Bangladesh	No	Dhaka	General Hospital, Narayangong	Rice watery	Severe	Inaba											97.33	0	157	ctxB1	ICE-TET	PLE1	None	None	VC_0490-interrupted ΔVC_0491-VC_0498	ΔVC_A0457	BD2	90.501208	23.624553	None	no	None	no	None	no	None	no	None	no	None	no
29878_2_285	ERS3328736	This manuscript	Bangladesh Surveillance 2014-2018	Clinical	10	11	2014	Bangladesh	No	Rajshahi	Naogaon Sadar Hospital	Loose watery	None	Ogawa		S		S			I	R	I		96.55	0	147	ctxB1	ICE-TET	PLE1	None	Yes	VC_0490-interrupted ΔVC_0495-VC_0498	ΔVC_A0457	BD2	88.93793	24.822625	None	no	None	no	None	no	None	no	None	no	None	no
29878_2_288	ERS3328640	This manuscript	Bangladesh Surveillance 2014-2018	Clinical	10	4	2017	Bangladesh	No	Dhaka	General Hospital, Narayangong	Loose watery	Severe	Inaba											95.25	0	155	ctxB1	ICE-TET	PLE1	pSA7G1	Yes	VC_0490-interrupted ΔVC_0491-VC_0498	ΔVC_A0457	BD2	90.501208	23.624553	None	no	None	no	None	no	None	no	None	no	None	no
29878_2_289	ERS3328737	This manuscript	Bangladesh Surveillance 2014-2018	Clinical	1	9	2016	Bangladesh	No	Sylhet	Adhunik Zela Sadar Hospital, Hobigong	Loose watery	Some	Inaba											97.38	0	165	ctxB1	ICE-TET	PLE1	None	None	VC_0490-interrupted ΔVC_0491-VC_0498	ΔVC_A0457	BD2	91.417688	24.373456	None	no	None	no	None	no	None	no	None	no	None	no
29878_2_29	ERS3328672	This manuscript	Bangladesh Surveillance 2014-2018	Clinical	17	11	2014	Bangladesh	No	Rajshahi	Naogaon Sadar Hospital	Loose watery	None	Ogawa											97.34	0	147	ctxB1	ICE-TET	PLE1	None	None	VC_0490-interrupted VC_0491-ins ΔVC_0495-VC_0498	ΔVC_A0457	BD2	88.93793	24.822625	None	no	None	no	None	no	None	no	None	no	None	no
29878_2_292	ERS3328641	This manuscript	Bangladesh Surveillance 2014-2018	Clinical	24	8	2014	Bangladesh	No	Rajshahi	Naogaon Sadar Hospital	Loose watery	None	Ogawa		S		S			I	R	I		97.37	0	149	ctxB1	ICE-TET	PLE1	None	None	VC_0490-interrupted VC_0491-ins ΔVC_0495-VC_0498	ΔVC_A0457	BD2	88.93793	24.822625	None	no	None	no	None	no	None	no	None	no	None	no
29878_2_293	ERS3328738	This manuscript	Bangladesh Surveillance 2014-2018	Clinical	22	8	2016	Bangladesh	No	Sylhet	Adhunik Zela Sadar Hospital, Hobigong	Loose watery	None	Inaba											95.01	0	162	ctxB1	ICE-TET	PLE1	pSA7G1	None	VC_0490-interrupted ΔVC_0491-VC_0498	ΔVC_A0455-VC_A0459	BD2	91.417688	24.373456	None	no	None	no	None	no	None	no	None	no	None	no
29878_2_296	ERS3328642	This manuscript	Bangladesh Surveillance 2014-2018	Clinical	14	2	2017	Bangladesh	No	Rangpur	Thakurgaon District Hospital	Rice watery	Severe	Inaba											97.39	0	165	ctxB1	ICE-TET	PLE1	None	None	VC_0490-interrupted ΔVC_0491-VC_0498	ΔVC_A0455-VC_A0459	BD2	88.476566	26.029522	None	no	None	no	None	no	None	no	None	no	None	no
29878_2_297	ERS3328739	This manuscript	Bangladesh Surveillance 2014-2018	Clinical	13	11	2016	Bangladesh	No	Sylhet	Adhunik Zela Sadar Hospital, Hobigong	Loose watery	None	Inaba											97.34	0	156	ctxB1	ICE-TET	PLE1	None	None	VC_0490-interrupted ΔVC_0491-VC_0498	ΔVC_A0457	BD2	91.417688	24.373456	None	no	None	no	None	no	None	no	None	no	None	no
29878_2_300	ERS3328643	This manuscript	Bangladesh Surveillance 2014-2018	Clinical	16	11	2014	Bangladesh	No	Rajshahi	Naogaon Sadar Hospital	Loose watery	None	Inaba		S		S			I	R	I		97.25	0	148	ctxB1	ICE-TET	PLE1	None	None	VC_0490-interrupted ΔVC_0495-VC_0498	ΔVC_A0457	BD2	88.93793	24.822625	None	no	None	no	None	no	None	no	None	no	None	no
29878_2_301	ERS3328740	This manuscript	Bangladesh Surveillance 2014-2018	Clinical	20	6	2017	Bangladesh	No	Sylhet	Adhunik Zela Sadar Hospital, Hobigong	Loose watery	None	Inaba		S		S		I	I	R	I	R	97.37	0	161	ctxB1	ICE-TET	PLE1	None	None	VC_0490-interrupted ΔVC_0491-VC_0498	ΔVC_A0457	BD2	91.417688	24.373456	None	no	None	no	None	no	None	no	None	no	None	no
29878_2_304	ERS3328644	This manuscript	Bangladesh Surveillance 2014-2018	Clinical	19	7	2014	Bangladesh	No	Rajshahi	Naogaon Sadar Hospital	Rice watery	None	Inaba		S		S			I	R	I		96.56	0	150	ctxB1	ICE-TET	PLE1	None	Yes	VC_0490-interrupted ΔVC_0495-VC_0498	ΔVC_A0457	BD2	88.93793	24.822625	None	no	None	no	None	no	None	no	None	no	None	no
29878_2_305	ERS3328741	This manuscript	Bangladesh Surveillance 2014-2018	Clinical	31	7	2016	Bangladesh	No	Sylhet	Adhunik Zela Sadar Hospital, Hobigong	Loose watery	None	Inaba											97.37	0	161	ctxB1	ICE-TET	PLE1	None	None	VC_0490-interrupted ΔVC_0491-VC_0498	ΔVC_A0455-VC_A0459	BD2	91.417688	24.373456	None	no	None	no	None	no	None	no	None	no	None	no
29878_2_308	ERS3328645	This manuscript	Bangladesh Surveillance 2014-2018	Clinical	9	11	2014	Bangladesh	No	Rajshahi	Naogaon Sadar Hospital	Loose watery	None	Ogawa											97.36	0	147	ctxB1	ICE-TET	PLE1	None	None	VC_0490-interrupted VC_0491-ins ΔVC_0495-VC_0498	ΔVC_A0457	BD2	88.93793	24.822625	None	no	None	no	None	no	None	no	None	no	None	no
29878_2_309	ERS3328742	This manuscript	Bangladesh Surveillance 2014-2018	Clinical	20	8	2016	Bangladesh	No	Sylhet	Adhunik Zela Sadar Hospital, Hobigong	Loose watery	Some	Inaba		S		S		S	S	R	S	R	95.01	0	162	ctxB1	ICE-TET	PLE1	pSA7G1	None	VC_0490-interrupted ΔVC_0491-VC_0498	ΔVC_A0455-VC_A0459	BD2	91.417688	24.373456	None	no	None	no	None	no	None	no	None	no	None	no
29878_2_312	ERS3328646	This manuscript	Bangladesh Surveillance 2014-2018	Clinical	NA	NA	NA	Bangladesh	No																97.34	0	148	ctxB1	ICE-TET	PLE1	None	None	VC_0490-interrupted VC_0491-ins ΔVC_0495-VC_0498	ΔVC_A0457	BD2	NA	NA	None	no	None	no	None	no	None	no	None	no	None	no
29878_2_313	ERS3328743	This manuscript	Bangladesh Surveillance 2014-2018	Clinical	28	4	2015	Bangladesh	No	Rajshahi	Naogaon Sadar Hospital	Loose watery	Some	Ogawa											95.64	0	149	ctxB1	ICE-TET	None	pSA7G1	None	VC_0490-interrupted VC_0491-ins ΔVC_0495-VC_0498	ΔVC_A0457	BD2	88.93793	24.822625	None	no	None	no	None	no	None	no	None	no	None	no
29878_2_316	ERS3328647	This manuscript	Bangladesh Surveillance 2014-2018	Clinical	21	3	2015	Bangladesh	No	Rajshahi	Naogaon Sadar Hospital	Loose watery	None	Ogawa											97.44	0	151	ctxB1	ICE-TET	None	None	None	VC_0490-interrupted VC_0491-ins ΔVC_0495-VC_0498	ΔVC_A0457	BD2	88.93793	24.822625	None	no	None	no	None	no	None	no	None	no	None	no
29878_2_317	ERS3328744	This manuscript	Bangladesh Surveillance 2014-2018	Clinical	20	7	2016	Bangladesh	No	Sylhet	Adhunik Zela Sadar Hospital, Hobigong	Loose watery	None	Inaba		S		S		S	I	R	S	R	97.42	0	158	ctxB1	ICE-TET	PLE1	None	None	VC_0490-interrupted ΔVC_0491-VC_0498	ΔVC_A0457	BD2	91.417688	24.373456	None	no	None	no	None	no	None	no	None	no	None	no
29878_2_320	ERS3328648	This manuscript	Bangladesh Surveillance 2014-2018	Clinical	23	11	2014	Bangladesh	No	Rajshahi	Naogaon Sadar Hospital	Loose watery	None	Ogawa											97.45	0	149	ctxB1	ICE-TET	None	None	None	VC_0490-interrupted VC_0491-ins ΔVC_0495-VC_0498	ΔVC_A0457	BD2	88.93793	24.822625	None	no	None	no	None	no	None	no	None	no	None	no
29878_2_321	ERS3328745	This manuscript	Bangladesh Surveillance 2014-2018	Clinical	10	6	2017	Bangladesh	No	Sylhet	Adhunik Zela Sadar Hospital, Hobigong	Loose watery	None	Inaba											97.33	0	162	ctxB1	ICE-TET	PLE1	None	None	VC_0490-interrupted ΔVC_0491-VC_0498	ΔVC_A0457	BD2	91.417688	24.373456	None	no	None	no	None	no	None	no	None	no	None	no
29878_2_324	ERS3328649	This manuscript	Bangladesh Surveillance 2014-2018	Clinical	26	10	2014	Bangladesh	No	Rajshahi	Naogaon Sadar Hospital	Loose watery	None	Ogawa		S		S			I	R	I		97.33	0	148	ctxB1	ICE-TET	PLE1	None	None	VC_0490-interrupted ΔVC_0495-VC_0498	ΔVC_A0457	BD2	88.93793	24.822625	None	no	None	no	None	no	None	no	None	no	None	no
29878_2_325	ERS3328746	This manuscript	Bangladesh Surveillance 2014-2018	Clinical	22	8	2016	Bangladesh	No	Sylhet	Adhunik Zela Sadar Hospital, Hobigong	Loose watery	Some	Inaba		S		S			I	R	I		97.34	0	161	ctxB1	ICE-TET	PLE1	None	None	VC_0490-interrupted ΔVC_0491-VC_0498	ΔVC_A0455-VC_A0459	BD2	91.417688	24.373456	None	no	None	no	None	no	None	no	None	no	None	no
29878_2_328	ERS3328650	This manuscript	Bangladesh Surveillance 2014-2018	Clinical	23	11	2014	Bangladesh	No	Rajshahi	Naogaon Sadar Hospital	Loose watery	None	Ogawa											97.44	0	148	ctxB1	ICE-TET	None	None	None	VC_0490-interrupted VC_0491-ins ΔVC_0495-VC_0498	ΔVC_A0457	BD2	88.93793	24.822625	None	no	None	no	None	no	None	no	None	no	None	no
29878_2_329	ERS3328747	This manuscript	Bangladesh Surveillance 2014-2018	Clinical	12	7	2014	Bangladesh	No	Sylhet	Adhunik Zela Sadar Hospital, Hobigong	Loose watery	Some	Ogawa											97.35	0	148	ctxB1	ICE-TET	PLE1	None	None	VC_0490-interrupted VC_0491-ins ΔVC_0495-VC_0498	ΔVC_A0457	BD2	91.417688	24.373456	None	no	None	no	None	no	None	no	None	no	None	no
29878_2_33	ERS3328673	This manuscript	Bangladesh Surveillance 2014-2018	Clinical	15	6	2015	Bangladesh	No	Rajshahi	Naogaon Sadar Hospital	Loose watery	Some	Ogawa											97.4	0	153	ctxB1	ICE-TET	PLE1	None	None	VC_0490-interrupted ΔVC_0491-VC_0498	ΔVC_A0457	BD2	88.93793	24.822625	None	no	None	no	None	no	None	no	None	no	None	no
29878_2_332	ERS3328651	This manuscript	Bangladesh Surveillance 2014-2018	Clinical	19	7	2014	Bangladesh	No	Rajshahi	Naogaon Sadar Hospital	Rice watery	Some	Inaba											96.51	0	150	ctxB1	ICE-TET	PLE1	None	Yes	VC_0490-interrupted ΔVC_0495-VC_0498	ΔVC_A0457	BD2	88.93793	24.822625	None	no	None	no	None	no	None	no	None	no	None	no
29878_2_333	ERS3328748	This manuscript	Bangladesh Surveillance 2014-2018	Clinical	14	11	2016	Bangladesh	No	Sylhet	Adhunik Zela Sadar Hospital, Hobigong	Loose watery	None	Inaba											97.41	0	157	ctxB1	ICE-TET	PLE1	None	None	VC_0490-interrupted ΔVC_0491-VC_0498	ΔVC_A0457	BD2	91.417688	24.373456	None	no	None	no	None	no	None	no	None	no	None	no
29878_2_336	ERS3328652	This manuscript	Bangladesh Surveillance 2014-2018	Clinical	23	11	2014	Bangladesh	No	Rajshahi	Naogaon Sadar Hospital	Loose watery	None	Ogawa		S		S		S	I	R	I	R	97.49	0	150	ctxB1	ICE-TET	None	None	None	VC_0490-interrupted VC_0491-ins ΔVC_0495-VC_0498	ΔVC_A0457	BD2	88.93793	24.822625	None	no	None	no	None	no	None	no	None	no	None	no
29878_2_337	ERS3328749	This manuscript	Bangladesh Surveillance 2014-2018	Clinical	30	8	2016	Bangladesh	No	Rajshahi	Naogaon Sadar Hospital	Rice watery	Some	Inaba											96.19	0	161	ctxB1	ICE-TET	PLE1	None	None	VC_0490-interrupted ΔVC_0491-VC_0498	ΔVC_A0455-VC_A0459	BD2	88.93793	24.822625	None	no	None	no	None	no	None	no	None	no	None	no
29878_2_340	ERS3328653	This manuscript	Bangladesh Surveillance 2014-2018	Clinical	14	10	2014	Bangladesh	No	Rajshahi	Naogaon Sadar Hospital	Loose watery	None	Ogawa											96.55	0	148	ctxB1	ICE-TET	PLE1	None	Yes	VC_0490-interrupted ΔVC_0495-VC_0498	ΔVC_A0457	BD2	88.93793	24.822625	None	no	None	no	None	no	None	no	None	no	None	no
29878_2_341	ERR11850109	This manuscript	Bangladesh Surveillance 2014-2018	Clinical	3	1	2017	Bangladesh	No	Chittagong	District Sadar Hospital, Cox's bazzar	Rice watery	Some	Inaba											97.3	0	156	ctxB1	ICE-TET	PLE1	None	None	VC_0490-interrupted ΔVC_0491-VC_0498	ΔVC_A0457	BD2	91.976834	21.44159	None	no	None	no	None	no	None	no	None	no	None	no
29878_2_344	ERS3328654	This manuscript	Bangladesh Surveillance 2014-2018	Clinical	17	11	2014	Bangladesh	No	Rajshahi	Naogaon Sadar Hospital	Loose watery	None	Ogawa											97.5	0	150	ctxB1	ICE-TET	None	None	None	VC_0490-interrupted VC_0491-ins ΔVC_0495-VC_0498	ΔVC_A0457	BD2	88.93793	24.822625	None	no	None	no	None	no	None	no	None	no	None	no
29878_2_345	ERS3328655	This manuscript	Bangladesh Surveillance 2014-2018	Clinical	14	10	2014	Bangladesh	No	Rajshahi	Naogaon Sadar Hospital	Rice watery	None	Ogawa											97.27	0	151	ctxB1	ICE-TET	PLE1	None	None	VC_0490-interrupted ΔVC_0495-VC_0498	ΔVC_A0457	BD2	88.93793	24.822625	None	no	None	no	None	no	None	no	None	no	None	no
29878_2_346	ERR11850110	This manuscript	Bangladesh Surveillance 2014-2018	Clinical	10	6	2017	Bangladesh	No	Chittagong	District Sadar Hospital, Cox's bazzar	Rice watery	Severe	Inaba											97.4	0	160	ctxB1	ICE-TET	None	None	None	VC_0490-interrupted ΔVC_0491-VC_0498	ΔVC_A0457	BD2	91.976834	21.44159	None	no	None	no	None	no	None	no	None	no	None	no
29878_2_349	ERS3328656	This manuscript	Bangladesh Surveillance 2014-2018	Clinical	17	11	2014	Bangladesh	No	Rajshahi	Naogaon Sadar Hospital	Loose watery	None	Ogawa		S		S		S	I	R	I	R	97.48	0	151	ctxB1	ICE-TET	None	None	None	VC_0490-interrupted VC_0491-ins ΔVC_0495-VC_0498	ΔVC_A0457	BD2	88.93793	24.822625	None	no	None	no	None	no	None	no	None	no	None	no
29878_2_350	ERR11850111	This manuscript	Bangladesh Surveillance 2014-2018	Clinical	3	1	2017	Bangladesh	No	Chittagong	District Sadar Hospital, Cox's bazzar	Rice watery	None	Inaba											97.27	0	158	ctxB1	ICE-TET	PLE1	None	None	VC_0490-interrupted ΔVC_0491-VC_0498	ΔVC_A0457	BD2	91.976834	21.44159	None	no	None	no	None	no	None	no	None	no	None	no
29878_2_353	ERS3328657	This manuscript	Bangladesh Surveillance 2014-2018	Clinical	5	1	2015	Bangladesh	No	Sylhet	Adhunik Zela Sadar Hospital, Hobigong	Loose watery	Some	Ogawa											96.57	0	148	ctxB1	ICE-TET	PLE1	None	Yes	VC_0490-interrupted ΔVC_0495-VC_0498	ΔVC_A0457	BD2	91.417688	24.373456	None	no	None	no	None	no	None	no	None	no	None	no
29878_2_354	ERR11850112	This manuscript	Bangladesh Surveillance 2014-2018	Clinical	7	5	2017	Bangladesh	No	Chittagong	District Sadar Hospital, Cox's bazzar	Rice watery	Some	Inaba											97.35	0	159	ctxB1	ICE-TET	None	None	None	VC_0490-interrupted ΔVC_0491-VC_0498	ΔVC_A0457	BD2	91.976834	21.44159	None	no	None	no	None	no	None	no	None	no	None	no
29878_2_357	ERS3328658	This manuscript	Bangladesh Surveillance 2014-2018	Clinical	23	8	2014	Bangladesh	No	Sylhet	Adhunik Zela Sadar Hospital, Hobigong	Loose watery	Some	Ogawa		S		S		S	I	R	I	R	97.39	0	148	ctxB1	ICE-TET	PLE1	None	None	VC_0490-interrupted VC_0491-ins ΔVC_0495-VC_0498	ΔVC_A0457	BD2	91.417688	24.373456	None	no	None	no	None	no	None	no	None	no	None	no
29878_2_358	ERS3328754	This manuscript	Bangladesh Surveillance 2014-2018	Clinical	29	8	2016	Bangladesh	No	Rajshahi	Naogaon Sadar Hospital	Rice watery	Some	Inaba											94.65	0	163	ctxB1	ICE-TET	PLE1	None	None	VC_0490-interrupted ΔVC_0491-VC_0498	ΔVC_A0455-VC_A0459	BD2	88.93793	24.822625	None	no	None	no	None	no	None	no	None	no	None	no
29878_2_361	ERS3328659	This manuscript	Bangladesh Surveillance 2014-2018	Clinical	22	12	2014	Bangladesh	No	Sylhet	Adhunik Zela Sadar Hospital, Hobigong	Loose watery	Some	Ogawa											97.28	0	148	ctxB1	ICE-TET	PLE1	None	None	VC_0490-interrupted ΔVC_0495-VC_0498	ΔVC_A0457	BD2	91.417688	24.373456	None	no	None	no	None	no	None	no	None	no	None	no
29878_2_362	ERS3328755	This manuscript	Bangladesh Surveillance 2014-2018	Clinical	28	8	2016	Bangladesh	No	Rajshahi	Naogaon Sadar Hospital	Rice watery	Some	Inaba		S		S		S	I	R	S	R	95.22	0	163	ctxB1	ICE-TET	PLE1	pSA7G1	None	VC_0490-interrupted ΔVC_0491-VC_0498	ΔVC_A0455-VC_A0459	BD2	88.93793	24.822625	None	no	None	no	None	no	None	no	None	no	None	no
29878_2_365	ERS3328660	This manuscript	Bangladesh Surveillance 2014-2018	Clinical	11	10	2014	Bangladesh	No	Sylhet	Adhunik Zela Sadar Hospital, Hobigong	Loose watery	Some	Ogawa											94.1	0	147	ctxB1	ICE-TET	PLE1	None	Yes	VC_0490-interrupted ΔVC_0495-VC_0498	ΔVC_A0457	BD2	91.417688	24.373456	None	no	None	no	None	no	None	no	None	no	None	no
29878_2_366	ERS3328756	This manuscript	Bangladesh Surveillance 2014-2018	Clinical	28	7	2016	Bangladesh	No	Rajshahi	Naogaon Sadar Hospital	Rice watery	Some	Inaba											97.17	0	162	ctxB1	ICE-TET	PLE1	None	None	VC_0490-interrupted ΔVC_0491-VC_0498	ΔVC_A0455-VC_A0459	BD2	88.93793	24.822625	None	no	None	no	None	no	None	no	None	no	None	no
29878_2_369	ERS3328661	This manuscript	Bangladesh Surveillance 2014-2018	Clinical	18	8	2014	Bangladesh	No	Sylhet	Adhunik Zela Sadar Hospital, Hobigong	Loose watery	Some	Ogawa											97.37	0	146	ctxB1	ICE-TET	PLE1	None	None	VC_0490-interrupted VC_0491-ins ΔVC_0495-VC_0498	ΔVC_A0457	BD2	91.417688	24.373456	None	no	None	no	None	no	None	no	None	no	None	no
29878_2_37	ERS3328674	This manuscript	Bangladesh Surveillance 2014-2018	Clinical	11	5	2014	Bangladesh	No	Sylhet	Adhunik Zela Sadar Hospital, Hobigong	Loose watery	Severe	Ogawa		S		S		S	I	R	I	R	97.37	0	147	ctxB1	ICE-TET	PLE1	None	None	VC_0490-interrupted ΔVC_0495-VC_0498	ΔVC_A0457	BD2	91.417688	24.373456	None	no	None	no	None	no	None	no	None	no	None	no
29878_2_370	ERR11850113	This manuscript	Bangladesh Surveillance 2014-2018	Clinical	5	12	2016	Bangladesh	No	Chittagong	District Sadar Hospital, Cox's bazzar	Rice watery	Some	Inaba											97.32	0	159	ctxB1	ICE-TET	PLE1	None	None	VC_0490-interrupted ΔVC_0491-VC_0498	ΔVC_A0457	BD2	91.976834	21.44159	None	no	None	no	None	no	None	no	None	no	None	no
29878_2_373	ERS3328662	This manuscript	Bangladesh Surveillance 2014-2018	Clinical	25	5	2015	Bangladesh	No	Rajshahi	Naogaon Sadar Hospital	Loose watery	Some	Ogawa											97.36	0	157	ctxB1	ICE-TET	PLE1	None	None	VC_0490-interrupted ΔVC_0491-VC_0498	ΔVC_A0457	BD2	88.93793	24.822625	None	no	None	no	None	no	None	no	None	no	None	no
29878_2_374	ERR11850114	This manuscript	Bangladesh Surveillance 2014-2018	Clinical	4	7	2017	Bangladesh	Yes	Chittagong	District Sadar Hospital, Cox's bazzar	Rice watery	Severe	Inaba											83.21	13.04	160	ctxB1	ICE-TET	None	None	None			Not included in tree	91.976834	21.44159	.	yes	.	yes	A52S	yes	R232Q	yes	.	yes	.	yes
29878_2_377	ERS3328663	This manuscript	Bangladesh Surveillance 2014-2018	Clinical	25	8	2014	Bangladesh	No	Sylhet	Adhunik Zela Sadar Hospital, Hobigong	Loose watery	Some	Ogawa											97.38	0	146	ctxB1	ICE-TET	PLE1	None	None	VC_0490-interrupted VC_0491-ins ΔVC_0495-VC_0498	ΔVC_A0457	BD2	91.417688	24.373456	None	no	None	no	None	no	None	no	None	no	None	no
29878_2_378	ERR11850115	This manuscript	Bangladesh Surveillance 2014-2018	Clinical	8	5	2017	Bangladesh	No	Chittagong	District Sadar Hospital, Cox's bazzar	Rice watery	Some	Inaba		S		S		I	I	R	S	R	97.34	0	160	ctxB1	ICE-TET	None	None	None	VC_0490-interrupted ΔVC_0491-VC_0498	ΔVC_A0457	BD2	91.976834	21.44159	None	no	None	no	None	no	None	no	None	no	None	no
29878_2_381	ERS3328664	This manuscript	Bangladesh Surveillance 2014-2018	Clinical	27	6	2015	Bangladesh	No	Rajshahi	Naogaon Sadar Hospital	Loose watery	Some	Ogawa											97.45	0	151	ctxB1	ICE-TET	None	None	None	VC_0490-interrupted VC_0491-ins ΔVC_0495-VC_0498	ΔVC_A0457	BD2	88.93793	24.822625	None	no	None	no	None	no	None	no	None	no	None	no
29878_2_382	ERR11850116	This manuscript	Bangladesh Surveillance 2014-2018	Clinical	8	5	2017	Bangladesh	No	Chittagong	District Sadar Hospital, Cox's bazzar	Rice watery	Some	Inaba											97.41	0	159	ctxB1	ICE-TET	None	None	None	VC_0490-interrupted ΔVC_0491-VC_0498	ΔVC_A0457	BD2	91.976834	21.44159	None	no	None	no	None	no	None	no	None	no	None	no
29878_2_41	ERS3328675	This manuscript	Bangladesh Surveillance 2014-2018	Clinical	4	10	2017	Bangladesh	No	Dhaka	250 Bed General Hospital, Tangail	Loose watery	Some	Inaba											97.18	0	163	ctxB1	ICE-TET	PLE1	None	None	VC_0490-interrupted ΔVC_0491-VC_0498	ΔVC_A0457	BD2	89.924837	24.264324	None	no	None	no	None	no	None	no	None	no	None	no
29878_2_45	ERS3328676	This manuscript	Bangladesh Surveillance 2014-2018	Clinical	2	10	2017	Bangladesh	No	Dhaka	250 Bed General Hospital, Tangail	Loose watery	Some	Inaba											97.26	0	160	ctxB1	ICE-TET	PLE1	None	None	VC_0490-interrupted ΔVC_0491-VC_0498	ΔVC_A0457	BD2	89.924837	24.264324	None	no	None	no	None	no	None	no	None	no	None	no
29878_2_49	ERS3328677	This manuscript	Bangladesh Surveillance 2014-2018	Clinical	30	5	2017	Bangladesh	No	Barisal	Mathbaria Upozilla Health Complex, Pirojpur	Loose watery	Some	Inaba											97.39	0	161	ctxB1	ICE-TET	PLE1	None	None	VC_0490-interrupted ΔVC_0491-VC_0498	ΔVC_A0457	BD2	89.95365	23.78008	None	no	None	no	None	no	None	no	None	no	None	no
29878_2_5	ERS3328666	This manuscript	Bangladesh Surveillance 2014-2018	Clinical	27	12	2014	Bangladesh	No	Sylhet	Adhunik Zela Sadar Hospital, Hobigong	Loose watery	Some	Ogawa											96.68	0	149	ctxB1	ICE-TET	None	None	Yes	VC_0490-interrupted ΔVC_0495-VC_0498	ΔVC_A0457	BD2	91.417688	24.373456	None	no	None	no	None	no	None	no	None	no	None	no
29878_2_54	ERS3328678	This manuscript	Bangladesh Surveillance 2014-2018	Clinical	17	10	2017	Bangladesh	No	Dhaka	250 Bed General Hospital, Tangail	Rice watery	Some	Inaba											97.26	0	161	ctxB1	ICE-TET	PLE1	None	None	VC_0490-interrupted ΔVC_0491-VC_0498	ΔVC_A0457	BD2	89.924837	24.264324	None	no	None	no	None	no	None	no	None	no	None	no
29878_2_58	ERS3328679	This manuscript	Bangladesh Surveillance 2014-2018	Clinical	23	5	2018	Bangladesh	No	Khulna	250 Bed General Hospital, Meherpur	Rice watery	Some	Ogawa											99.04	0	161	ctxB7	ICE-GEN	None	None	None	ΔVC_0495-VC_0512	WT	sBD1	88.642398	23.778352	None	no	None	no	None	no	None	no	None	no	None	no
29878_2_62	ERS3328680	This manuscript	Bangladesh Surveillance 2014-2018	Clinical	4	10	2017	Bangladesh	No	Dhaka	250 Bed General Hospital, Tangail	Loose watery	Some	Inaba											97.28	0	162	ctxB1	ICE-TET	PLE1	None	None	VC_0490-interrupted ΔVC_0491-VC_0498	ΔVC_A0457	BD2	89.924837	24.264324	None	no	None	no	None	no	None	no	None	no	None	no
29878_2_66	ERS3328681	This manuscript	Bangladesh Surveillance 2014-2018	Clinical	10	10	2017	Bangladesh	No	Dhaka	250 Bed General Hospital, Tangail	Loose watery	Some	Inaba											97.33	0	163	ctxB1	ICE-TET	PLE1	None	None	VC_0490-interrupted ΔVC_0491-VC_0498	ΔVC_A0457	BD2	89.924837	24.264324	None	no	None	no	None	no	None	no	None	no	None	no
29878_2_70	ERS3328682	This manuscript	Bangladesh Surveillance 2014-2018	Clinical	26	9	2017	Bangladesh	No	Chittagong	General Hospital Comilla	Loose watery	Some	Inaba											97.29	0	160	ctxB1	ICE-TET	PLE1	None	None	VC_0490-interrupted ΔVC_0491-VC_0498	ΔVC_A0457	BD2	91.182037	23.455959	None	no	None	no	None	no	None	no	None	no	None	no
29878_2_74	ERS3328683	This manuscript	Bangladesh Surveillance 2014-2018	Clinical	25	9	2017	Bangladesh	No	Dhaka	250 Bed General Hospital, Tangail	Rice watery	Severe	Inaba											97.33	0	161	ctxB1	ICE-TET	PLE1	None	None	VC_0490-interrupted ΔVC_0491-VC_0498	ΔVC_A0457	BD2	89.924837	24.264324	None	no	None	no	None	no	None	no	None	no	None	no
29878_2_78	ERS3328684	This manuscript	Bangladesh Surveillance 2014-2018	Clinical	7	10	2017	Bangladesh	No	Dhaka	250 Bed General Hospital, Tangail	Loose watery	None	Inaba											97.1	0	160	ctxB1	ICE-TET	PLE1	None	None	VC_0490-interrupted ΔVC_0491-VC_0498	ΔVC_A0457	BD2	89.924837	24.264324	None	no	None	no	None	no	None	no	None	no	None	no
29878_2_82	ERS3328685	This manuscript	Bangladesh Surveillance 2014-2018	Clinical	16	10	2017	Bangladesh	No	Dhaka	250 Bed General Hospital, Tangail	Loose watery	Some	Inaba											97.32	0	162	ctxB1	ICE-TET	PLE1	None	None	VC_0490-interrupted ΔVC_0491-VC_0498	ΔVC_A0457	BD2	89.924837	24.264324	None	no	None	no	None	no	None	no	None	no	None	no
29878_2_86	ERS3328686	This manuscript	Bangladesh Surveillance 2014-2018	Clinical	26	10	2016	Bangladesh	No	Dhaka	250 Bed General Hospital, Tangail	Loose watery	Some	Inaba											97.33	0	164	ctxB1	ICE-TET	PLE1	None	None	VC_0490-interrupted ΔVC_0491-VC_0498	ΔVC_A0455-VC_A0459	BD2	89.924837	24.264324	None	no	None	no	None	no	None	no	None	no	None	no
29878_2_89	ERS3329080	This manuscript	Bangladesh Surveillance 2014-2018	Clinical	20	8	2017	Bangladesh	No	Dhaka	General Hospital, Narayangong	Loose watery	Severe	Inaba											97.43	0	164	ctxB1	ICE-TET	None	None	None	VC_0490-interrupted ΔVC_0491-VC_0498	ΔVC_A0457	BD2	90.501208	23.624553	None	no	None	no	None	no	None	no	None	no	None	no
29878_2_9	ERS3328667	This manuscript	Bangladesh Surveillance 2014-2018	Clinical	21	10	2014	Bangladesh	No	Sylhet	Adhunik Zela Sadar Hospital, Hobigong	Loose watery	Some	Ogawa											95.31	0	146	ctxB1	ICE-TET	PLE1	None	Yes	VC_0490-interrupted ΔVC_0495-VC_0498	ΔVC_A0457	BD2	91.417688	24.373456	None	no	None	no	None	no	None	no	None	no	None	no
29878_2_90	ERR11850107	This manuscript	Bangladesh Surveillance 2014-2018	Clinical	2	8	2017	Bangladesh	No	Chittagong	District Sadar Hospital, Cox's bazzar	Rice watery	Some	Inaba		S		S		I	I	R	I	R	97.41	0	160	ctxB1	ICE-TET	None	None	None	VC_0490-interrupted ΔVC_0491-VC_0498	ΔVC_A0457	BD2	91.976834	21.44159	None	no	None	no	None	no	None	no	None	no	None	no
29878_2_93	ERS3329367	This manuscript	Bangladesh Surveillance 2014-2018	Clinical	21	4	2015	Bangladesh	No	Dhaka	Uttara Adhunik Medical College Hospital	Loose watery	Some	Ogawa											97.37	0	151	ctxB1	ICE-TET	PLE1	None	None	VC_0490-interrupted ΔVC_0491-VC_0498	ΔVC_A0457	BD2	90.396747	23.874816	None	no	None	no	None	no	None	no	None	no	None	no
29878_2_94	ERR11850108	This manuscript	Bangladesh Surveillance 2014-2018	Clinical	16	11	2016	Bangladesh	No	Chittagong	District Sadar Hospital, Cox's bazzar	Rice watery	Some	Inaba		S		S		S	I	R	S	R	97.3	0	157	ctxB1	ICE-TET	PLE1	None	None	VC_0490-interrupted ΔVC_0491-VC_0498	ΔVC_A0457	BD2	91.976834	21.44159	None	no	None	no	None	no	None	no	None	no	None	no
29878_2_97	ERS3329368	This manuscript	Bangladesh Surveillance 2014-2018	Clinical	13	3	2017	Bangladesh	No	Sylhet	Adhunik Zela Sadar Hospital, Hobigong	Loose watery	Some	Inaba		S		S		I	I	R	I	R	97.28	0	165	ctxB1	ICE-TET	PLE1	None	None	VC_0490-interrupted ΔVC_0491-VC_0498	ΔVC_A0455-VC_A0459	BD2	91.417688	24.373456	None	no	None	no	None	no	None	no	None	no	None	no
29878_2_98	ERS3328689	This manuscript	Bangladesh Surveillance 2014-2018	Clinical	17	10	2016	Bangladesh	No	Khulna	250 Bed General Hospital, Meherpur	Rice watery	Some	Inaba											97.37	0	157	ctxB1	ICE-TET	PLE1	None	None	VC_0490-interrupted ΔVC_0491-VC_0498	ΔVC_A0457	BD2	88.642398	23.778352	None	no	None	no	None	no	None	no	None	no	None	no
29878_3_1	ERS3329439	This manuscript	Bangladesh Surveillance 2014-2018	Clinical	23	6	2018	Bangladesh	No	Chittagong	BITID, Chittagong	Loose watery	Severe	Ogawa											99.04	0	161	ctxB7	ICE-GEN	None	None	None	ΔVC_0495-VC_0512 ΔVC_0516	WT	sBD1	91.758553	22.392736	None	no	None	no	None	no	None	no	None	no	None	no
29878_3_10	ERR11850117	This manuscript	Bangladesh Surveillance 2014-2018	Clinical	27	2	2018	Bangladesh	No	Chittagong	District Sadar Hospital, Cox's bazzar	Rice watery	Some	Inaba											97.27	0	174	ctxB1	ICE-TET	None	None	None	VC_0490-interrupted ΔVC_0491-VC_0498	ΔVC_A0455-VC_A0459	BD2	91.976834	21.44159	None	no	None	no	None	no	None	no	None	no	None	no
29878_3_100	ERS3329268	This manuscript	Bangladesh Surveillance 2014-2018	Clinical	5	5	2018	Bangladesh	No	Chittagong	BITID, Chittagong	Loose watery	Some	Inaba											97.45	0	174	ctxB1	ICE-TET	None	None	None	VC_0490-interrupted ΔVC_0491-VC_0498	ΔVC_A0455-VC_A0459	BD2	91.758553	22.392736	None	no	None	no	None	no	None	no	None	no	None	no
29878_3_101	ERS3329366	This manuscript	Bangladesh Surveillance 2014-2018	Clinical	26	8	2014	Bangladesh	No	Chittagong	BITID, Chittagong	Loose watery	None	Ogawa											96.57	0	151	ctxB1	ICE-TET	PLE1	None	Yes	VC_0490-interrupted ΔVC_0495-VC_0498	ΔVC_A0457	BD2	91.758553	22.392736	None	no	None	no	None	no	None	no	None	no	None	no
29878_3_102	ERS3329464	This manuscript	Bangladesh Surveillance 2014-2018	Clinical	28	2	2018	Bangladesh	No	Khulna	Chuadanga Sadar Hospital	Loose watery	Some	Inaba											97.4	0	159	ctxB1	ICE-TET	None	None	None	VC_0490-interrupted ΔVC_0491-VC_0498	ΔVC_A0457	BD2	88.846404	23.635169	None	no	None	no	None	no	None	no	None	no	None	no
29878_3_103	ERS3329172	This manuscript	Bangladesh Surveillance 2014-2018	Clinical	20	5	2018	Bangladesh	No	Dhaka	Uttara Adhunik Medical College Hospital	Loose watery	Some	Ogawa	I	S	S	S	S	S	I				94.19	0	162	ctxB7	ICE-GEN	None	None	None	ΔVC_0495-VC_0512	WT	sBD1	90.396747	23.874816	None	no	None	no	None	no	None	no	None	no	None	no
29878_3_104	ERR11850127	This manuscript	Bangladesh Surveillance 2014-2018	Clinical	27	6	2015	Bangladesh	No	Chittagong	District Sadar Hospital, Cox's bazzar	Rice watery	None	Ogawa											97.39	0	151	ctxB1	ICE-TET	PLE1	None	None	VC_0490-interrupted ΔVC_0491-VC_0498	ΔVC_A0457	BD2	91.976834	21.44159	None	no	None	no	None	no	None	no	None	no	None	no
29878_3_105	ERS3329369	This manuscript	Bangladesh Surveillance 2014-2018	Clinical	21	1	2017	Bangladesh	No	Sylhet	Adhunik Zela Sadar Hospital, Hobigong	Loose watery	Some	Inaba		S		S		I	I	R	I	R	97.38	0	154	ctxB1	ICE-TET	PLE1	None	None	VC_0490-interrupted ΔVC_0491-VC_0498	ΔVC_A0457	BD2	91.417688	24.373456	None	no	None	no	None	no	None	no	None	no	None	no
29878_3_106	ERS3329465	This manuscript	Bangladesh Surveillance 2014-2018	Clinical	27	6	2018	Bangladesh	No	Khulna	Chuadanga Sadar Hospital	Loose watery	Some	Ogawa	I	S	S	I	I	S	I				99.03	0	163	ctxB7	ICE-GEN	None	None	None	ΔVC_0495-VC_0512	WT	sBD1	88.846404	23.635169	None	no	None	no	None	no	None	no	None	no	None	no
29878_3_107	ERS3329173	This manuscript	Bangladesh Surveillance 2014-2018	Clinical	27	7	2015	Bangladesh	No	Khulna	District Sadar Hospital, Satkhira	Loose watery	None	Ogawa		S		S		S	I	R	I	R	97.46	0	150	ctxB1	ICE-TET	PLE1	None	None	VC_0490-interrupted ΔVC_0491-VC_0498	ΔVC_A0457	BD2	89.046789	22.690323	None	no	None	no	None	no	None	no	None	no	None	no
29878_3_108	ERS3329270	This manuscript	Bangladesh Surveillance 2014-2018	Clinical	22	5	2018	Bangladesh	No	Chittagong	BITID, Chittagong	Loose watery	Severe	Inaba											97.46	0	170	ctxB1	ICE-TET	None	None	None	VC_0490-interrupted ΔVC_0491-VC_0498	ΔVC_A0455-VC_A0459	BD2	91.758553	22.392736	None	no	None	no	None	no	None	no	None	no	None	no
29878_3_109	ERS3329370	This manuscript	Bangladesh Surveillance 2014-2018	Clinical	7	9	2015	Bangladesh	No	Chittagong	BITID, Chittagong	Loose watery	Some	Ogawa		S		S			I	R	I		94.98	0	154	ctxB1	ICE-TET	PLE1	None	None	VC_0490-interrupted ΔVC_0491-VC_0498	ΔVC_A0457	BD2	91.758553	22.392736	None	no	None	no	None	no	None	no	None	no	None	no
29878_3_11	ERS3329246	This manuscript	Bangladesh Surveillance 2014-2018	Clinical	19	12	2015	Bangladesh	No	Chittagong	BITID, Chittagong	Rice watery	Some	Ogawa											94.9	0	153	ctxB1	ICE-TET	PLE1	None	None	VC_0490-interrupted ΔVC_0491-VC_0498	ΔVC_A0457	BD2	91.758553	22.392736	None	no	None	no	None	no	None	no	None	no	None	no
29878_3_110	ERS3329466	This manuscript	Bangladesh Surveillance 2014-2018	Clinical	3	4	2018	Bangladesh	No	Chittagong	General Hospital Comilla	Loose watery	Some	Ogawa	I	S	S	S	S	S	I				99.01	0	163	ctxB7	ICE-GEN	None	None	None	ΔVC_0495-VC_0512	WT	sBD1	91.182037	23.455959	None	no	None	no	None	no	None	no	None	no	None	no
29878_3_111	ERS3329174	This manuscript	Bangladesh Surveillance 2014-2018	Clinical	31	5	2015	Bangladesh	Yes	Chittagong	BITID, Chittagong	Loose watery	None	Ogawa											51.59	41.5	151	ctxB1	ICE-TET	PLE1	None	None			Not included in tree	91.758553	22.392736	.	yes	.	yes	.	yes	R232Q	yes	.	yes	.	yes
29878_3_112	ERS3329271	This manuscript	Bangladesh Surveillance 2014-2018	Clinical	15	5	2018	Bangladesh	No	Chittagong	BITID, Chittagong	Loose watery	Severe	Inaba											97.19	0	169	ctxB1	ICE-TET	None	None	None	VC_0490-interrupted ΔVC_0491-VC_0498	ΔVC_A0455-VC_A0459	BD2	91.758553	22.392736	None	no	None	no	None	no	None	no	None	no	None	no
29878_3_113	ERS3329371	This manuscript	Bangladesh Surveillance 2014-2018	Clinical	7	2	2018	Bangladesh	No	Rajshahi	Naogaon Sadar Hospital	Rice watery	Some	Inaba											97.44	0	158	ctxB1	ICE-TET	None	None	None	VC_0490-interrupted ΔVC_0491-VC_0498	ΔVC_A0457	BD2	88.93793	24.822625	None	no	None	no	None	no	None	no	None	no	None	no
29878_3_114	ERS3329467	This manuscript	Bangladesh Surveillance 2014-2018	Clinical	NA	NA	NA	Bangladesh	No																97.47	0	159	ctxB1	ICE-TET	None	None	None	VC_0490-interrupted ΔVC_0491-VC_0498	ΔVC_A0457	BD2	NA	NA	None	no	None	no	None	no	None	no	None	no	None	no
29878_3_115	ERR11850128	This manuscript	Bangladesh Surveillance 2014-2018	Clinical	17	9	2017	Bangladesh	No	Chittagong	District Sadar Hospital, Cox's bazzar	Rice watery	Some	Inaba											97.43	0	163	ctxB1	ICE-TET	None	None	None	VC_0490-interrupted ΔVC_0491-VC_0498	ΔVC_A0457	BD2	91.976834	21.44159	None	no	None	no	None	no	None	no	None	no	None	no
29878_3_116	ERR11850129	This manuscript	Bangladesh Surveillance 2014-2018	Clinical	24	11	2014	Bangladesh	No	Chittagong	District Sadar Hospital, Cox's bazzar	Rice watery	Some	Ogawa		S		S			I	R	I		96.65	0	150	ctxB1	ICE-TET	None	None	Yes	VC_0490-interrupted VC_0491-ins ΔVC_0495-VC_0498	ΔVC_A0457	BD2	91.976834	21.44159	None	no	None	no	None	no	None	no	None	no	None	no
29878_3_117	ERS3329372	This manuscript	Bangladesh Surveillance 2014-2018	Clinical	7	3	2018	Bangladesh	No	Rajshahi	Naogaon Sadar Hospital	Rice watery	Some	Inaba	S	S	S	I	S	S	I				99.07	0	163	ctxB1	None	None	None	None	VC_0490-interrupted ΔVC_0491-VC_0498	ΔVC_A0457	BD2	88.93793	24.822625	None	no	None	no	None	no	None	no	None	no	None	no
29878_3_118	ERS3329468	This manuscript	Bangladesh Surveillance 2014-2018	Clinical	20	1	2018	Bangladesh	No	Khulna	Chuadanga Sadar Hospital	Loose watery	Some	Inaba											97.29	0	161	ctxB1	ICE-TET	PLE1	None	None	VC_0490-interrupted ΔVC_0491-VC_0498	ΔVC_A0457	BD2	88.846404	23.635169	None	no	None	no	None	no	None	no	None	no	None	no
29878_3_119	ERS3329176	This manuscript	Bangladesh Surveillance 2014-2018	Clinical	6	4	2015	Bangladesh	No	Barisal	250 Bed Sadar Hospital, Patuakhali	Rice watery	Some	Ogawa											97.42	0	149	ctxB1	ICE-TET	PLE1	None	None	VC_0490-interrupted ΔVC_0491-VC_0498	ΔVC_A0457	BD2	90.32737	22.358846	None	no	None	no	None	no	None	no	None	no	None	no
29878_3_12	ERS3329342	This manuscript	Bangladesh Surveillance 2014-2018	Clinical	9	4	2018	Bangladesh	No	Dhaka	General Hospital, Narayangong	Rice watery	Severe	Inaba											99.05	0	160	ctxB1	None	None	None	None	VC_0490-interrupted ΔVC_0491-VC_0498	ΔVC_A0457	BD2	90.501208	23.624553	None	no	None	no	None	no	None	no	None	no	None	no
29878_3_120	ERS3329273	This manuscript	Bangladesh Surveillance 2014-2018	Clinical	26	1	2015	Bangladesh	No	Barisal	250 Bed Sadar Hospital, Patuakhali	Loose watery	None	Ogawa											97.4	0	151	ctxB1	ICE-TET	PLE1	None	None	VC_0490-interrupted VC_0491-ins ΔVC_0495-VC_0498	ΔVC_A0457	BD2	90.32737	22.358846	None	no	None	no	None	no	None	no	None	no	None	no
29878_3_121	ERS3329373	This manuscript	Bangladesh Surveillance 2014-2018	Clinical	30	8	2014	Bangladesh	No	Chittagong	BITID, Chittagong	Loose watery	None	Ogawa		S		S			I	R	I		96.57	0	150	ctxB1	ICE-TET	PLE1	None	Yes	VC_0490-interrupted ΔVC_0495-VC_0498	ΔVC_A0457	BD2	91.758553	22.392736	None	no	None	no	None	no	None	no	None	no	None	no
29878_3_122	ERS3329469	This manuscript	Bangladesh Surveillance 2014-2018	Clinical	10	4	2018	Bangladesh	No	Khulna	Upozilla Health Complex, Chaugacha, Jessore	Loose watery	Some	Ogawa	I	S	I	I	R	S	I				99.03	0	161	ctxB7	ICE-GEN	None	None	None	ΔVC_0495-VC_0512	WT	sBD1	89.02446	23.259575	None	no	None	no	None	no	None	no	None	no	None	no
29878_3_123	ERS3329177	This manuscript	Bangladesh Surveillance 2014-2018	Clinical	24	11	2014	Bangladesh	No	Barisal	250 Bed Sadar Hospital, Patuakhali	Loose watery	None	Ogawa											97.28	0	149	ctxB1	ICE-TET	PLE1	None	None	VC_0490-interrupted ΔVC_0495-VC_0498	ΔVC_A0457	BD2	90.32737	22.358846	None	no	None	no	None	no	None	no	None	no	None	no
29878_3_124	ERS3329274	This manuscript	Bangladesh Surveillance 2014-2018	Clinical	13	5	2018	Bangladesh	No	Chittagong	BITID, Chittagong	Loose watery	Some	Inaba	S	S	S	S	S	I	I				97.46	0	171	ctxB1	ICE-TET	None	None	None	VC_0490-interrupted ΔVC_0491-VC_0498	ΔVC_A0455-VC_A0459	BD2	91.758553	22.392736	None	no	None	no	None	no	None	no	None	no	None	no
29878_3_125	ERS3329374	This manuscript	Bangladesh Surveillance 2014-2018	Clinical	19	12	2015	Bangladesh	No	Chittagong	BITID, Chittagong	Loose watery	Some	Ogawa											93.95	0	153	ctxB1	ICE-TET	PLE1	None	None	VC_0490-interrupted ΔVC_0491-VC_0498	ΔVC_A0457	BD2	91.758553	22.392736	None	no	None	no	None	no	None	no	None	no	None	no
29878_3_126	ERS3329470	This manuscript	Bangladesh Surveillance 2014-2018	Clinical	14	2	2018	Bangladesh	No	Khulna	250 Bed General Hospital, Kustia	Loose watery	None	Inaba											97.43	0	159	ctxB1	ICE-TET	None	None	None	VC_0490-interrupted ΔVC_0491-VC_0498	ΔVC_A0457	BD2	89.124264	23.901199	None	no	None	no	None	no	None	no	None	no	None	no
29878_3_127	ERS3329178	This manuscript	Bangladesh Surveillance 2014-2018	Clinical	8	5	2018	Bangladesh	No	Dhaka	Dhaka Medical College Hospital	Loose watery	Some	Ogawa											99.04	0	161	ctxB7	ICE-GEN	None	None	None	ΔVC_0495-VC_0512	WT	sBD1	90.397008	23.725392	None	no	None	no	None	no	None	no	None	no	None	no
29878_3_128	ERR11850130	This manuscript	Bangladesh Surveillance 2014-2018	Clinical	22	7	2014	Bangladesh	No	Chittagong	District Sadar Hospital, Cox's bazzar	Rice watery	None	Inaba											96.45	0	150	ctxB1	ICE-TET	PLE1	None	Yes	VC_0490-interrupted ΔVC_0495-VC_0498	ΔVC_A0457	BD2	91.976834	21.44159	None	no	None	no	None	no	None	no	None	no	None	no
29878_3_129	ERS3329375	This manuscript	Bangladesh Surveillance 2014-2018	Clinical	14	6	2015	Bangladesh	No	Chittagong	BITID, Chittagong	Loose watery	None	Ogawa											97.15	0	150	ctxB1	ICE-TET	PLE1	None	None	VC_0490-interrupted ΔVC_0491-VC_0498 VC_0512-ins	ΔVC_A0457	BD2	91.758553	22.392736	None	no	None	no	None	no	None	no	None	no	None	no
29878_3_13	ERS3329442	This manuscript	Bangladesh Surveillance 2014-2018	Clinical	2	4	2018	Bangladesh	No	Barisal	250 Bed Sadar Hospital, Patuakhali	Rice watery	None	Inaba											98.57	0	166	ctxB1	None	None	None	None	VC_0490-interrupted ΔVC_0491-VC_0498	ΔVC_A0457	BD2	90.32737	22.358846	None	no	None	no	None	no	None	no	None	no	None	no
29878_3_130	ERS3329471	This manuscript	Bangladesh Surveillance 2014-2018	Clinical	26	5	2018	Bangladesh	No	Khulna	Chuadanga Sadar Hospital	Loose watery	Some	Ogawa											99.03	0	162	ctxB7	ICE-GEN	None	None	None	ΔVC_0495-VC_0512	WT	sBD1	88.846404	23.635169	None	no	None	no	None	no	None	no	None	no	None	no
29878_3_131	ERS3329179	This manuscript	Bangladesh Surveillance 2014-2018	Clinical	25	10	2014	Bangladesh	No	Chittagong	BITID, Chittagong	Loose watery	None	Ogawa											96.58	0	147	ctxB1	ICE-TET	PLE1	None	Yes	VC_0490-interrupted ΔVC_0495-VC_0498	ΔVC_A0457	BD2	91.758553	22.392736	None	no	None	no	None	no	None	no	None	no	None	no
29878_3_132	ERS3329276	This manuscript	Bangladesh Surveillance 2014-2018	Clinical	3	6	2018	Bangladesh	No	Dhaka	Uttara Adhunik Medical College Hospital	Loose watery	Severe	Ogawa											99.04	0	163	ctxB7	ICE-GEN	None	None	None	ΔVC_0495-VC_0512	WT	sBD1	90.396747	23.874816	None	no	None	no	None	no	None	no	None	no	None	no
29878_3_133	ERS3329376	This manuscript	Bangladesh Surveillance 2014-2018	Clinical	6	2	2018	Bangladesh	No	Rajshahi	Naogaon Sadar Hospital	Rice watery	Some	Inaba	S	S	S	S	S	R	I				96.68	0	158	ctxB1	ICE-TET	None	None	None	VC_0490-interrupted ΔVC_0491-VC_0498	ΔVC_A0457	BD2	88.93793	24.822625	None	no	None	no	None	no	None	no	None	no	None	no
29878_3_134	ERS3329472	This manuscript	Bangladesh Surveillance 2014-2018	Clinical	20	5	2018	Bangladesh	No	Dhaka	General Hospital, Narayangong	Rice watery	Severe	Ogawa											99.02	0	160	ctxB7	ICE-GEN	None	None	None	ΔVC_0495-VC_0512	WT	sBD1	90.501208	23.624553	None	no	None	no	None	no	None	no	None	no	None	no
29878_3_135	ERS3329180	This manuscript	Bangladesh Surveillance 2014-2018	Clinical	31	10	2017	Bangladesh	No	Chittagong	BITID, Chittagong	Loose watery	Some	Inaba											97.46	0	168	ctxB1	ICE-TET	None	None	None	VC_0490-interrupted ΔVC_0491-VC_0498	ΔVC_A0455-VC_A0459	BD2	91.758553	22.392736	None	no	None	no	None	no	None	no	None	no	None	no
29878_3_136	ERR11850131	This manuscript	Bangladesh Surveillance 2014-2018	Clinical	18	5	2015	Bangladesh	No	Chittagong	District Sadar Hospital, Cox's bazzar	Rice watery	Some	Ogawa											97.43	0	152	ctxB1	ICE-TET	PLE1	None	None	VC_0490-interrupted ΔVC_0491-VC_0498	ΔVC_A0457	BD2	91.976834	21.44159	None	no	None	no	None	no	None	no	None	no	None	no
29878_3_137	ERS3329377	This manuscript	Bangladesh Surveillance 2014-2018	Clinical	12	6	2017	Bangladesh	No	Chittagong	BITID, Chittagong	Loose watery	None	Inaba		S		S		I	I	R	I	R	97.3	0	167	ctxB1	ICE-TET	PLE1	None	None	VC_0490-interrupted ΔVC_0491-VC_0498	ΔVC_A0455-VC_A0459	BD2	91.758553	22.392736	None	no	None	no	None	no	None	no	None	no	None	no
29878_3_138	ERS3329473	This manuscript	Bangladesh Surveillance 2014-2018	Clinical	23	5	2018	Bangladesh	No	Khulna	Chuadanga Sadar Hospital	Loose watery	Some	Ogawa											98.81	0	161	ctxB7	ICE-GEN	None	None	None	ΔVC_0495-VC_0512	WT	sBD1	88.846404	23.635169	None	no	None	no	None	no	None	no	None	no	None	no
29878_3_139	ERS3329181	This manuscript	Bangladesh Surveillance 2014-2018	Clinical	4	7	2015	Bangladesh	No	Khulna	District Sadar Hospital, Satkhira	Loose watery	None	Ogawa		S		S		S	I	R	I	R	97.28	0	153	ctxB1	ICE-TET	PLE1	None	None	VC_0490-interrupted ΔVC_0491-VC_0498	ΔVC_A0457	BD2	89.046789	22.690323	None	no	None	no	None	no	None	no	None	no	None	no
29878_3_14	ERS3329150	This manuscript	Bangladesh Surveillance 2014-2018	Clinical	23	5	2018	Bangladesh	No	Sylhet	Adhunik Zela Sadar Hospital, Hobigong	Rice watery	Some	Ogawa											98.82	0	161	ctxB7	ICE-GEN	None	None	None	ΔVC_0495-VC_0512	WT	sBD1	91.417688	24.373456	None	no	None	no	None	no	None	no	None	no	None	no
29878_3_140	ERS3329278	This manuscript	Bangladesh Surveillance 2014-2018	Clinical	10	10	2017	Bangladesh	No	Rajshahi	Naogaon Sadar Hospital	Rice watery	Some	Inaba		S		S		I	I	R	S	R	96.95	0	160	ctxB1	ICE-TET	PLE1	None	None	VC_0490-interrupted ΔVC_0491-VC_0498	ΔVC_A0457	BD2	88.93793	24.822625	None	no	None	no	None	no	None	no	None	no	None	no
29878_3_141	ERS3329279	This manuscript	Bangladesh Surveillance 2014-2018	Clinical	25	4	2018	Bangladesh	No	Dhaka	Dhaka Medical College Hospital	Loose watery	Some	Ogawa	I	S	S	S	S	S	I				99.02	0	162	ctxB7	ICE-GEN	None	None	None	ΔVC_0495-VC_0512	WT	sBD1	90.397008	23.725392	None	no	None	no	None	no	None	no	None	no	None	no
29878_3_142	ERS3329378	This manuscript	Bangladesh Surveillance 2014-2018	Clinical	10	2	2018	Bangladesh	No	Rajshahi	Naogaon Sadar Hospital	Rice watery	Severe	Inaba											97.44	0	159	ctxB1	ICE-TET	None	None	None	VC_0490-interrupted ΔVC_0491-VC_0498	ΔVC_A0457	BD2	88.93793	24.822625	None	no	None	no	None	no	None	no	None	no	None	no
29878_3_143	ERS3329474	This manuscript	Bangladesh Surveillance 2014-2018	Clinical	7	5	2018	Bangladesh	No	Khulna	Chuadanga Sadar Hospital	Loose watery	Some	Ogawa											99.04	0	163	ctxB7	ICE-GEN	None	None	None	ΔVC_0495-VC_0512	WT	sBD1	88.846404	23.635169	None	no	None	no	None	no	None	no	None	no	None	no
29878_3_144	ERR11850132	This manuscript	Bangladesh Surveillance 2014-2018	Clinical	1	6	2015	Bangladesh	No	Chittagong	District Sadar Hospital, Cox's bazzar	Loose watery	None	Ogawa		S		S		S	I	R	I	R	97.35	0	155	ctxB1	ICE-TET	PLE1	None	None	VC_0490-interrupted ΔVC_0491-VC_0498	ΔVC_A0457	BD2	91.976834	21.44159	None	no	None	no	None	no	None	no	None	no	None	no
29878_3_145	ERS3329280	This manuscript	Bangladesh Surveillance 2014-2018	Clinical	19	12	2017	Bangladesh	No	Chittagong	BITID, Chittagong	Loose watery	Some	Inaba											97.47	0.01	169	ctxB1	ICE-TET	None	None	None	VC_0490-interrupted ΔVC_0491-VC_0498	ΔVC_A0455-VC_A0459	BD2	91.758553	22.392736	None	no	None	no	None	no	None	no	None	no	None	no
29878_3_146	ERS3329379	This manuscript	Bangladesh Surveillance 2014-2018	Clinical	23	8	2014	Bangladesh	No	Chittagong	BITID, Chittagong	Loose watery	None	Ogawa											96.58	0	147	ctxB1	ICE-TET	PLE1	None	Yes	VC_0490-interrupted ΔVC_0495-VC_0498	ΔVC_A0457	BD2	91.758553	22.392736	None	no	None	no	None	no	None	no	None	no	None	no
29878_3_147	ERS3329475	This manuscript	Bangladesh Surveillance 2014-2018	Clinical	4	3	2018	Bangladesh	No	Khulna	250 Bed General Hospital, Kustia	Rice watery	Some	Inaba	I	S	S	S	S	S	I				99.11	0	159	ctxB1	None	None	None	None	VC_0490-interrupted ΔVC_0491-VC_0498	ΔVC_A0457	BD2	89.124264	23.901199	None	no	None	no	None	no	None	no	None	no	None	no
29878_3_148	ERR11850133	This manuscript	Bangladesh Surveillance 2014-2018	Clinical	4	7	2015	Bangladesh	No	Chittagong	District Sadar Hospital, Cox's bazzar	Loose watery	Some	Ogawa											97.33	0	152	ctxB1	ICE-TET	PLE1	None	None	VC_0490-interrupted ΔVC_0491-VC_0498	ΔVC_A0457	BD2	91.976834	21.44159	None	no	None	no	None	no	None	no	None	no	None	no
29878_3_149	ERS3329281	This manuscript	Bangladesh Surveillance 2014-2018	Clinical	18	10	2017	Bangladesh	No	Rajshahi	Naogaon Sadar Hospital	Rice watery	Some	Inaba											94.38	0	164	ctxB1	ICE-TET	PLE1	None	None	VC_0490-interrupted ΔVC_0491-VC_0498	ΔVC_A0457	BD2	88.93793	24.822625	None	no	None	no	None	no	None	no	None	no	None	no
29878_3_15	ERS3329247	This manuscript	Bangladesh Surveillance 2014-2018	Clinical	5	7	2017	Bangladesh	No	Barisal	250 Bed Sadar Hospital, Patuakhali	Loose watery	None	Inaba		S		S		I	I	R	I	R	97.32	0	171	ctxB1	ICE-TET	PLE1	None	None	VC_0490-interrupted ΔVC_0491-VC_0498	ΔVC_A0455-VC_A0459	BD2	90.32737	22.358846	None	no	None	no	None	no	None	no	None	no	None	no
29878_3_150	ERS3329380	This manuscript	Bangladesh Surveillance 2014-2018	Clinical	4	3	2018	Bangladesh	No	Rajshahi	Naogaon Sadar Hospital	Rice watery	Some	Inaba											97.41	0	160	ctxB1	ICE-TET	None	None	None	VC_0490-interrupted ΔVC_0491-VC_0498	ΔVC_A0457	BD2	88.93793	24.822625	None	no	None	no	None	no	None	no	None	no	None	no
29878_3_151	ERS3329476	This manuscript	Bangladesh Surveillance 2014-2018	Clinical	19	5	2018	Bangladesh	No	Khulna	250 Bed General Hospital, Kustia	Rice watery	Severe	Ogawa											99.03	0	161	ctxB7	ICE-GEN	None	None	None	ΔVC_0495-VC_0512	WT	sBD1	89.124264	23.901199	None	no	None	no	None	no	None	no	None	no	None	no
29878_3_152	ERR11850134	This manuscript	Bangladesh Surveillance 2014-2018	Clinical	19	10	2014	Bangladesh	No	Chittagong	District Sadar Hospital, Cox's bazzar	Loose watery	Some	Ogawa											96.36	0	149	ctxB1	ICE-TET	PLE1	None	Yes	VC_0490-interrupted ΔVC_0495-VC_0498	ΔVC_A0457	BD2	91.976834	21.44159	None	no	None	no	None	no	None	no	None	no	None	no
29878_3_153	ERR11850135	This manuscript	Bangladesh Surveillance 2014-2018	Clinical	17	9	2017	Bangladesh	No	Chittagong	District Sadar Hospital, Cox's bazzar	Rice watery	Some	Inaba											97.42	0	162	ctxB1	ICE-TET	None	None	None	VC_0490-interrupted ΔVC_0491-VC_0498	ΔVC_A0457	BD2	91.976834	21.44159	None	no	None	no	None	no	None	no	None	no	None	no
29878_3_154	ERS3329381	This manuscript	Bangladesh Surveillance 2014-2018	Clinical	28	11	2015	Bangladesh	No	Chittagong	BITID, Chittagong	Loose watery	None	Ogawa		S		S		S	I	R	I	R	97.29	0	153	ctxB1	ICE-TET	PLE1	None	None	VC_0490-interrupted ΔVC_0491-VC_0498	ΔVC_A0457	BD2	91.758553	22.392736	None	no	None	no	None	no	None	no	None	no	None	no
29878_3_155	ERS3329477	This manuscript	Bangladesh Surveillance 2014-2018	Clinical	16	5	2018	Bangladesh	No	Khulna	250 Bed General Hospital, Meherpur	Rice watery	Some	Ogawa											99	0	162	ctxB7	ICE-GEN	None	None	None	ΔVC_0495-VC_0512	WT	sBD1	88.642398	23.778352	None	no	None	no	None	no	None	no	None	no	None	no
29878_3_156	ERS3329185	This manuscript	Bangladesh Surveillance 2014-2018	Clinical	NA	NA	NA	Bangladesh	No																96.54	0	149	ctxB1	ICE-TET	PLE1	None	Yes	VC_0490-interrupted ΔVC_0495-VC_0498	ΔVC_A0457	BD2	NA	NA	None	no	None	no	None	no	None	no	None	no	None	no
29878_3_157	ERS3329283	This manuscript	Bangladesh Surveillance 2014-2018	Clinical	1	11	2017	Bangladesh	Yes	Rangpur	Thakurgaon District Hospital	Rice watery	Severe	Inaba		S		S		I	I	R	I	R	47.68	0	152	ctxB1	ICE-TET	PLE1	None	None			Not included in tree	88.476566	26.029522	None	no	None	no	None	no	None	no	None	no	None	no
29878_3_158	ERS3329382	This manuscript	Bangladesh Surveillance 2014-2018	Clinical	29	8	2015	Bangladesh	No	Chittagong	BITID, Chittagong	Loose watery	None	Ogawa		S		S			I	R	I		96.57	0	156	ctxB1	ICE-TET	PLE1	None	Yes	VC_0490-interrupted ΔVC_0495-VC_0498	ΔVC_A0457	BD2	91.758553	22.392736	None	no	None	no	None	no	None	no	None	no	None	no
29878_3_159	ERS3329478	This manuscript	Bangladesh Surveillance 2014-2018	Clinical	30	5	2018	Bangladesh	No	Dhaka	General Hospital, Narayangong	Loose watery	Severe	Ogawa	R	I	S	S	R	S	I				99.02	0	161	ctxB7	ICE-GEN	None	None	None	ΔVC_0495-VC_0512	WT	sBD1	90.501208	23.624553	None	no	None	no	None	no	None	no	None	no	None	no
29878_3_16	ERS3329343	This manuscript	Bangladesh Surveillance 2014-2018	Clinical	6	8	2017	Bangladesh	No	Dhaka	General Hospital, Narayangong	Rice watery	Some	Inaba											97.12	0	163	ctxB1	ICE-TET	None	None	None	VC_0490-interrupted ΔVC_0491-VC_0498	ΔVC_A0457	BD2	90.501208	23.624553	None	no	None	no	None	no	None	no	None	no	None	no
29878_3_160	ERS3329186	This manuscript	Bangladesh Surveillance 2014-2018	Clinical	12	9	2015	Bangladesh	No	Chittagong	BITID, Chittagong	Loose watery	Some	Ogawa											97.33	0	155	ctxB1	ICE-TET	PLE1	None	None	VC_0490-interrupted ΔVC_0491-VC_0498	ΔVC_A0457	BD2	91.758553	22.392736	None	no	None	no	None	no	None	no	None	no	None	no
29878_3_161	ERS3329284	This manuscript	Bangladesh Surveillance 2014-2018	Clinical	10	3	2018	Bangladesh	No	Dhaka	Dhaka Medical College Hospital	Loose watery	Some	Inaba											98.6	0	166	ctxB1	None	None	None	None	VC_0490-interrupted ΔVC_0491-VC_0498	ΔVC_A0457	BD2	90.397008	23.725392	None	no	None	no	None	no	None	no	None	no	None	no
29878_3_162	ERS3329383	This manuscript	Bangladesh Surveillance 2014-2018	Clinical	29	8	2015	Bangladesh	No	Chittagong	BITID, Chittagong	Loose watery	Some	Ogawa											96.53	0	152	ctxB1	ICE-TET	PLE1	None	Yes	VC_0490-interrupted ΔVC_0495-VC_0498	ΔVC_A0457	BD2	91.758553	22.392736	None	no	None	no	None	no	None	no	None	no	None	no
29878_3_163	ERS3329479	This manuscript	Bangladesh Surveillance 2014-2018	Clinical	24	3	2018	Bangladesh	No	Khulna	250 Bed General Hospital, Kustia	Loose watery	Some	Inaba											97.41	0	158	ctxB1	ICE-TET	None	None	None	VC_0490-interrupted ΔVC_0491-VC_0498	ΔVC_A0457	BD2	89.124264	23.901199	None	no	None	no	None	no	None	no	None	no	None	no
29878_3_164	ERS3329187	This manuscript	Bangladesh Surveillance 2014-2018	Clinical	21	11	2017	Bangladesh	No	Chittagong	BITID, Chittagong	Loose watery	None	Inaba											97.48	0	169	ctxB1	ICE-TET	None	None	None	VC_0490-interrupted ΔVC_0491-VC_0498	ΔVC_A0455-VC_A0459	BD2	91.758553	22.392736	None	no	None	no	None	no	None	no	None	no	None	no
29878_3_165	ERS3329285	This manuscript	Bangladesh Surveillance 2014-2018	Clinical	28	3	2018	Bangladesh	No	Dhaka	Uttara Adhunik Medical College Hospital	Loose watery	Some	Inaba											99.02	0	161	ctxB1	None	None	None	None	VC_0490-interrupted ΔVC_0491-VC_0498	ΔVC_A0457	BD2	90.396747	23.874816	None	no	None	no	None	no	None	no	None	no	None	no
29878_3_166	ERS3329384	This manuscript	Bangladesh Surveillance 2014-2018	Clinical	15	4	2017	Bangladesh	No	Chittagong	BITID, Chittagong	Loose watery	None	Inaba		S		S		I	I	R	I	R	97.29	0	167	ctxB1	ICE-TET	PLE1	None	None	VC_0490-interrupted ΔVC_0491-VC_0498	ΔVC_A0455-VC_A0459	BD2	91.758553	22.392736	None	no	None	no	None	no	None	no	None	no	None	no
29878_3_167	ERS3329480	This manuscript	Bangladesh Surveillance 2014-2018	Clinical	14	5	2018	Bangladesh	No	Khulna	250 Bed General Hospital, Kustia	Loose watery	Severe	Ogawa	I	S	S	S	S	S	I				99.03	0	160	ctxB7	ICE-GEN	None	None	None	ΔVC_0495-VC_0512	WT	sBD1	89.124264	23.901199	None	no	None	no	None	no	None	no	None	no	None	no
29878_3_168	ERS3329188	This manuscript	Bangladesh Surveillance 2014-2018	Clinical	11	5	2015	Bangladesh	No	Sylhet	Adhunik Zela Sadar Hospital, Hobigong	Loose watery	Some	Ogawa											97.38	0	153	ctxB1	ICE-TET	PLE1	None	None	VC_0490-interrupted VC_0491-ins ΔVC_0495-VC_0498	ΔVC_A0457	BD2	91.417688	24.373456	None	no	None	no	None	no	None	no	None	no	None	no
29878_3_169	ERS3329286	This manuscript	Bangladesh Surveillance 2014-2018	Clinical	5	12	2017	Bangladesh	No	Chittagong	BITID, Chittagong	Loose watery	Some	Inaba											97.07	0	161	ctxB1	ICE-TET	PLE1	None	None	VC_0490-interrupted ΔVC_0491-VC_0498	ΔVC_A0457	BD2	91.758553	22.392736	None	no	None	no	None	no	None	no	None	no	None	no
29878_3_17	ERS3329443	This manuscript	Bangladesh Surveillance 2014-2018	Clinical	3	4	2018	Bangladesh	No	Chittagong	BITID, Chittagong	Loose watery	Severe	Inaba	S	S	S	S	S	I	I				97.44	0	175	ctxB1	ICE-TET	None	None	None	VC_0490-interrupted ΔVC_0491-VC_0498	ΔVC_A0455-VC_A0459	BD2	91.758553	22.392736	None	no	None	no	None	no	None	no	None	no	None	no
29878_3_170	ERS3329385	This manuscript	Bangladesh Surveillance 2014-2018	Clinical	19	8	2014	Bangladesh	No	Chittagong	BITID, Chittagong	Loose watery	None	Ogawa											97.38	0	147	ctxB1	ICE-TET	PLE1	None	None	VC_0490-interrupted ΔVC_0495-VC_0498	ΔVC_A0457	BD2	91.758553	22.392736	None	no	None	no	None	no	None	no	None	no	None	no
29878_3_171	ERS3329481	This manuscript	Bangladesh Surveillance 2014-2018	Clinical	NA	NA	NA	Bangladesh	No																94.54	0	159	ctxB1	ICE-TET	None	None	None	VC_0490-interrupted ΔVC_0491-VC_0498	ΔVC_A0457	BD2	NA	NA	None	no	None	no	None	no	None	no	None	no	None	no
29878_3_172	ERS3329189	This manuscript	Bangladesh Surveillance 2014-2018	Clinical	7	9	2014	Bangladesh	No	Chittagong	BITID, Chittagong	Loose watery	None	Inaba											96.51	0	150	ctxB1	ICE-TET	PLE1	None	Yes	VC_0490-interrupted ΔVC_0495-VC_0498	ΔVC_A0457	BD2	91.758553	22.392736	None	no	None	no	None	no	None	no	None	no	None	no
29878_3_173	ERR11850136	This manuscript	Bangladesh Surveillance 2014-2018	Clinical	6	9	2014	Bangladesh	No	Chittagong	District Sadar Hospital, Cox's bazzar	Loose watery	Some	Ogawa											96.56	0	146	ctxB1	ICE-TET	PLE1	None	Yes	VC_0490-interrupted ΔVC_0495-VC_0498	ΔVC_A0457	BD2	91.976834	21.44159	None	no	None	no	None	no	None	no	None	no	None	no
29878_3_174	ERS3329386	This manuscript	Bangladesh Surveillance 2014-2018	Clinical	7	5	2018	Bangladesh	No	Chittagong	BITID, Chittagong	Loose watery	Some	Inaba											97.45	0	172	ctxB1	ICE-TET	None	None	None	VC_0490-interrupted ΔVC_0491-VC_0498	ΔVC_A0455-VC_A0459	BD2	91.758553	22.392736	None	no	None	no	None	no	None	no	None	no	None	no
29878_3_175	ERS3329482	This manuscript	Bangladesh Surveillance 2014-2018	Clinical	29	5	2018	Bangladesh	No	Khulna	250 Bed General Hospital, Kustia	Rice watery	Some	Ogawa	I	S	S	S	S	S	I				99.02	0	160	ctxB7	ICE-GEN	None	None	None	ΔVC_0495-VC_0512	WT	sBD1	89.124264	23.901199	None	no	None	no	None	no	None	no	None	no	None	no
29878_3_176	ERR11850137	This manuscript	Bangladesh Surveillance 2014-2018	Clinical	3	5	2017	Bangladesh	No	Chittagong	District Sadar Hospital, Cox's bazzar	Rice watery	Some	Inaba		S		S		I	I	R	I	R	97.26	0	159	ctxB1	ICE-TET	None	None	None	VC_0490-interrupted ΔVC_0491-VC_0498	ΔVC_A0457	BD2	91.976834	21.44159	None	no	None	no	None	no	None	no	None	no	None	no
29878_3_177	ERS3329288	This manuscript	Bangladesh Surveillance 2014-2018	Clinical	5	5	2018	Bangladesh	No	Chittagong	BITID, Chittagong	Loose watery	Some	Inaba											97.4	0	172	ctxB1	ICE-TET	None	None	None	VC_0490-interrupted ΔVC_0491-VC_0498	ΔVC_A0455-VC_A0459	BD2	91.758553	22.392736	None	no	None	no	None	no	None	no	None	no	None	no
29878_3_178	ERS3329387	This manuscript	Bangladesh Surveillance 2014-2018	Clinical	23	12	2017	Bangladesh	No	Chittagong	BITID, Chittagong	Loose watery	None	Inaba											97.47	0	167	ctxB1	ICE-TET	None	None	None	VC_0490-interrupted ΔVC_0491-VC_0498	ΔVC_A0455-VC_A0459	BD2	91.758553	22.392736	None	no	None	no	None	no	None	no	None	no	None	no
29878_3_179	ERS3329483	This manuscript	Bangladesh Surveillance 2014-2018	Clinical	NA	NA	NA	Bangladesh	No																97.21	0	159	ctxB1	ICE-TET	None	None	None	VC_0490-interrupted ΔVC_0491-VC_0498	ΔVC_A0457	BD2	NA	NA	None	no	None	no	None	no	None	no	None	no	None	no
29878_3_18	ERS3329151	This manuscript	Bangladesh Surveillance 2014-2018	Clinical	23	4	2018	Bangladesh	No	Sylhet	Adhunik Zela Sadar Hospital, Hobigong	Rice watery	Some	Ogawa											98.68	0	162	ctxB7	ICE-GEN	None	None	None	ΔVC_0495-VC_0512	WT	sBD1	91.417688	24.373456	None	no	None	no	None	no	None	no	None	no	None	no
29878_3_180	ERS3329191	This manuscript	Bangladesh Surveillance 2014-2018	Clinical	18	10	2017	Bangladesh	No	Khulna	Chuadanga Sadar Hospital	Loose watery	Some	Inaba	I	S	S	I	I	S	I				97.25	0	161	ctxB1	ICE-TET	PLE1	None	None	VC_0490-interrupted ΔVC_0491-VC_0498	ΔVC_A0457	BD2	88.846404	23.635169	None	no	None	no	None	no	None	no	None	no	None	no
29878_3_181	ERR11850138	This manuscript	Bangladesh Surveillance 2014-2018	Clinical	9	8	2014	Bangladesh	No	Chittagong	District Sadar Hospital, Cox's bazzar	Rice watery	Some	Inaba		S		S			I	R	I		96.54	0	150	ctxB1	ICE-TET	PLE1	None	Yes	VC_0490-interrupted ΔVC_0495-VC_0498	ΔVC_A0457	BD2	91.976834	21.44159	None	no	None	no	None	no	None	no	None	no	None	no
29878_3_182	ERR11850139	This manuscript	Bangladesh Surveillance 2014-2018	Clinical	22	4	2018	Bangladesh	No	Chittagong	District Sadar Hospital, Cox's bazzar	Rice watery	Severe	Inaba											97.4	0	176	ctxB1	ICE-TET	None	None	None	VC_0490-interrupted ΔVC_0491-VC_0498	ΔVC_A0455-VC_A0459	BD2	91.976834	21.44159	None	no	None	no	None	no	None	no	None	no	None	no
29878_3_183	ERS3329484	This manuscript	Bangladesh Surveillance 2014-2018	Clinical	NA	NA	NA	Bangladesh	Yes																64.7	0	163	ctxB7	ICE-GEN	None	None	None			Not included in tree	NA	NA	None	no	None	no	None	no	None	no	None	no	None	no
29878_3_184	ERS3329192	This manuscript	Bangladesh Surveillance 2014-2018	Clinical	4	6	2017	Bangladesh	No	Barisal	Bakergong Upozilla Health Complex, Barisal	Loose watery	Some	Inaba											97.25	0	165	ctxB1	ICE-TET	PLE1	None	None	VC_0490-interrupted ΔVC_0491-VC_0498	ΔVC_A0455-VC_A0459	BD2	90.34633	22.538813	None	no	None	no	None	no	None	no	None	no	None	no
29878_3_185	ERR11850140	This manuscript	Bangladesh Surveillance 2014-2018	Clinical	8	6	2015	Bangladesh	No	Chittagong	District Sadar Hospital, Cox's bazzar	Rice watery	Some	Ogawa											97.35	0	152	ctxB1	ICE-TET	PLE1	None	None	VC_0490-interrupted ΔVC_0491-VC_0498	ΔVC_A0457	BD2	91.976834	21.44159	None	no	None	no	None	no	None	no	None	no	None	no
29878_3_186	ERS3329389	This manuscript	Bangladesh Surveillance 2014-2018	Clinical	28	4	2018	Bangladesh	No	Dhaka	Dhaka Medical College Hospital	Loose watery	Some	Ogawa											99.03	0	163	ctxB7	ICE-GEN	None	None	None	ΔVC_0495-VC_0512	WT	sBD1	90.397008	23.725392	None	no	None	no	None	no	None	no	None	no	None	no
29878_3_187	ERS3329485	This manuscript	Bangladesh Surveillance 2014-2018	Clinical	22	5	2018	Bangladesh	No	Dhaka	General Hospital, Narayangong	Loose watery	Some	Ogawa											99.03	0	162	ctxB7	ICE-GEN	None	None	None	ΔVC_0495-VC_0512	WT	sBD1	90.501208	23.624553	None	no	None	no	None	no	None	no	None	no	None	no
29878_3_188	ERS3329193	This manuscript	Bangladesh Surveillance 2014-2018	Clinical	22	5	2017	Bangladesh	No	Barisal	Bakergong Upozilla Health Complex, Barisal	Loose watery	Severe	Inaba											97.3	0	158	ctxB1	ICE-TET	PLE1	None	None	VC_0490-interrupted ΔVC_0491-VC_0498	ΔVC_A0457	BD2	90.34633	22.538813	None	no	None	no	None	no	None	no	None	no	None	no
29878_3_189	ERS3329291	This manuscript	Bangladesh Surveillance 2014-2018	Clinical	13	12	2017	Bangladesh	No	Chittagong	BITID, Chittagong	Loose watery	None	Inaba											97.46	0	169	ctxB1	ICE-TET	None	None	None	VC_0490-interrupted ΔVC_0491-VC_0498	ΔVC_A0455-VC_A0459	BD2	91.758553	22.392736	None	no	None	no	None	no	None	no	None	no	None	no
29878_3_19	ERS3329248	This manuscript	Bangladesh Surveillance 2014-2018	Clinical	31	5	2017	Bangladesh	No	Sylhet	Adhunik Zela Sadar Hospital, Hobigong	Loose watery	None	Inaba		S		S		I	I	R	I	R	97.45	0	161	ctxB1	ICE-TET	None	None	None	VC_0490-interrupted ΔVC_0491-VC_0498	ΔVC_A0457	BD2	91.417688	24.373456	None	no	None	no	None	no	None	no	None	no	None	no
29878_3_190	ERS3329390	This manuscript	Bangladesh Surveillance 2014-2018	Clinical	16	4	2018	Bangladesh	No	Dhaka	Uttara Adhunik Medical College Hospital	Loose watery	Some	Inaba											99.09	0	162	ctxB1	None	None	None	None	VC_0490-interrupted ΔVC_0491-VC_0498	ΔVC_A0457	BD2	90.396747	23.874816	None	no	None	no	None	no	None	no	None	no	None	no
29878_3_191	ERS3329486	This manuscript	Bangladesh Surveillance 2014-2018	Clinical	15	2	2018	Bangladesh	No	Khulna	250 Bed General Hospital, Kustia	Loose watery	Some	Inaba											97.43	0	160	ctxB1	ICE-TET	None	None	None	VC_0490-interrupted ΔVC_0491-VC_0498	ΔVC_A0457	BD2	89.124264	23.901199	None	no	None	no	None	no	None	no	None	no	None	no
29878_3_192	ERS3329194	This manuscript	Bangladesh Surveillance 2014-2018	Clinical	24	10	2017	Bangladesh	No	Khulna	Chuadanga Sadar Hospital	Loose watery	Some	Inaba											97.29	0	162	ctxB1	ICE-TET	PLE1	None	None	VC_0490-interrupted ΔVC_0491-VC_0498	ΔVC_A0457	BD2	88.846404	23.635169	None	no	None	no	None	no	None	no	None	no	None	no
29878_3_193	ERS3329292	This manuscript	Bangladesh Surveillance 2014-2018	Clinical	7	5	2018	Bangladesh	No	Khulna	District Sadar Hospital, Satkhira	Rice watery	Some	Ogawa											99.02	0	159	ctxB7	ICE-GEN	None	None	None	ΔVC_0495-VC_0512	WT	sBD1	89.046789	22.690323	None	no	None	no	None	no	None	no	None	no	None	no
29878_3_194	ERS3329391	This manuscript	Bangladesh Surveillance 2014-2018	Clinical	20	12	2017	Bangladesh	No	Chittagong	BITID, Chittagong	Loose watery	None	Inaba											97.3	0	161	ctxB1	ICE-TET	PLE1	None	None	VC_0490-interrupted ΔVC_0491-VC_0498	ΔVC_A0457	BD2	91.758553	22.392736	None	no	None	no	None	no	None	no	None	no	None	no
29878_3_195	ERS3329487	This manuscript	Bangladesh Surveillance 2014-2018	Clinical	15	5	2018	Bangladesh	No	Khulna	250 Bed General Hospital, Kustia	Rice watery	Severe	Ogawa											99.02	0	161	ctxB7	ICE-GEN	None	None	None	ΔVC_0495-VC_0512	WT	sBD1	89.124264	23.901199	None	no	None	no	None	no	None	no	None	no	None	no
29878_3_196	ERS3329195	This manuscript	Bangladesh Surveillance 2014-2018	Clinical	1	4	2017	Bangladesh	No	Sylhet	Adhunik Zela Sadar Hospital, Hobigong	Rice watery	Some	Inaba		S		S		I	I	R	I	R	97.31	0	158	ctxB1	ICE-TET	None	None	None	VC_0490-interrupted ΔVC_0491-VC_0498	ΔVC_A0457	BD2	91.417688	24.373456	None	no	None	no	None	no	None	no	None	no	None	no
29878_3_197	ERS3329293	This manuscript	Bangladesh Surveillance 2014-2018	Clinical	23	5	2018	Bangladesh	No	Barisal	250 Bed Sadar Hospital, Patuakhali	Loose watery	None	Inaba	I	S	S	S	S	S	I				99.09	0	159	ctxB1	None	None	None	None	VC_0490-interrupted ΔVC_0491-VC_0498	ΔVC_A0457	BD2	90.32737	22.358846	None	no	None	no	None	no	None	no	None	no	None	no
29878_3_198	ERR11850141	This manuscript	Bangladesh Surveillance 2014-2018	Clinical	17	4	2018	Bangladesh	No	Chittagong	District Sadar Hospital, Cox's bazzar	Rice watery	Some	Ogawa	I	S	S	S	S	S	I				98.95	0	163	ctxB7	ICE-GEN	None	None	None	ΔVC_0495-VC_0512	WT	sBD1	91.976834	21.44159	None	no	None	no	None	no	None	no	None	no	None	no
29878_3_199	ERS3329488	This manuscript	Bangladesh Surveillance 2014-2018	Clinical	28	5	2018	Bangladesh	No	Khulna	Chuadanga Sadar Hospital	Loose watery	Some	Ogawa											99	0	162	ctxB7	ICE-GEN	None	None	None	ΔVC_0495-VC_0512	WT	sBD1	88.846404	23.635169	None	no	None	no	None	no	None	no	None	no	None	no
29878_3_2	ERS3329147	This manuscript	Bangladesh Surveillance 2014-2018	Clinical	12	8	2014	Bangladesh	No	Chittagong	BITID, Chittagong	Loose watery	Some	Inaba											96.49	0	149	ctxB1	ICE-TET	PLE1	None	Yes	VC_0490-interrupted ΔVC_0495-VC_0498	ΔVC_A0457	BD2	91.758553	22.392736	None	no	None	no	None	no	None	no	None	no	None	no
29878_3_20	ERS3329344	This manuscript	Bangladesh Surveillance 2014-2018	Clinical	29	1	2018	Bangladesh	No	Dhaka	General Hospital, Narayangong	Loose watery	Severe	Inaba											97.45	0	157	ctxB1	ICE-TET	None	None	None	VC_0490-interrupted ΔVC_0491-VC_0498	ΔVC_A0457	BD2	90.501208	23.624553	None	no	None	no	None	no	None	no	None	no	None	no
29878_3_200	ERS3329196	This manuscript	Bangladesh Surveillance 2014-2018	Clinical	27	8	2017	Bangladesh	No	Dhaka	General Hospital, Narayangong	Loose watery	Severe	Inaba											97.46	0	164	ctxB1	ICE-TET	None	None	None	VC_0490-interrupted ΔVC_0491-VC_0498	ΔVC_A0457	BD2	90.501208	23.624553	None	no	None	no	None	no	None	no	None	no	None	no
29878_3_201	ERS3329294	This manuscript	Bangladesh Surveillance 2014-2018	Clinical	4	4	2018	Bangladesh	No	Chittagong	BITID, Chittagong	Loose watery	Some	Inaba											99.04	0	160	ctxB1	None	None	None	None	VC_0490-interrupted ΔVC_0491-VC_0498 ΔVC_0513	ΔVC_A0457	BD2	91.758553	22.392736	None	no	None	no	None	no	None	no	None	no	None	no
29878_3_202	ERS3329393	This manuscript	Bangladesh Surveillance 2014-2018	Clinical	27	5	2018	Bangladesh	Yes	Dhaka	Uttara Adhunik Medical College Hospital	Loose watery	Some	Inaba											90.79	0	47009	None	None	None	pSA7G1	None			Not included in tree	90.396747	23.874816	None	no	None	no	None	no	None	no	None	no	None	no
29878_3_203	ERS3329489	This manuscript	Bangladesh Surveillance 2014-2018	Clinical	26	12	2017	Bangladesh	No	Khulna	Chuadanga Sadar Hospital	Loose watery	Some	Inaba											99.04	0	159	ctxB1	None	None	None	None	VC_0490-interrupted ΔVC_0491-VC_0498	ΔVC_A0457	BD2	88.846404	23.635169	None	no	None	no	None	no	None	no	None	no	None	no
29878_3_204	ERS3329197	This manuscript	Bangladesh Surveillance 2014-2018	Clinical	10	6	2017	Bangladesh	No	Dhaka	General Hospital, Narayangong	Loose watery	Severe	Inaba											97.43	0	158	ctxB1	ICE-TET	None	None	None	VC_0490-interrupted ΔVC_0491-VC_0498	ΔVC_A0457	BD2	90.501208	23.624553	None	no	None	no	None	no	None	no	None	no	None	no
29878_3_205	ERS3329295	This manuscript	Bangladesh Surveillance 2014-2018	Clinical	12	5	2018	Bangladesh	No	Rangpur	Thakurgaon District Hospital	Loose watery	Severe	Inaba	S	S	S	I	S	S	I				99.07	0	161	ctxB1	None	None	None	None	VC_0490-interrupted ΔVC_0491-VC_0498	ΔVC_A0457	BD2	88.476566	26.029522	None	no	None	no	None	no	None	no	None	no	None	no
29878_3_206	ERS3329394	This manuscript	Bangladesh Surveillance 2014-2018	Clinical	17	12	2017	Bangladesh	No	Dhaka	Uttara Adhunik Medical College Hospital	Loose watery	Some	Inaba											97.18	0	160	ctxB1	ICE-TET	PLE1	None	None	VC_0490-interrupted ΔVC_0491-VC_0498	ΔVC_A0457	BD2	90.396747	23.874816	None	no	None	no	None	no	None	no	None	no	None	no
29878_3_207	ERS3329490	This manuscript	Bangladesh Surveillance 2014-2018	Clinical	26	2	2018	Bangladesh	No	Khulna	250 Bed General Hospital, Kustia	Loose watery	None	Inaba											97.44	0	160	ctxB1	ICE-TET	None	None	None	VC_0490-interrupted ΔVC_0491-VC_0498	ΔVC_A0457	BD2	89.124264	23.901199	None	no	None	no	None	no	None	no	None	no	None	no
29878_3_208	ERS3329198	This manuscript	Bangladesh Surveillance 2014-2018	Clinical	26	8	2017	Bangladesh	No	Dhaka	General Hospital, Narayangong	Rice watery	Severe	Inaba	I	S	S	S	S	I	I				97.45	0	164	ctxB1	ICE-TET	None	None	None	VC_0490-interrupted ΔVC_0491-VC_0498	ΔVC_A0457	BD2	90.501208	23.624553	None	no	None	no	None	no	None	no	None	no	None	no
29878_3_209	ERS3329296	This manuscript	Bangladesh Surveillance 2014-2018	Clinical	27	5	2018	Bangladesh	No	Barisal	250 Bed Sadar Hospital, Patuakhali	Loose watery	None	Ogawa	R	S	S	S	S	S	I				98.97	0	163	ctxB7	ICE-GEN	None	None	None	ΔVC_0495-VC_0512	WT	sBD1	90.32737	22.358846	None	no	None	no	None	no	None	no	None	no	None	no
29878_3_21	ERS3329444	This manuscript	Bangladesh Surveillance 2014-2018	Clinical	24	3	2018	Bangladesh	No	Chittagong	BITID, Chittagong	Loose watery	None	Inaba											97.39	0	152	ctxB1	ICE-TET	None	None	None	VC_0490-interrupted ΔVC_0491-VC_0498	ΔVC_A0457	BD2	91.758553	22.392736	None	no	None	no	None	no	None	no	None	no	None	no
29878_3_210	ERS3329395	This manuscript	Bangladesh Surveillance 2014-2018	Clinical	6	5	2018	Bangladesh	No	Chittagong	BITID, Chittagong	Loose watery	Some	Inaba											97.2	0	170	ctxB1	ICE-TET	None	None	None	VC_0490-interrupted ΔVC_0491-VC_0498	ΔVC_A0455-VC_A0459	BD2	91.758553	22.392736	None	no	None	no	None	no	None	no	None	no	None	no
29878_3_211	ERS3329491	This manuscript	Bangladesh Surveillance 2014-2018	Clinical	29	5	2018	Bangladesh	No	Khulna	250 Bed General Hospital, Kustia	Loose watery	Some	Ogawa											98.9	0	160	ctxB7	ICE-GEN	None	None	None	ΔVC_0495-VC_0512	WT	sBD1	89.124264	23.901199	None	no	None	no	None	no	None	no	None	no	None	no
29878_3_212	ERS3329199	This manuscript	Bangladesh Surveillance 2014-2018	Clinical	7	8	2017	Bangladesh	No	Dhaka	General Hospital, Narayangong	Rice watery	Severe	Inaba											97.44	0	163	ctxB1	ICE-TET	None	None	None	VC_0490-interrupted ΔVC_0491-VC_0498	ΔVC_A0457	BD2	90.501208	23.624553	None	no	None	no	None	no	None	no	None	no	None	no
29878_3_213	ERS3329311	This manuscript	Bangladesh Surveillance 2014-2018	Clinical	15	4	2018	Bangladesh	No	Barisal	250 Bed Sadar Hospital, Patuakhali	Loose watery	Some	Ogawa	I	S	S	S	S	S	I				98.81	0	161	ctxB7	ICE-GEN	None	None	None	ΔVC_0495-VC_0512	WT	sBD1	90.32737	22.358846	None	no	None	no	None	no	None	no	None	no	None	no
29878_3_214	ERS3329396	This manuscript	Bangladesh Surveillance 2014-2018	Clinical	25	7	2015	Bangladesh	No	Khulna	District Sadar Hospital, Satkhira	Loose watery	Some	Ogawa											97.42	0	151	ctxB1	ICE-TET	PLE1	None	None	VC_0490-interrupted ΔVC_0491-VC_0498	ΔVC_A0457	BD2	89.046789	22.690323	None	no	None	no	None	no	None	no	None	no	None	no
29878_3_215	ERS3329492	This manuscript	Bangladesh Surveillance 2014-2018	Clinical	23	5	2018	Bangladesh	No	Dhaka	General Hospital, Narayangong	Loose watery	Severe	Ogawa											99.01	0	161	ctxB7	ICE-GEN	None	None	None	ΔVC_0495-VC_0512	WT	sBD1	90.501208	23.624553	None	no	None	no	None	no	None	no	None	no	None	no
29878_3_216	ERS3329200	This manuscript	Bangladesh Surveillance 2014-2018	Clinical	16	11	2015	Bangladesh	No	Chittagong	BITID, Chittagong	Loose watery	None	Ogawa											96.63	0	154	ctxB1	ICE-TET	PLE1	None	Yes	VC_0490-interrupted ΔVC_0491-VC_0498	ΔVC_A0457	BD2	91.758553	22.392736	None	no	None	no	None	no	None	no	None	no	None	no
29878_3_217	ERS3329312	This manuscript	Bangladesh Surveillance 2014-2018	Clinical	11	4	2018	Bangladesh	No	Chittagong	BITID, Chittagong	Loose watery	Severe	Ogawa											97.35	0	169	ctxB1	ICE-TET	None	None	None	VC_0490-interrupted ΔVC_0491-VC_0498	ΔVC_A0455-VC_A0459	BD2	91.758553	22.392736	None	no	None	no	None	no	None	no	None	no	None	no
29878_3_218	ERR11850142	This manuscript	Bangladesh Surveillance 2014-2018	Clinical	18	5	2015	Bangladesh	No	Chittagong	District Sadar Hospital, Cox's bazzar	Rice watery	Some	Ogawa											98.93	0	151	ctxB1	None	PLE1	None	None	VC_0490-interrupted VC_0491-ins ΔVC_0495-VC_0498	ΔVC_A0457	BD2	91.976834	21.44159	None	no	None	no	None	no	None	no	None	no	None	no
29878_3_219	ERS3329493	This manuscript	Bangladesh Surveillance 2014-2018	Clinical	14	5	2018	Bangladesh	No	Khulna	Chuadanga Sadar Hospital	Loose watery	Some	Ogawa											99.02	0	161	ctxB7	ICE-GEN	None	None	None	ΔVC_0495-VC_0512	WT	sBD1	88.846404	23.635169	None	no	None	no	None	no	None	no	None	no	None	no
29878_3_22	ERS3329152	This manuscript	Bangladesh Surveillance 2014-2018	Clinical	9	4	2018	Bangladesh	No	Dhaka	Dhaka Medical College Hospital	Loose watery	Some	Inaba											99.04	0	164	ctxB1	None	None	None	None	VC_0490-interrupted ΔVC_0491-VC_0498	ΔVC_A0457	BD2	90.397008	23.725392	None	no	None	no	None	no	None	no	None	no	None	no
29878_3_220	ERS3329201	This manuscript	Bangladesh Surveillance 2014-2018	Clinical	1	4	2017	Bangladesh	No	Dhaka	Uttara Adhunik Medical College Hospital	Loose watery	Some	Inaba		S		S		I	I	R	I	R	97.31	0	156	ctxB1	ICE-TET	PLE1	None	None	VC_0490-interrupted ΔVC_0491-VC_0498	ΔVC_A0457	BD2	90.396747	23.874816	None	no	None	no	None	no	None	no	None	no	None	no
29878_3_221	ERS3329313	This manuscript	Bangladesh Surveillance 2014-2018	Clinical	26	5	2018	Bangladesh	Yes	Barisal	250 Bed Sadar Hospital, Patuakhali	Loose watery	None	Ogawa	I	S	S	S	S	S	I				88.44	10.5	165	ctxB7	ICE-GEN	None	None	None			Not included in tree	90.32737	22.358846	None	no	None	no	None	no	None	no	None	no	None	no
29878_3_222	ERR11850143	This manuscript	Bangladesh Surveillance 2014-2018	Clinical	14	10	2014	Bangladesh	No	Chittagong	District Sadar Hospital, Cox's bazzar	Rice watery	Some	Ogawa											96.55	0	146	ctxB1	ICE-TET	PLE1	None	Yes	VC_0490-interrupted ΔVC_0495-VC_0498	ΔVC_A0457	BD2	91.976834	21.44159	None	no	None	no	None	no	None	no	None	no	None	no
29878_3_223	ERS3329494	This manuscript	Bangladesh Surveillance 2014-2018	Clinical	24	3	2018	Bangladesh	No	Khulna	Chuadanga Sadar Hospital	Loose watery	Some	Inaba											97.42	0	159	ctxB1	ICE-TET	None	None	None	VC_0490-interrupted ΔVC_0491-VC_0498	ΔVC_A0457	BD2	88.846404	23.635169	None	no	None	no	None	no	None	no	None	no	None	no
29878_3_224	ERS3329202	This manuscript	Bangladesh Surveillance 2014-2018	Clinical	4	4	2017	Bangladesh	No	Barisal	Mathbaria Upozilla Health Complex, Pirojpur	Loose watery	None	Inaba											97.42	0	159	ctxB1	ICE-TET	None	None	None	VC_0490-interrupted ΔVC_0491-VC_0498	ΔVC_A0457	BD2	89.95365	23.78008	None	no	None	no	None	no	None	no	None	no	None	no
29878_3_225	ERS3329314	This manuscript	Bangladesh Surveillance 2014-2018	Clinical	23	8	2014	Bangladesh	No	Chittagong	BITID, Chittagong	Loose watery	None	Ogawa											97.3	0	147	ctxB1	ICE-TET	PLE1	None	None	VC_0490-interrupted ΔVC_0495-VC_0498	ΔVC_A0457	BD2	91.758553	22.392736	None	no	None	no	None	no	None	no	None	no	None	no
29878_3_226	ERS3329399	This manuscript	Bangladesh Surveillance 2014-2018	Clinical	9	10	2017	Bangladesh	No	Rajshahi	Naogaon Sadar Hospital	Rice watery	Some	Inaba		S		S		I	I	R	I	R	96.63	0	161	ctxB1	ICE-TET	PLE1	None	None	VC_0490-interrupted ΔVC_0491-VC_0498	ΔVC_A0457	BD2	88.93793	24.822625	None	no	None	no	None	no	None	no	None	no	None	no
29878_3_227	ERS3329495	This manuscript	Bangladesh Surveillance 2014-2018	Clinical	26	5	2018	Bangladesh	No	Dhaka	General Hospital, Narayangong	Rice watery	Severe	Inaba											97.44	0	171	ctxB1	ICE-TET	None	None	None	VC_0490-interrupted ΔVC_0491-VC_0498	ΔVC_A0455-VC_A0459	BD2	90.501208	23.624553	None	no	None	no	None	no	None	no	None	no	None	no
29878_3_228	ERS3329203	This manuscript	Bangladesh Surveillance 2014-2018	Clinical	22	8	2017	Bangladesh	No	Dhaka	General Hospital, Narayangong	Loose watery	Severe	Inaba											97.38	0	169	ctxB1	ICE-TET	PLE1	None	None	VC_0490-interrupted ΔVC_0491-VC_0498	ΔVC_A0455-VC_A0459	BD2	90.501208	23.624553	None	no	None	no	None	no	None	no	None	no	None	no
29878_3_229	ERS3329204	This manuscript	Bangladesh Surveillance 2014-2018	Clinical	21	12	2014	Bangladesh	No	Dhaka	Uttara Adhunik Medical College Hospital	Loose watery	None	Ogawa		S		S		S	I	R	I	R	97.36	0	149	ctxB1	ICE-TET	PLE1	None	None	VC_0490-interrupted VC_0491-ins ΔVC_0495-VC_0498	ΔVC_A0457	BD2	90.396747	23.874816	None	no	None	no	None	no	None	no	None	no	None	no
29878_3_23	ERS3329249	This manuscript	Bangladesh Surveillance 2014-2018	Clinical	12	4	2017	Bangladesh	No	Barisal	Bakergong Upozilla Health Complex, Barisal	Loose watery	Severe	Inaba											97.44	0	161	ctxB1	ICE-TET	None	None	None	VC_0490-interrupted ΔVC_0491-VC_0498	ΔVC_A0457	BD2	90.34633	22.538813	None	no	None	no	None	no	None	no	None	no	None	no
29878_3_230	ERS3329315	This manuscript	Bangladesh Surveillance 2014-2018	Clinical	11	11	2017	Bangladesh	No	Chittagong	BITID, Chittagong	Loose watery	Some	Inaba		S		I		I	I	R	I	R	97.45	0	160	ctxB1	ICE-TET	None	None	None	VC_0490-interrupted ΔVC_0491-VC_0498	ΔVC_A0457	BD2	91.758553	22.392736	None	no	None	no	None	no	None	no	None	no	None	no
29878_3_231	ERS3329400	This manuscript	Bangladesh Surveillance 2014-2018	Clinical	7	3	2015	Bangladesh	No	Barisal	250 Bed Sadar Hospital, Patuakhali	Loose watery	None	Ogawa											97.42	0	151	ctxB1	ICE-TET	PLE1	None	None	VC_0490-interrupted ΔVC_0491-VC_0498	ΔVC_A0457	BD2	90.32737	22.358846	None	no	None	no	None	no	None	no	None	no	None	no
29878_3_232	ERS3329496	This manuscript	Bangladesh Surveillance 2014-2018	Clinical	1	4	2018	Bangladesh	No	Khulna	Chuadanga Sadar Hospital	Loose watery	Some	Inaba											98.89	0	165	ctxB1	None	None	None	None	VC_0490-interrupted ΔVC_0491-VC_0498	ΔVC_A0457	BD2	88.846404	23.635169	None	no	None	no	None	no	None	no	None	no	None	no
29878_3_233	ERS3329205	This manuscript	Bangladesh Surveillance 2014-2018	Clinical	4	3	2017	Bangladesh	No	Barisal	250 Bed Sadar Hospital, Patuakhali	Rice watery	None	Inaba		S		S		I	I	R	I	R	97.35	0	160	ctxB1	ICE-TET	None	None	None	VC_0490-interrupted ΔVC_0491-VC_0498	ΔVC_A0457	BD2	90.32737	22.358846	None	no	None	no	None	no	None	no	None	no	None	no
29878_3_234	ERS3329316	This manuscript	Bangladesh Surveillance 2014-2018	Clinical	14	5	2018	Bangladesh	No	Khulna	District Sadar Hospital, Satkhira	Rice watery	Some	Ogawa											99.02	0	163	ctxB7	ICE-GEN	None	None	None	ΔVC_0495-VC_0512	WT	sBD1	89.046789	22.690323	None	no	None	no	None	no	None	no	None	no	None	no
29878_3_235	ERR11850144	This manuscript	Bangladesh Surveillance 2014-2018	Clinical	9	8	2014	Bangladesh	No	Chittagong	District Sadar Hospital, Cox's bazzar	Loose watery	Some	Inaba											96.5	0	149	ctxB1	ICE-TET	PLE1	None	Yes	VC_0490-interrupted ΔVC_0495-VC_0498	ΔVC_A0457	BD2	91.976834	21.44159	None	no	None	no	None	no	None	no	None	no	None	no
29878_3_236	ERS3329497	This manuscript	Bangladesh Surveillance 2014-2018	Clinical	21	5	2018	Bangladesh	No	Barisal	Bakergong Upozilla Health Complex, Barisal	Rice watery	Some	Ogawa											99.04	0	160	ctxB7	ICE-GEN	None	None	None	ΔVC_0495-VC_0512	WT	sBD1	90.34633	22.538813	None	no	None	no	None	no	None	no	None	no	None	no
29878_3_237	ERS3329206	This manuscript	Bangladesh Surveillance 2014-2018	Clinical	22	4	2017	Bangladesh	No	Barisal	250 Bed Sadar Hospital, Patuakhali	Loose watery	None	Inaba		S		S		I	I	R	I	R	97.45	0	159	ctxB1	ICE-TET	None	None	None	VC_0490-interrupted ΔVC_0491-VC_0498	ΔVC_A0457	BD2	90.32737	22.358846	None	no	None	no	None	no	None	no	None	no	None	no
29878_3_238	ERS3329317	This manuscript	Bangladesh Surveillance 2014-2018	Clinical	21	4	2018	Bangladesh	No	Chittagong	BITID, Chittagong	Loose watery	Some	Inaba											97.35	0	170	ctxB1	ICE-TET	None	None	None	VC_0490-interrupted ΔVC_0491-VC_0498	ΔVC_A0455-VC_A0459	BD2	91.758553	22.392736	None	no	None	no	None	no	None	no	None	no	None	no
29878_3_239	ERS3329402	This manuscript	Bangladesh Surveillance 2014-2018	Clinical	4	5	2015	Bangladesh	No	Khulna	District Sadar Hospital, Satkhira	Loose watery	Some	Ogawa		S		S		S	I	R	I	R	97.44	0	152	ctxB1	ICE-TET	PLE1	None	None	VC_0490-interrupted ΔVC_0491-VC_0498	ΔVC_A0457	BD2	89.046789	22.690323	None	no	None	no	None	no	None	no	None	no	None	no
29878_3_24	ERS3329345	This manuscript	Bangladesh Surveillance 2014-2018	Clinical	27	3	2018	Bangladesh	No	Dhaka	General Hospital, Narayangong	Rice watery	Severe	Inaba											99.07	0	163	ctxB1	None	None	None	None	VC_0490-interrupted ΔVC_0491-VC_0498	ΔVC_A0457	BD2	90.501208	23.624553	None	no	None	no	None	no	None	no	None	no	None	no
29878_3_240	ERS3329498	This manuscript	Bangladesh Surveillance 2014-2018	Clinical	23	5	2018	Bangladesh	No	Khulna	250 Bed General Hospital, Kustia	Rice watery	Severe	Ogawa											99.03	0	161	ctxB7	ICE-GEN	None	None	None	ΔVC_0495-VC_0512	WT	sBD1	89.124264	23.901199	None	no	None	no	None	no	None	no	None	no	None	no
29878_3_241	ERS3329207	This manuscript	Bangladesh Surveillance 2014-2018	Clinical	12	7	2014	Bangladesh	No	Dhaka	Uttara Adhunik Medical College Hospital	Loose watery	None	Ogawa											97.37	0	148	ctxB1	ICE-TET	PLE1	None	None	VC_0490-interrupted ΔVC_0495-VC_0498	ΔVC_A0457	BD2	90.396747	23.874816	None	no	None	no	None	no	None	no	None	no	None	no
29878_3_242	ERS3329318	This manuscript	Bangladesh Surveillance 2014-2018	Clinical	14	5	2018	Bangladesh	No	Khulna	District Sadar Hospital, Satkhira	Rice watery	Some	Ogawa	S	S	S	S	R	S	I				93.57	0	160	ctxB7	ICE-GEN	None	None	None	ΔVC_0495-VC_0512	WT	sBD1	89.046789	22.690323	None	no	None	no	None	no	None	no	None	no	None	no
29878_3_243	ERS3329403	This manuscript	Bangladesh Surveillance 2014-2018	Clinical	29	8	2015	Bangladesh	No	Barisal	250 Bed Sadar Hospital, Patuakhali	Loose watery	Some	Ogawa											97.07	0	153	ctxB1	ICE-TET	PLE1	None	None	VC_0490-interrupted VC_0491-ins ΔVC_0495-VC_0498	ΔVC_A0457	BD2	90.32737	22.358846	None	no	None	no	None	no	None	no	None	no	None	no
29878_3_244	ERS3329499	This manuscript	Bangladesh Surveillance 2014-2018	Clinical	30	1	2018	Bangladesh	No	Khulna	Chuadanga Sadar Hospital	Loose watery	Some	Inaba											90.2	0	160	ctxB1	ICE-TET	None	None	None	VC_0490-interrupted ΔVC_0491-VC_0498	ΔVC_A0457	BD2	88.846404	23.635169	None	no	None	no	None	no	None	no	None	no	None	no
29878_3_245	ERS3329208	This manuscript	Bangladesh Surveillance 2014-2018	Clinical	7	10	2017	Bangladesh	No	Barisal	Mathbaria Upozilla Health Complex, Pirojpur	Loose watery	Some	Inaba											97.3	0	162	ctxB1	ICE-TET	PLE1	None	None	VC_0490-interrupted ΔVC_0491-VC_0498	ΔVC_A0457	BD2	89.95365	23.78008	None	no	None	no	None	no	None	no	None	no	None	no
29878_3_246	ERS3329319	This manuscript	Bangladesh Surveillance 2014-2018	Clinical	24	4	2018	Bangladesh	No	Chittagong	BITID, Chittagong	Loose watery	Severe	Inaba											97.28	0	172	ctxB1	ICE-TET	None	None	None	VC_0490-interrupted ΔVC_0491-VC_0498	ΔVC_A0455-VC_A0459	BD2	91.758553	22.392736	None	no	None	no	None	no	None	no	None	no	None	no
29878_3_247	ERS3329404	This manuscript	Bangladesh Surveillance 2014-2018	Clinical	14	10	2014	Bangladesh	No	Barisal	250 Bed Sadar Hospital, Patuakhali	Rice watery	Severe	Ogawa		S		S			I	R	I		97.41	0	146	ctxB1	ICE-TET	PLE1	None	None	VC_0490-interrupted ΔVC_0491-VC_0498	ΔVC_A0457	BD2	90.32737	22.358846	None	no	None	no	None	no	None	no	None	no	None	no
29878_3_248	ERS3329500	This manuscript	Bangladesh Surveillance 2014-2018	Clinical	28	5	2018	Bangladesh	No	Dhaka	General Hospital, Narayangong	Rice watery	Some	Ogawa											99.02	0	163	ctxB1	None	None	None	None	VC_0490-interrupted ΔVC_0491-VC_0498	ΔVC_A0457	BD2	90.501208	23.624553	None	no	None	no	None	no	None	no	None	no	None	no
29878_3_249	ERS3329209	This manuscript	Bangladesh Surveillance 2014-2018	Clinical	2	5	2017	Bangladesh	No	Barisal	Bakergong Upozilla Health Complex, Barisal	Rice watery	Severe	Inaba											97.45	0	160	ctxB1	ICE-TET	None	None	None	VC_0490-interrupted ΔVC_0491-VC_0498	ΔVC_A0457	BD2	90.34633	22.538813	None	no	None	no	None	no	None	no	None	no	None	no
29878_3_25	ERS3329445	This manuscript	Bangladesh Surveillance 2014-2018	Clinical	24	4	2018	Bangladesh	No	Barisal	250 Bed Sadar Hospital, Patuakhali	Loose watery	Some	Ogawa											98.99	0	163	ctxB7	ICE-GEN	None	None	None	ΔVC_0495-VC_0512	WT	sBD1	90.32737	22.358846	None	no	None	no	None	no	None	no	None	no	None	no
29878_3_250	ERS3329320	This manuscript	Bangladesh Surveillance 2014-2018	Clinical	3	4	2018	Bangladesh	No	Dhaka	Dhaka Medical College Hospital	Rice watery	Some	Ogawa											99.03	0	160	ctxB7	ICE-GEN	None	None	None	ΔVC_0495-VC_0512	WT	sBD1	90.397008	23.725392	None	no	None	no	None	no	None	no	None	no	None	no
29878_3_251	ERS3329405	This manuscript	Bangladesh Surveillance 2014-2018	Clinical	8	5	2018	Bangladesh	No	Chittagong	BITID, Chittagong	Loose watery	Severe	Inaba											97.47	0	169	ctxB1	ICE-TET	None	None	None	VC_0490-interrupted ΔVC_0491-VC_0498	ΔVC_A0455-VC_A0459	BD2	91.758553	22.392736	None	no	None	no	None	no	None	no	None	no	None	no
29878_3_252	ERS3329501	This manuscript	Bangladesh Surveillance 2014-2018	Clinical	30	1	2018	Bangladesh	No	Khulna	Chuadanga Sadar Hospital	Loose watery	Some	Inaba											97.43	0	161	ctxB1	ICE-TET	None	None	None	VC_0490-interrupted ΔVC_0491-VC_0498	ΔVC_A0457	BD2	88.846404	23.635169	None	no	None	no	None	no	None	no	None	no	None	no
29878_3_253	ERS3329210	This manuscript	Bangladesh Surveillance 2014-2018	Clinical	19	9	2017	Bangladesh	No	Khulna	Upozilla Health Complex, Chaugacha, Jessore	Loose watery	Some	Inaba											98.65	0	162	ctxB1	None	None	None	None	VC_0490-interrupted ΔVC_0491-VC_0498	ΔVC_A0457	BD2	89.02446	23.259575	None	no	None	no	None	no	None	no	None	no	None	no
29878_3_254	ERS3329321	This manuscript	Bangladesh Surveillance 2014-2018	Clinical	22	5	2018	Bangladesh	No	Barisal	250 Bed Sadar Hospital, Patuakhali	Loose watery	None	Ogawa											98.85	0	164	ctxB7	ICE-GEN	None	None	None	ΔVC_0495-VC_0512	WT	sBD1	90.32737	22.358846	None	no	None	no	None	no	None	no	None	no	None	no
29878_3_255	ERS3329406	This manuscript	Bangladesh Surveillance 2014-2018	Clinical	7	9	2014	Bangladesh	No	Rangpur	Thakurgaon District Hospital	Rice watery	Some	Ogawa		S		S		S	I	R	I	R	97.34	0	148	ctxB1	ICE-TET	PLE1	None	None	VC_0490-interrupted VC_0491-ins ΔVC_0495-VC_0498	ΔVC_A0457	BD2	88.476566	26.029522	None	no	None	no	None	no	None	no	None	no	None	no
29878_3_256	ERS3329502	This manuscript	Bangladesh Surveillance 2014-2018	Clinical	25	2	2018	Bangladesh	No	Dhaka	General Hospital, Narayangong	Loose watery	Severe	Inaba											98.95	0	160	ctxB1	None	None	None	None	VC_0490-interrupted ΔVC_0491-VC_0498	ΔVC_A0457	BD2	90.501208	23.624553	None	no	None	no	None	no	None	no	None	no	None	no
29878_3_257	ERS3329503	This manuscript	Bangladesh Surveillance 2014-2018	Clinical	27	1	2018	Bangladesh	No	Khulna	Chuadanga Sadar Hospital	Loose watery	Some	Inaba											97.33	0	158	ctxB1	ICE-TET	None	None	None	VC_0490-interrupted ΔVC_0491-VC_0498	ΔVC_A0457	BD2	88.846404	23.635169	None	no	None	no	None	no	None	no	None	no	None	no
29878_3_258	ERS3329211	This manuscript	Bangladesh Surveillance 2014-2018	Clinical	23	5	2017	Bangladesh	No	Khulna	Upozilla Health Complex, Chaugacha, Jessore	Loose watery	Some	Inaba	I	S	S	S	S	S	I				97.38	0	159	ctxB1	ICE-TET	PLE1	None	None	VC_0490-interrupted ΔVC_0491-VC_0498	ΔVC_A0455 ΔVC_A0457	BD2	89.02446	23.259575	None	no	None	no	None	no	None	no	None	no	None	no
29878_3_259	ERS3329322	This manuscript	Bangladesh Surveillance 2014-2018	Clinical	13	5	2018	Bangladesh	No	Khulna	District Sadar Hospital, Satkhira	Rice watery	Some	Ogawa											99.03	0	161	ctxB7	ICE-GEN	None	None	None	ΔVC_0495-VC_0512	WT	sBD1	89.046789	22.690323	None	no	None	no	None	no	None	no	None	no	None	no
29878_3_26	ERR11850118	This manuscript	Bangladesh Surveillance 2014-2018	Clinical	4	3	2018	Bangladesh	No	Chittagong	District Sadar Hospital, Cox's bazzar	Rice watery	Some	Inaba											97.3	0	174	ctxB1	ICE-TET	None	None	None	VC_0490-interrupted ΔVC_0491-VC_0498	ΔVC_A0455-VC_A0459	BD2	91.976834	21.44159	None	no	None	no	None	no	None	no	None	no	None	no
29878_3_260	ERS3329407	This manuscript	Bangladesh Surveillance 2014-2018	Clinical	3	12	2017	Bangladesh	No	Barisal	250 Bed Sadar Hospital, Patuakhali	Loose watery	Some	Inaba											94.21	0	159	ctxB1	ICE-TET	None	None	None	VC_0490-interrupted ΔVC_0491-VC_0498	ΔVC_A0457	BD2	90.32737	22.358846	None	no	None	no	None	no	None	no	None	no	None	no
29878_3_261	ERS3329504	This manuscript	Bangladesh Surveillance 2014-2018	Clinical	20	1	2018	Bangladesh	No	Khulna	Chuadanga Sadar Hospital	Loose watery	Some	Inaba											93.24	0	159	ctxB1	ICE-TET	None	None	None	VC_0490-interrupted ΔVC_0491-VC_0498	ΔVC_A0457	BD2	88.846404	23.635169	None	no	None	no	None	no	None	no	None	no	None	no
29878_3_262	ERS3329212	This manuscript	Bangladesh Surveillance 2014-2018	Clinical	3	8	2014	Bangladesh	No	Chittagong	BITID, Chittagong	Loose watery	None	Ogawa											95.17	0	146	ctxB1	ICE-TET	PLE1	None	Yes	VC_0490-interrupted ΔVC_0495-VC_0498	ΔVC_A0457	BD2	91.758553	22.392736	None	no	None	no	None	no	None	no	None	no	None	no
29878_3_263	ERS3329323	This manuscript	Bangladesh Surveillance 2014-2018	Clinical	8	5	2018	Bangladesh	No	Khulna	District Sadar Hospital, Satkhira	Rice watery	Some	Ogawa											99.02	0	162	ctxB7	ICE-GEN	None	None	None	ΔVC_0495-VC_0512	WT	sBD1	89.046789	22.690323	None	no	None	no	None	no	None	no	None	no	None	no
29878_3_264	ERR11850145	This manuscript	Bangladesh Surveillance 2014-2018	Clinical	25	5	2015	Bangladesh	No	Chittagong	District Sadar Hospital, Cox's bazzar	Rice watery	Some	Ogawa		S		S			I	R	I		96.52	0	149	ctxB1	ICE-TET	PLE1	None	Yes	VC_0490-interrupted ΔVC_0495-VC_0498	ΔVC_A0457	BD2	91.976834	21.44159	None	no	None	no	None	no	None	no	None	no	None	no
29878_3_265	ERS3329505	This manuscript	Bangladesh Surveillance 2014-2018	Clinical	26	5	2018	Bangladesh	Yes	Barisal	Mathbaria Upozilla Health Complex, Pirojpur	Loose watery	Some	Ogawa											68.88	0	158	ctxB7	ICE-GEN	None	None	None			Not included in tree	89.95365	23.78008	None	no	None	no	None	no	None	no	None	no	None	no
29878_3_266	ERS3329213	This manuscript	Bangladesh Surveillance 2014-2018	Clinical	31	5	2017	Bangladesh	No	Dhaka	General Hospital, Narayangong	Loose watery	None	Inaba											97.41	0	162	ctxB1	ICE-TET	None	None	None	VC_0490-interrupted ΔVC_0491-VC_0498	ΔVC_A0457	BD2	90.501208	23.624553	None	no	None	no	None	no	None	no	None	no	None	no
29878_3_267	ERS3329297	This manuscript	Bangladesh Surveillance 2014-2018	Clinical	21	4	2018	Bangladesh	Yes	Chittagong	BITID, Chittagong	Loose watery	Some	Inaba											89.47	0.46	46523	None	None	None	None	None			Not included in tree	91.758553	22.392736	.	yes	.	yes	.	yes	R232Q	yes	.	yes	V52I	yes
29878_3_268	ERS3329409	This manuscript	Bangladesh Surveillance 2014-2018	Clinical	31	12	2017	Bangladesh	No	Barisal	250 Bed Sadar Hospital, Patuakhali	Rice watery	Some	Inaba											97.38	0	164	ctxB1	ICE-TET	PLE1	None	None	VC_0490-interrupted ΔVC_0491-VC_0498	ΔVC_A0457	BD2	90.32737	22.358846	None	no	None	no	None	no	None	no	None	no	None	no
29878_3_269	ERS3329506	This manuscript	Bangladesh Surveillance 2014-2018	Clinical	4	4	2018	Bangladesh	No	Barisal	Mathbaria Upozilla Health Complex, Pirojpur	Loose watery	Some	Ogawa											99.04	0	160	ctxB7	ICE-GEN	None	None	None	ΔVC_0495-VC_0512	WT	sBD1	89.95365	23.78008	None	no	None	no	None	no	None	no	None	no	None	no
29878_3_27	ERS3329250	This manuscript	Bangladesh Surveillance 2014-2018	Clinical	28	11	2015	Bangladesh	No	Chittagong	BITID, Chittagong	Loose watery	None	Ogawa											96.58	0	155	ctxB1	ICE-TET	PLE1	None	Yes	VC_0490-interrupted VC_0491-ins ΔVC_0495-VC_0498	ΔVC_A0457	BD2	91.758553	22.392736	None	no	None	no	None	no	None	no	None	no	None	no
29878_3_270	ERS3329214	This manuscript	Bangladesh Surveillance 2014-2018	Clinical	11	9	2017	Bangladesh	No	Dhaka	General Hospital, Narayangong	Loose watery	Severe	Inaba											97.4	0	163	ctxB1	ICE-TET	None	None	None	VC_0490-interrupted ΔVC_0491-VC_0498	ΔVC_A0457	BD2	90.501208	23.624553	None	no	None	no	None	no	None	no	None	no	None	no
29878_3_271	ERS3329298	This manuscript	Bangladesh Surveillance 2014-2018	Clinical	5	6	2018	Bangladesh	No	Barisal	250 Bed Sadar Hospital, Patuakhali	Loose watery	None	Inaba											97.47	0	163	ctxB1	ICE-TET	None	None	None	VC_0490-interrupted ΔVC_0491-VC_0498	ΔVC_A0457	BD2	90.32737	22.358846	None	no	None	no	None	no	None	no	None	no	None	no
29878_3_272	ERS3329410	This manuscript	Bangladesh Surveillance 2014-2018	Clinical	31	12	2017	Bangladesh	No	Chittagong	BITID, Chittagong	Loose watery	None	Inaba											99.01	0	161	ctxB7	ICE-GEN	None	None	None	ΔVC_0495-VC_0512	WT	sBD1	91.758553	22.392736	None	no	None	no	None	no	None	no	None	no	None	no
29878_3_273	ERS3329507	This manuscript	Bangladesh Surveillance 2014-2018	Clinical	16	4	2018	Bangladesh	No	Barisal	Mathbaria Upozilla Health Complex, Pirojpur	Loose watery	Some	Inaba											97.14	0.38	160	ctxB1	ICE-TET	None	None	None	VC_0490-interrupted ΔVC_0491-VC_0498	ΔVC_A0457	BD2	89.95365	23.78008	.	yes	.	yes	.	yes	.	yes	.	yes	.	yes
29878_3_274	ERS3329215	This manuscript	Bangladesh Surveillance 2014-2018	Clinical	7	6	2017	Bangladesh	No	Chittagong	BITID, Chittagong	Loose watery	None	Inaba		S		S		R	I	R	I	R	97.39	0	161	ctxB1	ICE-TET	PLE1	None	None	VC_0490-interrupted ΔVC_0491-VC_0498	ΔVC_A0457	BD2	91.758553	22.392736	None	no	None	no	None	no	None	no	None	no	None	no
29878_3_275	ERS3329299	This manuscript	Bangladesh Surveillance 2014-2018	Clinical	23	4	2018	Bangladesh	No	Khulna	District Sadar Hospital, Satkhira	Rice watery	Severe	Inaba											97.3	0	160	ctxB1	ICE-TET	None	None	None	VC_0490-interrupted ΔVC_0491-VC_0498	ΔVC_A0457	BD2	89.046789	22.690323	None	no	None	no	None	no	None	no	None	no	None	no
29878_3_276	ERS3329411	This manuscript	Bangladesh Surveillance 2014-2018	Clinical	23	4	2018	Bangladesh	No	Barisal	250 Bed Sadar Hospital, Patuakhali	Loose watery	Some	Inaba											98.51	0	93	ctxB7	ICE-GEN	None	None	None	VC_0490-interrupted ΔVC_0495-VC_0498 ΔVC_0514	WT	sBD1	90.32737	22.358846	None	no	None	no	None	no	None	no	None	no	None	no
29878_3_277	ERS3329508	This manuscript	Bangladesh Surveillance 2014-2018	Clinical	21	3	2018	Bangladesh	No	Chittagong	General Hospital Comilla	Loose watery	Some	Ogawa											99.02	0	163	ctxB7	ICE-GEN	None	None	None	ΔVC_0495-VC_0512	WT	sBD1	91.182037	23.455959	None	no	None	no	None	no	None	no	None	no	None	no
29878_3_278	ERS3329216	This manuscript	Bangladesh Surveillance 2014-2018	Clinical	29	1	2017	Bangladesh	No	Chittagong	BITID, Chittagong	Loose watery	Some	Inaba		S		I		I	I	R	I	R	97.31	0	166	ctxB1	ICE-TET	PLE1	None	None	VC_0490-interrupted ΔVC_0491-VC_0498	ΔVC_A0455-VC_A0459	BD2	91.758553	22.392736	None	no	None	no	None	no	None	no	None	no	None	no
29878_3_279	ERS3329300	This manuscript	Bangladesh Surveillance 2014-2018	Clinical	3	3	2018	Bangladesh	No	Dhaka	General Hospital, Narayangong	Rice watery	Severe	Inaba											99.08	0	161	ctxB1	None	None	None	None	VC_0490-interrupted ΔVC_0491-VC_0498	ΔVC_A0457	BD2	90.501208	23.624553	None	no	None	no	None	no	None	no	None	no	None	no
29878_3_28	ERS3329346	This manuscript	Bangladesh Surveillance 2014-2018	Clinical	27	9	2017	Bangladesh	No	Khulna	Upozilla Health Complex, Chaugacha, Jessore	Loose watery	Some	Inaba	I	S	S	S	S	S	I				97.15	0	159	ctxB1	ICE-TET	PLE1	None	None	VC_0490-interrupted ΔVC_0491-VC_0498	ΔVC_A0457	BD2	89.02446	23.259575	None	no	None	no	None	no	None	no	None	no	None	no
29878_3_280	ERS3329412	This manuscript	Bangladesh Surveillance 2014-2018	Clinical	31	3	2018	Bangladesh	No	Chittagong	BITID, Chittagong	Loose watery	Some	Inaba											97.39	0	159	ctxB1	ICE-TET	None	None	None	VC_0490-interrupted ΔVC_0491-VC_0498	ΔVC_A0457	BD2	91.758553	22.392736	None	no	None	no	None	no	None	no	None	no	None	no
29878_3_281	ERS3329509	This manuscript	Bangladesh Surveillance 2014-2018	Clinical	24	4	2018	Bangladesh	No	Barisal	Mathbaria Upozilla Health Complex, Pirojpur	Loose watery	Some	Ogawa	S	S	S	I	S	I	I				97.55	0	159	ctxB1	ICE-TET	None	None	None	VC_0490-interrupted ΔVC_0491-VC_0498	ΔVC_A0457	BD2	89.95365	23.78008	None	no	None	no	None	no	None	no	None	no	None	no
29878_3_282	ERS3329217	This manuscript	Bangladesh Surveillance 2014-2018	Clinical	7	9	2014	Bangladesh	No	Chittagong	BITID, Chittagong	Loose watery	None	Ogawa											96.68	0	148	ctxB1	ICE-TET	PLE1	None	Yes	VC_0490-interrupted ΔVC_0495-VC_0498	ΔVC_A0457	BD2	91.758553	22.392736	None	no	None	no	None	no	None	no	None	no	None	no
29878_3_283	ERS3329301	This manuscript	Bangladesh Surveillance 2014-2018	Clinical	13	5	2018	Bangladesh	No	Dhaka	General Hospital, Narayangong	Loose watery	Severe	Inaba											98.97	0	165	ctxB1	None	None	None	None	VC_0490-interrupted ΔVC_0491-VC_0498	ΔVC_A0457	BD2	90.501208	23.624553	None	no	None	no	None	no	None	no	None	no	None	no
29878_3_284	ERS3329413	This manuscript	Bangladesh Surveillance 2014-2018	Clinical	6	5	2018	Bangladesh	No	Barisal	250 Bed Sadar Hospital, Patuakhali	Rice watery	None	Ogawa											98.77	0	160	ctxB7	ICE-GEN	None	None	None	ΔVC_0495-VC_0512	WT	sBD1	90.32737	22.358846	None	no	None	no	None	no	None	no	None	no	None	no
29878_3_285	ERS3329510	This manuscript	Bangladesh Surveillance 2014-2018	Clinical	7	4	2018	Bangladesh	No	Barisal	Bakergong Upozilla Health Complex, Barisal	Rice watery	Some	Ogawa	I	S	S	S	S	S	I				99.04	0	159	ctxB7	ICE-GEN	None	None	None	ΔVC_0495-VC_0512	WT	sBD1	90.34633	22.538813	None	no	None	no	None	no	None	no	None	no	None	no
29878_3_286	ERS3329218	This manuscript	Bangladesh Surveillance 2014-2018	Clinical	13	9	2015	Bangladesh	No	Chittagong	BITID, Chittagong	Loose watery	None	Ogawa											94.1	0	154	ctxB1	ICE-TET	PLE1	None	None	VC_0490-interrupted ΔVC_0491-VC_0498	ΔVC_A0457	BD2	91.758553	22.392736	None	no	None	no	None	no	None	no	None	no	None	no
29878_3_287	ERS3329302	This manuscript	Bangladesh Surveillance 2014-2018	Clinical	19	8	2017	Bangladesh	No	Dhaka	General Hospital, Narayangong	Rice watery	Severe	Inaba											97.03	0	170	ctxB1	ICE-TET	PLE1	None	None	VC_0490-interrupted ΔVC_0491-VC_0498	ΔVC_A0455-VC_A0459	BD2	90.501208	23.624553	None	no	None	no	None	no	None	no	None	no	None	no
29878_3_288	ERS3329414	This manuscript	Bangladesh Surveillance 2014-2018	Clinical	12	5	2018	Bangladesh	No	Barisal	250 Bed Sadar Hospital, Patuakhali	Rice watery	None	Inaba											98.66	0	162	ctxB7	ICE-GEN	None	None	None	ΔVC_0495-VC_0512	WT	sBD1	90.32737	22.358846	None	no	None	no	None	no	None	no	None	no	None	no
29878_3_289	ERS3329511	This manuscript	Bangladesh Surveillance 2014-2018	Clinical	11	4	2018	Bangladesh	No	Barisal	Mathbaria Upozilla Health Complex, Pirojpur	Loose watery	Some	Ogawa											99.01	0	162	ctxB7	ICE-GEN	None	None	None	ΔVC_0495-VC_0512	WT	sBD1	89.95365	23.78008	None	no	None	no	None	no	None	no	None	no	None	no
29878_3_29	ERS3329446	This manuscript	Bangladesh Surveillance 2014-2018	Clinical	4	4	2018	Bangladesh	No	Chittagong	BITID, Chittagong	Loose watery	Some	Inaba											90.5	0	99	ctxB1	Both matched	None	None	None	VC_0490-interrupted VC_0491-interrupted ΔVC_0495-VC_0498 ΔVC_0514	WT	BD2	91.758553	22.392736	None	no	None	no	None	no	None	no	None	no	None	no
29878_3_290	ERS3329219	This manuscript	Bangladesh Surveillance 2014-2018	Clinical	16	5	2015	Bangladesh	No	Dhaka	Uttara Adhunik Medical College Hospital	Loose watery	None	Ogawa											97.5	0	150	ctxB1	ICE-TET	None	None	None	VC_0490-interrupted VC_0491-ins ΔVC_0495-VC_0498	ΔVC_A0457	BD2	90.396747	23.874816	None	no	None	no	None	no	None	no	None	no	None	no
29878_3_291	ERS3329303	This manuscript	Bangladesh Surveillance 2014-2018	Clinical	27	5	2018	Bangladesh	No	Dhaka	General Hospital, Narayangong	Rice watery	Severe	Ogawa											98.92	0	161	ctxB7	ICE-GEN	None	None	None	ΔVC_0495-VC_0512	WT	sBD1	90.501208	23.624553	None	no	None	no	None	no	None	no	None	no	None	no
29878_3_292	ERS3329415	This manuscript	Bangladesh Surveillance 2014-2018	Clinical	3	1	2018	Bangladesh	No	Chittagong	BITID, Chittagong	Loose watery	Some	Inaba	I	S	S	S	S	I	I				97.44	0	167	ctxB1	ICE-TET	None	None	None	VC_0490-interrupted ΔVC_0491-VC_0498	ΔVC_A0455-VC_A0459	BD2	91.758553	22.392736	None	no	None	no	None	no	None	no	None	no	None	no
29878_3_293	ERS3329512	This manuscript	Bangladesh Surveillance 2014-2018	Clinical	5	5	2018	Bangladesh	No	Sylhet	Upozilla Health Complex, Chhatak, Sunamgonj	Loose watery	Severe	Ogawa											97.82	0	89	ctxB1	Both matched	None	None	None	VC_0490-interrupted VC_0491-interrupted ΔVC_0495-VC_0498	WT	sBD1	91.668692	25.03337	None	no	None	no	None	no	None	no	None	no	None	no
29878_3_294	ERS3329220	This manuscript	Bangladesh Surveillance 2014-2018	Clinical	19	8	2014	Bangladesh	No	Chittagong	BITID, Chittagong	Loose watery	None	Inaba		S		S			I	R	I		91.27	0	146	ctxB1	ICE-TET	PLE1	None	Yes	VC_0490-interrupted ΔVC_0495-VC_0498	ΔVC_A0457	BD2	91.758553	22.392736	None	no	None	no	None	no	None	no	None	no	None	no
29878_3_295	ERS3329304	This manuscript	Bangladesh Surveillance 2014-2018	Clinical	17	6	2017	Bangladesh	No	Dhaka	General Hospital, Narayangong	Rice watery	Severe	Inaba											97.23	0	158	ctxB1	ICE-TET	None	None	None	VC_0490-interrupted ΔVC_0491-VC_0498	ΔVC_A0457	BD2	90.501208	23.624553	None	no	None	no	None	no	None	no	None	no	None	no
29878_3_296	ERS3329416	This manuscript	Bangladesh Surveillance 2014-2018	Clinical	7	5	2018	Bangladesh	No	Barisal	250 Bed Sadar Hospital, Patuakhali	Rice watery	Some	Ogawa											99.02	0	163	ctxB7	ICE-GEN	None	None	None	ΔVC_0495-VC_0512	WT	sBD1	90.32737	22.358846	None	no	None	no	None	no	None	no	None	no	None	no
29878_3_297	ERS3329513	This manuscript	Bangladesh Surveillance 2014-2018	Clinical	6	5	2018	Bangladesh	No	Khulna	250 Bed General Hospital, Meherpur	Rice watery	Some	Ogawa	I	S	S	S	S	S	I				99.01	0	164	ctxB7	ICE-GEN	None	None	None	ΔVC_0495-VC_0512	WT	sBD1	88.642398	23.778352	None	no	None	no	None	no	None	no	None	no	None	no
29878_3_298	ERS3329221	This manuscript	Bangladesh Surveillance 2014-2018	Clinical	10	2	2018	Bangladesh	No	Rajshahi	Naogaon Sadar Hospital	Rice watery	Some	Inaba	S	S	S	S	S	I	I				97.28	0	159	ctxB1	ICE-TET	None	None	None	VC_0490-interrupted ΔVC_0491-VC_0498	ΔVC_A0457	BD2	88.93793	24.822625	None	no	None	no	None	no	None	no	None	no	None	no
29878_3_299	ERS3329305	This manuscript	Bangladesh Surveillance 2014-2018	Clinical	2	1	2018	Bangladesh	No	Dhaka	General Hospital, Narayangong	Rice watery	Severe	Inaba											99.04	0	159	ctxB1	None	None	None	None	VC_0490-interrupted ΔVC_0491-VC_0498	ΔVC_A0457	BD2	90.501208	23.624553	None	no	None	no	None	no	None	no	None	no	None	no
29878_3_3	ERS3329244	This manuscript	Bangladesh Surveillance 2014-2018	Clinical	2	5	2017	Bangladesh	No	Dhaka	Dhaka Medical College Hospital	Rice watery	Some	Inaba		S		S		I	I	R	I	R	97.29	0	164	ctxB1	ICE-TET	PLE1	None	None	VC_0490-interrupted ΔVC_0491-VC_0498	ΔVC_A0455-VC_A0459	BD2	90.397008	23.725392	None	no	None	no	None	no	None	no	None	no	None	no
29878_3_30	ERR11850119	This manuscript	Bangladesh Surveillance 2014-2018	Clinical	13	3	2018	Bangladesh	No	Chittagong	District Sadar Hospital, Cox's bazzar	Rice watery	Some	Inaba											97.42	0	173	ctxB1	ICE-TET	None	None	None	VC_0490-interrupted ΔVC_0491-VC_0498	ΔVC_A0455-VC_A0459	BD2	91.976834	21.44159	None	no	None	no	None	no	None	no	None	no	None	no
29878_3_300	ERS3329417	This manuscript	Bangladesh Surveillance 2014-2018	Clinical	22	5	2018	Bangladesh	Yes	Barisal	250 Bed Sadar Hospital, Patuakhali	Loose watery	None	Ogawa	I	S	S	S	S	S	I				83.33	15.44	164	ctxB7	ICE-GEN	None	None	None			Not included in tree	90.32737	22.358846	None	no	None	no	None	no	None	no	None	no	None	no
29878_3_301	ERS3329514	This manuscript	Bangladesh Surveillance 2014-2018	Clinical	25	3	2018	Bangladesh	No	Barisal	Mathbaria Upozilla Health Complex, Pirojpur	Loose watery	Some	Ogawa											98.82	0	162	ctxB7	ICE-GEN	None	None	None	ΔVC_0495-VC_0512	WT	sBD1	89.95365	23.78008	None	no	None	no	None	no	None	no	None	no	None	no
29878_3_302	ERS3329222	This manuscript	Bangladesh Surveillance 2014-2018	Clinical	4	3	2018	Bangladesh	No	Rajshahi	Naogaon Sadar Hospital	Rice watery	Severe	Inaba											99.08	0	164	ctxB1	None	None	None	None	VC_0490-interrupted ΔVC_0491-VC_0498	ΔVC_A0457	BD2	88.93793	24.822625	None	no	None	no	None	no	None	no	None	no	None	no
29878_3_303	ERS3329306	This manuscript	Bangladesh Surveillance 2014-2018	Clinical	19	5	2018	Bangladesh	No	Dhaka	General Hospital, Narayangong	Rice watery	Severe	Ogawa											99.04	0	161	ctxB7	ICE-GEN	None	None	None	ΔVC_0495-VC_0512	WT	sBD1	90.501208	23.624553	None	no	None	no	None	no	None	no	None	no	None	no
29878_3_304	ERS3329418	This manuscript	Bangladesh Surveillance 2014-2018	Clinical	11	4	2018	Bangladesh	No	Chittagong	BITID, Chittagong	Loose watery	Some	Inaba	S	S	S	S	S	I	I				97.46	0	172	ctxB1	ICE-TET	None	None	None	VC_0490-interrupted ΔVC_0491-VC_0498	ΔVC_A0455-VC_A0459	BD2	91.758553	22.392736	None	no	None	no	None	no	None	no	None	no	None	no
29878_3_305	ERS3329515	This manuscript	Bangladesh Surveillance 2014-2018	Clinical	28	3	2018	Bangladesh	No	Barisal	Mathbaria Upozilla Health Complex, Pirojpur	Loose watery	Some	Ogawa	I	S	S	I	S	S	I				98.88	0	162	ctxB7	ICE-GEN	None	None	None	ΔVC_0495-VC_0512	WT	sBD1	89.95365	23.78008	None	no	None	no	None	no	None	no	None	no	None	no
29878_3_306	ERR11850146	This manuscript	Bangladesh Surveillance 2014-2018	Clinical	2	6	2018	Bangladesh	No	Chittagong	District Sadar Hospital, Cox's bazzar	Rice watery	Some	Inaba											97.34	0	171	ctxB1	ICE-TET	None	None	None	VC_0490-interrupted ΔVC_0491-VC_0498	ΔVC_A0455-VC_A0459	BD2	91.976834	21.44159	None	no	None	no	None	no	None	no	None	no	None	no
29878_3_307	ERS3329307	This manuscript	Bangladesh Surveillance 2014-2018	Clinical	9	1	2018	Bangladesh	No	Dhaka	General Hospital, Narayangong	Loose watery	Severe	Inaba	I	S	S	I	S	S	I				99.04	0	160	ctxB1	None	None	None	None	VC_0490-interrupted ΔVC_0491-VC_0498	ΔVC_A0457	BD2	90.501208	23.624553	None	no	None	no	None	no	None	no	None	no	None	no
29878_3_308	ERS3329419	This manuscript	Bangladesh Surveillance 2014-2018	Clinical	21	4	2018	Bangladesh	No	Barisal	250 Bed Sadar Hospital, Patuakhali	Rice watery	None	Ogawa	I	S	S	I	S	S	I				98.9	0	161	ctxB7	ICE-GEN	None	None	None	ΔVC_0495-VC_0512	WT	sBD1	90.32737	22.358846	None	no	None	no	None	no	None	no	None	no	None	no
29878_3_309	ERS3329516	This manuscript	Bangladesh Surveillance 2014-2018	Clinical	28	3	2018	Bangladesh	No	Chittagong	General Hospital Comilla	Loose watery	Some	Ogawa											99.04	0	163	ctxB7	ICE-GEN	None	None	None	ΔVC_0495-VC_0512	WT	sBD1	91.182037	23.455959	None	no	None	no	None	no	None	no	None	no	None	no
29878_3_31	ERS3329251	This manuscript	Bangladesh Surveillance 2014-2018	Clinical	4	10	2015	Bangladesh	No	Chittagong	BITID, Chittagong	Loose watery	Some	Ogawa		S		S			I	S	S		96.79	0	150	ctxB1	None	PLE1	None	Yes	VC_0490-interrupted ΔVC_0495-VC_0498	ΔVC_A0457	BD2	91.758553	22.392736	None	no	None	no	None	no	None	no	None	no	None	no
29878_3_310	ERS3329225	This manuscript	Bangladesh Surveillance 2014-2018	Clinical	30	8	2015	Bangladesh	No	Chittagong	BITID, Chittagong	Loose watery	None	Ogawa											96.51	0	153	ctxB1	ICE-TET	PLE1	None	Yes	VC_0490-interrupted ΔVC_0495-VC_0498	ΔVC_A0457	BD2	91.758553	22.392736	None	no	None	no	None	no	None	no	None	no	None	no
29878_3_311	ERS3329308	This manuscript	Bangladesh Surveillance 2014-2018	Clinical	7	5	2018	Bangladesh	No	Dhaka	General Hospital, Narayangong	Loose watery	Severe	Inaba											95.18	0	163	ctxB1	None	None	None	None	VC_0490-interrupted ΔVC_0491-VC_0498	ΔVC_A0457	BD2	90.501208	23.624553	None	no	None	no	None	no	None	no	None	no	None	no
29878_3_312	ERS3329420	This manuscript	Bangladesh Surveillance 2014-2018	Clinical	20	5	2018	Bangladesh	No	Chittagong	BITID, Chittagong	Loose watery	Severe	Inaba	I	S	S	S	S	S	R				97.3	0.05	170	ctxB1	ICE-TET	None	None	None	VC_0490-interrupted ΔVC_0491-VC_0498	ΔVC_A0455-VC_A0459	BD2	91.758553	22.392736	.	partial	Split contigs	partial	None	no	None	no	None	no	.	partial
29878_3_313	ERS3329517	This manuscript	Bangladesh Surveillance 2014-2018	Clinical	NA	NA	NA	Bangladesh	No																99.05	0	161	ctxB7	ICE-GEN	None	None	None	ΔVC_0495-VC_0512	WT	sBD1	NA	NA	None	no	None	no	None	no	None	no	None	no	None	no
29878_3_314	ERS3329226	This manuscript	Bangladesh Surveillance 2014-2018	Clinical	11	1	2017	Bangladesh	No	Barisal	250 Bed Sadar Hospital, Patuakhali	Rice watery	Some	Inaba		S		S		I	I	R	I	R	97.39	0	158	ctxB1	ICE-TET	PLE1	None	None	VC_0490-interrupted ΔVC_0491-VC_0498	ΔVC_A0457	BD2	90.32737	22.358846	None	no	None	no	None	no	None	no	None	no	None	no
29878_3_315	ERS3329309	This manuscript	Bangladesh Surveillance 2014-2018	Clinical	19	5	2018	Bangladesh	No	Dhaka	General Hospital, Narayangong	Loose watery	Some	Ogawa	I	S	S	S	S	S	I				99.01	0	161	ctxB7	ICE-GEN	None	None	None	ΔVC_0495-VC_0512	WT	sBD1	90.501208	23.624553	None	no	None	no	None	no	None	no	None	no	None	no
29878_3_316	ERS3329421	This manuscript	Bangladesh Surveillance 2014-2018	Clinical	15	4	2018	Bangladesh	No	Barisal	250 Bed Sadar Hospital, Patuakhali	Loose watery	Some	Inaba											98.88	0	166	ctxB1	None	None	None	None	VC_0490-interrupted ΔVC_0491-VC_0498	ΔVC_A0457	BD2	90.32737	22.358846	None	no	None	no	None	no	None	no	None	no	None	no
29878_3_317	ERS3329518	This manuscript	Bangladesh Surveillance 2014-2018	Clinical	16	5	2018	Bangladesh	No	Barisal	Mathbaria Upozilla Health Complex, Pirojpur	Loose watery	Some	Inaba	S	S	S	I	S	I	I				97.43	0	161	ctxB1	ICE-TET	None	None	None	VC_0490-interrupted ΔVC_0491-VC_0498	ΔVC_A0457	BD2	89.95365	23.78008	None	no	None	no	None	no	None	no	None	no	None	no
29878_3_318	ERS3329227	This manuscript	Bangladesh Surveillance 2014-2018	Clinical	5	5	2018	Bangladesh	No	Rajshahi	Naogaon Sadar Hospital	Rice watery	Severe	Ogawa											99.04	0	162	ctxB7	ICE-GEN	None	None	None	ΔVC_0495-VC_0512	WT	sBD1	88.93793	24.822625	None	no	None	no	None	no	None	no	None	no	None	no
29878_3_319	ERS3329310	This manuscript	Bangladesh Surveillance 2014-2018	Clinical	20	8	2017	Bangladesh	No	Dhaka	General Hospital, Narayangong	Loose watery	Severe	Inaba											97.16	0	170	ctxB1	ICE-TET	PLE1	None	None	VC_0490-interrupted ΔVC_0491-VC_0498	ΔVC_A0455-VC_A0459	BD2	90.501208	23.624553	None	no	None	no	None	no	None	no	None	no	None	no
29878_3_32	ERS3329347	This manuscript	Bangladesh Surveillance 2014-2018	Clinical	12	5	2018	Bangladesh	No	Dhaka	General Hospital, Narayangong	Rice watery	Severe	Ogawa	R	S	S	S	S	S	I				99.01	0	161	ctxB7	ICE-GEN	None	None	None	ΔVC_0495-VC_0512	WT	sBD1	90.501208	23.624553	None	no	None	no	None	no	None	no	None	no	None	no
29878_3_320	ERS3329422	This manuscript	Bangladesh Surveillance 2014-2018	Clinical	2	4	2018	Bangladesh	No	Chittagong	BITID, Chittagong	Loose watery	Severe	Inaba											97.2	0	167	ctxB1	ICE-TET	None	None	None	VC_0490-interrupted ΔVC_0491-VC_0498	ΔVC_A0455-VC_A0459	BD2	91.758553	22.392736	None	no	None	no	None	no	None	no	None	no	None	no
29878_3_321	ERS3329519	This manuscript	Bangladesh Surveillance 2014-2018	Clinical	14	5	2018	Bangladesh	No	Barisal	Mathbaria Upozilla Health Complex, Pirojpur	Loose watery	Some	Inaba											96.9	0	160	ctxB1	ICE-TET	None	None	None	VC_0490-interrupted ΔVC_0491-VC_0498	ΔVC_A0457	BD2	89.95365	23.78008	None	no	None	no	None	no	None	no	None	no	None	no
29878_3_322	ERR11850147	This manuscript	Bangladesh Surveillance 2014-2018	Clinical	17	4	2018	Bangladesh	No	Chittagong	District Sadar Hospital, Cox's bazzar	Rice watery	Some	Inaba											97.05	0	171	ctxB1	ICE-TET	None	None	None	VC_0490-interrupted ΔVC_0491-VC_0498	ΔVC_A0455-VC_A0459	BD2	91.976834	21.44159	None	no	None	no	None	no	None	no	None	no	None	no
29878_3_323	ERS3329324	This manuscript	Bangladesh Surveillance 2014-2018	Clinical	5	6	2017	Bangladesh	No	Dhaka	General Hospital, Narayangong	Rice watery	Severe	Inaba	I	S	S	S	S	I	I				97.18	0	159	ctxB1	ICE-TET	None	None	None	VC_0490-interrupted ΔVC_0491-VC_0498	ΔVC_A0457	BD2	90.501208	23.624553	None	no	None	no	None	no	None	no	None	no	None	no
29878_3_324	ERS3329423	This manuscript	Bangladesh Surveillance 2014-2018	Clinical	23	5	2018	Bangladesh	Yes	Barisal	250 Bed Sadar Hospital, Patuakhali	Loose watery	Some	Ogawa	I	S	S	S	S	S	I				76.39	22.29	161	ctxB7	ICE-GEN	None	None	None			Not included in tree	90.32737	22.358846	None	no	None	no	None	no	None	no	None	no	None	no
29878_3_325	ERS3329520	This manuscript	Bangladesh Surveillance 2014-2018	Clinical	27	2	2018	Bangladesh	No	Barisal	Mathbaria Upozilla Health Complex, Pirojpur	Loose watery	Some	Inaba	S	S	S	R	S	S	I				99.11	0	158	ctxB1	None	None	None	None	VC_0490-interrupted ΔVC_0491-VC_0498	ΔVC_A0457	BD2	89.95365	23.78008	None	no	None	no	None	no	None	no	None	no	None	no
29878_3_326	ERS3329229	This manuscript	Bangladesh Surveillance 2014-2018	Clinical	12	3	2018	Bangladesh	Yes	Rajshahi	Naogaon Sadar Hospital	Rice watery	Severe	Inaba											34.96	0	164	ctxB1	None	None	None	None			Not included in tree	88.93793	24.822625	None	no	None	no	None	no	None	no	None	no	None	no
29878_3_327	ERS3329325	This manuscript	Bangladesh Surveillance 2014-2018	Clinical	1	4	2018	Bangladesh	No	Dhaka	General Hospital, Narayangong	Rice watery	Severe	Ogawa											99.03	0	162	ctxB7	ICE-GEN	None	None	None	ΔVC_0495-VC_0512	WT	sBD1	90.501208	23.624553	None	no	None	no	None	no	None	no	None	no	None	no
29878_3_328	ERS3329424	This manuscript	Bangladesh Surveillance 2014-2018	Clinical	9	4	2018	Bangladesh	No	Barisal	250 Bed Sadar Hospital, Patuakhali	Loose watery	Some	Inaba											98.58	0	166	ctxB1	None	None	None	None	VC_0490-interrupted ΔVC_0491-VC_0498	ΔVC_A0457	BD2	90.32737	22.358846	None	no	None	no	None	no	None	no	None	no	None	no
29878_3_329	ERS3329521	This manuscript	Bangladesh Surveillance 2014-2018	Clinical	14	5	2018	Bangladesh	No	Barisal	Bakergong Upozilla Health Complex, Barisal	Rice watery	Some	Inaba											99.09	0	165	ctxB1	None	None	None	None	VC_0490-interrupted ΔVC_0491-VC_0498	ΔVC_A0457	BD2	90.34633	22.538813	None	no	None	no	None	no	None	no	None	no	None	no
29878_3_33	ERS3329447	This manuscript	Bangladesh Surveillance 2014-2018	Clinical	10	4	2018	Bangladesh	No	Chittagong	BITID, Chittagong	Loose watery	Some	Inaba											98.8	0	92	ctxB1	ICE-GEN	None	None	None	VC_0490-interrupted VC_0491-interrupted VC_0492-interrupted ΔVC_0495-VC_0498 ΔVC_0514	WT	BD2	91.758553	22.392736	None	no	None	no	None	no	None	no	None	no	None	no
29878_3_330	ERS3329230	This manuscript	Bangladesh Surveillance 2014-2018	Clinical	NA	NA	NA	Bangladesh	No																97.43	0	170	ctxB1	ICE-TET	None	None	None	VC_0490-interrupted ΔVC_0491-VC_0498	ΔVC_A0455-VC_A0459	BD2	NA	NA	None	no	None	no	None	no	None	no	None	no	None	no
29878_3_331	ERS3329326	This manuscript	Bangladesh Surveillance 2014-2018	Clinical	15	5	2018	Bangladesh	No	Dhaka	General Hospital, Narayangong	Loose watery	Severe	Ogawa											99.02	0	160	ctxB7	ICE-GEN	None	None	None	ΔVC_0495-VC_0512	WT	sBD1	90.501208	23.624553	None	no	None	no	None	no	None	no	None	no	None	no
29878_3_332	ERS3329425	This manuscript	Bangladesh Surveillance 2014-2018	Clinical	NA	NA	NA	Bangladesh	No																97.05	0	164	ctxB1	ICE-TET	PLE1	None	None	VC_0490-interrupted ΔVC_0491-VC_0498	ΔVC_A0457	BD2	NA	NA	None	no	None	no	None	no	None	no	None	no	None	no
29878_3_333	ERS3329522	This manuscript	Bangladesh Surveillance 2014-2018	Clinical	24	4	2018	Bangladesh	No	Barisal	Mathbaria Upozilla Health Complex, Pirojpur	Loose watery	Some	Ogawa											99.03	0	159	ctxB7	ICE-GEN	None	None	None	ΔVC_0495-VC_0512	WT	sBD1	89.95365	23.78008	None	no	None	no	None	no	None	no	None	no	None	no
29878_3_334	ERR11850148	This manuscript	Bangladesh Surveillance 2014-2018	Clinical	19	5	2018	Bangladesh	No	Chittagong	District Sadar Hospital, Cox's bazzar	Rice watery	Some	Ogawa											98.95	0	160	ctxB7	ICE-GEN	None	None	None	ΔVC_0495-VC_0512	WT	sBD1	91.976834	21.44159	None	no	None	no	None	no	None	no	None	no	None	no
29878_3_335	ERS3329327	This manuscript	Bangladesh Surveillance 2014-2018	Clinical	14	10	2017	Bangladesh	No	Dhaka	250 Bed General Hospital, Tangail	Loose watery	Some	Inaba											97.14	0	161	ctxB1	ICE-TET	None	None	None	VC_0490-interrupted ΔVC_0491-VC_0498	ΔVC_A0457	BD2	89.924837	24.264324	None	no	None	no	None	no	None	no	None	no	None	no
29878_3_336	ERS3329426	This manuscript	Bangladesh Surveillance 2014-2018	Clinical	28	5	2018	Bangladesh	No	Chittagong	BITID, Chittagong	Loose watery	Severe	Inaba											97.46	0	171	ctxB1	ICE-TET	None	None	None	VC_0490-interrupted ΔVC_0491-VC_0498	ΔVC_A0455-VC_A0459	BD2	91.758553	22.392736	None	no	None	no	None	no	None	no	None	no	None	no
29878_3_337	ERS3329523	This manuscript	Bangladesh Surveillance 2014-2018	Clinical	NA	NA	NA	Bangladesh	No																97.09	0	159	ctxB1	ICE-TET	None	None	None	VC_0490-interrupted ΔVC_0491-VC_0498	ΔVC_A0457	BD2	NA	NA	None	no	None	no	None	no	None	no	None	no	None	no
29878_3_338	ERS3329232	This manuscript	Bangladesh Surveillance 2014-2018	Clinical	7	2	2018	Bangladesh	No	Rajshahi	Naogaon Sadar Hospital	Rice watery	Some	Inaba											97.24	0	156	ctxB1	ICE-TET	None	None	None	VC_0490-interrupted ΔVC_0491-VC_0498	ΔVC_A0457	BD2	88.93793	24.822625	None	no	None	no	None	no	None	no	None	no	None	no
29878_3_339	ERS3329328	This manuscript	Bangladesh Surveillance 2014-2018	Clinical	27	11	2017	Bangladesh	No	Dhaka	General Hospital, Narayangong	Loose watery	Severe	Inaba											96.83	0	160	ctxB1	ICE-TET	PLE1	None	None	VC_0490-interrupted ΔVC_0491-VC_0498	ΔVC_A0457	BD2	90.501208	23.624553	None	no	None	no	None	no	None	no	None	no	None	no
29878_3_34	ERS3329155	This manuscript	Bangladesh Surveillance 2014-2018	Clinical	NA	NA	NA	Bangladesh	No																97.33	0	173	ctxB1	ICE-TET	None	None	None	VC_0490-interrupted ΔVC_0491-VC_0498	ΔVC_A0455-VC_A0459	BD2	NA	NA	None	no	None	no	None	no	None	no	None	no	None	no
29878_3_340	ERS3329427	This manuscript	Bangladesh Surveillance 2014-2018	Clinical	7	1	2018	Bangladesh	No	Chittagong	BITID, Chittagong	Loose watery	Some	Inaba											97.31	0	167	ctxB1	ICE-TET	None	None	None	VC_0490-interrupted ΔVC_0491-VC_0498	ΔVC_A0455-VC_A0459	BD2	91.758553	22.392736	None	no	None	no	None	no	None	no	None	no	None	no
29878_3_341	ERS3329524	This manuscript	Bangladesh Surveillance 2014-2018	Clinical	8	5	2018	Bangladesh	No	Barisal	Mathbaria Upozilla Health Complex, Pirojpur	Loose watery	Some	Ogawa	I	S	I	S	I	S	I				98.94	0	158	ctxB7	ICE-GEN	None	None	None	ΔVC_0495-VC_0512	WT	sBD1	89.95365	23.78008	None	no	None	no	None	no	None	no	None	no	None	no
[truncated: 4,153 more rows]
[truncated: 74 more columns]
