# Supplementary material for: Evolution of pandemic cholera at its global source
Source: Nature. 2026 Apr 1;653(8114):491–8. doi: 10.1038/s41586-026-10340-x (PMC13171446; doi:10.1038/s41586-026-10340-x)
Supplement: Supplementary file 4 — Inferred ancestral states of nodes in the 7PET V. cholerae tree. [file 41586_2026_10340_MOESM4_ESM.txt]

"label" "parent" "node" "branch.length" "isTip" "x" "y" "branch" "angle" "date" "numeric.date" "Lineage" "Region" "Country" "ctxB_type" "Sublineage" "PLE" "SXT" "VSP_II" "VC0258"
"0014_L008_R1" 5679 1421 0 TRUE 92.19931 3160 92.19931 241.323716588884 "2002-12-19" 2002.965206 "sBD1" NA "Mozambique" "ctxB1" "sBD1.012" "None" "ICE-GEN" "ΔVC_0495-VC_0512" "yes"
"0034_L008_R1" 5683 1427 0 TRUE 92.19931 3166 92.19931 241.781926177344 "2002-12-19" 2002.965206 "sBD1" NA "Mozambique" "ctxB1" NA "None" "ICE-GEN" "ΔVC_0495-VC_0512" "yes"
"0035_L008_R1" 5678 1420 0 TRUE 91.89436 3159 91.89436 241.247348324141 "2002-08-29" 2002.66026 "sBD1" NA "Mozambique" "ctxB1" "sBD1.012" "None" "ICE-GEN" "ΔVC_0495-VC_0512" "yes"
"0074_L002_R1" 5682 1426 0 TRUE 92.28348 3165 92.28348 241.705557912601 "2003-01-19" 2003.049376 "sBD1" NA "Mozambique" "ctxB1" "sBD1.012" "None" "ICE-GEN" "ΔVC_0495-VC_0512" "yes"
"1019828_5_L007_R1" 5687 1431 0.51236 TRUE 99.73869 3170 99.48251 242.087399236317 "2010-07-04" 2010.50459 "sBD1" NA "Mozambique" "ctxB1" "sBD1.012" "None" "ICE-GEN" "ΔVC_0495-VC_0512" "yes"
"1020229_6_L007_R1" 5687 1432 0.00914 TRUE 99.23547 3171 99.2309 242.163767501061 "2010-01-01" 2010.00137 "sBD1" NA "Mozambique" "ctxB1" "sBD1.012" "None" "ICE-GEN" "ΔVC_0495-VC_0512" "yes"
"121_L008_R1" 5682 1425 0 TRUE 92.28348 3164 92.28348 241.629189647857 "2003-01-19" 2003.049376 "sBD1" NA "Mozambique" "ctxB1" "sBD1.012" "None" "ICE-GEN" "ΔVC_0495-VC_0512" "yes"
"150133_S10" 5090 577 2.46488 TRUE 79.29353 580 78.06109 44.2935935511243 "1990-01-22" 1990.059432 "Other" NA "Russian Federation" "ctxB3" "Other.061" "None" "None" "WT" "yes"
"150134_S11" 5090 578 2.95857 TRUE 79.78722 581 78.307935 44.3699618158676 "1990-07-21" 1990.553126 "Other" NA "Russian Federation" "ctxB3" "Other.061" "None" "None" "WT" "yes"
"152_L008_R1" 5679 1422 0.03616 TRUE 92.23547 3161 92.21739 241.400084853627 "2003-01-01" 2003.00137 "sBD1" NA "Mozambique" "ctxB1" "sBD1.012" "None" "ICE-GEN" "ΔVC_0495-VC_0512" "yes"
"2009V_1046" 5685 1428 3.2004 TRUE 98.64157 3167 97.04137 241.858294442087 "2009-05-29" 2009.407464 "sBD1" NA "Pakistan" "ctxB1" "sBD1.014" "None" "ICE-GEN" "VC_0493-interrupted  ΔVC_0495-VC_0512" "yes"
"2009V_1085" 5902 1710 2.13238 TRUE 98.61513 3406 97.54894 260.11030971574 "2009-05-20" 2009.381046 "sBD1" NA "India" "ctxB7" "sBD1.035" "None" "ICE-GEN" "ΔVC_0495-VC_0512" "yes"
"2009V_1096" 5902 1711 2.66272 TRUE 99.14547 3407 97.81411 260.186677980484 "2009-11-29" 2009.911386 "sBD1" NA "India" "ctxB7" "sBD1.035" "None" "ICE-GEN" "ΔVC_0495-VC_0512" "interrupted"
"2009V_1116" 5685 1429 3.19881 TRUE 98.63998 3168 97.040575 241.934662706831 "2009-05-29" 2009.405879 "sBD1" NA "Pakistan" "ctxB1" "sBD1.014" "None" "ICE-GEN" "ΔVC_0495-VC_0512" "yes"
"2009V_1131" 5794 1572 2.13787 TRUE 98.36422 3268 97.295285 249.571489181162 "2009-02-17" 2009.130129 "sBD1" NA "India" "ctxB7" "sBD1.026" "None" "ICE-GEN" "VC_0490-interrupted  ΔVC_0491  ΔVC_0495-VC_0514 VC_0515-interrupted" "fragmented"
"2010EL_1749" 5919 1729 1.60108 TRUE 99.66602 3425 98.86548 261.561306745863 "2010-06-07" 2010.431933 "sBD1" NA "Cameroon" "ctxB7" "sBD1.035" "None" "ICE-GEN" "VC_0492-ins  ΔVC_0495-VC_0512" "yes"
"2010EL_1786" 5949 1780 0 TRUE 99.4949 3476 99.4949 265.456088247773 "2010-04-06" 2010.260811 "sBD1" NA "Haiti" "ctxB7" "sBD1.043" "None" "ICE-GEN" "ΔVC_0495-VC_0512" "yes"
"2010EL_1792" 5949 1779 0 TRUE 99.4949 3475 99.4949 265.379719983029 "2010-04-06" 2010.260811 "sBD1" NA "Haiti" "ctxB7" "sBD1.043" "None" "ICE-GEN" "ΔVC_0495-VC_0512" "yes"
"2010EL_1798" 5949 1781 0 TRUE 99.4949 3477 99.4949 265.532456512516 "2010-04-06" 2010.260811 "sBD1" NA "Haiti" "ctxB7" "sBD1.043" "None" "ICE-GEN" "ΔVC_0495-VC_0512" "yes"
"2010EL_1961" 5953 1788 0.53655 TRUE 99.401 3484 99.132725 266.067034365719 "2010-03-02" 2010.166907 "sBD1" NA "Haiti" "ctxB7" "sBD1.043" "None" "ICE-GEN" "ΔVC_0491  ΔVC_0495-VC_0514" "yes"
"2010EL_2010H" 5947 1775 0 TRUE 99.98511 3471 99.98511 265.074246924056 "2010-10-02" 2010.751023 "sBD1" NA "Haiti" "ctxB7" "sBD1.043" "None" "ICE-GEN" "ΔVC_0495-VC_0512" "yes"
"2010EL_2010N" 5960 1794 0.00131 TRUE 99.26772 3490 99.267065 266.525243954179 "2010-01-13" 2010.033633 "sBD1" NA "Haiti" "ctxB7" "sBD1.043" "None" "ICE-GEN" "ΔVC_0495-VC_0512" "yes"
"2011EL_1089" 5959 1793 0.00131 TRUE 99.26772 3489 99.267065 266.448875689436 "2010-01-13" 2010.033633 "sBD1" NA "Haiti" "ctxB7" "sBD1.043" "None" "ICE-GEN" "ΔVC_0495-VC_0512" "yes"
"2011EL_1137" 5686 1430 1.79184 TRUE 98.23547 3169 97.33955 242.011030971574 "2009-01-01" 2009.00137 "sBD1" NA "Republic of South Africa" "ctxB1" "sBD1.012" "None" "ICE-GEN" "ΔVC_0495-VC_0512" "yes"
"22204_7_288" 6112 2061 0.51235 TRUE 104.69 3757 104.433825 286.915570640645 "2015-06-16" 2015.455915 "sBD1" NA "Kenya" "ctxB7" "sBD1.054" "None" "ICE-GEN" "ΔVC_0495-VC_0512" "yes"
"22204_7_303" 5410 1041 0.00914 TRUE 101.23546 1041 101.23089 79.4993635977938 "2012-01-01" 2012.001366 "Other" NA "Kenya" "ctxB1" "Other.128" "None" "ICE-GEN" "ΔVC_0495-VC_0498" "yes"
"26237_7_100" 4978 438 2.50061 TRUE 82.23547 438 80.985165 33.4492999575732 "1993-01-01" 1993.00137 "Other" NA "Argentina" "ctxB3" "Other.025" "None" "None" "ΔVC_0507  ΔVC_0509  ΔVC_0511-VC_0515 VC_0516-interrupted" "yes"
"26237_7_101" 4866 243 4.43197 TRUE 82.39228 243 80.176295 18.5574883326262 "1993-02-27" 1993.158194 "Other" NA "Argentina" "ctxB3" "Other.007" "None" "None" "ΔVC_0507  ΔVC_0511-VC_0515 VC_0516-interrupted" "yes"
"26237_7_102" 4828 178 2.54437 TRUE 82.25962 178 80.987435 13.5935511243106 "1993-01-10" 1993.02554 "Other" NA "Argentina" "None" "Other.017" "None" "None" "ΔVC_0507  ΔVC_0511-VC_0516" "yes"
"26237_7_103" 4959 414 2.45904 TRUE 82.88767 414 81.65815 31.6164616037336 "1993-08-27" 1993.653586 "Other" NA "Argentina" "ctxB3" "Other.025" "None" "None" "ΔVC_0507  ΔVC_0511-VC_0515 VC_0516-interrupted" "yes"
"26237_7_104" 4789 100 1.47462 TRUE 83.062 100 82.32469 7.63682647433178 "1993-10-30" 1993.827914 "Other" NA "Argentina" "ctxB3" "Other.007" "None" "None" "ΔVC_0507  ΔVC_0509  ΔVC_0511-VC_0516" "yes"
"26237_7_105" 4926 355 2.90923 TRUE 82.23547 355 80.780855 27.1107339838778 "1993-01-01" 1993.00137 "Other" NA "Argentina" "ctxB3" "Other.025" "None" "None" "ΔVC_0507  ΔVC_0509  ΔVC_0511-VC_0515 VC_0516-interrupted" "yes"
"26237_7_106" 4968 424 3.8467 TRUE 83.23272 424 81.30937 32.3801442511667 "1993-12-31" 1993.99863 "Other" NA "Argentina" "None" NA "None" "None" "ΔVC_0507  ΔVC_0509  ΔVC_0511-VC_0515 VC_0516-interrupted" "yes"
"26237_7_107" 4919 337 2.70304 TRUE 82.23545 337 80.88393 25.7361052184981 "1993-01-01" 1993.00137 "Other" NA "Argentina" "ctxB3" "Other.025" "None" "None" "ΔVC_0507  ΔVC_0509  ΔVC_0511-VC_0515 VC_0516-interrupted" "yes"
"26237_7_108" 4840 211 3.08957 TRUE 82.23544 211 80.690655 16.11370386084 "1993-01-01" 1993.00137 "Other" NA "Argentina" "ctxB3" "Other.017" "None" "None" "ΔVC_0507  ΔVC_0511-VC_0515 VC_0516-interrupted" "yes"
"26237_7_109" 4834 196 4.46489 TRUE 83.23271 196 81.000265 14.9681798896903 "1993-12-31" 1993.99863 "Other" NA "Argentina" "ctxB3" NA "None" "None" "ΔVC_0507  ΔVC_0511-VC_0515 VC_0516-interrupted" "yes"
"26237_7_110" 4857 232 1.47519 TRUE 82.48 232 81.742405 17.7174374204497 "1993-03-31" 1993.245945 "Other" NA "Argentina" "ctxB3" "Other.017" "None" "None" "ΔVC_0507  ΔVC_0511-VC_0515 VC_0516-interrupted" "yes"
"26237_7_111" 5015 485 2.20814 TRUE 83.23273 485 82.12866 37.0386084005091 "1993-12-31" 1993.99863 "Other" NA "Argentina" "ctxB3" "Other.025" "None" "None" "ΔVC_0507  ΔVC_0509  ΔVC_0511-VC_0515 VC_0516-interrupted" "yes"
"26237_7_112" 4928 360 3.94056 TRUE 83.02542 360 81.05514 27.4925753075944 "1993-10-16" 1993.791323 "Other" NA "Argentina" "ctxB3" "Other.025" "None" "None" "ΔVC_0507  ΔVC_0509  ΔVC_0511-VC_0515 VC_0516-interrupted" "yes"
"26237_7_113" 4837 202 3.08614 TRUE 82.23544 202 80.69237 15.4263894781502 "1993-01-01" 1993.00137 "Other" NA "Argentina" "ctxB3" "Other.017" "None" "None" "ΔVC_0507  ΔVC_0509  ΔVC_0511-VC_0515 VC_0516-interrupted" "yes"
"26237_7_114" 4829 182 2.06039 TRUE 82.31064 182 81.280445 13.8990241832838 "1993-01-28" 1993.076567 "Other" NA "Argentina" "ctxB3" "Other.017" "None" "None" "ΔVC_0511-VC_0515 VC_0516-interrupted" "yes"
"26237_7_115" 4960 415 1.49374 TRUE 82.41865 415 81.67178 31.6928298684769 "1993-03-09" 1993.184572 "Other" NA "Argentina" "ctxB3" "Other.025" "None" "None" "ΔVC_0507  ΔVC_0511-VC_0515 VC_0516-interrupted" "yes"
"26237_7_116" 4984 448 2.34596 TRUE 82.23546 448 81.06248 34.2129826050064 "1993-01-01" 1993.00137 "Other" NA "Argentina" "None" "Other.025" "None" "None" "ΔVC_0507  ΔVC_0511-VC_0515 VC_0516-interrupted" "yes"
"26237_7_117" 5025 496 0.49163 TRUE 82.46931 496 82.223495 37.8786593126856 "1993-03-27" 1993.235223 "Other" NA "Argentina" "ctxB3" "Other.025" "None" "None" "ΔVC_0507  ΔVC_0511-VC_0515 VC_0516-interrupted" "yes"
"26237_7_118" 4952 402 2.38351 TRUE 82.23546 402 81.043705 30.7000424268137 "1993-01-01" 1993.00137 "Other" NA "Argentina" "ctxB3" "Other.025" "None" "None" "ΔVC_0507  ΔVC_0509  ΔVC_0511-VC_0515 VC_0516-interrupted" "yes"
"26237_7_119" 4986 452 2.82919 TRUE 83.23273 452 81.818135 34.5184556639796 "1993-12-31" 1993.99863 "Other" NA "Argentina" "ctxB3" "Other.025" "None" "None" "ΔVC_0507  ΔVC_0511-VC_0515 VC_0516-interrupted" "yes"
"26237_7_120" 4914 327 0.50129 TRUE 86.33125 327 86.080605 24.9724225710649 "1997-02-05" 1997.097163 "Other" NA "Argentina" "ctxB3" "Other.023" "None" "None" "ΔVC_0507  ΔVC_0511-VC_0515 VC_0516-interrupted" "yes"
"26237_7_121" 4911 323 0 TRUE 86.32082 323 86.32082 24.6669495120916 "1997-02-01" 1997.086739 "Other" NA "Argentina" "ctxB3" "Other.023" "None" "None" "ΔVC_0507  ΔVC_0509  ΔVC_0511-VC_0515 VC_0516-interrupted" "yes"
"26237_7_122" 4901 311 0 TRUE 85.5644 311 85.5644 23.7505303351718 "1996-04-30" 1996.330314 "Other" NA "Argentina" "ctxB3" "Other.023" "None" "None" "ΔVC_0507  ΔVC_0511-VC_0515 VC_0516-interrupted" "yes"
"26237_7_123" 4901 312 0 TRUE 85.5644 312 85.5644 23.8268985999151 "1996-04-30" 1996.330314 "Other" NA "Argentina" "ctxB3" "Other.023" "None" "None" "ΔVC_0507  ΔVC_0511-VC_0515 VC_0516-interrupted" "yes"
"26237_7_124" 4913 326 0.50129 TRUE 86.33125 326 86.080605 24.8960543063216 "1997-02-05" 1997.097171 "Other" NA "Argentina" "ctxB3" "Other.023" "None" "None" "ΔVC_0507  ΔVC_0511-VC_0515 VC_0516-interrupted" "yes"
"26237_7_125" 4903 315 0.28383 TRUE 86.23545 315 86.093535 24.0560033941451 "1997-01-01" 1997.00137 "Other" NA "Argentina" "ctxB3" "Other.023" "None" "None" "ΔVC_0507  ΔVC_0511-VC_0515 VC_0516-interrupted" "yes"
"26237_7_126" 4890 287 2.05287 TRUE 86.31703 287 85.290595 21.9176919813322 "1997-01-31" 1997.082936 "Other" NA "Argentina" "ctxB3" "Other.023" "None" "None" "ΔVC_0507 VC_0509-ins  ΔVC_0511-VC_0515 VC_0516-interrupted" "yes"
"26237_7_127" 4901 313 0 TRUE 85.5644 313 85.5644 23.9032668646585 "1996-04-30" 1996.330314 "Other" NA "Argentina" "ctxB3" "Other.023" "None" "None" "ΔVC_0507  ΔVC_0511-VC_0515 VC_0516-interrupted" "yes"
"26237_7_128" 4909 322 0.98286 TRUE 86.7464 322 86.25497 24.5905812473483 "1997-07-06" 1997.512312 "Other" NA "Argentina" "ctxB3" "Other.023" "None" "None" "ΔVC_0507  ΔVC_0511-VC_0515 VC_0516-interrupted" "yes"
"26237_7_130" 4903 314 0.49136 TRUE 86.44298 314 86.1973 23.9796351294018 "1997-03-18" 1997.208895 "Other" NA "Argentina" "ctxB3" "Other.023" "None" "None" "ΔVC_0507  ΔVC_0509  ΔVC_0511-VC_0515 VC_0516-interrupted" "yes"
"26237_7_131" 4791 103 0.27048 TRUE 82.23545 103 82.10021 7.86593126856173 "1993-01-01" 1993.00137 "Other" NA "Argentina" "ctxB3" "Other.007" "None" "None" "ΔVC_0507  ΔVC_0509  ΔVC_0511-VC_0516" "yes"
"26237_7_132" 4874 255 2.66387 TRUE 82.23545 255 80.903515 19.473907509546 "1993-01-01" 1993.00137 "Other" NA "Argentina" "ctxB3" "Other.007" "None" "None" "ΔVC_0507  ΔVC_0509  ΔVC_0511-VC_0515 VC_0516-interrupted" "yes"
"26237_7_134" 5009 479 2.01448 TRUE 82.42469 479 81.41745 36.5803988120492 "1993-03-11" 1993.190583 "Other" NA "Argentina" "ctxB3" "Other.025" "None" "None" "ΔVC_0507  ΔVC_0511-VC_0515 VC_0516-interrupted" "yes"
"26237_7_135" 4828 180 3.51746 TRUE 83.23271 180 81.47398 13.7462876537972 "1993-12-31" 1993.99863 "Other" NA "Argentina" "ctxB3" "Other.018" "None" "None" "ΔVC_0507  ΔVC_0511-VC_0515 VC_0516-interrupted" "yes"
"26237_7_136" 4904 316 0.84806 TRUE 86.23545 316 85.81142 24.1323716588884 "1997-01-01" 1997.00137 "Other" NA "Argentina" "ctxB3" "Other.023" "None" "None" "ΔVC_0507  ΔVC_0511-VC_0515 VC_0516-interrupted" "yes"
"26237_7_137" 4848 219 2.80937 TRUE 83.17649 219 81.771805 16.7246499787866 "1993-12-10" 1993.942428 "Other" NA "Argentina" "ctxB3" "Other.017" "None" "None" "ΔVC_0507  ΔVC_0509  ΔVC_0511-VC_0515 VC_0516-interrupted" "yes"
"26237_7_138" 4942 380 1.50276 TRUE 82.23546 380 81.48408 29.0199406024608 "1993-01-01" 1993.00137 "Other" NA "Argentina" "ctxB3" "Other.025" "None" "None" "ΔVC_0509  ΔVC_0511-VC_0515 VC_0516-interrupted" "yes"
"26237_7_139" 4866 244 5.27241 TRUE 83.23272 244 80.596515 18.6338565973695 "1993-12-31" 1993.99863 "Other" NA "Argentina" "ctxB3" NA "None" "None" "ΔVC_0507  ΔVC_0509  ΔVC_0511-VC_0515 VC_0516-interrupted" "yes"
"26237_7_140" 4784 94 2.20544 TRUE 83.23271 94 82.12999 7.17861688587187 "1993-12-31" 1993.99863 "Other" NA "Argentina" "ctxB3" "Other.007" "None" "None" "ΔVC_0507  ΔVC_0511-VC_0515 VC_0516-interrupted" "yes"
"26237_7_141" 4985 449 3.23992 TRUE 83.23273 449 81.61277 34.2893508697497 "1993-12-31" 1993.99863 "Other" NA "Argentina" "ctxB3" "Other.026" "None" "None" "ΔVC_0507  ΔVC_0511-VC_0515 VC_0516-interrupted" "interrupted"
"26237_7_142" 4931 365 2.94959 TRUE 82.43238 365 80.957585 27.874416631311 "1993-03-14" 1993.19829 "Other" NA "Argentina" "ctxB3" "Other.025" "None" "None" "ΔVC_0507  ΔVC_0511-VC_0515 VC_0516-interrupted" "yes"
"26237_7_143" 4999 468 2.46126 TRUE 82.29406 468 81.06343 35.7403478998727 "1993-01-22" 1993.059956 "Other" NA "Argentina" "ctxB3" "Other.025" "None" "None" "ΔVC_0507  ΔVC_0511-VC_0515 VC_0516-interrupted" "yes"
"26237_7_144" 4827 176 3.7657 TRUE 83.23271 176 81.34986 13.4408145948239 "1993-12-31" 1993.99863 "Other" NA "Argentina" "ctxB3" "Other.018" "None" "None" "ΔVC_0507  ΔVC_0511-VC_0516" "yes"
"26237_7_145" 4787 97 1.31004 TRUE 82.23545 97 81.58043 7.40772168010182 "1993-01-01" 1993.00137 "Other" NA "Argentina" "ctxB3" "Other.007" "None" "None" "ΔVC_0507  ΔVC_0509  ΔVC_0511-VC_0515 VC_0516-interrupted" "yes"
"26237_7_146" 4821 165 3.44798 TRUE 82.47826 165 80.75427 12.6007636826474 "1993-03-31" 1993.244189 "Other" NA "Argentina" "ctxB3" "Other.014" "None" "None" "ΔVC_0507  ΔVC_0509  ΔVC_0511-VC_0516" "yes"
"26237_7_147" 4941 379 1.55567 TRUE 82.27997 379 81.502135 28.9435723377174 "1993-01-17" 1993.045875 "Other" NA "Argentina" "ctxB3" "Other.025" "None" "None" "ΔVC_0507  ΔVC_0509  ΔVC_0511-VC_0516" "interrupted"
"26237_7_148" 4854 227 2.09326 TRUE 83.23269 227 82.18606 17.3355960967331 "1993-12-31" 1993.99863 "Other" NA "Argentina" "ctxB3" "Other.017" "None" "None" "ΔVC_0507  ΔVC_0509  ΔVC_0511-VC_0515 VC_0516-interrupted" "yes"
"26237_7_149" 4863 239 0 TRUE 82.25545 239 82.25545 18.2520152736529 "1993-01-08" 1993.021387 "Other" NA "Argentina" "ctxB3" "Other.017" "None" "None" "VC_0494-interrupted  ΔVC_0507  ΔVC_0509  ΔVC_0511-VC_0515 VC_0516-interrupted" "yes"
"26237_7_150" 4979 439 2.18761 TRUE 82.23547 439 81.141665 33.5256682223165 "1993-01-01" 1993.00137 "Other" NA "Argentina" "ctxB3" "Other.025" "None" "None" "ΔVC_0507  ΔVC_0509  ΔVC_0511-VC_0515 VC_0516-interrupted" "yes"
"26237_7_151" 4835 197 2.94197 TRUE 82.23544 197 80.764455 15.0445481544336 "1993-01-01" 1993.00137 "Other" NA "Argentina" "ctxB3" "Other.017" "None" "None" "ΔVC_0507  ΔVC_0509  ΔVC_0511-VC_0515 VC_0516-interrupted" "yes"
"26237_7_152" 4973 429 2.82606 TRUE 83.23272 429 81.81969 32.7619855748833 "1993-12-31" 1993.99863 "Other" NA "Argentina" "ctxB3" "Other.027" "None" "None" "ΔVC_0507  ΔVC_0509  ΔVC_0511-VC_0515 VC_0516-interrupted" "yes"
"26237_7_153" 5021 492 0.98285 TRUE 82.40669 492 81.915265 37.5731862537123 "1993-03-04" 1993.172587 "Other" NA "Argentina" "ctxB3" "Other.025" "None" "None" "ΔVC_0507  ΔVC_0511-VC_0515 VC_0516-interrupted" "yes"
"26237_7_154" 4916 332 4.03178 TRUE 82.79233 332 80.77644 25.3542638947815 "1993-07-23" 1993.558235 "Other" NA "Argentina" "ctxB3" "Other.025" "None" "None" "ΔVC_0502-VC_0504 VC_0505-interrupted  ΔVC_0506-VC_0515 VC_0516-interrupted" "yes"
"26237_7_155" 4828 181 2.9504 TRUE 82.66565 181 81.19045 13.8226559185405 "1993-06-07" 1993.431577 "Other" NA "Argentina" "ctxB3" "Other.017" "None" "None" "ΔVC_0507  ΔVC_0509  ΔVC_0511-VC_0515 VC_0516-interrupted" "yes"
"26237_7_156" 5017 488 1.48144 TRUE 82.90528 488 82.16456 37.2677131947391 "1993-09-02" 1993.671183 "Other" NA "Argentina" "None" "Other.025" "None" "None" "ΔVC_0507  ΔVC_0511-VC_0515 VC_0516-interrupted" "yes"
"26237_7_157" 4940 378 1.9671 TRUE 82.66866 378 81.68511 28.8672040729741 "1993-06-08" 1993.434571 "Other" NA "Argentina" "ctxB3" "Other.025" "None" "None" "ΔVC_0507  ΔVC_0511-VC_0516" "yes"
"26237_7_158" 5013 483 1.96495 TRUE 82.4154 483 81.432925 36.8858718710225 "1993-03-08" 1993.181291 "Other" NA "Argentina" "ctxB3" "Other.025" "None" "None" "ΔVC_0507  ΔVC_0509  ΔVC_0511-VC_0515 VC_0516-interrupted" "yes"
"26237_7_159" 5000 469 2.46125 TRUE 82.29405 469 81.063425 35.816716164616 "1993-01-22" 1993.059949 "Other" NA "Argentina" "ctxB3" "Other.025" "None" "None" "ΔVC_0507  ΔVC_0511-VC_0515 VC_0516-interrupted" "yes"
"26237_7_160" 4943 381 0 TRUE 82.2429 381 82.2429 29.0963088672041 "1993-01-04" 1993.008811 "Other" NA "Argentina" "ctxB3" "Other.025" "None" "None" "ΔVC_0507  ΔVC_0509  ΔVC_0511-VC_0515 VC_0516-interrupted" "yes"
"26237_7_161" 4943 382 0 TRUE 82.2429 382 82.2429 29.1726771319474 "1993-01-04" 1993.008811 "Other" NA "Argentina" "ctxB3" "Other.025" "None" "None" "ΔVC_0507  ΔVC_0509  ΔVC_0511-VC_0515 VC_0516-interrupted" "yes"
"26237_7_162" 5015 484 1.21088 TRUE 82.23547 484 81.63003 36.9622401357658 "1993-01-01" 1993.00137 "Other" NA "Argentina" "ctxB3" "Other.025" "None" "None" "ΔVC_0507  ΔVC_0511-VC_0516" "yes"
"26237_7_163" 4784 95 1.20818 TRUE 82.23545 95 81.63136 7.25498515061519 "1993-01-01" 1993.00137 "Other" NA "Argentina" "ctxB3" "Other.007" "None" "None" "ΔVC_0502-VC_0515 VC_0516-interrupted" "yes"
"26237_7_164" 4791 102 0.49161 TRUE 82.45658 102 82.210775 7.78956300381841 "1993-03-23" 1993.222502 "Other" NA "Argentina" "ctxB3" "Other.007" "None" "None" "ΔVC_0507  ΔVC_0509  ΔVC_0511-VC_0515 VC_0516-interrupted" "yes"
"26237_7_165" 4781 92 2.95138 TRUE 82.84049 92 81.3648 7.02588035638524 "1993-08-10" 1993.606401 "Other" NA "Argentina" "ctxB3" "Other.007" "None" "None" "ΔVC_0507  ΔVC_0509  ΔVC_0511-VC_0515 VC_0516-interrupted" "yes"
"26237_7_167" 4982 443 2.22167 TRUE 82.23546 443 81.124625 33.8311412812898 "1993-01-01" 1993.00137 "Other" NA "Argentina" "ctxB3" "Other.025" "None" "None" "ΔVC_0507  ΔVC_0511-VC_0515 VC_0516-interrupted" "yes"
"26237_7_168" 4826 174 2.95338 TRUE 82.28057 174 80.80388 13.2880780653373 "1993-01-17" 1993.04649 "Other" NA "Argentina" "ctxB3" "Other.017" "None" "None" "ΔVC_0507  ΔVC_0511-VC_0515 VC_0516-interrupted" "yes"
"26237_7_169" 4834 193 3.93539 TRUE 82.70321 193 80.735515 14.7390750954603 "1993-06-21" 1993.469133 "Other" NA "Argentina" "ctxB3" "Other.017" "None" "None" "ΔVC_0507  ΔVC_0511-VC_0515 VC_0516-interrupted" "yes"
"26237_7_170" 4868 247 3.84676 TRUE 82.23546 247 80.31208 18.8629613915995 "1993-01-01" 1993.00137 "Other" NA "Argentina" "ctxB3" "Other.011" "None" "None" "ΔVC_0507  ΔVC_0511-VC_0515 VC_0516-interrupted" "yes"
"26237_7_171" 4790 101 0.49472 TRUE 82.44 101 82.19264 7.7131947390751 "1993-03-17" 1993.205916 "Other" NA "Argentina" "None" "Other.007" "None" "None" "ΔVC_0507  ΔVC_0509  ΔVC_0511-VC_0515 VC_0516-interrupted" "yes"
"26237_7_172" 4935 369 2.15459 TRUE 83.23272 369 82.155425 28.1798896902843 "1993-12-31" 1993.99863 "Other" NA "Argentina" "ctxB3" "Other.025" "None" "None" "ΔVC_0507  ΔVC_0509  ΔVC_0511-VC_0515 VC_0516-interrupted" "yes"
"26237_7_173" 4841 212 3.06959 TRUE 82.23544 212 80.700645 16.1900721255834 "1993-01-01" 1993.00137 "Other" NA "Argentina" "ctxB3" "Other.017" "None" "None" "ΔVC_0507  ΔVC_0511-VC_0515 VC_0516-interrupted" "yes"
"26237_7_174" 4979 440 3.18487 TRUE 83.23273 440 81.640295 33.6020364870598 "1993-12-31" 1993.99863 "Other" NA "Argentina" "ctxB3" NA "None" "None" "ΔVC_0507  ΔVC_0509  ΔVC_0511-VC_0515 VC_0516-interrupted" "yes"
"26237_7_175" 4936 371 3.97783 TRUE 82.79822 371 80.809305 28.3326262197709 "1993-07-25" 1993.564132 "Other" NA "Argentina" "ctxB3" "Other.025" "None" "None" "ΔVC_0507  ΔVC_0511-VC_0515 VC_0516-interrupted" "yes"
"26237_7_176" 4866 242 4.27515 TRUE 82.23546 242 80.097885 18.4811200678829 "1993-01-01" 1993.00137 "Other" NA "Argentina" "ctxB3" "Other.007" "None" "None" "ΔVC_0507  ΔVC_0509  ΔVC_0511-VC_0515 VC_0516-interrupted" "yes"
"26237_7_177" 4918 336 3.48281 TRUE 82.26079 336 80.519385 25.6597369537548 "1993-01-10" 1993.0267 "Other" NA "Argentina" "ctxB3" "Other.025" "None" "None" "ΔVC_0507  ΔVC_0509  ΔVC_0511-VC_0515 VC_0516-interrupted" "yes"
"26237_7_178" 4838 205 0.38031 TRUE 83.23271 205 83.042555 15.6554942723801 "1993-12-31" 1993.99863 "Other" NA "Argentina" "None" "Other.019" "None" "None" "ΔVC_0507  ΔVC_0511-VC_0515 VC_0516-interrupted" "yes"
"26237_7_179" 4838 204 0 TRUE 82.8524 204 82.8524 15.5791260076368 "1993-08-14" 1993.618321 "Other" NA "Argentina" "None" "Other.019" "None" "None" "ΔVC_0507  ΔVC_0509  ΔVC_0511-VC_0515 VC_0516-interrupted" "yes"
"26237_7_180" 4846 217 3.39671 TRUE 83.23269 217 81.534335 16.5719134493 "1993-12-31" 1993.99863 "Other" NA "Argentina" "ctxB3" "Other.017" "None" "None" "ΔVC_0507  ΔVC_0509  ΔVC_0511-VC_0515 VC_0516-interrupted" "yes"
"26237_7_181" 4782 93 2.46102 TRUE 82.35696 93 81.12645 7.10224862112855 "1993-02-14" 1993.122874 "Other" NA "Argentina" "ctxB3" "Other.007" "None" "None" "ΔVC_0507  ΔVC_0511-VC_0515 VC_0516-interrupted" "yes"
"26237_7_183" 4838 206 0.38031 TRUE 83.23271 206 83.042555 15.7318625371235 "1993-12-31" 1993.99863 "Other" NA "Argentina" "None" "Other.019" "None" "None" "ΔVC_0507  ΔVC_0511-VC_0515 VC_0516-interrupted" "yes"
"26237_7_184" 4966 422 3.44326 TRUE 82.90012 422 81.17849 32.2274077216801 "1993-09-01" 1993.666024 "Other" NA "Argentina" "ctxB3" "Other.025" "None" "None" "ΔVC_0507  ΔVC_0509  ΔVC_0511-VC_0515 VC_0516-interrupted" "yes"
"26237_7_185" 4839 207 4.19274 TRUE 83.2327 207 81.13633 15.8082308018668 "1993-12-31" 1993.99863 "Other" NA "Argentina" "None" NA "None" "None" "ΔVC_0507  ΔVC_0509  ΔVC_0511-VC_0515 VC_0516-interrupted" "yes"
"26237_7_186" 4938 374 3.07473 TRUE 82.23546 374 80.698095 28.5617310140008 "1993-01-01" 1993.00137 "Other" NA "Argentina" "ctxB3" "Other.025" "None" "None" "ΔVC_0507  ΔVC_0511-VC_0515 VC_0516-interrupted" "yes"
"26237_7_187" 4872 252 3.26627 TRUE 82.23546 252 80.602325 19.2448027153161 "1993-01-01" 1993.00137 "Other" NA "Argentina" "ctxB3" "Other.007" "None" "None" "ΔVC_0507  ΔVC_0511-VC_0515 VC_0516-interrupted" "yes"
"26237_7_188" 4983 445 2.91436 TRUE 83.07087 445 81.61369 33.9838778107764 "1993-11-02" 1993.83678 "Other" NA "Argentina" "ctxB3" "Other.025" "None" "None" "ΔVC_0507  ΔVC_0509  ΔVC_0511-VC_0515 VC_0516-interrupted" "yes"
"26237_7_189" 4960 416 1.49139 TRUE 82.4163 416 81.670605 31.7691981332202 "1993-03-08" 1993.182214 "Other" NA "Argentina" "ctxB3" "Other.025" "None" "None" "ΔVC_0507  ΔVC_0509  ΔVC_0511-VC_0515 VC_0516-interrupted" "yes"
"26237_7_190" 4981 441 2.95357 TRUE 82.62501 441 81.148225 33.6784047518031 "1993-05-23" 1993.390913 "Other" NA "Argentina" "ctxB3" "Other.025" "None" "None" "ΔVC_0507  ΔVC_0509  ΔVC_0511-VC_0515 VC_0516-interrupted" "yes"
"26237_7_191" 4911 324 0.49383 TRUE 86.81465 324 86.567735 24.743317776835 "1997-07-31" 1997.580573 "Other" NA "Argentina" "None" "Other.023" "None" "None" "ΔVC_0507  ΔVC_0509  ΔVC_0511-VC_0515 VC_0516-interrupted" "yes"
"26237_7_192" 4907 320 0.98663 TRUE 86.75017 320 86.256855 24.4378447178617 "1997-07-08" 1997.516084 "Other" NA "Argentina" "None" "Other.023" "None" "None" "ΔVC_0507  ΔVC_0511-VC_0516" "yes"
"26237_7_39" 4888 281 1.79915 TRUE 85.23546 281 84.335885 21.4594823928723 "1996-01-01" 1996.001366 "Other" NA "Argentina" "ctxB3" "Other.021" "None" "None" "ΔVC_0507  ΔVC_0511-VC_0515 VC_0516-interrupted" "yes"
"26237_7_40" 4881 265 2.5024 TRUE 85.23545 265 83.98425 20.2375901569792 "1996-01-01" 1996.001366 "Other" NA "Argentina" "ctxB3" "Other.022" "None" "None" "ΔVC_0507  ΔVC_0511-VC_0515 VC_0516-interrupted" "interrupted"
"26237_7_41" 4889 283 1.51093 TRUE 85.36893 283 84.613465 21.6122189223589 "1996-02-19" 1996.134833 "Other" NA "Argentina" "ctxB3" "Other.021" "None" "None" "ΔVC_0509  ΔVC_0511-VC_0515 VC_0516-interrupted" "yes"
"26237_7_43" 4900 308 0.50576 TRUE 85.28019 308 85.02731 23.5214255409419 "1996-01-17" 1996.046099 "Other" NA "Argentina" "ctxB3" "Other.023" "None" "None" "ΔVC_0507  ΔVC_0509  ΔVC_0511-VC_0515 VC_0516-interrupted" "yes"
"26237_7_46" 4839 208 3.97347 TRUE 83.01343 208 81.026695 15.8845990666101 "1993-10-12" 1993.779364 "Other" NA "Argentina" "ctxB3" "Other.017" "None" "None" "ΔVC_0507  ΔVC_0511-VC_0515 VC_0516-interrupted" "yes"
"26237_7_50" 5024 495 0.4917 TRUE 82.46938 495 82.22353 37.8022910479423 "1993-03-27" 1993.235298 "Other" NA "Argentina" "ctxB3" "Other.025" "None" "None" "ΔVC_0507  ΔVC_0509  ΔVC_0511-VC_0515 VC_0516-interrupted" "yes"
"26237_7_51" 4874 256 2.66387 TRUE 82.23545 256 80.903515 19.5502757742894 "1993-01-01" 1993.00137 "Other" NA "Argentina" "ctxB3" "Other.007" "None" "None" "ΔVC_0507  ΔVC_0509  ΔVC_0511-VC_0515 VC_0516-interrupted" "yes"
"26237_7_52" 4934 368 1.81324 TRUE 82.23546 368 81.32884 28.1035214255409 "1993-01-01" 1993.00137 "Other" NA "Argentina" "ctxB3" "Other.025" "None" "None" "ΔVC_0507  ΔVC_0509  ΔVC_0511-VC_0515 VC_0516-interrupted" "yes"
"26237_7_53" 5019 490 1.4754 TRUE 82.89924 490 82.16154 37.4204497242257 "1993-08-31" 1993.665141 "Other" NA "Argentina" "ctxB3" "Other.025" "None" "None" "ΔVC_0511-VC_0515 VC_0516-interrupted" "yes"
"26237_7_54" 5027 498 0 TRUE 82.2429 498 82.2429 38.0313958421723 "1993-01-04" 1993.008811 "Other" NA "Argentina" "ctxB3" "Other.025" "None" "None" "ΔVC_0507  ΔVC_0509  ΔVC_0511-VC_0515 VC_0516-interrupted" "yes"
"26237_7_55" 4962 419 0.02669 TRUE 82.23546 419 82.222115 31.9983029274501 "1993-01-01" 1993.00137 "Other" NA "Argentina" "ctxB3" "Other.025" "None" "None" "ΔVC_0507  ΔVC_0511-VC_0515 VC_0516-interrupted" "yes"
"26237_7_56" 4858 233 1.47462 TRUE 82.47943 233 81.74212 17.793805685193 "1993-03-31" 1993.245368 "Other" NA "Argentina" "ctxB3" "Other.017" "None" "None" "ΔVC_0507  ΔVC_0511-VC_0515 VC_0516-interrupted" "yes"
"26237_7_57" 4994 463 2.49242 TRUE 82.2824 463 81.03619 35.3585065761561 "1993-01-18" 1993.048307 "Other" NA "Argentina" "ctxB3" "Other.025" "None" "None" "ΔVC_0493  ΔVC_0507  ΔVC_0509  ΔVC_0511-VC_0515 VC_0516-interrupted" "yes"
"26237_7_59" 4867 245 0 TRUE 81.2429 245 81.2429 18.7102248621129 "1992-01-04" 1992.008809 "Other" NA "Argentina" "ctxB3" "Other.007" "None" "None" "ΔVC_0507  ΔVC_0511-VC_0515 VC_0516-interrupted" "yes"
"26237_7_60" 4839 209 4.19274 TRUE 83.2327 209 81.13633 15.9609673313534 "1993-12-31" 1993.99863 "Other" NA "Argentina" "None" NA "None" "None" "ΔVC_0507  ΔVC_0511-VC_0515 VC_0516-interrupted" "yes"
"26237_7_61" 4817 158 3.99539 TRUE 82.23271 158 80.235015 12.0661858294442 "1992-12-31" 1992.998634 "Other" NA "Argentina" "ctxB3" NA "None" "None" "ΔVC_0507  ΔVC_0509  ΔVC_0511-VC_0515 VC_0516-interrupted" "yes"
"26237_7_62" 4877 261 3.06643 TRUE 82.23546 261 80.702245 19.9321170980059 "1993-01-01" 1993.00137 "Other" NA "Argentina" "ctxB3" "Other.007" "None" "None" "ΔVC_0507  ΔVC_0509  ΔVC_0511-VC_0515 VC_0516-interrupted" "yes"
"26237_7_63" 4972 427 3.48618 TRUE 83.23272 427 81.48963 32.6092490453967 "1993-12-31" 1993.99863 "Other" NA "Argentina" "ctxB3" NA "None" "None" "ΔVC_0502-VC_0515 VC_0516-interrupted" "yes"
"26237_7_64" 4855 229 0 TRUE 83.06288 229 83.06288 17.4883326262198 "1993-10-30" 1993.82882 "Other" NA "Argentina" "ctxB3" "Other.017" "None" "None" "ΔVC_0507  ΔVC_0509  ΔVC_0511-VC_0515 VC_0516-interrupted" "yes"
"26237_7_66" 4930 363 2.66302 TRUE 82.23273 363 80.90122 27.7216801018244 "1992-12-31" 1992.998634 "Other" NA "Argentina" "ctxB3" "Other.025" "None" "None" "ΔVC_0507  ΔVC_0511-VC_0515 VC_0516-interrupted" "yes"
"26237_7_68" 5010 480 1.96811 TRUE 82.38023 480 81.396175 36.6567670767925 "1993-02-23" 1993.146123 "Other" NA "Argentina" "ctxB3" "Other.025" "None" "None" "ΔVC_0507  ΔVC_0509  ΔVC_0511-VC_0515 VC_0516-interrupted" "yes"
"26237_7_69" 4984 447 2.34596 TRUE 82.23546 447 81.06248 34.136614340263 "1993-01-01" 1993.00137 "Other" NA "Argentina" "ctxB3" "Other.025" "None" "None" "ΔVC_0507  ΔVC_0511-VC_0515 VC_0516-interrupted" "yes"
"26237_7_70" 5026 497 0.49169 TRUE 82.46937 497 82.223525 37.9550275774289 "1993-03-27" 1993.235281 "Other" NA "Argentina" "ctxB3" "Other.025" "None" "None" "ΔVC_0507  ΔVC_0509  ΔVC_0511-VC_0515 VC_0516-interrupted" "yes"
"26237_7_71" 4928 359 4.14786 TRUE 83.23272 359 81.15879 27.4162070428511 "1993-12-31" 1993.99863 "Other" NA "Argentina" "ctxB3" NA "None" "None" "ΔVC_0507  ΔVC_0511-VC_0516" "yes"
"26237_7_72" 4766 74 3.93778 TRUE 82.82689 74 80.858 5.65125159100551 "1993-08-05" 1993.592801 "Other" NA "Argentina" "ctxB3" "Other.007" "None" "None" "ΔVC_0507  ΔVC_0511-VC_0515 VC_0516-interrupted" "yes"
"26237_7_73" 4793 105 1.40751 TRUE 82.23546 105 81.531705 8.01866779804837 "1993-01-01" 1993.00137 "Other" NA "Argentina" "ctxB3" "Other.007" "None" "None" "ΔVC_0507  ΔVC_0509  ΔVC_0511-VC_0515 VC_0516-interrupted" "interrupted"
"26237_7_74" 4915 331 4.83467 TRUE 83.23272 331 80.815385 25.2778956300382 "1993-12-31" 1993.99863 "Other" NA "Argentina" "ctxB3" NA "None" "None" "ΔVC_0507  ΔVC_0511-VC_0515 VC_0516-interrupted" "yes"
"26237_7_75" 4860 235 0.98391 TRUE 83.09386 235 82.601905 17.9465422146797 "1993-11-10" 1993.859803 "Other" NA "Argentina" "ctxB3" "Other.017" "None" "None" "ΔVC_0507  ΔVC_0511-VC_0515 VC_0516-interrupted" "yes"
"26237_7_76" 4973 430 1.97108 TRUE 82.37774 430 81.3922 32.8383538396266 "1993-02-22" 1993.143651 "Other" NA "Argentina" "ctxB3" "Other.027" "None" "None" "ΔVC_0507  ΔVC_0509  ΔVC_0511-VC_0515 VC_0516-interrupted" "yes"
"26237_7_77" 4998 467 2.46143 TRUE 82.29423 467 81.063515 35.6639796351294 "1993-01-22" 1993.060124 "Other" NA "Argentina" "ctxB3" "Other.025" "None" "None" "ΔVC_0507  ΔVC_0509  ΔVC_0511-VC_0515 VC_0516-interrupted" "yes"
"26237_7_78" 4972 428 2.48892 TRUE 82.23546 428 80.991 32.68561731014 "1993-01-01" 1993.00137 "Other" NA "Argentina" "ctxB3" "Other.025" "None" "None" "ΔVC_0507  ΔVC_0509  ΔVC_0511-VC_0515 VC_0516-interrupted" "yes"
"26237_7_79" 4788 99 1.4757 TRUE 83.06308 99 82.32523 7.56045820958846 "1993-10-30" 1993.828994 "Other" NA "Argentina" "ctxB3" "Other.007" "None" "None" "ΔVC_0507  ΔVC_0511-VC_0515 VC_0516-interrupted" "yes"
"26237_7_80" 4764 71 4.51999 TRUE 83.23272 71 80.972725 5.42214679677556 "1993-12-31" 1993.99863 "Other" NA "Argentina" "ctxB3" NA "None" "None" "ΔVC_0507  ΔVC_0509  ΔVC_0511-VC_0515 VC_0516-interrupted" "yes"
"26237_7_81" 4981 442 2.94975 TRUE 82.62119 442 81.146315 33.7547730165465 "1993-05-22" 1993.387098 "Other" NA "Argentina" "ctxB3" "Other.025" "None" "None" "ΔVC_0507  ΔVC_0509  ΔVC_0511-VC_0515 VC_0516-interrupted" "yes"
"26237_7_82" 4933 366 1.40194 TRUE 82.23546 366 81.53449 27.9507848960543 "1993-01-01" 1993.00137 "Other" NA "Argentina" "ctxB3" "Other.025" "None" "None" "ΔVC_0507  ΔVC_0511-VC_0515 VC_0516-interrupted" "yes"
"26237_7_83" 4861 236 0.49154 TRUE 82.60149 236 82.35572 18.022910479423 "1993-05-15" 1993.367436 "Other" NA "Argentina" "ctxB3" "Other.017" "None" "None" "ΔVC_0507  ΔVC_0511-VC_0515 VC_0516-interrupted" "yes"
"26237_7_84" 4939 376 3.94308 TRUE 83.23272 376 81.26118 28.7144675434875 "1993-12-31" 1993.99863 "Other" NA "Argentina" "ctxB3" "Other.024" "None" "None" "ΔVC_0509  ΔVC_0511-VC_0516" "yes"
"26237_7_85" 5011 481 1.96735 TRUE 82.41583 481 81.432155 36.7331353415358 "1993-03-08" 1993.181725 "Other" NA "Argentina" "ctxB3" "Other.025" "None" "None" "ΔVC_0507  ΔVC_0511-VC_0515 VC_0516-interrupted" "yes"
"26237_7_86" 4827 177 2.76844 TRUE 82.23545 177 80.85123 13.5171828595672 "1993-01-01" 1993.00137 "Other" NA "Argentina" "ctxB3" "Other.017" "None" "None" "ΔVC_0507  ΔVC_0511-VC_0515 VC_0516-interrupted" "yes"
"26237_7_87" 4966 423 2.7786 TRUE 82.23546 423 80.84616 32.3037759864234 "1993-01-01" 1993.00137 "Other" NA "Argentina" "ctxB3" "Other.025" "None" "None" "ΔVC_0507  ΔVC_0511-VC_0515 VC_0516-interrupted" "yes"
"26237_7_88" 4772 81 4.94255 TRUE 82.65568 81 80.184405 6.18582944420874 "1993-06-03" 1993.421596 "Other" NA "Argentina" "ctxB3" NA "None" "None" "ΔVC_0509  ΔVC_0511-VC_0515 VC_0516-interrupted" "yes"
"26237_7_89" 4849 221 1.97614 TRUE 82.54824 221 81.56017 16.8773865082732 "1993-04-25" 1993.314176 "Other" NA "Argentina" "None" "Other.017" "None" "None" "ΔVC_0507  ΔVC_0509  ΔVC_0511-VC_0515 VC_0516-interrupted" "yes"
"26237_7_91" 4927 357 4.01253 TRUE 83.23272 357 81.226455 27.2634705133644 "1993-12-31" 1993.99863 "Other" NA "Argentina" "None" "Other.026" "None" "None" "ΔVC_0507  ΔVC_0509  ΔVC_0511-VC_0516" "yes"
"26237_7_92" 4945 388 3.5915 TRUE 83.23272 388 81.43697 29.6308867204073 "1993-12-31" 1993.99863 "Other" NA "Argentina" "ctxB3" NA "None" "None" "ΔVC_0507  ΔVC_0511-VC_0515 VC_0516-interrupted" "yes"
"26237_7_93" 4836 199 2.94289 TRUE 82.23544 199 80.763995 15.1972846839202 "1993-01-01" 1993.00137 "Other" NA "Argentina" "ctxB3" "Other.017" "None" "None" "ΔVC_0507  ΔVC_0509  ΔVC_0511-VC_0515 VC_0516-interrupted" "yes"
"26237_7_94" 4922 348 1.99724 TRUE 82.36171 348 81.36309 26.5761561306746 "1993-02-16" 1993.127621 "Other" NA "Argentina" "ctxB3" "Other.010" "None" "None" "ΔVC_0507  ΔVC_0509  ΔVC_0511-VC_0515 VC_0516-interrupted" "yes"
"26237_7_95" 4975 435 3.60012 TRUE 83.23272 435 81.43266 33.2201951633432 "1993-12-31" 1993.99863 "Other" NA "Argentina" "None" "Other.025" "None" "None" "ΔVC_0507  ΔVC_0509  ΔVC_0511-VC_0515 VC_0516-interrupted" "yes"
"26237_7_96" 4830 184 1.96601 TRUE 82.23544 184 81.252435 14.0517607127705 "1993-01-01" 1993.00137 "Other" NA "Argentina" "ctxB3" "Other.017" "None" "None" "ΔVC_0507  ΔVC_0509  ΔVC_0511-VC_0515 VC_0516-interrupted" "yes"
"26237_7_97" 4826 175 2.90826 TRUE 82.23545 175 80.78132 13.3644463300806 "1993-01-01" 1993.00137 "Other" NA "Argentina" "ctxB3" "Other.017" "None" "None" "ΔVC_0507  ΔVC_0511-VC_0515 VC_0516-interrupted" "yes"
"26237_7_98" 4843 214 3.62999 TRUE 83.23269 214 81.417695 16.34280865507 "1993-12-31" 1993.99863 "Other" NA "Argentina" "ctxB3" "Other.017" "None" "None" "ΔVC_0507  ΔVC_0509  ΔVC_0511-VC_0515 VC_0516-interrupted" "yes"
"26237_7_99" 5012 482 1.96704 TRUE 82.41749 482 81.43397 36.8095036062792 "1993-03-08" 1993.183388 "Other" NA "Argentina" "ctxB3" "Other.025" "None" "None" "ΔVC_0507  ΔVC_0511-VC_0515 VC_0516-interrupted" "yes"
"26268_1_1" 4824 171 3.64057 TRUE 82.23545 171 80.415165 13.0589732711073 "1993-01-01" 1993.00137 "Other" NA "Argentina" "ctxB3" "Other.017" "None" "None" "ΔVC_0507  ΔVC_0511-VC_0515 VC_0516-interrupted" "yes"
"26268_1_10" 4811 144 1.96794 TRUE 81.40955 144 80.42558 10.9970301230378 "1992-03-05" 1992.175477 "Other" NA "Argentina" "ctxB3" "Other.013" "None" "None" "ΔVC_0507  ΔVC_0511-VC_0515 VC_0516-interrupted" "yes"
"26268_1_100" 4897 303 1.56002 TRUE 86.2579 303 85.47789 23.1395842172253 "1997-01-09" 1997.023807 "Other" NA "Argentina" "ctxB3" "Other.023" "None" "None" "ΔVC_0511-VC_0516" "yes"
"26268_1_101" 4897 304 1.562 TRUE 86.25988 304 85.47888 23.2159524819686 "1997-01-10" 1997.025787 "Other" NA "Argentina" "ctxB3" "Other.023" "None" "None" "ΔVC_0507  ΔVC_0509  ΔVC_0511-VC_0516" "yes"
"26268_1_102" 4894 296 2.40984 TRUE 87.23272 296 86.0278 22.6050063640221 "1997-12-31" 1997.99863 "Other" NA "Argentina" "None" "Other.023" "None" "None" "ΔVC_0507  ΔVC_0509  ΔVC_0511-VC_0515 VC_0516-interrupted" "yes"
"26268_1_105" 4908 321 0.98457 TRUE 86.74811 321 86.255825 24.514212982605 "1997-07-07" 1997.514026 "Other" NA "Argentina" "ctxB3" "Other.023" "None" "None" "ΔVC_0507  ΔVC_0511-VC_0515 VC_0516-interrupted" "yes"
"26268_1_106" 4890 288 2.96856 TRUE 87.23272 288 85.74844 21.9940602460755 "1997-12-31" 1997.99863 "Other" NA "Argentina" "None" "Other.023" "None" "None" "ΔVC_0507  ΔVC_0509  ΔVC_0511-VC_0515 VC_0516-interrupted" "interrupted"
"26268_1_108" 4890 289 0.99972 TRUE 85.26388 289 84.76402 22.0704285108188 "1996-01-11" 1996.029787 "Other" NA "Argentina" "ctxB3" "Other.023" "None" "None" "ΔVC_0507  ΔVC_0511-VC_0515 VC_0516-interrupted" "yes"
"26268_1_109" 4892 292 2.53101 TRUE 87.23272 292 85.967215 22.2995333050488 "1997-12-31" 1997.99863 "Other" NA "Argentina" "None" "Other.023" "None" "None" "ΔVC_0507  ΔVC_0511-VC_0515 VC_0516-interrupted" "yes"
"26268_1_11" 4874 254 3.66113 TRUE 83.23271 254 81.402145 19.3975392448027 "1993-12-31" 1993.99863 "Other" NA "Argentina" "None" NA "None" "None" "ΔVC_0507  ΔVC_0509  ΔVC_0511-VC_0515 VC_0516-interrupted" "yes"
"26268_1_110" 4891 290 1.55234 TRUE 86.29697 290 85.5208 22.1467967755622 "1997-01-23" 1997.062879 "Other" NA "Argentina" "None" "Other.023" "None" "None" "ΔVC_0507  ΔVC_0511-VC_0515 VC_0516-interrupted" "yes"
"26268_1_111" 4905 318 1.47559 TRUE 86.89602 318 86.158225 24.2851081883751 "1997-08-30" 1997.661929 "Other" NA "Argentina" "ctxB3" "Other.023" "None" "None" "ΔVC_0507  ΔVC_0511-VC_0515 VC_0516-interrupted" "yes"
"26268_1_112" 4895 298 1.44342 TRUE 86.11415 298 85.39244 22.7577428935087 "1996-11-18" 1996.880062 "Other" NA "Argentina" "ctxB3" "Other.023" "None" "None" "ΔVC_0507  ΔVC_0509  ΔVC_0511-VC_0515 VC_0516-interrupted" "yes"
"26268_1_113" 4896 301 1.91287 TRUE 87.11963 301 86.163195 22.9868476877386 "1997-11-20" 1997.88553 "Other" NA "Argentina" "ctxB3" "Other.023" "None" "None" "ΔVC_0507  ΔVC_0509  ΔVC_0511-VC_0516" "yes"
"26268_1_115" 4896 300 1.4767 TRUE 86.68346 300 85.94511 22.9104794229953 "1997-06-14" 1997.449369 "Other" NA "Argentina" "ctxB3" "Other.023" "None" "None" "ΔVC_0507  ΔVC_0511-VC_0515 VC_0516-interrupted" "yes"
"26268_1_118" 4893 294 2.60033 TRUE 87.23272 294 85.932555 22.4522698345354 "1997-12-31" 1997.99863 "Other" NA "Argentina" "ctxB3" "Other.023" "None" "None" "ΔVC_0507  ΔVC_0511-VC_0515 VC_0516-interrupted" "yes"
"26268_1_119" 4900 309 2.45829 TRUE 87.23272 309 86.003575 23.5977938056852 "1997-12-31" 1997.99863 "Other" NA "Argentina" "ctxB3" "Other.023" "None" "None" "ΔVC_0490-VC_0516" "no"
"26268_1_12" 4923 350 2.75713 TRUE 83.23271 350 81.854145 26.7288926601612 "1993-12-31" 1993.99863 "Other" NA "Argentina" "ctxB3" "Other.025" "None" "None" "ΔVC_0507  ΔVC_0511-VC_0516" "yes"
"26268_1_120" 4895 299 2.56199 TRUE 87.23272 299 85.951725 22.834111158252 "1997-12-31" 1997.99863 "Other" NA "Argentina" "ctxB3" "Other.023" "None" "None" "ΔVC_0490-VC_0516" "no"
"26268_1_121" 4899 307 1.97472 TRUE 86.55726 307 85.5699 23.4450572761986 "1997-04-28" 1997.323172 "Other" NA "Argentina" "ctxB3" "Other.023" "None" "None" "ΔVC_0490-VC_0516" "no"
"26268_1_123" 4898 305 1.12486 TRUE 86.23546 305 85.67303 23.2923207467119 "1997-01-01" 1997.00137 "Other" NA "Argentina" "ctxB3" "Other.023" "None" "None" "ΔVC_0490-VC_0516" "no"
"26268_1_124" 4904 317 1.84532 TRUE 87.23271 317 86.31005 24.2087399236317 "1997-12-31" 1997.99863 "Other" NA "Argentina" "ctxB3" "Other.023" "None" "None" "ΔVC_0490-VC_0516" "no"
"26268_1_125" 4891 291 2.38131 TRUE 87.12594 291 85.935285 22.2231650403055 "1997-11-22" 1997.891851 "Other" NA "Argentina" "ctxB3" "Other.023" "None" "None" "ΔVC_0490-VC_0516" "no"
"26268_1_126" 4890 286 2.45995 TRUE 86.72411 286 85.494135 21.8413237165889 "1997-06-28" 1997.490018 "Other" NA "Argentina" "ctxB3" "Other.023" "None" "None" "ΔVC_0507  ΔVC_0509  ΔVC_0511-VC_0516" "yes"
"26268_1_128" 4906 319 1.47931 TRUE 86.89974 319 86.160085 24.3614764531184 "1997-08-31" 1997.66565 "Other" NA "Argentina" "ctxB3" "Other.023" "None" "None" "ΔVC_0507  ΔVC_0511-VC_0516" "yes"
"26268_1_129" 4896 302 1.91168 TRUE 87.11844 302 86.1626 23.063215952482 "1997-11-19" 1997.884346 "Other" NA "Argentina" "ctxB3" "Other.023" "None" "None" "ΔVC_0507  ΔVC_0511-VC_0515 VC_0516-interrupted" "yes"
"26268_1_13" 4944 384 3.06109 TRUE 82.23272 384 80.702175 29.325413661434 "1992-12-31" 1992.998634 "Other" NA "Argentina" "None" "Other.025" "None" "None" "ΔVC_0507  ΔVC_0511-VC_0516" "yes"
"26268_1_130" 4900 310 2.45829 TRUE 87.23272 310 86.003575 23.6741620704285 "1997-12-31" 1997.99863 "Other" NA "Argentina" "ctxB3" NA "None" "None" "ΔVC_0507  ΔVC_0509  ΔVC_0511-VC_0515 VC_0516-interrupted" "yes"
"26268_1_131" 4890 285 2.46217 TRUE 86.72633 285 85.495245 21.7649554518456 "1997-06-29" 1997.49224 "Other" NA "Argentina" "ctxB3" "Other.023" "None" "None" "ΔVC_0507  ΔVC_0509  ΔVC_0511-VC_0515 VC_0516-interrupted" "yes"
"26268_1_132" 4912 325 0.50189 TRUE 86.33185 325 86.080905 24.8196860415783 "1997-02-05" 1997.097764 "Other" NA "Argentina" "ctxB3" "Other.023" "None" "None" "ΔVC_0507  ΔVC_0509  ΔVC_0511-VC_0516" "yes"
"26268_1_133" 4893 295 2.60033 TRUE 87.23272 295 85.932555 22.5286380992787 "1997-12-31" 1997.99863 "Other" NA "Argentina" "ctxB3" "Other.023" "None" "None" "ΔVC_0507  ΔVC_0509  ΔVC_0511-VC_0516" "yes"
"26268_1_134" 4892 293 1.55909 TRUE 86.2608 293 85.481255 22.3759015697921 "1997-01-10" 1997.026707 "Other" NA "Argentina" "ctxB3" "Other.023" "None" "None" "ΔVC_0507  ΔVC_0511-VC_0515 VC_0516-interrupted" "yes"
"26268_1_135" 4885 278 2.52151 TRUE 86.23272 278 84.971965 21.2303775986423 "1996-12-31" 1996.998634 "Other" NA "Argentina" "ctxB3" "Other.022" "None" "None" "ΔVC_0507  ΔVC_0511-VC_0515 VC_0516-interrupted" "interrupted"
"26268_1_14" 4992 460 3.13576 TRUE 83.23272 460 81.66484 35.1294017819262 "1993-12-31" 1993.99863 "Other" NA "Argentina" "ctxB3" NA "None" "None" "ΔVC_0507  ΔVC_0511-VC_0515 VC_0516-interrupted" "yes"
"26268_1_140" 4884 276 1.89528 TRUE 85.23545 276 84.28781 21.0776410691557 "1996-01-01" 1996.001366 "Other" NA "Argentina" "ctxB3" "Other.022" "None" "None" "ΔVC_0507  ΔVC_0509  ΔVC_0511-VC_0516" "interrupted"
"26268_1_141" 4883 271 1.38601 TRUE 85.23545 271 84.542445 20.6957997454391 "1996-01-01" 1996.001366 "Other" NA "Argentina" "ctxB3" "Other.022" "None" "None" "ΔVC_0507  ΔVC_0511-VC_0515 VC_0516-interrupted" "interrupted"
"26268_1_142" 4885 279 1.96873 TRUE 85.67994 279 84.695575 21.3067458633857 "1996-06-12" 1996.445859 "Other" NA "Argentina" "ctxB3" "Other.022" "None" "None" "ΔVC_0507  ΔVC_0511-VC_0515 VC_0516-interrupted" "interrupted"
"26268_1_143" 4881 267 3.49967 TRUE 86.23272 267 84.482885 20.3903266864658 "1996-12-31" 1996.998634 "Other" NA "Argentina" "ctxB3" NA "None" "None" "ΔVC_0507  ΔVC_0511-VC_0515 VC_0516-interrupted" "interrupted"
"26268_1_144" 4884 274 2.00976 TRUE 85.34993 274 84.34505 20.9249045396691 "1996-02-12" 1996.115852 "Other" NA "Argentina" "ctxB3" "Other.022" "None" "None" "ΔVC_0507  ΔVC_0511-VC_0515 VC_0516-interrupted" "interrupted"
"26268_1_145" 4882 269 1.97023 TRUE 85.41858 269 84.433465 20.5430632159525 "1996-03-08" 1996.184492 "Other" NA "Argentina" "ctxB3" "Other.022" "None" "None" "ΔVC_0507  ΔVC_0509  ΔVC_0511-VC_0515 VC_0516-interrupted" "interrupted"
"26268_1_148" 4883 272 1.38601 TRUE 85.23545 272 84.542445 20.7721680101824 "1996-01-01" 1996.001366 "Other" NA "Argentina" "ctxB3" "Other.022" "None" "None" "ΔVC_0507  ΔVC_0510-VC_0515 VC_0516-interrupted" "interrupted"
"26268_1_149" 4884 275 2.89254 TRUE 86.23271 275 84.78644 21.0012728044124 "1996-12-31" 1996.998634 "Other" NA "Argentina" "None" "Other.022" "None" "None" "ΔVC_0507  ΔVC_0511-VC_0515 VC_0516-interrupted" "interrupted"
"26268_1_15" 4988 455 2.34381 TRUE 82.23273 455 81.060825 34.7475604582096 "1992-12-31" 1992.998634 "Other" NA "Argentina" "ctxB3" "Other.025" "None" "None" "ΔVC_0507  ΔVC_0511-VC_0515 VC_0516-interrupted" "yes"
"26268_1_152" 4817 156 2.99812 TRUE 81.23544 156 79.73638 11.9134492999576 "1992-01-01" 1992.001366 "Other" NA "Argentina" "ctxB3" "Other.013" "None" "None" "ΔVC_0507 VC_0509-interrupted  ΔVC_0511-VC_0515 VC_0516-interrupted" "yes"
"26268_1_154" 4820 164 3.48058 TRUE 82.23271 164 80.49242 12.5243954179041 "1992-12-31" 1992.998634 "Other" NA "Argentina" "ctxB3" "Other.014" "None" "None" "ΔVC_0507  ΔVC_0511-VC_0516" "yes"
"26268_1_155" 4982 444 2.21893 TRUE 82.23272 444 81.123255 33.9075095460331 "1992-12-31" 1992.998634 "Other" NA "Argentina" "ctxB3" "Other.027" "None" "None" "ΔVC_0507  ΔVC_0511-VC_0516" "yes"
"26268_1_157" 4818 160 2.4101 TRUE 81.23544 160 80.03039 12.2189223589308 "1992-01-01" 1992.001366 "Other" NA "Argentina" "ctxB3" "Other.013" "None" "None" "ΔVC_0507  ΔVC_0509  ΔVC_0511-VC_0515 VC_0516-interrupted" "yes"
"26268_1_158" 4953 403 2.75398 TRUE 82.23273 403 80.85574 30.7764106915571 "1992-12-31" 1992.998634 "Other" NA "Argentina" "ctxB3" "Other.025" "None" "None" "ΔVC_0507  ΔVC_0509  ΔVC_0511-VC_0515 VC_0516-interrupted" "yes"
"26268_1_159" 4772 82 3.52232 TRUE 81.23545 82 79.47429 6.26219770895206 "1992-01-01" 1992.001366 "Other" NA "Argentina" "ctxB3" "Other.007" "None" "None" "ΔVC_0507  ΔVC_0511-VC_0515 VC_0516-interrupted" "yes"
"26268_1_16" 4815 149 0 TRUE 81.74394 149 81.74394 11.3788714467543 "1992-07-05" 1992.509853 "Other" NA "Argentina" "None" "Other.013" "None" "None" "ΔVC_0507  ΔVC_0511-VC_0515 VC_0516-interrupted" "yes"
"26268_1_160" 4817 159 2.99812 TRUE 81.23544 159 79.73638 12.1425540941875 "1992-01-01" 1992.001366 "Other" NA "Argentina" "ctxB3" "Other.013" "None" "None" "ΔVC_0507  ΔVC_0511-VC_0515 VC_0516-interrupted" "yes"
"26268_1_161" 4818 161 3.40737 TRUE 82.23271 161 80.529025 12.2952906236742 "1992-12-31" 1992.998634 "Other" NA "Argentina" "ctxB3" "Other.014" "None" "None" "ΔVC_0507  ΔVC_0511-VC_0516" "yes"
"26268_1_164" 4884 277 1.89528 TRUE 85.23545 277 84.28781 21.154009333899 "1996-01-01" 1996.001366 "Other" NA "Argentina" "ctxB3" "Other.022" "None" "None" "ΔVC_0507  ΔVC_0509  ΔVC_0511-VC_0516" "interrupted"
"26268_1_169" 4883 273 2.32848 TRUE 86.17792 273 85.01368 20.8485362749258 "1996-12-11" 1996.943838 "Other" NA "Argentina" "ctxB3" "Other.022" "None" "None" "ΔVC_0507  ΔVC_0511-VC_0515 VC_0516-interrupted" "interrupted"
"26268_1_17" 4938 375 3.07199 TRUE 82.23272 375 80.696725 28.6380992787442 "1992-12-31" 1992.998634 "Other" NA "Argentina" "ctxB3" "Other.010" "None" "None" "ΔVC_0507  ΔVC_0509  ΔVC_0511-VC_0515 VC_0516-interrupted" "yes"
"26268_1_171" 4880 264 4.29112 TRUE 86.23272 264 84.08716 20.1612218922359 "1996-12-31" 1996.998634 "Other" NA "Argentina" "ctxB3" "Other.022" "None" "None" "ΔVC_0507  ΔVC_0511-VC_0515 VC_0516-interrupted" "interrupted"
"26268_1_174" 4882 270 1.7871 TRUE 85.23545 270 84.3419 20.6194314806958 "1996-01-01" 1996.001366 "Other" NA "Argentina" "ctxB3" "Other.022" "None" "None" "ΔVC_0507  ΔVC_0511-VC_0515 VC_0516-interrupted" "interrupted"
"26268_1_175" 4882 268 1.7871 TRUE 85.23545 268 84.3419 20.4666949512092 "1996-01-01" 1996.001366 "Other" NA "Argentina" "ctxB3" "Other.022" "None" "None" "ΔVC_0507  ΔVC_0509  ΔVC_0511-VC_0515 VC_0516-interrupted" "interrupted"
"26268_1_177" 4888 282 1.79915 TRUE 85.23546 282 84.335885 21.5358506576156 "1996-01-01" 1996.001366 "Other" NA "Argentina" "ctxB3" "Other.021" "None" "None" "ΔVC_0507  ΔVC_0511-VC_0516" "yes"
"26268_1_178" 4889 284 2.37473 TRUE 86.23273 284 85.045365 21.6885871871022 "1996-12-31" 1996.998634 "Other" NA "Argentina" "ctxB3" "Other.021" "None" "None" "ΔVC_0507  ΔVC_0511-VC_0515 VC_0516-interrupted" "yes"
"26268_1_18" 4816 153 0 TRUE 82.1993 153 82.1993 11.6843445057276 "1992-12-19" 1992.96521 "Other" NA "Argentina" "None" "Other.013" "None" "None" "ΔVC_0507  ΔVC_0509  ΔVC_0511-VC_0516" "yes"
"26268_1_181" 4881 266 2.5024 TRUE 85.23545 266 83.98425 20.3139584217225 "1996-01-01" 1996.001366 "Other" NA "Argentina" "ctxB3" "Other.022" "None" "None" "ΔVC_0507  ΔVC_0511-VC_0515 VC_0516-interrupted" "interrupted"
"26268_1_183" 4832 188 1.5076 TRUE 82.38342 188 81.62962 14.3572337717437 "1993-02-24" 1993.149347 "Other" NA "Argentina" "ctxB3" "Other.014" "None" "None" "ΔVC_0507  ΔVC_0509  ΔVC_0511-VC_0515 VC_0516-interrupted" "yes"
"26268_1_184" 4834 195 4.43389 TRUE 83.20171 195 80.984765 14.891811624947 "1993-12-20" 1993.967635 "Other" NA "Argentina" "ctxB3" "Other.017" "None" "None" "ΔVC_0507  ΔVC_0511-VC_0516" "yes"
"26268_1_186" 4778 88 2.44741 TRUE 82.23273 88 81.009025 6.72040729741196 "1992-12-31" 1992.998634 "Other" NA "Argentina" "ctxB3" "Other.007" "None" "None" "ΔVC_0507  ΔVC_0511-VC_0515 VC_0516-interrupted" "yes"
"26268_1_189" 4780 90 2.05697 TRUE 81.23546 90 80.206975 6.8731438268986 "1992-01-01" 1992.001366 "Other" NA "Argentina" "None" "Other.007" "None" "None" "ΔVC_0507  ΔVC_0509  ΔVC_0511-VC_0515 VC_0516-interrupted" "yes"
"26268_1_19" 4815 150 0 TRUE 81.74394 150 81.74394 11.4552397114977 "1992-07-05" 1992.509853 "Other" NA "Argentina" "None" "Other.013" "None" "None" "ΔVC_0507  ΔVC_0509  ΔVC_0511-VC_0516" "yes"
"26268_1_190" 4778 89 1.97182 TRUE 81.75714 89 80.77123 6.79677556215528 "1992-07-10" 1992.523037 "Other" NA "Argentina" "ctxB3" "Other.007" "None" "None" "ΔVC_0507  ΔVC_0509  ΔVC_0511-VC_0515 VC_0516-interrupted" "yes"
"26268_1_191" 4871 250 2.41969 TRUE 81.23545 250 80.025605 19.0920661858294 "1992-01-01" 1992.001366 "Other" NA "Argentina" "None" "Other.007" "None" "None" "ΔVC_0507  ΔVC_0509  ΔVC_0511-VC_0515 VC_0516-interrupted" "yes"
"26268_1_193" 4771 79 0.50212 TRUE 81.33825 79 81.08719 6.0330929147221 "1992-02-08" 1992.104159 "Other" NA "Argentina" "ctxB3" "Other.007" "None" "None" "ΔVC_0507 VC_0509-ins  ΔVC_0511-VC_0516" "yes"
"26268_1_194" 4873 253 2.26626 TRUE 81.23545 253 80.10232 19.3211709800594 "1992-01-01" 1992.001366 "Other" NA "Argentina" "ctxB3" "Other.007" "None" "None" "ΔVC_0507  ΔVC_0511-VC_0515 VC_0516-interrupted" "yes"
"26268_1_195" 4765 73 2.95734 TRUE 81.84645 73 80.36778 5.5748833262622 "1992-08-12" 1992.612366 "Other" NA "Argentina" "ctxB3" "Other.007" "None" "None" "ΔVC_0507  ΔVC_0509  ΔVC_0511-VC_0515 VC_0516-interrupted" "yes"
"26268_1_196" 4764 72 3.51999 TRUE 82.23272 72 80.472725 5.49851506151888 "1992-12-31" 1992.998634 "Other" NA "Argentina" "ctxB3" "Other.011" "None" "None" "ΔVC_0507 VC_0509-interrupted  ΔVC_0511-VC_0515 VC_0516-interrupted" "yes"
"26268_1_197" 4756 61 3.31073 TRUE 82.23272 61 80.577355 4.65846414934238 "1992-12-31" 1992.998634 "Other" NA "Argentina" "ctxB3" NA "None" "None" "ΔVC_0507 VC_0509-interrupted  ΔVC_0511-VC_0515 VC_0516-interrupted" "yes"
"26268_1_2" 4917 334 3.30302 TRUE 82.23546 334 80.58395 25.5070004242681 "1993-01-01" 1993.00137 "Other" NA "Argentina" "ctxB3" "Other.025" "None" "None" "ΔVC_0507  ΔVC_0509  ΔVC_0511-VC_0516" "yes"
"26268_1_20" 4815 151 0 TRUE 81.74394 151 81.74394 11.531607976241 "1992-07-05" 1992.509853 "Other" NA "Argentina" "None" "Other.013" "None" "None" "ΔVC_0507  ΔVC_0509  ΔVC_0511-VC_0515 VC_0516-interrupted" "yes"
"26268_1_200" 4780 91 3.05423 TRUE 82.23272 91 80.705605 6.94951209164192 "1992-12-31" 1992.998634 "Other" NA "Argentina" "ctxB3" "Other.007" "None" "None" "ΔVC_0507  ΔVC_0509  ΔVC_0511-VC_0515 VC_0516-interrupted" "yes"
"26268_1_202" 4852 224 1.55983 TRUE 82.25824 224 81.478325 17.1064913025032 "1993-01-09" 1993.02418 "Other" NA "Argentina" "ctxB3" "Other.017" "None" "None" "ΔVC_0507  ΔVC_0509 VC_0510-interrupted  ΔVC_0511-VC_0515 VC_0516-interrupted" "yes"
"26268_1_205" 4957 410 4.22386 TRUE 83.23272 410 81.12079 31.3109885447603 "1993-12-31" 1993.99863 "Other" NA "Argentina" "ctxB3" NA "None" "None" "ΔVC_0507  ΔVC_0509  ΔVC_0511-VC_0515 VC_0516-interrupted" "yes"
"26268_1_206" 4844 215 0 TRUE 82.24288 215 82.24288 16.4191769198133 "1993-01-04" 1993.008811 "Other" NA "Argentina" "None" "Other.017" "None" "None" "ΔVC_0507  ΔVC_0509  ΔVC_0511-VC_0516" "yes"
"26268_1_207" 4844 216 0 TRUE 82.24288 216 82.24288 16.4955451845566 "1993-01-04" 1993.008811 "Other" NA "Argentina" "None" "Other.017" "None" "None" "ΔVC_0507  ΔVC_0509  ΔVC_0511-VC_0516" "yes"
"26268_1_208" 4924 352 2.30519 TRUE 83.23272 352 82.080125 26.8816291896479 "1993-12-31" 1993.99863 "Other" NA "Argentina" "ctxB3" "Other.010" "None" "None" "ΔVC_0507  ΔVC_0511-VC_0515 VC_0516-interrupted" "yes"
"26268_1_209" 4961 417 0.98597 TRUE 83.09459 417 82.601605 31.8455663979635 "1993-11-11" 1993.860501 "Other" NA "Argentina" "ctxB3" "Other.025" "None" "None" "ΔVC_0507  ΔVC_0511-VC_0516" "yes"
"26268_1_21" 4947 394 2.92769 TRUE 82.23273 394 80.768885 30.0890963088672 "1992-12-31" 1992.998634 "Other" NA "Argentina" "ctxB3" "Other.025" "None" "None" "ΔVC_0507  ΔVC_0509  ΔVC_0511-VC_0516" "yes"
"26268_1_210" 4953 404 2.75672 TRUE 82.23547 404 80.85711 30.8527789563004 "1993-01-01" 1993.00137 "Other" NA "Argentina" "ctxB3" "Other.025" "None" "None" "ΔVC_0507  ΔVC_0509  ΔVC_0511-VC_0516" "yes"
"26268_1_211" 4958 411 2.34728 TRUE 82.23546 411 81.06182 31.3873568095036 "1993-01-01" 1993.00137 "Other" NA "Argentina" "ctxB3" "Other.025" "None" "None" "ΔVC_0507  ΔVC_0511-VC_0516" "yes"
"26268_1_212" 4785 96 1.96832 TRUE 82.45416 96 81.47 7.33135341535851 "1993-03-22" 1993.220072 "Other" NA "Argentina" "ctxB3" "Other.007" "None" "None" "ΔVC_0507 VC_0509-interrupted  ΔVC_0511-VC_0515 VC_0516-interrupted" "yes"
"26268_1_214" 5008 478 2.99255 TRUE 85.23546 478 83.739185 36.5040305473059 "1996-01-01" 1996.001366 "Other" NA "Argentina" "ctxB3" "Other.025" "None" "None" "ΔVC_0507  ΔVC_0509  ΔVC_0511-VC_0515 VC_0516-interrupted" "yes"
"26268_1_215" 4856 231 1.47612 TRUE 82.48093 231 81.74287 17.6410691557064 "1993-04-01" 1993.246871 "Other" NA "Argentina" "ctxB3" "Other.017" "None" "None" "ΔVC_0507  ΔVC_0509  ΔVC_0511-VC_0515 VC_0516-interrupted" "yes"
"26268_1_216" 4920 341 2.95416 TRUE 82.68236 341 81.20528 26.0415782774714 "1993-06-13" 1993.448273 "Other" NA "Argentina" "ctxB3" "Other.010" "None" "None" "ΔVC_0507  ΔVC_0509  ΔVC_0511-VC_0515 VC_0516-interrupted" "yes"
"26268_1_217" 4992 461 2.1385 TRUE 82.23546 461 81.16621 35.2057700466695 "1993-01-01" 1993.00137 "Other" NA "Argentina" "None" "Other.025" "None" "None" "ΔVC_0507  ΔVC_0509  ΔVC_0511-VC_0515 VC_0516-interrupted" "yes"
"26268_1_218" 5003 470 1.55295 TRUE 82.27569 470 81.499215 35.8930844293594 "1993-01-16" 1993.041588 "Other" NA "Argentina" "ctxB3" "Other.025" "None" "None" "ΔVC_0507  ΔVC_0509  ΔVC_0511-VC_0515 VC_0516-interrupted" "yes"
"26268_1_219" 4758 63 2.90391 TRUE 82.23546 63 80.783505 4.81120067882902 "1993-01-01" 1993.00137 "Other" NA "Argentina" "ctxB3" "Other.007" "None" "None" "ΔVC_0507  ΔVC_0509  ΔVC_0511-VC_0515 VC_0516-interrupted" "yes"
"26268_1_22" 4807 138 4.1416 TRUE 82.23271 138 80.16191 10.5388205345779 "1992-12-31" 1992.998634 "Other" NA "Argentina" "ctxB3" NA "None" "None" "ΔVC_0507  ΔVC_0509  ΔVC_0511-VC_0515 VC_0516-interrupted" "yes"
"26268_1_220" 4973 431 0.82879 TRUE 81.23545 431 80.821055 32.91472210437 "1992-01-01" 1992.001366 "Other" NA "Argentina" "ctxB3" "Other.025" "None" "None" "ΔVC_0507  ΔVC_0511-VC_0515 VC_0516-interrupted" "yes"
"26268_1_221" 4773 83 2.95575 TRUE 81.50596 83 80.028085 6.33856597369537 "1992-04-09" 1992.271866 "Other" NA "Argentina" "ctxB3" "Other.007" "None" "None" "ΔVC_0507  ΔVC_0509  ΔVC_0511-VC_0515 VC_0516-interrupted" "yes"
"26268_1_223" 5003 471 2.39313 TRUE 83.11587 471 81.919305 35.9694526941027 "1993-11-18" 1993.88177 "Other" NA "Argentina" "ctxB3" "Other.025" "None" "None" "ΔVC_0507  ΔVC_0511-VC_0516" "yes"
"26268_1_224" 5020 491 0.98463 TRUE 82.40847 491 81.916155 37.496817988969 "1993-03-05" 1993.174369 "Other" NA "Argentina" "ctxB3" "Other.025" "None" "None" "ΔVC_0507  ΔVC_0509  ΔVC_0511-VC_0515 VC_0516-interrupted" "yes"
"26268_1_225" 4875 257 2.17158 TRUE 82.23545 257 81.14966 19.6266440390327 "1993-01-01" 1993.00137 "Other" NA "Argentina" "ctxB3" "Other.007" "None" "None" "ΔVC_0507  ΔVC_0511-VC_0515 VC_0516-interrupted" "yes"
"26268_1_226" 4988 456 9.34654 TRUE 89.23546 456 84.56219 34.8239287229529 "2000-01-01" 2000.001366 "Other" NA "Argentina" "ctxB3" "Other.025" "None" "None" "ΔVC_0507  ΔVC_0509  ΔVC_0511-VC_0516" "yes"
"26268_1_227" 4959 413 2.80409 TRUE 83.23272 413 81.830675 31.5400933389902 "1993-12-31" 1993.99863 "Other" NA "Argentina" "ctxB3" NA "None" "None" "ΔVC_0507  ΔVC_0511-VC_0515 VC_0516-interrupted" "yes"
"26268_1_229" 4937 372 3.02887 TRUE 82.23272 372 80.718285 28.4089944845142 "1992-12-31" 1992.998634 "Other" NA "Argentina" "ctxB3" NA "None" "None" "ΔVC_0507  ΔVC_0509  ΔVC_0511-VC_0515 VC_0516-interrupted" "yes"
"26268_1_23" 4928 361 3.14787 TRUE 82.23273 361 80.658795 27.5689435723377 "1992-12-31" 1992.998634 "Other" NA "Argentina" "ctxB3" "Other.025" "None" "None" "ΔVC_0507  ΔVC_0509  ΔVC_0511-VC_0515 VC_0516-interrupted" "yes"
"26268_1_230" 4763 70 2.89218 TRUE 81.23546 70 79.78937 5.34577853203224 "1992-01-01" 1992.001366 "Other" NA "Argentina" "ctxB3" "Other.011" "None" "None" "ΔVC_0507  ΔVC_0509  ΔVC_0511-VC_0515 VC_0516-interrupted" "yes"
"26268_1_231" 4761 67 0.96369 TRUE 81.23545 67 80.753605 5.11667373780229 "1992-01-01" 1992.001366 "Other" NA "Argentina" "ctxB3" "Other.007" "None" "None" "ΔVC_0507  ΔVC_0509  ΔVC_0511-VC_0516" "yes"
"26268_1_233" 4871 251 3.41696 TRUE 82.23272 251 80.52424 19.1684344505728 "1992-12-31" 1992.998634 "Other" NA "Argentina" "ctxB3" NA "None" "None" "ΔVC_0507  ΔVC_0509  ΔVC_0511-VC_0516" "yes"
"26268_1_234" 4769 77 0.98451 TRUE 81.70691 77 81.214655 5.88035638523547 "1992-06-22" 1992.472815 "Other" NA "Argentina" "ctxB3" "Other.007" "None" "None" "ΔVC_0507 VC_0509-ins  ΔVC_0511-VC_0515 VC_0516-interrupted" "yes"
"26268_1_235" 4867 246 0 TRUE 81.2429 246 81.2429 18.7865931268562 "1992-01-04" 1992.008809 "Other" NA "Argentina" "ctxB3" "Other.007" "None" "None" "ΔVC_0507  ΔVC_0509  ΔVC_0511-VC_0515 VC_0516-interrupted" "yes"
"26268_1_236" 4824 170 2.64056 TRUE 81.23544 170 79.91516 12.982605006364 "1992-01-01" 1992.001366 "Other" NA "Argentina" "None" "Other.013" "None" "None" "ΔVC_0507  ΔVC_0509  ΔVC_0511-VC_0515 VC_0516-interrupted" "yes"
"26268_1_237" 4944 385 2.06382 TRUE 81.23545 385 80.20354 29.4017819261773 "1992-01-01" 1992.001366 "Other" NA "Argentina" "ctxB3" "Other.025" "None" "None" "ΔVC_0507  ΔVC_0509  ΔVC_0511-VC_0515 VC_0516-interrupted" "yes"
"26268_1_238" 4946 393 2.46227 TRUE 81.45023 393 80.219095 30.0127280441239 "1992-03-20" 1992.216136 "Other" NA "Argentina" "ctxB3" "Other.025" "None" "None" "ΔVC_0507  ΔVC_0511-VC_0516" "yes"
"26268_1_239" 4921 346 1.94928 TRUE 82.08336 346 81.10872 26.4234196011879 "1992-11-06" 1992.849271 "Other" NA "Argentina" "ctxB3" "Other.010" "None" "None" "ΔVC_0507  ΔVC_0511-VC_0515 VC_0516-interrupted" "yes"
"26268_1_24" 4775 84 2.95162 TRUE 82.03565 84 80.55984 6.41493423843869 "1992-10-20" 1992.801556 "Other" NA "Argentina" "ctxB3" "Other.007" "None" "None" "ΔVC_0507  ΔVC_0511-VC_0515 VC_0516-interrupted" "yes"
"26268_1_240" 4947 395 2.92769 TRUE 82.23273 395 80.768885 30.1654645736105 "1992-12-31" 1992.998634 "Other" NA "Argentina" "ctxB3" "Other.025" "None" "None" "ΔVC_0507  ΔVC_0511-VC_0516" "yes"
"26268_1_241" 4920 343 1.55167 TRUE 81.27987 343 80.504035 26.194314806958 "1992-01-17" 1992.04579 "Other" NA "Argentina" "ctxB3" "Other.025" "None" "None" "ΔVC_0507  ΔVC_0509  ΔVC_0511-VC_0516" "yes"
"26268_1_242" 4809 142 2.46545 TRUE 81.75473 142 80.522005 10.8442935935511 "1992-07-09" 1992.520654 "Other" NA "Argentina" "ctxB3" "Other.013" "None" "None" "ΔVC_0507  ΔVC_0509  ΔVC_0511-VC_0516" "yes"
"26268_1_243" 4794 107 2.79598 TRUE 82.23272 107 80.83473 8.171404327535 "1992-12-31" 1992.998634 "Other" NA "Argentina" "ctxB3" NA "None" "None" "ΔVC_0507  ΔVC_0509  ΔVC_0511-VC_0515 VC_0516-interrupted" "interrupted"
"26268_1_245" 4944 383 2.46264 TRUE 81.63427 383 80.40295 29.2490453966907 "1992-05-26" 1992.400179 "Other" NA "Argentina" "ctxB3" "Other.025" "None" "None" "ΔVC_0507  ΔVC_0511-VC_0516" "yes"
"26268_1_246" 5004 473 1.57646 TRUE 82.23274 473 81.44451 36.1221892235893 "1992-12-31" 1992.998634 "Other" NA "Argentina" "ctxB3" "Other.025" "None" "None" "ΔVC_0507  ΔVC_0509  ΔVC_0511-VC_0516" "yes"
"26268_1_247" 4920 342 2.50452 TRUE 82.23272 342 80.98046 26.1179465422147 "1992-12-31" 1992.998634 "Other" NA "Argentina" "ctxB3" "Other.010" "None" "None" "ΔVC_0507 VC_0509-interrupted  ΔVC_0511-VC_0516" "yes"
"26268_1_249" 4929 362 3.07759 TRUE 82.23273 362 80.693935 27.645311837081 "1992-12-31" 1992.998634 "Other" NA "Argentina" "ctxB3" "Other.025" "None" "None" "ΔVC_0507  ΔVC_0509  ΔVC_0511-VC_0516" "yes"
"26268_1_25" 4973 432 1.8288 TRUE 82.23546 432 81.32106 32.9910903691133 "1993-01-01" 1993.00137 "Other" NA "Argentina" "ctxB3" "Other.025" "None" "None" "ΔVC_0507  ΔVC_0511-VC_0516" "yes"
"26268_1_251" 4819 162 3.83216 TRUE 82.23271 162 80.31663 12.3716588884175 "1992-12-31" 1992.998634 "Other" NA "Argentina" "ctxB3" NA "None" "None" "ΔVC_0507  ΔVC_0511-VC_0515 VC_0516-interrupted" "yes"
"26268_1_252" 4983 446 1.47763 TRUE 81.63414 446 80.895325 34.0602460755197 "1992-05-26" 1992.400053 "Other" NA "Argentina" "ctxB3" "Other.025" "None" "None" "ΔVC_0507  ΔVC_0509  ΔVC_0511-VC_0515 VC_0516-interrupted" "yes"
"26268_1_253" 4969 426 3.45465 TRUE 82.3783 426 80.650975 32.5328807806534 "1993-02-22" 1993.144211 "Other" NA "Argentina" "ctxB3" "Other.025" "None" "None" "ΔVC_0507  ΔVC_0509  ΔVC_0511-VC_0515 VC_0516-interrupted" "yes"
"26268_1_255" 4944 386 2.10609 TRUE 81.27772 386 80.224675 29.4781501909207 "1992-01-16" 1992.043636 "Other" NA "Argentina" "ctxB3" "Other.025" "None" "None" "ΔVC_0507  ΔVC_0511-VC_0515 VC_0516-interrupted" "yes"
"26268_1_256" 4819 163 3.83216 TRUE 82.23271 163 80.31663 12.4480271531608 "1992-12-31" 1992.998634 "Other" NA "Argentina" "ctxB3" NA "None" "None" "ΔVC_0507  ΔVC_0509  ΔVC_0511-VC_0515 VC_0516-interrupted" "yes"
"26268_1_258" 4753 58 2.28729 TRUE 81.23546 58 80.091815 4.42935935511243 "1992-01-01" 1992.001366 "Other" NA "Argentina" "ctxB3" "Other.025" "None" "None" "ΔVC_0507  ΔVC_0511-VC_0515 VC_0516-interrupted" "yes"
"26268_1_26" 4816 154 0 TRUE 82.1993 154 82.1993 11.7607127704709 "1992-12-19" 1992.96521 "Other" NA "Argentina" "None" "Other.013" "None" "None" "ΔVC_0507  ΔVC_0509  ΔVC_0511-VC_0516" "yes"
"26268_1_260" 4754 59 2.9542 TRUE 82.23273 59 80.75563 4.50572761985575 "1992-12-31" 1992.998634 "Other" NA "Argentina" "ctxB3" NA "None" "None" "ΔVC_0507  ΔVC_0509  ΔVC_0511-VC_0515 VC_0516-interrupted" "yes"
"26268_1_262" 4948 396 2.49089 TRUE 81.97125 396 80.725805 30.2418328383538 "1992-09-26" 1992.737156 "Other" NA "Argentina" "ctxB3" "Other.025" "None" "None" "ΔVC_0511-VC_0516" "yes"
"26268_1_263" 4921 347 2.09864 TRUE 82.23272 347 81.1834 26.4997878659313 "1992-12-31" 1992.998634 "Other" NA "Argentina" "ctxB3" "Other.010" "None" "None" "ΔVC_0507  ΔVC_0509  ΔVC_0511-VC_0516" "yes"
"26268_1_264" 4964 420 1.88001 TRUE 81.23546 420 80.295455 32.0746711921935 "1992-01-01" 1992.001366 "Other" NA "Argentina" "ctxB3" "Other.025" "None" "None" "ΔVC_0507  ΔVC_0511-VC_0516" "yes"
"26268_1_265" 4995 464 1.52873 TRUE 81.34368 464 80.579315 35.4348748408994 "1992-02-10" 1992.109584 "Other" NA "Argentina" "ctxB3" "Other.025" "None" "None" "ΔVC_0507  ΔVC_0509  ΔVC_0511-VC_0515 VC_0516-interrupted" "yes"
"26268_1_266" 4775 85 2.15654 TRUE 81.24057 85 80.1623 6.49130250318201 "1992-01-03" 1992.006484 "Other" NA "Argentina" "ctxB3" "Other.007" "None" "None" "ΔVC_0507  ΔVC_0511-VC_0515 VC_0516-interrupted" "yes"
"26268_1_267" 4925 354 2.95866 TRUE 81.77735 354 80.29802 27.0343657191345 "1992-07-17" 1992.543254 "Other" NA "Argentina" "ctxB3" "Other.025" "None" "None" "ΔVC_0507  ΔVC_0511-VC_0515 VC_0516-interrupted" "yes"
"26268_1_268" 4930 364 1.66575 TRUE 81.23546 364 80.402585 27.7980483665677 "1992-01-01" 1992.001366 "Other" NA "Argentina" "ctxB3" "Other.025" "None" "None" "ΔVC_0507  ΔVC_0509  ΔVC_0511-VC_0515 VC_0516-interrupted" "yes"
"26268_1_27" 4915 330 3.95017 TRUE 82.34822 330 80.373135 25.2015273652949 "1993-02-11" 1993.11413 "Other" NA "Argentina" "ctxB3" "Other.025" "None" "None" "VC_0509-interrupted  ΔVC_0511-VC_0515 VC_0516-interrupted" "yes"
"26268_1_270" 4825 172 4.26683 TRUE 83.23271 172 81.099295 13.1353415358507 "1993-12-31" 1993.99863 "Other" NA "Argentina" "ctxB3" "Other.015" "None" "None" "ΔVC_0507  ΔVC_0511-VC_0515 VC_0516-interrupted" "yes"
"26268_1_271" 4939 377 2.04631 TRUE 81.33595 377 80.312795 28.7908358082308 "1992-02-07" 1992.101867 "Other" NA "Argentina" "ctxB3" "Other.025" "None" "None" "ΔVC_0507  ΔVC_0511-VC_0515 VC_0516-interrupted" "yes"
"26268_1_273" 4945 389 2.59424 TRUE 82.23546 389 80.93834 29.7072549851506 "1993-01-01" 1993.00137 "Other" NA "Argentina" "ctxB3" "Other.025" "None" "None" "ΔVC_0507  ΔVC_0509  ΔVC_0511-VC_0515 VC_0516-interrupted" "yes"
"26268_1_274" 4993 462 1.54609 TRUE 81.2959 462 80.522855 35.2821383114128 "1992-01-23" 1992.061812 "Other" NA "Argentina" "ctxB3" "Other.025" "None" "None" "ΔVC_0507  ΔVC_0509  ΔVC_0511-VC_0516" "yes"
"26268_1_277" 4915 329 3.83467 TRUE 82.23272 329 80.315385 25.1251591005515 "1992-12-31" 1992.998634 "Other" NA "Argentina" "ctxB3" "Other.024" "None" "None" "ΔVC_0507  ΔVC_0509  ΔVC_0511-VC_0516" "yes"
"26268_1_278" 4815 152 0.46075 TRUE 82.20469 152 81.974315 11.6079762409843 "1992-12-21" 1992.970603 "Other" NA "Argentina" "None" "Other.013" "None" "None" "ΔVC_0507  ΔVC_0509  ΔVC_0511-VC_0515 VC_0516-interrupted" "yes"
"26268_1_279" 4834 194 4.46489 TRUE 83.23271 194 81.000265 14.8154433602036 "1993-12-31" 1993.99863 "Other" NA "Argentina" "ctxB3" NA "None" "None" "ΔVC_0507  ΔVC_0509  ΔVC_0511-VC_0515 VC_0516-interrupted" "yes"
"26268_1_28" 4808 140 3.67064 TRUE 82.23271 140 80.39739 10.6915570640645 "1992-12-31" 1992.998634 "Other" NA "Argentina" "ctxB3" "Other.013" "None" "None" "ΔVC_0507 VC_0509-ins  ΔVC_0511-VC_0515 VC_0516-interrupted" "yes"
"26268_1_281" 4955 408 2.52584 TRUE 82.23273 408 80.96981 31.1582520152736 "1992-12-31" 1992.998634 "Other" NA "Argentina" "ctxB3" NA "None" "None" "ΔVC_0507  ΔVC_0509  ΔVC_0511-VC_0516" "yes"
"26268_1_283" 4777 86 2.80323 TRUE 82.23547 86 80.833855 6.56767076792533 "1993-01-01" 1993.00137 "Other" NA "Argentina" "ctxB3" "Other.007" "None" "None" "ΔVC_0507  ΔVC_0509  ΔVC_0511-VC_0515 VC_0516-interrupted" "yes"
"26268_1_285" 4955 409 2.96007 TRUE 82.66696 409 81.186925 31.234620280017 "1993-06-07" 1993.432855 "Other" NA "Argentina" "ctxB3" "Other.025" "None" "None" "ΔVC_0507  ΔVC_0509  ΔVC_0511-VC_0516" "yes"
"26268_1_287" 4953 405 2.75672 TRUE 82.23547 405 80.85711 30.9291472210437 "1993-01-01" 1993.00137 "Other" NA "Argentina" "ctxB3" "Other.025" "None" "None" "ΔVC_0507  ΔVC_0509  ΔVC_0511-VC_0515 VC_0516-interrupted" "yes"
"26268_1_289" 4954 406 2.05751 TRUE 82.23547 406 81.206715 31.005515485787 "1993-01-01" 1993.00137 "Other" NA "Argentina" "ctxB3" "Other.025" "None" "None" "ΔVC_0507  ΔVC_0509  ΔVC_0511-VC_0515 VC_0516-interrupted" "yes"
"26268_1_29" 4817 157 2.99812 TRUE 81.23544 157 79.73638 11.9898175647009 "1992-01-01" 1992.001366 "Other" NA "Argentina" "ctxB3" "Other.013" "None" "None" "ΔVC_0507  ΔVC_0509  ΔVC_0511-VC_0515 VC_0516-interrupted" "yes"
"26268_1_290" 4920 340 2.95493 TRUE 82.68313 340 81.205665 25.965210012728 "1993-06-13" 1993.449041 "Other" NA "Argentina" "ctxB3" "Other.010" "None" "None" "ΔVC_0507 VC_0509-interrupted  ΔVC_0511-VC_0516" "yes"
"26268_1_291" 4973 433 2.82606 TRUE 83.23272 433 81.81969 33.0674586338566 "1993-12-31" 1993.99863 "Other" NA "Argentina" "ctxB3" "Other.027" "None" "None" "ΔVC_0507  ΔVC_0509  ΔVC_0511-VC_0515 VC_0516-interrupted" "yes"
"26268_1_292" 4954 407 2.12673 TRUE 82.30469 407 81.241325 31.0818837505303 "1993-01-26" 1993.070593 "Other" NA "Argentina" "None" "Other.025" "None" "None" "ΔVC_0507  ΔVC_0509  ΔVC_0511-VC_0516" "yes"
"26268_1_293" 5022 493 0.49242 TRUE 82.44204 493 82.19583 37.6495545184557 "1993-03-17" 1993.20795 "Other" NA "Argentina" "ctxB3" "Other.025" "None" "None" "ΔVC_0507  ΔVC_0511-VC_0515 VC_0516-interrupted" "yes"
"26268_1_294" 4876 259 2.17306 TRUE 82.23558 259 81.14905 19.7793805685193 "1993-01-01" 1993.001495 "Other" NA "Argentina" "ctxB3" "Other.007" "None" "None" "ΔVC_0507  ΔVC_0511-VC_0515 VC_0516-interrupted" "yes"
"26268_1_295" 4777 87 2.80323 TRUE 82.23547 87 80.833855 6.64403903266865 "1993-01-01" 1993.00137 "Other" NA "Argentina" "ctxB3" "Other.007" "None" "None" "ΔVC_0507  ΔVC_0511-VC_0516" "yes"
"26268_1_296" 4923 351 1.75987 TRUE 82.23545 351 81.355515 26.8052609249045 "1993-01-01" 1993.00137 "Other" NA "Argentina" "ctxB3" "Other.025" "None" "None" "ΔVC_0490-VC_0516" "no"
"26268_1_297" 4823 168 3.61421 TRUE 83.23271 168 81.425605 12.8298684768774 "1993-12-31" 1993.99863 "Other" NA "Argentina" "ctxB3" NA "None" "None" "ΔVC_0490-VC_0516" "no"
"26268_1_298" 4926 356 3.90649 TRUE 83.23273 356 81.279485 27.1871022486211 "1993-12-31" 1993.99863 "Other" NA "Argentina" "ctxB3" NA "None" "None" "ΔVC_0490-VC_0516" "no"
"26268_1_299" 4825 173 4.26683 TRUE 83.23271 173 81.099295 13.211709800594 "1993-12-31" 1993.99863 "Other" NA "Argentina" "ctxB3" "Other.016" "None" "None" "ΔVC_0490-VC_0516" "no"
"26268_1_30" 4814 148 7.66512 TRUE 86.23545 148 82.40289 11.302503182011 "1997-01-01" 1997.00137 "Other" NA "Argentina" "None" NA "None" "None" "ΔVC_0507  ΔVC_0511-VC_0515 VC_0516-interrupted" "yes"
"26268_1_300" 5027 499 0 TRUE 82.2429 499 82.2429 38.1077641069156 "1993-01-04" 1993.008811 "Other" NA "Argentina" "ctxB3" "Other.025" "None" "None" "ΔVC_0490-VC_0516" "no"
"26268_1_301" 4868 248 4.84402 TRUE 83.23272 248 80.81071 18.9393296563428 "1993-12-31" 1993.99863 "Other" NA "Argentina" "ctxB3" NA "None" "None" "ΔVC_0490-VC_0516" "no"
"26268_1_302" 4973 434 2.7895 TRUE 83.19616 434 81.80141 33.1438268985999 "1993-12-18" 1993.962075 "Other" NA "Argentina" "ctxB3" "Other.027" "None" "None" "ΔVC_0507  ΔVC_0509  ΔVC_0511-VC_0515 VC_0516-interrupted" "yes"
"26268_1_303" 4875 258 3.16884 TRUE 83.23271 258 81.64829 19.703012303776 "1993-12-31" 1993.99863 "Other" NA "Argentina" "ctxB3" "Other.011" "None" "None" "ΔVC_0507  ΔVC_0511-VC_0515 VC_0516-interrupted" "yes"
"26268_1_304" 4835 198 3.93923 TRUE 83.2327 198 81.263085 15.1209164191769 "1993-12-31" 1993.99863 "Other" NA "Argentina" "ctxB3" "Other.015" "None" "None" "ΔVC_0507  ΔVC_0511-VC_0515 VC_0516-interrupted" "yes"
"26268_1_305" 4937 373 3.03161 TRUE 82.23546 373 80.719655 28.4853627492575 "1993-01-01" 1993.00137 "Other" NA "Argentina" "ctxB3" "Other.025" "None" "None" "ΔVC_0507  ΔVC_0511-VC_0516" "yes"
"26268_1_306" 4976 437 3.07281 TRUE 82.23546 437 80.699055 33.3729316928299 "1993-01-01" 1993.00137 "Other" NA "Argentina" "None" "Other.025" "None" "None" "ΔVC_0507  ΔVC_0511-VC_0515 VC_0516-interrupted" "yes"
"26268_1_307" 4787 98 2.3073 TRUE 83.23271 98 82.07906 7.48408994484514 "1993-12-31" 1993.99863 "Other" NA "Argentina" "ctxB3" "Other.007" "None" "None" "ΔVC_0490-VC_0516" "no"
"26268_1_308" 4832 187 1.5197 TRUE 82.39552 187 81.63567 14.2808655070004 "1993-02-28" 1993.161446 "Other" NA "Argentina" "ctxB3" "Other.014" "None" "None" "ΔVC_0507 VC_0509-interrupted  ΔVC_0511-VC_0516" "yes"
"26268_1_309" 4988 457 2.34655 TRUE 82.23547 457 81.062195 34.9002969876962 "1993-01-01" 1993.00137 "Other" NA "Argentina" "ctxB3" "Other.025" "None" "None" "ΔVC_0507  ΔVC_0509  ΔVC_0511-VC_0515 VC_0516-interrupted" "yes"
"26268_1_31" 4770 78 1.39933 TRUE 82.23546 78 81.535795 5.95672464997879 "1993-01-01" 1993.00137 "Other" NA "Argentina" "ctxB3" "Other.007" "None" "None" "ΔVC_0507  ΔVC_0509  ΔVC_0511-VC_0515 VC_0516-interrupted" "yes"
"26268_1_310" 4823 169 3.61421 TRUE 83.23271 169 81.425605 12.9062367416207 "1993-12-31" 1993.99863 "Other" NA "Argentina" "ctxB3" NA "None" "None" "ΔVC_0507  ΔVC_0509  ΔVC_0511-VC_0516" "yes"
"26268_1_311" 4946 390 4.24476 TRUE 83.23272 390 81.11034 29.7836232498939 "1993-12-31" 1993.99863 "Other" NA "Argentina" "ctxB3" "Other.010" "None" "None" "ΔVC_0507  ΔVC_0511-VC_0516" "yes"
"26268_1_312" 4944 387 4.06109 TRUE 83.23272 387 81.202175 29.554518455664 "1993-12-31" 1993.99863 "Other" NA "Argentina" "ctxB3" "Other.025" "None" "None" "ΔVC_0507  ΔVC_0511-VC_0516" "yes"
"26268_1_313" 4951 399 1.88342 TRUE 82.23546 399 81.29375 30.4709376325838 "1993-01-01" 1993.00137 "Other" NA "Argentina" "ctxB3" "Other.025" "None" "None" "ΔVC_0507  ΔVC_0511-VC_0516" "yes"
"26268_1_314" 4830 183 1.96601 TRUE 82.23544 183 81.252435 13.9753924480272 "1993-01-01" 1993.00137 "Other" NA "Argentina" "ctxB3" "Other.017" "None" "None" "ΔVC_0507  ΔVC_0509  ΔVC_0511-VC_0515 VC_0516-interrupted" "yes"
"26268_1_315" 4833 191 2.13153 TRUE 83.2327 191 82.166935 14.5863385659737 "1993-12-31" 1993.99863 "Other" NA "Argentina" "None" "Other.016" "None" "None" "ΔVC_0507  ΔVC_0509  ΔVC_0511-VC_0515 VC_0516-interrupted" "yes"
"26268_1_316" 4832 189 2.35689 TRUE 83.23271 189 82.054265 14.4336020364871 "1993-12-31" 1993.99863 "Other" NA "Argentina" "None" "Other.016" "None" "None" "ΔVC_0507  ΔVC_0509  ΔVC_0511-VC_0516" "yes"
"26268_1_317" 4828 179 2.54499 TRUE 82.26024 179 80.987745 13.6699193890539 "1993-01-10" 1993.026164 "Other" NA "Argentina" "None" "Other.017" "None" "None" "ΔVC_0507  ΔVC_0509  ΔVC_0511-VC_0516" "yes"
"26268_1_318" 4846 218 2.39945 TRUE 82.23543 218 81.035705 16.6482817140433 "1993-01-01" 1993.00137 "Other" NA "Argentina" "ctxB3" "Other.017" "None" "None" "ΔVC_0507  ΔVC_0509  ΔVC_0511-VC_0516" "yes"
"26268_1_319" 4959 412 2.80409 TRUE 83.23272 412 81.830675 31.4637250742469 "1993-12-31" 1993.99863 "Other" NA "Argentina" "None" "Other.025" "None" "None" "ΔVC_0507  ΔVC_0509  ΔVC_0511-VC_0515 VC_0516-interrupted" "yes"
"26268_1_32" 4836 200 3.94015 TRUE 83.2327 200 81.262625 15.2736529486636 "1993-12-31" 1993.99863 "Other" NA "Argentina" "ctxB3" "Other.017" "None" "None" "ΔVC_0507  ΔVC_0511-VC_0515 VC_0516-interrupted" "yes"
"26268_1_320" 4762 69 4.72631 TRUE 82.23546 69 79.872305 5.26941026728893 "1993-01-01" 1993.00137 "Other" NA "Argentina" "ctxB3" "Other.011" "None" "None" "ΔVC_0507  ΔVC_0511-VC_0515 VC_0516-interrupted" "yes"
"26268_1_321" 4920 344 2.50725 TRUE 82.23545 344 80.981825 26.2706830717013 "1993-01-01" 1993.00137 "Other" NA "Argentina" "ctxB3" "Other.025" "None" "None" "ΔVC_0507  ΔVC_0509  ΔVC_0511-VC_0516" "yes"
"26268_1_322" 4985 450 3.23992 TRUE 83.23273 450 81.61277 34.365719134493 "1993-12-31" 1993.99863 "Other" NA "Argentina" "ctxB3" "Other.025" "None" "None" "ΔVC_0507  ΔVC_0511-VC_0516" "yes"
"26268_1_323" 4879 262 2.94769 TRUE 84.0751 262 82.601255 20.0084853627493 "1994-11-03" 1994.841011 "Other" NA "Argentina" "ctxB3" "Other.021" "None" "None" "ΔVC_0507  ΔVC_0511-VC_0516" "yes"
"26268_1_325" 4810 143 1.96855 TRUE 81.38006 143 80.395785 10.9206618582944 "1992-02-23" 1992.145989 "Other" NA "Argentina" "ctxB3" "Other.013" "None" "None" "ΔVC_0507  ΔVC_0511-VC_0515 VC_0516-interrupted" "yes"
"26268_1_326" 4917 335 3.30029 TRUE 82.23273 335 80.582585 25.5833686890115 "1992-12-31" 1992.998634 "Other" NA "Argentina" "ctxB3" "Other.025" "None" "None" "ΔVC_0507 VC_0509-interrupted  ΔVC_0511-VC_0516" "yes"
"26268_1_327" 4831 186 1.66073 TRUE 82.23544 186 81.405075 14.2044972422571 "1993-01-01" 1993.00137 "Other" NA "Argentina" "ctxB3" "Other.017" "None" "None" "ΔVC_0507  ΔVC_0509  ΔVC_0511-VC_0515 VC_0516-interrupted" "yes"
"26268_1_328" 4793 106 4.45923 TRUE 85.28718 106 83.057565 8.09503606279168 "1996-01-20" 1996.053092 "Other" NA "Argentina" "ctxB3" "Other.007" "None" "None" "ΔVC_0507  ΔVC_0509  ΔVC_0511-VC_0515 VC_0516-interrupted" "interrupted"
"26268_1_329" 4951 400 2.88068 TRUE 83.23272 400 81.79238 30.5473058973271 "1993-12-31" 1993.99863 "Other" NA "Argentina" "ctxB3" "Other.025" "None" "None" "ΔVC_0507  ΔVC_0509  ΔVC_0511-VC_0515 VC_0516-interrupted" "yes"
"26268_1_33" 4807 137 4.1416 TRUE 82.23271 137 80.16191 10.4624522698345 "1992-12-31" 1992.998634 "Other" NA "Argentina" "ctxB3" "Other.013" "None" "None" "ΔVC_0507  ΔVC_0509  ΔVC_0511-VC_0515 VC_0516-interrupted" "yes"
"26268_1_330" 4879 263 2.13246 TRUE 83.25987 263 82.19364 20.0848536274926 "1994-01-10" 1994.025787 "Other" NA "Argentina" "ctxB3" "Other.021" "None" "None" "ΔVC_0507  ΔVC_0509  ΔVC_0511-VC_0515 VC_0516-interrupted" "yes"
"26268_1_331" 4821 166 3.20517 TRUE 82.23545 166 80.632865 12.6771319473907 "1993-01-01" 1993.00137 "Other" NA "Argentina" "ctxB3" "Other.013" "None" "None" "ΔVC_0507  ΔVC_0509  ΔVC_0511-VC_0516" "yes"
"26268_1_332" 4761 68 2.9637 TRUE 83.23546 68 81.75361 5.19304200254561 "1994-01-01" 1994.00137 "Other" NA "Argentina" "ctxB3" "Other.007" "None" "None" "ΔVC_0507  ΔVC_0509  ΔVC_0511-VC_0516" "yes"
"26268_1_333" 4855 230 0 TRUE 83.06288 230 83.06288 17.5647008909631 "1993-10-30" 1993.82882 "Other" NA "Argentina" "ctxB3" "Other.017" "None" "None" "ΔVC_0507  ΔVC_0511-VC_0516" "yes"
"26268_1_335" 5004 472 1.97122 TRUE 82.6275 472 81.64189 36.045820958846 "1993-05-24" 1993.393401 "Other" NA "Argentina" "ctxB3" "Other.025" "None" "None" "ΔVC_0507  ΔVC_0509  ΔVC_0511-VC_0516" "yes"
"26268_1_34" 4985 451 1.24265 TRUE 81.23546 451 80.614135 34.4420873992363 "1992-01-01" 1992.001366 "Other" NA "Argentina" "ctxB3" "Other.025" "None" "None" "ΔVC_0507  ΔVC_0511-VC_0515 VC_0516-interrupted" "yes"
"26268_1_341" 4898 306 1.12212 TRUE 86.23272 306 85.67166 23.3686890114552 "1996-12-31" 1996.998634 "Other" NA "Argentina" "ctxB3" "Other.023" "None" "None" "ΔVC_0507  ΔVC_0511-VC_0516" "yes"
"26268_1_35" 4792 104 4.42843 TRUE 82.23272 104 80.018505 7.94229953330505 "1992-12-31" 1992.998634 "Other" NA "Argentina" "None" NA "None" "None" "ΔVC_0507  ΔVC_0511-VC_0516" "interrupted"
"26268_1_36" 4968 425 2.84944 TRUE 82.23546 425 80.81074 32.4565125159101 "1993-01-01" 1993.00137 "Other" NA "Argentina" "ctxB3" "Other.025" "None" "None" "ΔVC_0507  ΔVC_0511-VC_0515 VC_0516-interrupted" "yes"
"26268_1_37" 4837 201 4.0834 TRUE 83.2327 201 81.191 15.3500212134069 "1993-12-31" 1993.99863 "Other" NA "Argentina" "ctxB3" NA "None" "None" "ΔVC_0507  ΔVC_0511-VC_0516" "yes"
"26268_1_38" 4975 436 2.60286 TRUE 82.23546 436 80.93403 33.2965634280866 "1993-01-01" 1993.00137 "Other" NA "Argentina" "ctxB3" "Other.025" "None" "None" "ΔVC_0507  ΔVC_0509  ΔVC_0511-VC_0516" "yes"
"26268_1_39" 5015 486 1.20814 TRUE 82.23273 486 81.62866 37.1149766652524 "1992-12-31" 1992.998634 "Other" NA "Argentina" "ctxB3" "Other.025" "None" "None" "ΔVC_0490-VC_0516" "no"
"26268_1_4" 4946 392 4.24476 TRUE 83.23272 392 81.11034 29.9363597793806 "1993-12-31" 1993.99863 "Other" NA "Argentina" "ctxB3" NA "None" "None" "ΔVC_0507 VC_0509-interrupted  ΔVC_0511-VC_0516" "yes"
"26268_1_40" 4997 466 2.46244 TRUE 82.29524 466 81.06402 35.5876113703861 "1993-01-23" 1993.061141 "Other" NA "Argentina" "ctxB3" "Other.025" "None" "None" "ΔVC_0490-VC_0516" "no"
"26268_1_41" 4920 339 2.50452 TRUE 82.23272 339 80.98046 25.8888417479847 "1992-12-31" 1992.998634 "Other" NA "Argentina" "ctxB3" "Other.010" "None" "None" "ΔVC_0490-VC_0516" "no"
"26268_1_42" 4756 62 3.31347 TRUE 82.23546 62 80.578725 4.7348324140857 "1993-01-01" 1993.00137 "Other" NA "Argentina" "ctxB3" "Other.007" "None" "None" "ΔVC_0490-VC_0516" "no"
"26268_1_43" 5016 487 1.49241 TRUE 82.91625 487 82.170045 37.1913449299958 "1993-09-06" 1993.682154 "Other" NA "Argentina" "ctxB3" "Other.025" "None" "None" "ΔVC_0490-VC_0516" "no"
"26268_1_44" 4933 367 2.3992 TRUE 83.23272 367 82.03312 28.0271531607976 "1993-12-31" 1993.99863 "Other" NA "Argentina" "ctxB3" "Other.010" "None" "None" "ΔVC_0490-VC_0516" "no"
"26268_1_45" 4952 401 2.38351 TRUE 82.23546 401 81.043705 30.6236741620704 "1993-01-01" 1993.00137 "Other" NA "Argentina" "ctxB3" "Other.025" "None" "None" "ΔVC_0490-VC_0516" "no"
"26268_1_46" 4843 213 3.62999 TRUE 83.23269 213 81.417695 16.2664403903267 "1993-12-31" 1993.99863 "Other" NA "Argentina" "ctxB3" NA "None" "None" "ΔVC_0490-VC_0516" "no"
"26268_1_47" 5018 489 1.47723 TRUE 82.90107 489 82.162455 37.3440814594824 "1993-09-01" 1993.666974 "Other" NA "Argentina" "ctxB3" "Other.025" "None" "None" "ΔVC_0507  ΔVC_0509  ΔVC_0511-VC_0515 VC_0516-interrupted" "yes"
"26268_1_48" 4876 260 3.1702 TRUE 83.23272 260 81.64762 19.8557488332626 "1993-12-31" 1993.99863 "Other" NA "Argentina" "ctxB3" "Other.011" "None" "None" "ΔVC_0507  ΔVC_0511-VC_0515 VC_0516-interrupted" "yes"
"26268_1_49" 5023 494 0.49181 TRUE 82.4447 494 82.198795 37.725922783199 "1993-03-18" 1993.210611 "Other" NA "Argentina" "ctxB3" "Other.025" "None" "None" "ΔVC_0507  ΔVC_0509  ΔVC_0511-VC_0516" "yes"
"26268_1_50" 4924 353 1.30793 TRUE 82.23546 353 81.581495 26.9579974543912 "1993-01-01" 1993.00137 "Other" NA "Argentina" "ctxB3" "Other.025" "None" "None" "ΔVC_0507  ΔVC_0511-VC_0515 VC_0516-interrupted" "yes"
"26268_1_53" 4771 80 1.39933 TRUE 82.23546 80 81.535795 6.10946117946542 "1993-01-01" 1993.00137 "Other" NA "Argentina" "ctxB3" "Other.007" "None" "None" "ΔVC_0507  ΔVC_0511-VC_0515 VC_0516-interrupted" "yes"
"26268_1_54" 5007 476 0.98484 TRUE 82.26652 476 81.7741 36.3512940178193 "1993-01-12" 1993.032422 "Other" NA "Argentina" "ctxB3" "Other.025" "None" "None" "ΔVC_0507  ΔVC_0509  ΔVC_0511-VC_0516" "yes"
"26268_1_55" 4859 234 0.98454 TRUE 83.09449 234 82.60222 17.8701739499364 "1993-11-11" 1993.860434 "Other" NA "Argentina" "ctxB3" "Other.017" "None" "None" "ΔVC_0507  ΔVC_0511-VC_0515 VC_0516-interrupted" "yes"
"26268_1_56" 4962 418 3.02669 TRUE 85.23546 418 83.722115 31.9219346627068 "1996-01-01" 1996.001366 "Other" NA "Argentina" "ctxB3" "Other.025" "None" "None" "ΔVC_0507  ΔVC_0511-VC_0515 VC_0516-interrupted" "yes"
"26268_1_58" 4949 398 2.46304 TRUE 82.30203 398 81.07051 30.3945693678405 "1993-01-25" 1993.067934 "Other" NA "Argentina" "ctxB3" "Other.025" "None" "None" "ΔVC_0507  ΔVC_0511-VC_0515 VC_0516-interrupted" "yes"
"26268_1_59" 4986 453 1.83193 TRUE 82.23547 453 81.319505 34.594823928723 "1993-01-01" 1993.00137 "Other" NA "Argentina" "ctxB3" "Other.025" "None" "None" "ΔVC_0507  ΔVC_0509  ΔVC_0511-VC_0516" "yes"
"26268_1_60" 4948 397 2.95541 TRUE 82.43577 397 80.958065 30.3182011030972 "1993-03-15" 1993.201681 "Other" NA "Argentina" "ctxB3" "Other.025" "None" "None" "ΔVC_0490-VC_0516" "no"
"26268_1_61" 4848 220 1.99413 TRUE 82.36125 220 81.364185 16.8010182435299 "1993-02-16" 1993.127186 "Other" NA "Argentina" "ctxB3" "Other.017" "None" "None" "ΔVC_0490-VC_0516" "no"
"26268_1_62" 4839 210 3.95994 TRUE 82.9999 210 81.01993 16.0373355960967 "1993-10-07" 1993.765828 "Other" NA "Argentina" "None" "Other.017" "None" "None" "ΔVC_0490-VC_0516" "no"
"26268_1_63" 4988 454 3.34381 TRUE 83.23273 454 81.560825 34.6711921934663 "1993-12-31" 1993.99863 "Other" NA "Argentina" "ctxB3" "Other.025" "None" "None" "ΔVC_0490-VC_0516" "no"
"26268_1_64" 4854 226 1.096 TRUE 82.23543 226 81.68743 17.2592278319898 "1993-01-01" 1993.00137 "Other" NA "Argentina" "ctxB3" "Other.017" "None" "None" "ΔVC_0490-VC_0516" "no"
"26268_1_65" 4919 338 3.7003 TRUE 83.23271 338 81.38256 25.8124734832414 "1993-12-31" 1993.99863 "Other" NA "Argentina" "ctxB3" NA "None" "None" "ΔVC_0507  ΔVC_0511-VC_0516" "yes"
"26268_1_66" 4996 465 2.46269 TRUE 82.29414 465 81.062795 35.5112431056428 "1993-01-22" 1993.06004 "Other" NA "Argentina" "ctxB3" "Other.025" "None" "None" "ΔVC_0507  ΔVC_0509  ΔVC_0511-VC_0516" "yes"
"26268_1_67" 4920 345 2.50725 TRUE 82.23545 345 80.981825 26.3470513364446 "1993-01-01" 1993.00137 "Other" NA "Argentina" "ctxB3" "Other.010" "None" "None" "ΔVC_0507  ΔVC_0511-VC_0515 VC_0516-interrupted" "yes"
"26268_1_68" 4831 185 1.66073 TRUE 82.23544 185 81.405075 14.1281289775138 "1993-01-01" 1993.00137 "Other" NA "Argentina" "ctxB3" "Other.017" "None" "None" "ΔVC_0507  ΔVC_0511-VC_0515 VC_0516-interrupted" "yes"
"26268_1_69" 4990 458 2.13099 TRUE 82.26259 458 81.197095 34.9766652524395 "1993-01-11" 1993.028505 "Other" NA "Argentina" "ctxB3" "Other.025" "None" "None" "ΔVC_0507  ΔVC_0511-VC_0516" "yes"
"26268_1_7" 4808 141 2.67337 TRUE 81.23544 141 79.898755 10.7679253288078 "1992-01-01" 1992.001366 "Other" NA "Argentina" "ctxB3" "Other.013" "None" "None" "ΔVC_0507  ΔVC_0509  ΔVC_0511-VC_0515 VC_0516-interrupted" "yes"
"26268_1_70" 4935 370 1.15733 TRUE 82.23546 370 81.656795 28.2562579550276 "1993-01-01" 1993.00137 "Other" NA "Argentina" "ctxB3" "Other.025" "None" "None" "ΔVC_0507  ΔVC_0509  ΔVC_0511-VC_0515 VC_0516-interrupted" "yes"
"26268_1_71" 5006 475 1.70134 TRUE 83.23273 475 82.38206 36.2749257530759 "1993-12-31" 1993.99863 "Other" NA "Argentina" "ctxB3" "Other.025" "None" "None" "ΔVC_0507  ΔVC_0509  ΔVC_0511-VC_0515 VC_0516-interrupted" "yes"
"26268_1_72" 4833 192 1.13427 TRUE 82.23544 192 81.668305 14.662706830717 "1993-01-01" 1993.00137 "Other" NA "Argentina" "ctxB3" "Other.017" "None" "None" "ΔVC_0507  ΔVC_0509  ΔVC_0511-VC_0516" "yes"
"26268_1_73" 4754 60 3.54154 TRUE 82.82007 60 81.0493 4.58209588459907 "1993-08-02" 1993.585973 "Other" NA "Argentina" "ctxB3" "Other.010" "None" "None" "ΔVC_0502-VC_0516" "yes"
"26268_1_74" 4833 190 2.13153 TRUE 83.2327 190 82.166935 14.5099703012304 "1993-12-31" 1993.99863 "Other" NA "Argentina" "ctxB3" "Other.016" "None" "None" "ΔVC_0507  ΔVC_0511-VC_0515 VC_0516-interrupted" "yes"
"26268_1_75" 4863 238 0 TRUE 82.25545 238 82.25545 18.1756470089096 "1993-01-08" 1993.021387 "Other" NA "Argentina" "ctxB3" "Other.017" "None" "None" "ΔVC_0507  ΔVC_0511-VC_0516" "yes"
"26268_1_76" 4916 333 4.47217 TRUE 83.23272 333 80.996635 25.4306321595248 "1993-12-31" 1993.99863 "Other" NA "Argentina" "ctxB3" NA "None" "None" "ΔVC_0507  ΔVC_0511-VC_0516" "yes"
"26268_1_78" 4851 223 1.57089 TRUE 82.23543 223 81.449985 17.0301230377599 "1993-01-01" 1993.00137 "Other" NA "Argentina" "ctxB3" "Other.017" "None" "None" "ΔVC_0507  ΔVC_0511-VC_0515 VC_0516-interrupted" "yes"
"26268_1_79" 4854 228 1.94536 TRUE 83.08479 228 82.11211 17.4119643614765 "1993-11-07" 1993.850737 "Other" NA "Argentina" "ctxB3" "Other.017" "None" "None" "ΔVC_0507  ΔVC_0511-VC_0515 VC_0516-interrupted" "yes"
"26268_1_8" 4817 155 2.99812 TRUE 81.23544 155 79.73638 11.8370810352143 "1992-01-01" 1992.001366 "Other" NA "Argentina" "ctxB3" "Other.013" "None" "None" "ΔVC_0507  ΔVC_0511-VC_0515 VC_0516-interrupted" "yes"
"26268_1_80" 4854 225 2.09326 TRUE 83.23269 225 82.18606 17.1828595672465 "1993-12-31" 1993.99863 "Other" NA "Argentina" "ctxB3" "Other.017" "None" "None" "ΔVC_0507  ΔVC_0509  ΔVC_0511-VC_0515 VC_0516-interrupted" "yes"
"26268_1_81" 4927 358 3.44986 TRUE 82.67005 358 80.94512 27.3398387781078 "1993-06-09" 1993.435958 "Other" NA "Argentina" "ctxB3" "Other.025" "None" "None" "ΔVC_0507  ΔVC_0511-VC_0515 VC_0516-interrupted" "yes"
"26268_1_82" 5006 474 4.70408 TRUE 86.23547 474 83.88343 36.1985574883326 "1997-01-01" 1997.00137 "Other" NA "Argentina" "ctxB3" "Other.025" "None" "None" "ΔVC_0507  ΔVC_0509  ΔVC_0511-VC_0515 VC_0516-interrupted" "yes"
"26268_1_83" 4850 222 1.97012 TRUE 82.54222 222 81.55716 16.9537547730165 "1993-04-23" 1993.308153 "Other" NA "Argentina" "ctxB3" "Other.017" "None" "None" "ΔVC_0507  ΔVC_0509  ΔVC_0511-VC_0516" "yes"
"26268_1_84" 4862 237 0 TRUE 82.24287 237 82.24287 18.0992787441663 "1993-01-04" 1993.008811 "Other" NA "Argentina" "ctxB3" "Other.017" "None" "None" "ΔVC_0507  ΔVC_0511-VC_0516" "yes"
"26268_1_85" 4753 57 4.28456 TRUE 83.23273 57 81.09045 4.35299109036911 "1993-12-31" 1993.99863 "Other" NA "Argentina" "ctxB3" "Other.010" "None" "None" "ΔVC_0507  ΔVC_0509  ΔVC_0511-VC_0515 VC_0516-interrupted" "yes"
"26268_1_86" 4922 349 1.87099 TRUE 82.23546 349 81.299965 26.6525243954179 "1993-01-01" 1993.00137 "Other" NA "Argentina" "ctxB3" "Other.010" "None" "None" "ΔVC_0507  ΔVC_0509  ΔVC_0511-VC_0516" "yes"
"26268_1_87" 4758 64 3.90117 TRUE 83.23272 64 81.282135 4.88756894357234 "1993-12-31" 1993.99863 "Other" NA "Argentina" "ctxB3" NA "None" "None" "ΔVC_0507  ΔVC_0511-VC_0515 VC_0516-interrupted" "yes"
"26268_1_88" 4767 75 3.44852 TRUE 82.6058 75 80.88154 5.72761985574883 "1993-05-16" 1993.371704 "Other" NA "Argentina" "ctxB3" "Other.007" "None" "None" "ΔVC_0507  ΔVC_0511-VC_0515 VC_0516-interrupted" "yes"
"26268_1_89" 4990 459 2.45948 TRUE 82.59108 459 81.36134 35.0530335171829 "1993-05-11" 1993.356996 "Other" NA "Argentina" "ctxB3" "Other.025" "None" "None" "ΔVC_0507  ΔVC_0509  ΔVC_0511-VC_0515 VC_0516-interrupted" "yes"
"26268_1_9" 4964 421 2.87727 TRUE 82.23272 421 80.794085 32.1510394569368 "1992-12-31" 1992.998634 "Other" NA "Argentina" "ctxB3" "Other.025" "None" "None" "ΔVC_0507  ΔVC_0509  ΔVC_0511-VC_0515 VC_0516-interrupted" "yes"
"26268_1_90" 4870 249 3.94725 TRUE 82.5262 249 80.552575 19.0156979210861 "1993-04-17" 1993.292117 "Other" NA "Argentina" "ctxB3" "Other.011" "None" "None" "ΔVC_0507  ΔVC_0511-VC_0516" "yes"
"26268_1_92" 5008 477 0 TRUE 82.24291 477 82.24291 36.4276622825626 "1993-01-04" 1993.008811 "Other" NA "Argentina" "ctxB3" "Other.025" "None" "None" "ΔVC_0507  ΔVC_0509  ΔVC_0511-VC_0516" "yes"
"26268_1_93" 4768 76 1.979 TRUE 82.7014 76 81.7119 5.80398812049215 "1993-06-20" 1993.46731 "Other" NA "Argentina" "None" "Other.007" "None" "None" "ΔVC_0507  ΔVC_0509  ΔVC_0511-VC_0515 VC_0516-interrupted" "yes"
"26268_1_94" 4822 167 2.994 TRUE 82.23545 167 80.73845 12.7535002121341 "1993-01-01" 1993.00137 "Other" NA "Argentina" "ctxB3" "Other.014" "None" "None" "ΔVC_0507  ΔVC_0509  ΔVC_0511-VC_0516" "yes"
"26268_1_95" 4946 391 3.2475 TRUE 82.23546 391 80.61171 29.8599915146373 "1993-01-01" 1993.00137 "Other" NA "Argentina" "ctxB3" "Other.025" "None" "None" "ΔVC_0507  ΔVC_0509  ΔVC_0511-VC_0515 VC_0516-interrupted" "yes"
"26268_1_96" 4837 203 3.08614 TRUE 82.23544 203 80.69237 15.5027577428935 "1993-01-01" 1993.00137 "Other" NA "Argentina" "ctxB3" "Other.017" "None" "None" "ΔVC_0507  ΔVC_0511-VC_0516" "yes"
"26268_1_97" 4914 328 0.40549 TRUE 86.23545 328 86.032705 25.0487908358082 "1997-01-01" 1997.00137 "Other" NA "Argentina" "ctxB3" "Other.023" "None" "None" "ΔVC_0507  ΔVC_0511-VC_0516" "yes"
"26268_1_98" 4894 297 1.41258 TRUE 86.23546 297 85.52917 22.6813746287654 "1997-01-01" 1997.00137 "Other" NA "Argentina" "ctxB3" "Other.023" "None" "None" "ΔVC_0507  ΔVC_0509  ΔVC_0511-VC_0515 VC_0516-interrupted" "yes"
"26268_1_99" 4886 280 3.45659 TRUE 85.23546 280 83.507165 21.383114128129 "1996-01-01" 1996.001366 "Other" NA "Argentina" "ctxB3" "Other.021" "None" "None" "ΔVC_0507  ΔVC_0511-VC_0516" "yes"
"29791_3_1" 7227 3681 0 TRUE 104.52042 1954 104.52042 149.223589308443 "2015-04-15" 2015.286301 "BD2" "Chittagong" "Bangladesh" "ctxB1" "BD2.026" "PLE1" "ICE-TET" "VC_0490-interrupted  ΔVC_0491-VC_0498" "yes"
"29791_3_10" 7954 4471 0 TRUE 106.66287 2744 106.66287 209.554518455664 "2017-06-06" 2017.428767 "BD2" "Chittagong" "Bangladesh" "ctxB1" "BD2.032" "None" "ICE-TET" "VC_0490-interrupted  ΔVC_0491-VC_0498" "partial"
"29791_3_100" 7041 3475 0 TRUE 104.22453 1748 104.22453 133.491726771319 "2014-12-28" 2014.990411 "BD2" "Dhaka" "Bangladesh" "ctxB1" "BD2.025" "PLE1" "ICE-TET" "VC_0490-interrupted  ΔVC_0495-VC_0498" "yes"
"29791_3_101" 7231 3684 0 TRUE 104.63001 1957 104.63001 149.452694102673 "2015-05-25" 2015.39589 "BD2" "Barisal" "Bangladesh" "ctxB1" "BD2.026" "PLE1" "ICE-TET" "VC_0490-interrupted  ΔVC_0491-VC_0498" "yes"
"29791_3_102" 7271 3731 0 TRUE 105.72181 2004 105.72181 153.042002545609 "2016-06-27" 2016.487705 "BD2" "Chittagong" "Bangladesh" "ctxB1" "BD2.028" "PLE1" "ICE-TET" "VC_0490-interrupted  ΔVC_0491-VC_0498" "partial"
"29791_3_103" 7854 4361 0 TRUE 105.14233 2634 105.14233 201.154009333899 "2015-11-28" 2015.908219 "BD2" "Sylhet" "Bangladesh" "ctxB1" "BD2.031" "PLE1" "ICE-TET" "VC_0490-interrupted  ΔVC_0491-VC_0498" "fragmented"
"29791_3_104" 7889 4401 0.33973 TRUE 106.69575 2674 106.525885 204.208739923632 "2017-06-18" 2017.461644 "BD2" "Chittagong" "Bangladesh" "ctxB1" "BD2.032" "PLE1" "ICE-TET" "VC_0490-interrupted  ΔVC_0491-VC_0498" "partial"
"29791_3_105" 7211 3664 1.50841 TRUE 104.45192 1937 103.697715 147.925328807807 "2015-03-21" 2015.217808 "BD2" "Chittagong" "Bangladesh" "ctxB1" "BD2.026" "PLE1" "ICE-TET" "VC_0490-interrupted  ΔVC_0491-VC_0498" "yes"
"29791_3_106" 7482 3961 0 TRUE 106.62177 2234 106.62177 170.606703436572 "2017-05-22" 2017.387671 "BD2" "Chittagong" "Bangladesh" "ctxB1" "BD2.029" "PLE1" "ICE-TET" "VC_0490-interrupted  ΔVC_0491-VC_0498" "partial"
"29791_3_107" 7264 3720 1.92265 TRUE 105.76279 1993 104.801465 152.201951633432 "2016-07-12" 2016.528689 "BD2" "Chittagong" "Bangladesh" "ctxB1" "BD2.028" "PLE1" "ICE-TET" "VC_0490-interrupted  ΔVC_0491-VC_0498" "fragmented"
"29791_3_108" 7289 3749 0 TRUE 105.70541 2022 105.70541 154.416631310989 "2016-06-21" 2016.471311 "BD2" "Chittagong" "Bangladesh" "ctxB1" "BD2.028" "PLE1" "ICE-TET" "VC_0490-interrupted  ΔVC_0491-VC_0498" "fragmented"
"29791_3_109" 7665 4158 0.05541 TRUE 106.61628 2431 106.588575 185.651251591006 "2017-05-20" 2017.382192 "BD2" "Dhaka" "Bangladesh" "ctxB1" "BD2.031" "PLE1" "ICE-TET" "VC_0490-interrupted  ΔVC_0491-VC_0498" "partial"
"29791_3_11" 7725 4219 0.02192 TRUE 106.64643 2492 106.63547 190.309715740348 "2017-05-31" 2017.412329 "BD2" "Khulna" "Bangladesh" "ctxB1" "BD2.031" "PLE1" "ICE-TET" "VC_0490-interrupted  ΔVC_0491-VC_0498" "partial"
"29791_3_110" 7328 3789 0 TRUE 105.89938 2062 105.89938 157.471361900721 "2016-08-31" 2016.665301 "BD2" "Chittagong" "Bangladesh" "ctxB1" "BD2.028" "PLE1" "ICE-TET" "VC_0490-interrupted  ΔVC_0491-VC_0498" "partial"
"29791_3_111" 7131 3579 0.02466 TRUE 103.78615 1852 103.77382 141.434026304625 "2014-07-21" 2014.552055 "BD2" "Sylhet" "Bangladesh" "ctxB1" "BD2.026" "PLE1" "ICE-TET" "VC_0490-interrupted VC_0491-ins  ΔVC_0495-VC_0498" "yes"
"29791_3_112" 7221 3675 1.06453 TRUE 104.57247 1948 104.040205 148.765379719983 "2015-05-04" 2015.338356 "BD2" "Dhaka" "Bangladesh" "ctxB1" "BD2.026" "PLE1" "ICE-TET" "VC_0490-interrupted  ΔVC_0491-VC_0498" "yes"
"29791_3_113" 7087 3531 0 TRUE 104.1259 1804 104.1259 137.768349596945 "2014-11-22" 2014.891781 "BD2" "Chittagong" "Bangladesh" "ctxB1" "BD2.025" "PLE1" "ICE-TET" "VC_0490-interrupted  ΔVC_0495-VC_0498" "yes"
"29791_3_114" 7313 3775 0 TRUE 105.86934 2048 105.86934 156.402206194315 "2016-08-20" 2016.635246 "BD2" "Chittagong" "Bangladesh" "ctxB1" "BD2.028" "PLE1" "ICE-TET" "VC_0490-interrupted  ΔVC_0491-VC_0498" "partial"
"29791_3_115" 7264 3721 1.84341 TRUE 105.68355 1994 104.761845 152.278319898176 "2016-06-13" 2016.449454 "BD2" "Chittagong" "Bangladesh" "ctxB1" "BD2.028" "PLE1" "ICE-TET" "VC_0490-interrupted  ΔVC_0491-VC_0498" "partial"
"29791_3_116" 7478 3957 0 TRUE 106.5478 2230 106.5478 170.301230377599 "2017-04-25" 2017.313699 "BD2" "Chittagong" "Bangladesh" "ctxB1" "BD2.029" "PLE1" "ICE-TET" "VC_0490-interrupted  ΔVC_0491-VC_0498" "partial"
"29791_3_117" 7246 3700 0 TRUE 104.66289 1973 104.66289 150.674586338566 "2015-06-06" 2015.428767 "BD2" "Barisal" "Bangladesh" "ctxB1" "BD2.026" "PLE1" "ICE-TET" "VC_0490-interrupted  ΔVC_0491-VC_0498" "yes"
"29791_3_118" 7270 3729 0.66956 TRUE 105.79558 2002 105.4608 152.889266016122 "2016-07-24" 2016.561475 "BD2" "Chittagong" "Bangladesh" "ctxB1" "BD2.028" "PLE1" "ICE-TET" "VC_0490-interrupted  ΔVC_0491-VC_0498" "partial"
"29791_3_119" 7265 3722 0.31072 TRUE 105.72454 1995 105.56918 152.354688162919 "2016-06-28" 2016.490437 "BD2" "Chittagong" "Bangladesh" "ctxB1" "BD2.028" "PLE1" "ICE-TET" "VC_0490-interrupted  ΔVC_0491-VC_0498" "fragmented"
"29791_3_12" 7093 3538 0 TRUE 104.4766 1811 104.4766 138.302927450149 "2015-03-30" 2015.242466 "BD2" "Chittagong" "Bangladesh" "ctxB1" "BD2.025" "None" "ICE-TET" "VC_0490-interrupted  ΔVC_0495-VC_0498" "yes"
"29791_3_120" 7044 3481 1.00622 TRUE 104.07385 1754 103.57074 133.949936359779 "2014-11-03" 2014.839726 "BD2" "Dhaka" "Bangladesh" "ctxB1" "BD2.025" "PLE1" "ICE-TET" "VC_0490-interrupted  ΔVC_0495-VC_0498" "yes"
"29791_3_121" 7219 3672 0.07123 TRUE 104.75877 1945 104.723155 148.536274925753 "2015-07-11" 2015.524658 "BD2" "Rajshahi" "Bangladesh" "ctxB1" "BD2.026" "PLE1" "ICE-TET" "VC_0490-interrupted  ΔVC_0491-VC_0498" "yes"
"29791_3_122" 7312 3773 0.02926 TRUE 105.86934 2046 105.85471 156.249469664828 "2016-08-20" 2016.635246 "BD2" "Chittagong" "Bangladesh" "ctxB1" "BD2.028" "PLE1" "ICE-TET" "VC_0490-interrupted  ΔVC_0491-VC_0498" "partial"
"29791_3_123" 7284 3745 0.55313 TRUE 105.69994 2018 105.423375 154.111158252015 "2016-06-19" 2016.465847 "BD2" "Chittagong" "Bangladesh" "ctxB1" "BD2.028" "PLE1" "ICE-TET" "VC_0490-interrupted  ΔVC_0491-VC_0498" "fragmented"
"29791_3_125" 7176 3627 0 TRUE 104.74505 1900 104.74505 145.099703012304 "2015-07-06" 2015.510959 "BD2" "Chittagong" "Bangladesh" "ctxB1" "BD2.026" "PLE1" "ICE-TET" "VC_0490-interrupted  ΔVC_0491-VC_0498" "yes"
"29791_3_126" 7291 3752 0.1667 TRUE 105.86114 2025 105.77779 154.645736105219 "2016-08-17" 2016.627049 "BD2" "Chittagong" "Bangladesh" "ctxB1" "BD2.028" "PLE1" "ICE-TET" "VC_0490-interrupted  ΔVC_0491-VC_0498" "partial"
"29791_3_127" 7068 3510 0 TRUE 104.4574 1783 104.4574 136.164616037336 "2015-03-23" 2015.223288 "BD2" "Dhaka" "Bangladesh" "ctxB1" "BD2.025" "PLE1" "ICE-TET" "VC_0490-interrupted  ΔVC_0495-VC_0498" "yes"
"29791_3_128" 7127 3574 0.43966 TRUE 105.68901 1848 105.46918 141.128553245651 "2016-06-15" 2016.454918 "BD2" "Chittagong" "Bangladesh" "ctxB1" "BD2.026" "PLE1" "ICE-TET" "VC_0490-interrupted VC_0491-ins  ΔVC_0495-VC_0498" "yes"
"29791_3_129" 7068 3511 0.09041 TRUE 104.54781 1784 104.502605 136.240984302079 "2015-04-25" 2015.313699 "BD2" "Dhaka" "Bangladesh" "ctxB1" "BD2.025" "PLE1" "ICE-TET" "VC_0490-interrupted  ΔVC_0495-VC_0498" "yes"
"29791_3_13" 7072 3516 0.57353 TRUE 104.62453 1789 104.337765 136.622825625795 "2015-05-23" 2015.390411 "BD2" "Chittagong" "Bangladesh" "ctxB1" "BD2.025" "PLE1" "ICE-TET" "VC_0490-interrupted  ΔVC_0495-VC_0498" "yes"
"29791_3_130" 6996 3422 0.50106 TRUE 104.13136 1695 103.88083 129.444208739924 "2014-11-24" 2014.89726 "BD2" "Chittagong" "Bangladesh" "ctxB1" "BD2.022" "PLE1" "None" "VC_0490-interrupted  ΔVC_0495-VC_0498" "fragmented"
"29791_3_131" 7295 3756 0 TRUE 105.86114 2029 105.86114 154.951209164192 "2016-08-17" 2016.627049 "BD2" "Chittagong" "Bangladesh" "ctxB1" "BD2.028" "PLE1" "ICE-TET" "VC_0490-interrupted  ΔVC_0491-VC_0498" "partial"
"29791_3_132" 7476 3955 0.01096 TRUE 106.50122 2228 106.49574 170.148493848112 "2017-04-08" 2017.267123 "BD2" "Chittagong" "Bangladesh" "ctxB1" "BD2.029" "PLE1" "ICE-TET" "VC_0490-interrupted  ΔVC_0491-VC_0498" "partial"
"29791_3_133" 7201 3652 0 TRUE 104.84095 1925 104.84095 147.008909630887 "2015-08-10" 2015.606849 "BD2" "Sylhet" "Bangladesh" "ctxB1" "BD2.026" "PLE1" "ICE-TET" "VC_0490-interrupted  ΔVC_0491-VC_0498" "yes"
"29791_3_134" 7231 3685 0 TRUE 104.63001 1958 104.63001 149.529062367416 "2015-05-25" 2015.39589 "BD2" "Barisal" "Bangladesh" "ctxB1" "BD2.026" "PLE1" "ICE-TET" "VC_0490-interrupted  ΔVC_0491-VC_0498" "yes"
"29791_3_135" 7298 3760 0.50476 TRUE 105.79284 2033 105.54046 155.256682223165 "2016-07-23" 2016.558743 "BD2" "Chittagong" "Bangladesh" "ctxB1" "BD2.028" "PLE1" "ICE-TET" "VC_0490-interrupted  ΔVC_0491-VC_0498" "partial"
"29791_3_136" 7158 3609 0 TRUE 104.58069 1882 104.58069 143.725074246924 "2015-05-07" 2015.346575 "BD2" "Dhaka" "Bangladesh" "ctxB1" "BD2.026" "None" "ICE-TET" "VC_0490-interrupted VC_0491-ins  ΔVC_0495-VC_0498" "yes"
"29791_3_137" 7320 3782 0 TRUE 105.83928 2055 105.83928 156.936784047518 "2016-08-09" 2016.605191 "BD2" "Chittagong" "Bangladesh" "ctxB1" "BD2.028" "PLE1" "ICE-TET" "VC_0490-interrupted  ΔVC_0491-VC_0498" "fragmented"
"29791_3_138" 8005 4523 0 TRUE 106.75601 2796 106.75601 213.525668222316 "2017-07-10" 2017.521918 "BD2" "Khulna" "Bangladesh" "ctxB1" "BD2.032" "None" "ICE-TET" "VC_0490-interrupted  ΔVC_0491-VC_0498" "partial"
"29791_3_139" 7319 3780 0 TRUE 105.79556 2053 105.79556 156.784047518031 "2016-07-24" 2016.561475 "BD2" "Chittagong" "Bangladesh" "ctxB1" "BD2.028" "PLE1" "ICE-TET" "VC_0490-interrupted  ΔVC_0491-VC_0498" "partial"
"29791_3_14" 8046 4568 0 TRUE 106.59711 2841 106.59711 216.962240135766 "2017-05-13" 2017.363014 "BD2" "Chittagong" "Bangladesh" "ctxB1" "BD2.032" "None" "ICE-TET" "VC_0490-interrupted  ΔVC_0491-VC_0498" "fragmented"
"29791_3_140" 8019 4538 0.02192 TRUE 106.49299 2811 106.48203 214.671192193466 "2017-04-05" 2017.258904 "BD2" "Rangpur" "Bangladesh" "ctxB1" "BD2.032" "None" "ICE-TET" "VC_0490-interrupted  ΔVC_0491-VC_0498" "partial"
"29791_3_141" 7146 3595 0.60587 TRUE 104.72589 1868 104.422955 142.655918540518 "2015-06-29" 2015.491781 "BD2" "Dhaka" "Bangladesh" "ctxB1" "BD2.026" "None" "ICE-TET" "VC_0490-interrupted VC_0491-ins  ΔVC_0495-VC_0498" "yes"
"29791_3_142" 7187 3638 0 TRUE 104.64369 1911 104.64369 145.93975392448 "2015-05-30" 2015.409589 "BD2" "Barisal" "Bangladesh" "ctxB1" "BD2.026" "PLE1" "None" "VC_0490-interrupted VC_0491-ins  ΔVC_0495-VC_0498" "yes"
"29791_3_143" 7318 3778 0 TRUE 105.79283 2051 105.79283 156.631310988545 "2016-07-23" 2016.558743 "BD2" "Chittagong" "Bangladesh" "ctxB1" "BD2.028" "PLE1" "ICE-TET" "VC_0490-interrupted  ΔVC_0491-VC_0498" "fragmented"
"29791_3_144" 7235 3688 0 TRUE 104.39439 1961 104.39439 149.758167161646 "2015-02-28" 2015.160274 "BD2" "Dhaka" "Bangladesh" "ctxB1" "BD2.026" "PLE1" "ICE-TET" "VC_0490-interrupted  ΔVC_0491-VC_0498" "yes"
"29791_3_145" 7289 3750 0.05738 TRUE 105.76279 2023 105.7341 154.492999575732 "2016-07-12" 2016.528689 "BD2" "Chittagong" "Bangladesh" "ctxB1" "BD2.028" "PLE1" "ICE-TET" "VC_0490-interrupted  ΔVC_0491-VC_0498" "partial"
"29791_3_146" 7224 3677 0 TRUE 104.62453 1950 104.62453 148.91811624947 "2015-05-23" 2015.390411 "BD2" "Barisal" "Bangladesh" "ctxB1" "BD2.026" "PLE1" "ICE-TET" "VC_0490-interrupted  ΔVC_0491-VC_0498" "yes"
"29791_3_147" 7443 3921 0 TRUE 106.75327 2194 106.75327 167.551972846839 "2017-07-09" 2017.519178 "BD2" "Khulna" "Bangladesh" "ctxB1" "BD2.029" "PLE1" "ICE-TET" "VC_0490-interrupted  ΔVC_0491-VC_0498" "partial"
"29791_3_148" 8036 4557 0.68018 TRUE 106.48752 2830 106.14743 216.122189223589 "2017-04-03" 2017.253425 "BD2" "Chittagong" "Bangladesh" "ctxB1" "BD2.032" "None" "ICE-TET" "VC_0490-interrupted  ΔVC_0491-VC_0498" "partial"
"29791_3_149" 7477 3956 0 TRUE 106.50944 2229 106.50944 170.224862112855 "2017-04-11" 2017.275342 "BD2" "Chittagong" "Bangladesh" "ctxB1" "BD2.029" "PLE1" "ICE-TET" "VC_0490-interrupted  ΔVC_0491-VC_0498  ΔVC_0516" "partial"
"29791_3_15" 7826 4334 0 TRUE 107.08751 2607 107.08751 199.092066185829 "2017-11-08" 2017.853425 "BD2" "Dhaka" "Bangladesh" "ctxB1" "BD2.031" "PLE1" "ICE-TET" "VC_0490-interrupted  ΔVC_0491-VC_0498" "fragmented"
"29791_3_150" 7496 3977 0 TRUE 105.82017 2250 105.82017 171.828595672465 "2016-08-02" 2016.586066 "BD2" "Dhaka" "Bangladesh" "ctxB1" "BD2.029" "PLE1" "ICE-TET" "VC_0490-interrupted  ΔVC_0491-VC_0498" "partial"
"29791_3_151" 7974 4492 0.01008 TRUE 106.47107 2765 106.46603 211.158252015274 "2017-03-28" 2017.236986 "BD2" "Barisal" "Bangladesh" "ctxB1" "BD2.032" "None" "ICE-TET" "VC_0490-interrupted  ΔVC_0491-VC_0498" "partial"
"29791_3_153" 7265 3723 0.40908 TRUE 105.8229 1996 105.61836 152.431056427662 "2016-08-03" 2016.588798 "BD2" "Chittagong" "Bangladesh" "ctxB1" "BD2.028" "PLE1" "ICE-TET" "VC_0490-interrupted  ΔVC_0491-VC_0498" "partial"
"29791_3_154" 7920 4434 0 TRUE 107.0026 2707 107.0026 206.728892660161 "2017-10-08" 2017.768493 "BD2" "Barisal" "Bangladesh" "ctxB1" "BD2.032" "None" "ICE-TET" "VC_0490-interrupted  ΔVC_0491-VC_0498" "partial"
"29791_3_155" 7087 3532 0 TRUE 104.1259 1805 104.1259 137.844717861689 "2014-11-22" 2014.891781 "BD2" "Chittagong" "Bangladesh" "ctxB1" "BD2.025" "PLE1" "ICE-TET" "VC_0490-interrupted  ΔVC_0495-VC_0498" "yes"
"29791_3_156" 7981 4500 0 TRUE 105.81196 2773 105.81196 211.76919813322 "2016-07-30" 2016.577869 "BD2" "Sylhet" "Bangladesh" "ctxB1" "BD2.032" "PLE1" "ICE-TET" "VC_0490-interrupted  ΔVC_0491-VC_0498" "partial"
"29791_3_157" 7167 3616 0 TRUE 104.70396 1889 104.70396 144.259652100127 "2015-06-21" 2015.469863 "BD2" "Sylhet" "Bangladesh" "ctxB1" "BD2.026" "PLE1" "ICE-TET" "VC_0490-interrupted  ΔVC_0491-VC_0498" "yes"
"29791_3_158" 7245 3699 0.02926 TRUE 104.66289 1972 104.64826 150.598218073823 "2015-06-06" 2015.428767 "BD2" "Barisal" "Bangladesh" "ctxB1" "BD2.026" "PLE1" "ICE-TET" "VC_0490-interrupted  ΔVC_0491-VC_0498" "yes"
"29791_3_159" 7881 4389 0 TRUE 106.04421 2662 106.04421 203.292320746712 "2016-10-23" 2016.810109 "BD2" "Chittagong" "Bangladesh" "ctxB1" "BD2.031" "None" "ICE-TET" "VC_0490-interrupted  ΔVC_0491-VC_0498" "fragmented"
"29791_3_16" 7277 3736 0.12842 TRUE 105.97864 2009 105.91443 153.423843869325 "2016-09-29" 2016.744536 "BD2" "Chittagong" "Bangladesh" "ctxB1" "BD2.028" "PLE1" "ICE-TET" "VC_0490-interrupted  ΔVC_0491-VC_0498" "partial"
"29791_3_160" 7167 3617 0.01644 TRUE 104.7204 1890 104.71218 144.336020364871 "2015-06-27" 2015.486301 "BD2" "Sylhet" "Bangladesh" "ctxB1" "BD2.026" "PLE1" "ICE-TET" "VC_0490-interrupted  ΔVC_0491-VC_0498" "yes"
"29791_3_161" 7278 3739 0 TRUE 105.70814 2012 105.70814 153.652948663555 "2016-06-22" 2016.474044 "BD2" "Chittagong" "Bangladesh" "ctxB1" "BD2.028" "PLE1" "ICE-TET" "VC_0490-interrupted  ΔVC_0491-VC_0498" "partial"
"29791_3_162" 7228 3682 0.50266 TRUE 104.55603 1955 104.3047 149.299957573186 "2015-04-28" 2015.321918 "BD2" "Barisal" "Bangladesh" "ctxB1" "BD2.026" "PLE1" "ICE-TET" "VC_0490-interrupted  ΔVC_0491-VC_0498" "yes"
"29791_3_163" 7238 3692 0 TRUE 104.43275 1965 104.43275 150.063640220619 "2015-03-14" 2015.19863 "BD2" "Chittagong" "Bangladesh" "ctxB1" "BD2.026" "PLE1" "ICE-TET" "VC_0490-interrupted  ΔVC_0491-VC_0498" "yes"
"29791_3_164" 7947 4464 0 TRUE 106.52041 2737 106.52041 209.019940602461 "2017-04-15" 2017.286301 "BD2" "Dhaka" "Bangladesh" "ctxB1" "BD2.032" "None" "ICE-TET" "VC_0490-interrupted  ΔVC_0491-VC_0498" "partial"
"29791_3_165" 7872 4380 0 TRUE 105.68083 2653 105.68083 202.605006364022 "2016-06-12" 2016.446721 "BD2" "Chittagong" "Bangladesh" "ctxB1" "BD2.031" "PLE1" "ICE-TET" "VC_0490-interrupted  ΔVC_0491-VC_0498" "partial"
"29791_3_166" 7920 4435 0.01644 TRUE 107.01904 2708 107.01082 206.805260924905 "2017-10-14" 2017.784932 "BD2" "Barisal" "Bangladesh" "ctxB1" "BD2.032" "None" "ICE-TET" "VC_0490-interrupted  ΔVC_0491-VC_0498" "fragmented"
"29791_3_167" 7089 3534 0 TRUE 104.16974 1807 104.16974 137.997454391175 "2014-12-08" 2014.935616 "BD2" "Chittagong" "Bangladesh" "ctxB1" "BD2.025" "None" "ICE-TET" "VC_0490-interrupted  ΔVC_0495-VC_0498" "yes"
"29791_3_168" 7103 3547 0.9885 TRUE 104.04917 1820 103.55492 138.990241832838 "2014-10-25" 2014.815068 "BD2" "Dhaka" "Bangladesh" "ctxB1" "BD2.024" "PLE1" "ICE-TET" "VC_0490-interrupted VC_0491-ins  ΔVC_0495-VC_0498" "yes"
"29791_3_169" 7919 4433 0.01472 TRUE 106.9889 2706 106.98154 206.652524395418 "2017-10-03" 2017.754795 "BD2" "Khulna" "Bangladesh" "ctxB1" "BD2.032" "None" "ICE-TET" "VC_0490-interrupted  ΔVC_0491-VC_0498" "fragmented"
"29791_3_17" 7082 3526 0.00734 TRUE 104.09028 1799 104.08661 137.386508273229 "2014-11-09" 2014.856164 "BD2" "Chittagong" "Bangladesh" "ctxB1" "BD2.025" "None" "ICE-TET" "VC_0490-interrupted  ΔVC_0495-VC_0498" "yes"
"29791_3_170" 7838 4346 1.27868 TRUE 107.23274 2619 106.5934 200.008485362749 "2017-12-31" 2017.99863 "BD2" "Barisal" "Bangladesh" "ctxB1" "BD2.031" "PLE1" "ICE-TET" "VC_0490-interrupted  ΔVC_0491-VC_0498" "partial"
"29791_3_171" 7881 4390 0 TRUE 106.04421 2663 106.04421 203.368689011455 "2016-10-23" 2016.810109 "BD2" "Chittagong" "Bangladesh" "ctxB1" "BD2.031" "None" "ICE-TET" "VC_0490-interrupted  ΔVC_0491-VC_0498" "partial"
"29791_3_172" 7183 3634 0 TRUE 104.70671 1907 104.70671 145.634280865507 "2015-06-22" 2015.472603 "BD2" "Sylhet" "Bangladesh" "ctxB1" "BD2.026" "PLE1" "ICE-TET" "VC_0490-interrupted VC_0491-ins  ΔVC_0495-VC_0498" "yes"
"29791_3_173" 7202 3653 0.29041 TRUE 105.22177 1926 105.076565 147.08527789563 "2015-12-27" 2015.987671 "BD2" "Sylhet" "Bangladesh" "ctxB1" "BD2.026" "PLE1" "ICE-TET" "VC_0490-interrupted  ΔVC_0491-VC_0498" "yes"
"29791_3_174" 8020 4540 0 TRUE 106.46833 2813 106.46833 214.823928722953 "2017-03-27" 2017.234247 "BD2" "Barisal" "Bangladesh" "ctxB1" "BD2.032" "None" "ICE-TET" "VC_0490-interrupted  ΔVC_0491-VC_0498" "partial"
"29791_3_175" 7176 3628 0 TRUE 104.74505 1901 104.74505 145.176071277047 "2015-07-06" 2015.510959 "BD2" "Chittagong" "Bangladesh" "ctxB1" "BD2.026" "PLE1" "ICE-TET" "VC_0490-interrupted  ΔVC_0491-VC_0498" "yes"
"29791_3_176" 7126 3573 0.13315 TRUE 105.00807 1846 104.941495 140.975816716165 "2015-10-10" 2015.773973 "BD2" "Sylhet" "Bangladesh" "ctxB1" "BD2.026" "PLE1" "ICE-TET" "VC_0490-interrupted VC_0491-ins  ΔVC_0495-VC_0498" "yes"
"29791_3_177" 7486 3965 0 TRUE 106.45191 2238 106.45191 170.912176495545 "2017-03-21" 2017.217808 "BD2" "Chittagong" "Bangladesh" "ctxB1" "BD2.029" "PLE1" "ICE-TET" "VC_0490-interrupted  ΔVC_0491-VC_0498" "partial"
"29791_3_178" 7372 3835 0 TRUE 106.81355 2108 106.81355 160.984302078914 "2017-07-31" 2017.579452 "BD2" "Chittagong" "Bangladesh" "ctxB1" "BD2.029" "None" "ICE-TET" "VC_0490-interrupted  ΔVC_0491-VC_0498" "partial"
"29791_3_179" 7083 3528 0 TRUE 104.1122 1801 104.1122 137.539244802715 "2014-11-17" 2014.878082 "BD2" "Chittagong" "Bangladesh" "ctxB1" "BD2.025" "None" "ICE-TET" "VC_0490-interrupted  ΔVC_0495-VC_0498" "yes"
"29791_3_18" 7628 4114 0 TRUE 106.10431 2387 106.10431 182.2910479423 "2016-11-14" 2016.870219 "BD2" "Chittagong" "Bangladesh" "ctxB1" "BD2.031" "PLE1" "ICE-TET" "VC_0490-interrupted  ΔVC_0491-VC_0498" "partial"
"29791_3_180" 6993 3414 0.67123 TRUE 104.58889 1687 104.253275 128.833262621977 "2015-05-10" 2015.354795 "BD2" "Chittagong" "Bangladesh" "ctxB1" "BD2.022" "PLE1" "ICE-TET" "VC_0490-interrupted  ΔVC_0495-VC_0498" "fragmented"
"29791_3_181" 7720 4214 0 TRUE 106.32314 2487 106.32314 189.927874416631 "2017-02-02" 2017.089041 "BD2" "Chittagong" "Bangladesh" "ctxB1" "BD2.031" "PLE1" "ICE-TET" "VC_0490-interrupted  ΔVC_0491-VC_0498" "partial"
"29791_3_182" 7313 3774 0 TRUE 105.86934 2047 105.86934 156.325837929571 "2016-08-20" 2016.635246 "BD2" "Chittagong" "Bangladesh" "ctxB1" "BD2.028" "PLE1" "ICE-TET" "VC_0490-interrupted  ΔVC_0491-VC_0498" "fragmented"
"29791_3_183" 7012 3436 0 TRUE 104.09302 1724 104.09302 131.65888841748 "2014-11-10" 2014.858904 "BD2" "Chittagong" "Bangladesh" "ctxB1" "BD2.023" "PLE1" "ICE-TET" "VC_0490-interrupted  ΔVC_0495-VC_0498" "yes"
"29791_3_184" 7904 4415 0.00548 TRUE 106.52862 2688 106.52588 205.277895630038 "2017-04-18" 2017.294521 "BD2" "Dhaka" "Bangladesh" "ctxB1" "BD2.032" "None" "ICE-TET" "VC_0490-interrupted  ΔVC_0491-VC_0498" "partial"
"29791_3_185" 7768 4273 0.00512 TRUE 106.94504 2546 106.94248 194.433602036487 "2017-09-17" 2017.710959 "BD2" "Khulna" "Bangladesh" "ctxB1" "BD2.031" "PLE1" "ICE-TET" "VC_0490-interrupted  ΔVC_0491-VC_0498" "fragmented"
"29791_3_186" 7318 3779 0.00546 TRUE 105.79829 2052 105.79556 156.707679253288 "2016-07-25" 2016.564208 "BD2" "Chittagong" "Bangladesh" "ctxB1" "BD2.028" "PLE1" "ICE-TET" "VC_0490-interrupted  ΔVC_0491-VC_0498" "partial"
"29791_3_187" 6994 3415 0.49997 TRUE 103.78068 1688 103.530695 128.90963088672 "2014-07-19" 2014.546575 "BD2" "Chittagong" "Bangladesh" "ctxB1" "BD2.022" "PLE1" "ICE-TET" "VC_0490-interrupted  ΔVC_0495-VC_0498" "fragmented"
"29791_3_188" 7104 3551 0 TRUE 103.67109 1824 103.67109 139.295714891812 "2014-06-09" 2014.436986 "BD2" "Dhaka" "Bangladesh" "ctxB1" "BD2.024" "PLE1" "ICE-TET" "VC_0490-interrupted VC_0491-ins  ΔVC_0495-VC_0498" "yes"
"29791_3_189" 7454 3932 0.91868 TRUE 106.41081 2205 105.95147 168.392023759016 "2017-03-06" 2017.176712 "BD2" "Chittagong" "Bangladesh" "ctxB1" "BD2.029" "PLE1" "ICE-TET" "VC_0490-interrupted  ΔVC_0491-VC_0498" "partial"
"29791_3_19" 7917 4431 0.10814 TRUE 107.02452 2704 106.97045 206.499787865931 "2017-10-16" 2017.790411 "BD2" "Dhaka" "Bangladesh" "ctxB1" "BD2.032" "None" "ICE-TET" "VC_0490-interrupted  ΔVC_0491-VC_0498" "partial"
"29791_3_190" 7934 4450 0.03562 TRUE 106.92861 2723 106.9108 207.950784896054 "2017-09-11" 2017.694521 "BD2" "Dhaka" "Bangladesh" "ctxB1" "BD2.032" "None" "ICE-TET" "VC_0490-interrupted  ΔVC_0491-VC_0498" "partial"
"29791_3_191" 7293 3753 0.01366 TRUE 105.85021 2026 105.84338 154.722104369962 "2016-08-13" 2016.61612 "BD2" "Chittagong" "Bangladesh" "ctxB1" "BD2.028" "PLE1" "ICE-TET" "VC_0490-interrupted  ΔVC_0491-VC_0498" "partial"
"29791_3_192" 7536 4016 0 TRUE 106.18628 2289 106.18628 174.806957997454 "2016-12-14" 2016.952186 "BD2" "Chittagong" "Bangladesh" "ctxB1" "BD2.029" "PLE1" "ICE-TET" "VC_0490-interrupted  ΔVC_0491-VC_0498" "partial"
"29791_3_193" 7459 3936 0 TRUE 106.61903 2209 106.61903 168.697496817989 "2017-05-21" 2017.384932 "BD2" "Chittagong" "Bangladesh" "ctxB1" "BD2.029" "PLE1" "ICE-TET" "VC_0490-interrupted  ΔVC_0491-VC_0498" "partial"
"29791_3_194" 7347 3808 0.03014 TRUE 106.81903 2081 106.80396 158.922358930844 "2017-08-02" 2017.584932 "BD2" "Chittagong" "Bangladesh" "ctxB1" "BD2.029" "PLE1" "ICE-TET" "VC_0490-interrupted  ΔVC_0491-VC_0498" "fragmented"
"29791_3_195" 7075 3518 0.07397 TRUE 104.79986 1792 104.762875 136.851930420025 "2015-07-26" 2015.565753 "BD2" "Chittagong" "Bangladesh" "ctxB1" "BD2.025" "PLE1" "ICE-TET" "VC_0490-interrupted  ΔVC_0495-VC_0498" "yes"
"29791_3_196" 7913 4427 0.20209 TRUE 107.0026 2700 106.901555 206.194314806958 "2017-10-08" 2017.768493 "BD2" "Barisal" "Bangladesh" "ctxB1" "BD2.032" "None" "ICE-TET" "VC_0490-interrupted  ΔVC_0491-VC_0498" "partial"
"29791_3_197" 7472 3949 0 TRUE 106.53136 2222 106.53136 169.690284259652 "2017-04-19" 2017.29726 "BD2" "Chittagong" "Bangladesh" "ctxB1" "BD2.029" "PLE1" "ICE-TET" "VC_0490-interrupted  ΔVC_0491-VC_0498" "partial"
"29791_3_198" 7338 3799 0 TRUE 105.86933 2072 105.86933 158.235044548154 "2016-08-20" 2016.635246 "BD2" "Chittagong" "Bangladesh" "ctxB1" "BD2.028" "PLE1" "ICE-TET" "VC_0490-interrupted  ΔVC_0491-VC_0498" "fragmented"
"29791_3_199" 7067 3509 0.68954 TRUE 104.72041 1782 104.37564 136.088247772592 "2015-06-27" 2015.486301 "BD2" "Chittagong" "Bangladesh" "ctxB1" "BD2.025" "PLE1" "ICE-TET" "VC_0490-interrupted  ΔVC_0495-VC_0498" "yes"
"29791_3_2" 8042 4563 0.09875 TRUE 106.58067 2836 106.531295 216.580398812049 "2017-05-07" 2017.346575 "BD2" "Chittagong" "Bangladesh" "ctxB1" "BD2.032" "None" "ICE-TET" "VC_0490-interrupted  ΔVC_0491-VC_0498" "fragmented"
"29791_3_20" 7872 4379 0.1694 TRUE 105.85023 2652 105.76553 202.528638099279 "2016-08-13" 2016.61612 "BD2" "Chittagong" "Bangladesh" "ctxB1" "BD2.031" "PLE1" "ICE-TET" "VC_0490-interrupted  ΔVC_0491-VC_0498" "partial"
"29791_3_200" 7206 3657 0.02294 TRUE 104.91218 1930 104.90071 147.390750954603 "2015-09-05" 2015.678082 "BD2" "Sylhet" "Bangladesh" "ctxB1" "BD2.026" "PLE1" "ICE-TET" "VC_0490-interrupted  ΔVC_0491-VC_0498" "yes"
"29791_3_201" 7615 4101 0.16713 TRUE 106.67656 2374 106.592995 181.298260500636 "2017-06-11" 2017.442466 "BD2" "Chittagong" "Bangladesh" "ctxB1" "BD2.031" "PLE1" "ICE-TET" "VC_0490-interrupted  ΔVC_0491-VC_0498" "partial"
"29791_3_202" 7331 3792 0 TRUE 105.80102 2065 105.80102 157.700466694951 "2016-07-26" 2016.56694 "BD2" "Chittagong" "Bangladesh" "ctxB1" "BD2.028" "PLE1" "ICE-TET" "VC_0490-interrupted  ΔVC_0491-VC_0498" "fragmented"
"29791_3_203" 7132 3581 0.02104 TRUE 103.78067 1854 103.77015 141.586762834111 "2014-07-19" 2014.546575 "BD2" "Chittagong" "Bangladesh" "ctxB1" "BD2.026" "PLE1" "ICE-TET" "VC_0490-interrupted VC_0491-ins  ΔVC_0495-VC_0498" "yes"
"29791_3_204" 7104 3549 0 TRUE 103.67109 1822 103.67109 139.142978362325 "2014-06-09" 2014.436986 "BD2" "Dhaka" "Bangladesh" "ctxB1" "BD2.024" "PLE1" "ICE-TET" "VC_0490-interrupted VC_0491-ins  ΔVC_0495-VC_0498" "yes"
"29791_3_205" 7860 4368 0 TRUE 107.02178 2641 107.02178 201.688587187102 "2017-10-15" 2017.787671 "BD2" "Sylhet" "Bangladesh" "ctxB1" "BD2.031" "PLE1" "ICE-TET" "VC_0490-interrupted  ΔVC_0491-VC_0498" "partial"
"29791_3_206" 7366 3829 0.46027 TRUE 106.99985 2102 106.769715 160.526092490454 "2017-10-07" 2017.765753 "BD2" "Chittagong" "Bangladesh" "ctxB1" "BD2.029" "None" "ICE-TET" "VC_0490-interrupted  ΔVC_0491-VC_0498" "partial"
"29791_3_207" 7027 3458 0 TRUE 104.75877 1721 104.75877 131.42978362325 "2015-07-11" 2015.524658 "BD2" "Chittagong" "Bangladesh" "ctxB1" "BD2.023" "PLE1" "ICE-TET" "VC_0490-interrupted  ΔVC_0495-VC_0498" "yes"
"29791_3_208" 7041 3476 0.10137 TRUE 104.3259 1749 104.275215 133.568095036063 "2015-02-03" 2015.091781 "BD2" "Dhaka" "Bangladesh" "ctxB1" "BD2.025" "PLE1" "ICE-TET" "VC_0490-interrupted  ΔVC_0495-VC_0498" "yes"
"29791_3_209" 8008 4527 0 TRUE 107.00258 2800 107.00258 213.83114128129 "2017-10-08" 2017.768493 "BD2" "Dhaka" "Bangladesh" "ctxB1" "BD2.032" "None" "ICE-TET" "VC_0490-interrupted  ΔVC_0491-VC_0498" "partial"
"29791_3_21" 7387 3853 0.04296 TRUE 107.40533 2126 107.38385 162.358930844294 "2018-03-04" 2018.171233 "BD2" "Chittagong" "Bangladesh" "ctxB1" "BD2.029" "None" "ICE-TET" "VC_0490-interrupted  ΔVC_0491-VC_0498" "partial"
"29791_3_210" 7334 3794 0 TRUE 105.87206 2067 105.87206 157.853203224438 "2016-08-21" 2016.637978 "BD2" "Chittagong" "Bangladesh" "ctxB1" "BD2.028" "PLE1" "ICE-TET" "VC_0490-interrupted  ΔVC_0491-VC_0498" "partial"
"29791_3_211" 7208 3660 0 TRUE 104.87656 1933 104.87656 147.619855748833 "2015-08-23" 2015.642466 "BD2" "Chittagong" "Bangladesh" "ctxB1" "BD2.026" "PLE1" "ICE-TET" "VC_0490-interrupted  ΔVC_0491-VC_0498" "yes"
"29791_3_212" 7108 3555 0.13973 TRUE 104.68753 1828 104.617665 139.601187950785 "2015-06-15" 2015.453425 "BD2" "Sylhet" "Bangladesh" "ctxB1" "BD2.024" "PLE1" "ICE-TET" "VC_0490-interrupted VC_0491-ins  ΔVC_0495-VC_0498" "fragmented"
"29791_3_213" 7481 3959 0.00548 TRUE 106.70123 2232 106.69849 170.453966907085 "2017-06-20" 2017.467123 "BD2" "Chittagong" "Bangladesh" "ctxB1" "BD2.029" "PLE1" "ICE-TET" "VC_0490-interrupted  ΔVC_0491-VC_0498" "fragmented"
"29791_3_214" 7306 3768 0 TRUE 105.85294 2041 105.85294 155.867628341112 "2016-08-14" 2016.618852 "BD2" "Chittagong" "Bangladesh" "ctxB1" "BD2.028" "PLE1" "ICE-TET" "VC_0490-interrupted  ΔVC_0491-VC_0498" "fragmented"
"29791_3_215" 7268 3728 1.50713 TRUE 105.83656 2001 105.082995 152.812897751379 "2016-08-08" 2016.602459 "BD2" "Chittagong" "Bangladesh" "ctxB1" "BD2.028" "PLE1" "ICE-TET" "VC_0490-interrupted  ΔVC_0491-VC_0498" "fragmented"
"29791_3_216" 7146 3596 0.90998 TRUE 105.03 1869 104.57501 142.732286805261 "2015-10-18" 2015.79589 "BD2" "Sylhet" "Bangladesh" "ctxB1" "BD2.026" "None" "ICE-TET" "VC_0490-interrupted VC_0491-ins  ΔVC_0495-VC_0498" "yes"
"29791_3_217" 7247 3701 0 TRUE 104.7259 1974 104.7259 150.750954603309 "2015-06-29" 2015.491781 "BD2" "Dhaka" "Bangladesh" "ctxB1" "BD2.026" "PLE1" "ICE-TET" "VC_0490-interrupted  ΔVC_0491-VC_0498" "yes"
"29791_3_218" 8056 4576 0 TRUE 107.04369 2849 107.04369 217.573186253712 "2017-10-23" 2017.809589 "BD2" "Dhaka" "Bangladesh" "ctxB1" "BD2.032" "None" "ICE-TET" "VC_0490-interrupted  ΔVC_0491-VC_0498" "fragmented"
"29791_3_219" 6557 2803 0 TRUE 107.62176 4499 107.62176 343.580823080187 "2018-05-22" 2018.387671 "sBD1" "Chittagong" "Bangladesh" "ctxB7" "sBD1.070" "None" "ICE-GEN" "ΔVC_0495-VC_0512" "yes"
"29791_3_22" 7627 4113 0 TRUE 106.10704 2386 106.10704 182.214679677556 "2016-11-15" 2016.872951 "BD2" "Chittagong" "Bangladesh" "ctxB1" "BD2.031" "PLE1" "ICE-TET" "VC_0490-interrupted  ΔVC_0491-VC_0498" "partial"
"29791_3_220" 7302 3763 0 TRUE 105.83108 2036 105.83108 155.485787017395 "2016-08-06" 2016.596995 "BD2" "Chittagong" "Bangladesh" "ctxB1" "BD2.028" "PLE1" "ICE-TET" "VC_0490-interrupted  ΔVC_0491-VC_0498" "partial"
"29791_3_221" 7237 3690 0 TRUE 104.39987 1963 104.39987 149.910903691133 "2015-03-02" 2015.165753 "BD2" "Dhaka" "Bangladesh" "ctxB1" "BD2.026" "PLE1" "ICE-TET" "VC_0490-interrupted  ΔVC_0491-VC_0498" "yes"
"29791_3_222" 7824 4331 0.00186 TRUE 107.02175 2604 107.02082 198.862961391599 "2017-10-15" 2017.787671 "BD2" "Chittagong" "Bangladesh" "ctxB1" "BD2.031" "PLE1" "ICE-TET" "VC_0490-interrupted  ΔVC_0491-VC_0498" "fragmented"
"29791_3_223" 7291 3751 0.02189 TRUE 105.71633 2024 105.705385 154.569367840475 "2016-06-25" 2016.48224 "BD2" "Chittagong" "Bangladesh" "ctxB1" "BD2.028" "PLE1" "ICE-TET" "VC_0490-interrupted  ΔVC_0491-VC_0498" "fragmented"
"29791_3_224" 7028 3459 0 TRUE 104.83548 1722 104.83548 131.506151887993 "2015-08-08" 2015.60137 "BD2" "Chittagong" "Bangladesh" "ctxB1" "BD2.023" "PLE1" "ICE-TET" "VC_0490-interrupted  ΔVC_0495-VC_0498" "yes"
"29791_3_225" 7108 3554 0 TRUE 104.5478 1827 104.5478 139.524819686042 "2015-04-25" 2015.313699 "BD2" "Barisal" "Bangladesh" "ctxB1" "BD2.024" "PLE1" "ICE-TET" "VC_0490-interrupted VC_0491-ins  ΔVC_0495-VC_0498" "fragmented"
"29791_3_226" 7466 3944 0 TRUE 106.67657 2217 106.67657 169.308442935936 "2017-06-11" 2017.442466 "BD2" "Chittagong" "Bangladesh" "ctxB1" "BD2.029" "PLE1" "ICE-TET" "VC_0490-interrupted  ΔVC_0491-VC_0498" "partial"
"29791_3_227" 7806 4313 0 TRUE 107.0108 2586 107.0108 197.48833262622 "2017-10-11" 2017.776712 "BD2" "Chittagong" "Bangladesh" "ctxB1" "BD2.031" "PLE1" "ICE-TET" "VC_0490-interrupted  ΔVC_0491-VC_0498" "partial"
"29791_3_228" 7014 3439 0 TRUE 103.74781 1727 103.74781 131.88799321171 "2014-07-07" 2014.513699 "BD2" "Chittagong" "Bangladesh" "ctxB1" "BD2.023" "PLE1" "ICE-TET" "VC_0490-interrupted  ΔVC_0495-VC_0498" "yes"
"29791_3_229" 7184 3635 0.02378 TRUE 104.87383 1908 104.86194 145.71064913025 "2015-08-22" 2015.639726 "BD2" "Sylhet" "Bangladesh" "ctxB1" "BD2.026" "PLE1" "ICE-TET" "VC_0490-interrupted VC_0491-ins  ΔVC_0495-VC_0498" "yes"
"29791_3_23" 7986 4504 0 TRUE 107.00806 2777 107.00806 212.074671192193 "2017-10-10" 2017.773973 "BD2" "Chittagong" "Bangladesh" "ctxB1" "BD2.032" "None" "ICE-TET" "VC_0490-interrupted  ΔVC_0491-VC_0498" "partial"
"29791_3_230" 8005 4524 0 TRUE 106.75601 2797 106.75601 213.60203648706 "2017-07-10" 2017.521918 "BD2" "Chittagong" "Bangladesh" "ctxB1" "BD2.032" "None" "ICE-TET" "VC_0490-interrupted  ΔVC_0491-VC_0498" "partial"
"29791_3_231" 7986 4505 0 TRUE 107.00806 2778 107.00806 212.151039456937 "2017-10-10" 2017.773973 "BD2" "Chittagong" "Bangladesh" "ctxB1" "BD2.032" "None" "ICE-TET" "VC_0490-interrupted  ΔVC_0491-VC_0498" "partial"
"29791_3_232" 7196 3648 0.03288 TRUE 104.75876 1921 104.74232 146.703436571913 "2015-07-11" 2015.524658 "BD2" "Chittagong" "Bangladesh" "ctxB1" "BD2.026" "PLE1" "ICE-TET" "VC_0490-interrupted VC_0491-ins  ΔVC_0495-VC_0498" "yes"
"29791_3_233" 7232 3686 0.50254 TRUE 104.75878 1959 104.50751 149.60543063216 "2015-07-11" 2015.524658 "BD2" "Sylhet" "Bangladesh" "ctxB1" "BD2.026" "PLE1" "ICE-TET" "VC_0490-interrupted  ΔVC_0491-VC_0498" "yes"
"29791_3_234" 7555 4036 0 TRUE 106.20268 2309 106.20268 176.334323292321 "2016-12-20" 2016.968579 "BD2" "Chittagong" "Bangladesh" "ctxB1" "BD2.029" "PLE1" "ICE-TET" "VC_0490-interrupted  ΔVC_0491-VC_0498" "partial"
"29791_3_235" 7358 3821 0 TRUE 107.00533 2094 107.00533 159.915146372507 "2017-10-09" 2017.771233 "BD2" "Chittagong" "Bangladesh" "ctxB1" "BD2.029" "PLE1" "ICE-TET" "VC_0490-interrupted  ΔVC_0491-VC_0498" "fragmented"
"29791_3_236" 7069 3512 0.01344 TRUE 104.72315 1785 104.71643 136.317352566822 "2015-06-28" 2015.489041 "BD2" "Chittagong" "Bangladesh" "ctxB1" "BD2.025" "PLE1" "ICE-TET" "VC_0490-interrupted  ΔVC_0495-VC_0498" "yes"
"29791_3_237" 7242 3695 0.0137 TRUE 104.58618 1968 104.57933 150.292745014849 "2015-05-09" 2015.352055 "BD2" "Dhaka" "Bangladesh" "ctxB1" "BD2.026" "PLE1" "ICE-TET" "VC_0490-interrupted  ΔVC_0491-VC_0498" "yes"
"29791_3_238" 7360 3822 0 TRUE 106.99985 2095 106.99985 159.991514637251 "2017-10-07" 2017.765753 "BD2" "Chittagong" "Bangladesh" "ctxB1" "BD2.029" "None" "ICE-TET" "VC_0490-interrupted  ΔVC_0491-VC_0498" "partial"
"29791_3_239" 7743 4239 0 TRUE 106.27108 2512 106.27108 191.837081035214 "2017-01-14" 2017.036986 "BD2" "Chittagong" "Bangladesh" "ctxB1" "BD2.031" "PLE1" "ICE-TET" "VC_0490-interrupted  ΔVC_0491-VC_0498" "partial"
"29791_3_24" 7592 4072 0 TRUE 104.98889 2345 104.98889 179.08358082308 "2015-10-03" 2015.754795 "BD2" "Chittagong" "Bangladesh" "ctxB1" "BD2.031" "PLE1" "ICE-TET" "VC_0490-interrupted  ΔVC_0491-VC_0498" "partial"
"29791_3_240" 6988 3408 0.297 TRUE 103.7615 1681 103.613 128.375053033517 "2014-07-12" 2014.527397 "BD2" "Chittagong" "Bangladesh" "ctxB1" "BD2.022" "PLE1" "ICE-TET" "VC_0490-interrupted  ΔVC_0495-VC_0498" "fragmented"
"29791_3_241" 7185 3637 0 TRUE 104.87931 1910 104.87931 145.863385659737 "2015-08-24" 2015.645205 "BD2" "Sylhet" "Bangladesh" "ctxB1" "BD2.026" "PLE1" "ICE-TET" "VC_0490-interrupted VC_0491-ins  ΔVC_0495-VC_0498" "yes"
"29791_3_243" 7986 4506 0.01644 TRUE 107.0245 2779 107.01628 212.22740772168 "2017-10-16" 2017.790411 "BD2" "Chittagong" "Bangladesh" "ctxB1" "BD2.032" "None" "ICE-TET" "VC_0490-interrupted  ΔVC_0491-VC_0498" "partial"
"29791_3_244" 7117 3565 1.63091 TRUE 103.92314 1838 103.107685 140.364870598218 "2014-09-09" 2014.689041 "BD2" "Chittagong" "Bangladesh" "ctxB1" "BD2.026" "PLE1" "ICE-TET" "VC_0490-interrupted VC_0491-ins  ΔVC_0495-VC_0498" "yes"
"29791_3_245" 7200 3651 0.02563 TRUE 104.83821 1924 104.825395 146.932541366143 "2015-08-09" 2015.60411 "BD2" "Chittagong" "Bangladesh" "ctxB1" "BD2.026" "PLE1" "ICE-TET" "VC_0490-interrupted  ΔVC_0491-VC_0498" "yes"
"29791_3_246" 7243 3697 0 TRUE 104.55878 1970 104.55878 150.445481544336 "2015-04-29" 2015.324658 "BD2" "Dhaka" "Bangladesh" "ctxB1" "BD2.026" "PLE1" "ICE-TET" "VC_0490-interrupted  ΔVC_0491-VC_0498" "yes"
"29791_3_247" 8114 4640 0 TRUE 107.19984 2913 107.19984 222.460755197285 "2017-12-19" 2017.965753 "BD2" "Dhaka" "Bangladesh" "ctxB1" "BD2.032" "None" "None" "VC_0490-interrupted  ΔVC_0491-VC_0498" "partial"
"29791_3_248" 7358 3820 0.0137 TRUE 107.01903 2093 107.01218 159.838778107764 "2017-10-14" 2017.784932 "BD2" "Chittagong" "Bangladesh" "ctxB1" "BD2.029" "PLE1" "ICE-TET" "VC_0490-interrupted  ΔVC_0491-VC_0498" "partial"
"29791_3_250" 7195 3647 0 TRUE 104.74232 1920 104.74232 146.62706830717 "2015-07-05" 2015.508219 "BD2" "Sylhet" "Bangladesh" "ctxB1" "BD2.026" "PLE1" "ICE-TET" "VC_0490-interrupted VC_0491-ins  ΔVC_0495-VC_0498" "yes"
"29791_3_251" 7357 3819 0 TRUE 106.68204 2092 106.68204 159.762409843021 "2017-06-13" 2017.447945 "BD2" "Chittagong" "Bangladesh" "ctxB1" "BD2.029" "PLE1" "ICE-TET" "VC_0490-interrupted  ΔVC_0491-VC_0498" "partial"
"29791_3_252" 7484 3963 0.12329 TRUE 106.82726 2236 106.765615 170.759439966059 "2017-08-05" 2017.593151 "BD2" "Chittagong" "Bangladesh" "ctxB1" "BD2.029" "PLE1" "ICE-TET" "VC_0490-interrupted  ΔVC_0491-VC_0498" "fragmented"
"29791_3_253" 7304 3765 0.04676 TRUE 105.84201 2038 105.81863 155.638523546882 "2016-08-10" 2016.607923 "BD2" "Chittagong" "Bangladesh" "ctxB1" "BD2.028" "PLE1" "ICE-TET" "VC_0490-interrupted  ΔVC_0491-VC_0498" "partial"
"29791_3_255" 7486 3966 0.00274 TRUE 106.45465 2239 106.45328 170.988544760289 "2017-03-22" 2017.220548 "BD2" "Chittagong" "Bangladesh" "ctxB1" "BD2.029" "PLE1" "ICE-TET" "VC_0490-interrupted  ΔVC_0491-VC_0498" "partial"
"29791_3_256" 7327 3788 0.0074 TRUE 105.87752 2061 105.87382 157.394993635978 "2016-08-23" 2016.643443 "BD2" "Chittagong" "Bangladesh" "ctxB1" "BD2.028" "PLE1" "ICE-TET" "VC_0490-interrupted  ΔVC_0491-VC_0498" "partial"
"29791_3_257" 6989 3409 0 TRUE 103.78616 1682 103.78616 128.45142129826 "2014-07-21" 2014.552055 "BD2" "Chittagong" "Bangladesh" "ctxB1" "BD2.022" "PLE1" "ICE-TET" "VC_0490-interrupted  ΔVC_0495-VC_0498" "fragmented"
"29791_3_258" 8027 4546 0 TRUE 106.6382 2819 106.6382 215.282138311413 "2017-05-28" 2017.40411 "BD2" "Sylhet" "Bangladesh" "ctxB1" "BD2.032" "None" "ICE-TET" "VC_0490-interrupted  ΔVC_0491-VC_0498" "partial"
"29791_3_259" 7353 3815 0.02926 TRUE 106.5204 2088 106.50577 159.456936784048 "2017-04-15" 2017.286301 "BD2" "Chittagong" "Bangladesh" "ctxB1" "BD2.029" "PLE1" "ICE-TET" "VC_0490-interrupted  ΔVC_0491-VC_0498" "partial"
"29791_3_26" 8044 4565 0.04125 TRUE 106.58067 2838 106.560045 216.733135341536 "2017-05-07" 2017.346575 "BD2" "Chittagong" "Bangladesh" "ctxB1" "BD2.032" "None" "ICE-TET" "VC_0490-interrupted  ΔVC_0491-VC_0498" "partial"
"29791_3_260" 7334 3795 0 TRUE 105.87206 2068 105.87206 157.929571489181 "2016-08-21" 2016.637978 "BD2" "Chittagong" "Bangladesh" "ctxB1" "BD2.028" "PLE1" "ICE-TET" "VC_0490-interrupted  ΔVC_0491-VC_0498" "partial"
"29791_3_261" 7026 3457 0 TRUE 104.70398 1720 104.70398 131.353415358507 "2015-06-21" 2015.469863 "BD2" "Chittagong" "Bangladesh" "ctxB1" "BD2.023" "PLE1" "ICE-TET" "VC_0490-interrupted  ΔVC_0495-VC_0498" "yes"
"29791_3_262" 7095 3540 0 TRUE 104.54783 1813 104.54783 138.455663979635 "2015-04-25" 2015.313699 "BD2" "Rajshahi" "Bangladesh" "ctxB1" "BD2.025" "None" "ICE-TET" "VC_0490-interrupted  ΔVC_0495-VC_0498" "yes"
"29791_3_263" 7436 3913 0.41619 TRUE 106.22726 2186 106.019165 166.941026728893 "2016-12-29" 2016.993169 "BD2" "Chittagong" "Bangladesh" "ctxB1" "BD2.029" "PLE1" "ICE-TET" "VC_0490-interrupted  ΔVC_0491-VC_0498" "partial"
"29791_3_264" 7339 3801 0.0074 TRUE 105.87206 2074 105.86836 158.387781077641 "2016-08-21" 2016.637978 "BD2" "Chittagong" "Bangladesh" "ctxB1" "BD2.028" "PLE1" "ICE-TET" "VC_0490-interrupted  ΔVC_0491-VC_0498" "fragmented"
"29791_3_265" 7295 3755 0 TRUE 105.86114 2028 105.86114 154.874840899448 "2016-08-17" 2016.627049 "BD2" "Chittagong" "Bangladesh" "ctxB1" "BD2.028" "PLE1" "ICE-TET" "VC_0490-interrupted  ΔVC_0491-VC_0498" "partial"
"29791_3_266" 7338 3800 0.01913 TRUE 105.88846 2073 105.878895 158.311412812898 "2016-08-27" 2016.654372 "BD2" "Sylhet" "Bangladesh" "ctxB1" "BD2.028" "PLE1" "ICE-TET" "VC_0490-interrupted  ΔVC_0491-VC_0498" "partial"
"29791_3_268" 7296 3757 0.00273 TRUE 105.86114 2030 105.859775 155.027577428935 "2016-08-17" 2016.627049 "BD2" "Chittagong" "Bangladesh" "ctxB1" "BD2.028" "PLE1" "ICE-TET" "VC_0490-interrupted  ΔVC_0491-VC_0498" "partial"
"29791_3_269" 7070 3515 0 TRUE 104.87384 1788 104.87384 136.546457361052 "2015-08-22" 2015.639726 "BD2" "Chittagong" "Bangladesh" "ctxB1" "BD2.025" "PLE1" "ICE-TET" "VC_0490-interrupted  ΔVC_0495-VC_0498" "yes"
"29791_3_27" 7757 4262 0.58819 TRUE 106.99984 2535 106.705745 193.593551124311 "2017-10-07" 2017.765753 "BD2" "Chittagong" "Bangladesh" "ctxB1" "BD2.031" "PLE1" "ICE-TET" "VC_0490-interrupted  ΔVC_0491-VC_0498" "partial"
"29791_3_270" 7631 4118 0.00999 TRUE 106.08791 2391 106.082915 182.596521001273 "2016-11-08" 2016.853825 "BD2" "Sylhet" "Bangladesh" "ctxB1" "BD2.031" "PLE1" "ICE-TET" "VC_0490-interrupted  ΔVC_0491-VC_0498" "partial"
"29791_3_271" 7467 3946 0 TRUE 106.73958 2219 106.73958 169.461179465422 "2017-07-04" 2017.505479 "BD2" "Chittagong" "Bangladesh" "ctxB1" "BD2.029" "PLE1" "ICE-TET" "VC_0490-interrupted  ΔVC_0491-VC_0498" "partial"
"29791_3_272" 7296 3758 0 TRUE 105.85841 2031 105.85841 155.103945693678 "2016-08-16" 2016.624317 "BD2" "Chittagong" "Bangladesh" "ctxB1" "BD2.028" "PLE1" "ICE-TET" "VC_0490-interrupted  ΔVC_0491-VC_0498" "fragmented"
"29791_3_273" 7320 3781 0.00273 TRUE 105.84201 2054 105.840645 156.860415782775 "2016-08-10" 2016.607923 "BD2" "Chittagong" "Bangladesh" "ctxB1" "BD2.028" "PLE1" "ICE-TET" "VC_0490-interrupted  ΔVC_0491-VC_0498" "partial"
"29791_3_274" 7863 4371 0.00822 TRUE 106.69302 2644 106.68891 201.917691981332 "2017-06-17" 2017.458904 "BD2" "Sylhet" "Bangladesh" "ctxB1" "BD2.031" "PLE1" "ICE-TET" "VC_0490-interrupted  ΔVC_0491-VC_0498" "partial"
"29791_3_275" 7265 3724 0.6987 TRUE 106.11252 1997 105.76317 152.507424692406 "2016-11-17" 2016.878415 "BD2" "Chittagong" "Bangladesh" "ctxB1" "BD2.028" "PLE1" "ICE-TET" "VC_0490-interrupted  ΔVC_0491-VC_0498" "fragmented"
"29791_3_276" 7283 3743 0 TRUE 105.85842 2016 105.85842 153.958421722529 "2016-08-16" 2016.624317 "BD2" "Chittagong" "Bangladesh" "ctxB1" "BD2.028" "PLE1" "ICE-TET" "VC_0490-interrupted  ΔVC_0491-VC_0498" "partial"
"29791_3_277" 7024 3453 0.72634 TRUE 104.70124 1716 104.33807 131.047942299533 "2015-06-20" 2015.467123 "BD2" "Chittagong" "Bangladesh" "ctxB1" "BD2.023" "PLE1" "ICE-TET" "VC_0490-interrupted  ΔVC_0495-VC_0498" "fragmented"
"29791_3_278" 7865 4373 0.00274 TRUE 106.67658 2646 106.67521 202.070428510819 "2017-06-11" 2017.442466 "BD2" "Sylhet" "Bangladesh" "ctxB1" "BD2.031" "PLE1" "ICE-TET" "VC_0490-interrupted  ΔVC_0491-VC_0498" "partial"
"29791_3_279" 7349 3812 1.08141 TRUE 106.75327 2085 106.212565 159.227831989818 "2017-07-09" 2017.519178 "BD2" "Chittagong" "Bangladesh" "ctxB1" "BD2.029" "PLE1" "ICE-TET" "VC_0490-interrupted  ΔVC_0491-VC_0498" "partial"
"29791_3_28" 7248 3703 0 TRUE 104.75878 1976 104.75878 150.903691132796 "2015-07-11" 2015.524658 "BD2" "Barisal" "Bangladesh" "ctxB1" "BD2.026" "PLE1" "ICE-TET" "VC_0490-interrupted  ΔVC_0491-VC_0498" "yes"
"29791_3_280" 7315 3777 0.50115 TRUE 105.89392 2050 105.643345 156.554942723801 "2016-08-29" 2016.659836 "BD2" "Chittagong" "Bangladesh" "ctxB1" "BD2.028" "PLE1" "ICE-TET" "VC_0490-interrupted  ΔVC_0491-VC_0498" "partial"
"29791_3_282" 7856 4363 0.02926 TRUE 106.73685 2636 106.72222 201.306745863386 "2017-07-03" 2017.50274 "BD2" "Sylhet" "Bangladesh" "ctxB1" "BD2.031" "PLE1" "ICE-TET" "VC_0490-interrupted  ΔVC_0491-VC_0498" "partial"
"29791_3_283" 7888 4399 0.00186 TRUE 106.32862 2672 106.32769 204.056003394145 "2017-02-04" 2017.094521 "BD2" "Chittagong" "Bangladesh" "ctxB1" "BD2.032" "PLE1" "ICE-TET" "VC_0490-interrupted  ΔVC_0491-VC_0498" "partial"
"29791_3_284" 7314 3776 0.51077 TRUE 105.89119 2049 105.635805 156.478574459058 "2016-08-28" 2016.657104 "BD2" "Chittagong" "Bangladesh" "ctxB1" "BD2.028" "PLE1" "ICE-TET" "VC_0490-interrupted  ΔVC_0491-VC_0498" "partial"
"29791_3_285" 8166 4698 0 TRUE 107.41356 2971 107.41356 226.890114552397 "2018-03-07" 2018.179452 "BD2" "Dhaka" "Bangladesh" "ctxB1" "BD2.032" "None" "None" "VC_0490-interrupted  ΔVC_0491-VC_0498" "fragmented"
"29791_3_286" 7439 3916 0 TRUE 106.75054 2189 106.75054 167.170131523123 "2017-07-08" 2017.516438 "BD2" "Khulna" "Bangladesh" "ctxB1" "BD2.029" "PLE1" "ICE-TET" "VC_0490-interrupted  ΔVC_0491-VC_0498" "fragmented"
"29791_3_287" 7817 4324 0.00446 TRUE 107.04093 2597 107.0387 198.328383538396 "2017-10-22" 2017.806849 "BD2" "Dhaka" "Bangladesh" "ctxB1" "BD2.031" "PLE1" "ICE-TET" "VC_0490-interrupted  ΔVC_0491-VC_0498" "partial"
"29791_3_288" 7164 3613 0.12558 TRUE 104.87656 1886 104.81377 144.030547305897 "2015-08-23" 2015.642466 "BD2" "Chittagong" "Bangladesh" "ctxB1" "BD2.026" "PLE1" "ICE-TET" "VC_0490-interrupted  ΔVC_0491-VC_0498" "fragmented"
"29791_3_289" 7429 3906 0.00274 TRUE 107.58067 2179 107.5793 166.406448875689 "2018-05-07" 2018.346575 "BD2" "Chittagong" "Bangladesh" "ctxB1" "BD2.029" "None" "ICE-TET" "VC_0490-interrupted  ΔVC_0491-VC_0498" "partial"
"29791_3_29" 7404 3874 0 TRUE 107.42725 2147 107.42725 163.962664403903 "2018-03-12" 2018.193151 "BD2" "Chittagong" "Bangladesh" "ctxB1" "BD2.029" "None" "ICE-TET" "VC_0490-interrupted  ΔVC_0491-VC_0498" "fragmented"
"29791_3_290" 7828 4336 0 TRUE 107.05737 2609 107.05737 199.244802715316 "2017-10-28" 2017.823288 "BD2" "Dhaka" "Bangladesh" "ctxB1" "BD2.031" "PLE1" "ICE-TET" "VC_0490-interrupted  ΔVC_0491-VC_0498" "fragmented"
"29791_3_291" 7928 4443 0 TRUE 106.95601 2716 106.95601 207.416207042851 "2017-09-21" 2017.721918 "BD2" "Dhaka" "Bangladesh" "ctxB1" "BD2.032" "None" "ICE-TET" "VC_0490-interrupted  ΔVC_0491-VC_0498" "partial"
"29791_3_292" 7270 3730 0.71054 TRUE 105.83656 2003 105.48129 152.965634280865 "2016-08-08" 2016.602459 "BD2" "Chittagong" "Bangladesh" "ctxB1" "BD2.028" "PLE1" "ICE-TET" "VC_0490-interrupted  ΔVC_0491-VC_0498" "partial"
"29791_3_293" 7169 3618 0 TRUE 104.66833 1892 104.66833 144.488756894357 "2015-06-08" 2015.434247 "BD2" "Chittagong" "Bangladesh" "ctxB1" "BD2.026" "PLE1" "ICE-TET" "VC_0490-interrupted  ΔVC_0491-VC_0498" "yes"
"29791_3_294" 7775 4282 0 TRUE 107.02449 2555 107.02449 195.120916419177 "2017-10-16" 2017.790411 "BD2" "Khulna" "Bangladesh" "ctxB1" "BD2.031" "PLE1" "ICE-TET" "VC_0490-interrupted  ΔVC_0491-VC_0498" "partial"
"29791_3_295" 7746 4250 0.17568 TRUE 107.17244 2523 107.0846 192.677131947391 "2017-12-09" 2017.938356 "BD2" "Dhaka" "Bangladesh" "ctxB1" "BD2.031" "PLE1" "ICE-TET" "VC_0490-interrupted  ΔVC_0491-VC_0498" "partial"
"29791_3_296" 7287 3746 0.01093 TRUE 105.8229 2019 105.817435 154.187526516759 "2016-08-03" 2016.588798 "BD2" "Chittagong" "Bangladesh" "ctxB1" "BD2.028" "PLE1" "ICE-TET" "VC_0490-interrupted  ΔVC_0491-VC_0498" "partial"
"29791_3_297" 6994 3418 0.60408 TRUE 103.88479 1691 103.58275 129.13873568095 "2014-08-26" 2014.650685 "BD2" "Chittagong" "Bangladesh" "ctxB1" "BD2.022" "PLE1" "ICE-TET" "VC_0490-interrupted  ΔVC_0495-VC_0498" "fragmented"
"29791_3_298" 7926 4440 0.50813 TRUE 106.96423 2713 106.710165 207.187102248621 "2017-09-24" 2017.730137 "BD2" "Dhaka" "Bangladesh" "ctxB1" "BD2.032" "None" "ICE-TET" "VC_0490-interrupted  ΔVC_0491-VC_0498" "partial"
"29791_3_299" 7771 4276 0.06027 TRUE 107.08751 2549 107.057375 194.662706830717 "2017-11-08" 2017.853425 "BD2" "Dhaka" "Bangladesh" "ctxB1" "BD2.031" "PLE1" "ICE-TET" "VC_0490-interrupted  ΔVC_0491-VC_0498" "partial"
"29791_3_3" 7440 3917 0.1148 TRUE 106.78067 2190 106.72327 167.246499787866 "2017-07-19" 2017.546575 "BD2" "Khulna" "Bangladesh" "ctxB1" "BD2.029" "PLE1" "ICE-TET" "VC_0490-interrupted  ΔVC_0491-VC_0498" "fragmented"
"29791_3_30" 7743 4240 0 TRUE 106.27108 2513 106.27108 191.913449299958 "2017-01-14" 2017.036986 "BD2" "Chittagong" "Bangladesh" "ctxB1" "BD2.031" "PLE1" "ICE-TET" "VC_0490-interrupted  ΔVC_0491-VC_0498" "partial"
"29791_3_300" 7019 3445 0 TRUE 103.94233 1733 103.94233 132.34620280017 "2014-09-16" 2014.708219 "BD2" "Chittagong" "Bangladesh" "ctxB1" "BD2.023" "PLE1" "ICE-TET" "VC_0490-interrupted  ΔVC_0495-VC_0498" "yes"
"29791_3_301" 7124 3571 0.3863 TRUE 104.52862 1844 104.33547 140.823080186678 "2015-04-18" 2015.294521 "BD2" "Barisal" "Bangladesh" "ctxB1" "BD2.026" "PLE1" "ICE-TET" "VC_0490-interrupted  ΔVC_0491-VC_0498" "yes"
"29791_3_302" 7819 4327 0.01156 TRUE 106.94504 2600 106.93926 198.557488332626 "2017-09-17" 2017.710959 "BD2" "Dhaka" "Bangladesh" "ctxB1" "BD2.031" "PLE1" "ICE-TET" "VC_0490-interrupted  ΔVC_0491-VC_0498" "partial"
"29791_3_303" 7821 4328 0 TRUE 106.99984 2601 106.99984 198.63385659737 "2017-10-07" 2017.765753 "BD2" "Khulna" "Bangladesh" "ctxB1" "BD2.031" "PLE1" "ICE-TET" "VC_0490-interrupted  ΔVC_0491-VC_0498" "partial"
"29791_3_304" 7075 3519 0 TRUE 104.72589 1793 104.72589 136.928298684769 "2015-06-29" 2015.491781 "BD2" "Chittagong" "Bangladesh" "ctxB1" "BD2.025" "PLE1" "ICE-TET" "VC_0490-interrupted  ΔVC_0495-VC_0498" "yes"
"29791_3_305" 8070 4591 0.02378 TRUE 107.48204 2864 107.47015 218.718710224862 "2018-04-01" 2018.247945 "BD2" "Dhaka" "Bangladesh" "ctxB1" "BD2.032" "None" "ICE-TET" "VC_0490-interrupted  ΔVC_0491-VC_0498" "fragmented"
"29791_3_306" 8113 4639 0.00133 TRUE 107.17244 2912 107.171775 222.384386932541 "2017-12-09" 2017.938356 "BD2" "Khulna" "Bangladesh" "ctxB1" "BD2.032" "None" "None" "VC_0490-interrupted  ΔVC_0491-VC_0498" "partial"
"29791_3_307" 7818 4325 0 TRUE 107.06559 2598 107.06559 198.40475180314 "2017-10-31" 2017.831507 "BD2" "Dhaka" "Bangladesh" "ctxB1" "BD2.031" "PLE1" "ICE-TET" "VC_0490-interrupted  ΔVC_0491-VC_0498" "partial"
"29791_3_308" 7137 3587 0 TRUE 103.95327 1860 103.95327 142.044972422571 "2014-09-20" 2014.719178 "BD2" "Chittagong" "Bangladesh" "ctxB1" "BD2.026" "PLE1" "ICE-TET" "VC_0490-interrupted VC_0491-ins  ΔVC_0495-VC_0498" "yes"
"29791_3_309" 6691 2965 0 TRUE 107.65466 4661 107.65466 355.952481968604 "2018-06-03" 2018.420548 "sBD1" "Dhaka" "Bangladesh" "ctxB7" "sBD1.070" "None" "ICE-GEN" "ΔVC_0495-VC_0512" "yes"
"29791_3_31" 7362 3825 0 TRUE 106.53958 2098 106.53958 160.220619431481 "2017-04-22" 2017.305479 "BD2" "Chittagong" "Bangladesh" "ctxB1" "BD2.029" "None" "ICE-TET" "VC_0490-interrupted  ΔVC_0491-VC_0498" "partial"
"29791_3_310" 8054 4574 0.0046 TRUE 106.98615 2847 106.98385 217.420449724226 "2017-10-02" 2017.752055 "BD2" "Dhaka" "Bangladesh" "ctxB1" "BD2.032" "None" "ICE-TET" "VC_0490-interrupted  ΔVC_0491-VC_0498" "partial"
"29791_3_311" 7927 4442 0.00404 TRUE 106.93135 2715 106.92933 207.339838778108 "2017-09-12" 2017.69726 "BD2" "Dhaka" "Bangladesh" "ctxB1" "BD2.032" "None" "ICE-TET" "VC_0490-interrupted  ΔVC_0491-VC_0498" "fragmented"
"29791_3_312" 6995 3421 0.00548 TRUE 103.78616 1694 103.78342 129.36784047518 "2014-07-21" 2014.552055 "BD2" "Chittagong" "Bangladesh" "ctxB1" "BD2.022" "PLE1" "ICE-TET" "VC_0490-interrupted  ΔVC_0495-VC_0498" "fragmented"
"29791_3_313" 7244 3698 0 TRUE 104.58892 1971 104.58892 150.521849809079 "2015-05-10" 2015.354795 "BD2" "Rajshahi" "Bangladesh" "ctxB1" "BD2.026" "PLE1" "ICE-TET" "VC_0490-interrupted  ΔVC_0491-VC_0498" "yes"
"29791_3_314" 7764 4270 0 TRUE 107.04368 2543 107.04368 194.204497242257 "2017-10-23" 2017.809589 "BD2" "Dhaka" "Bangladesh" "ctxB1" "BD2.031" "PLE1" "ICE-TET" "VC_0490-interrupted  ΔVC_0491-VC_0498" "partial"
"29791_3_315" 7293 3754 0 TRUE 105.83655 2027 105.83655 154.798472634705 "2016-08-08" 2016.602459 "BD2" "Dhaka" "Bangladesh" "ctxB1" "BD2.028" "PLE1" "ICE-TET" "VC_0490-interrupted  ΔVC_0491-VC_0498" "partial"
"29791_3_316" 7305 3766 0.02926 TRUE 105.85294 2039 105.83831 155.714891811625 "2016-08-14" 2016.618852 "BD2" "Chittagong" "Bangladesh" "ctxB1" "BD2.028" "PLE1" "ICE-TET" "VC_0490-interrupted  ΔVC_0491-VC_0498" "partial"
"29791_3_317" 7907 4420 0 TRUE 106.93136 2693 106.93136 205.659736953755 "2017-09-12" 2017.69726 "BD2" "Barisal" "Bangladesh" "ctxB1" "BD2.032" "None" "ICE-TET" "VC_0490-interrupted  ΔVC_0491-VC_0498" "fragmented"
"29791_3_318" 7658 4150 0.05598 TRUE 106.96424 2423 106.93625 185.040305473059 "2017-09-24" 2017.730137 "BD2" "Khulna" "Bangladesh" "ctxB1" "BD2.031" "PLE1" "ICE-TET" "VC_0490-interrupted  ΔVC_0491-VC_0498" "partial"
"29791_3_319" 8055 4575 0 TRUE 107.01081 2848 107.01081 217.496817988969 "2017-10-11" 2017.776712 "BD2" "Dhaka" "Bangladesh" "ctxB1" "BD2.032" "None" "ICE-TET" "VC_0490-interrupted  ΔVC_0491-VC_0498" "partial"
"29791_3_32" 7066 3507 0 TRUE 104.2848 1780 104.2848 135.935511243106 "2015-01-19" 2015.050685 "BD2" "Chittagong" "Bangladesh" "ctxB1" "BD2.025" "None" "ICE-TET" "VC_0490-interrupted  ΔVC_0495-VC_0498" "yes"
"29791_3_320" 7112 3561 6.36997 TRUE 103.74506 1834 100.560075 140.059397539245 "2014-07-06" 2014.510959 "BD2" "Chittagong" "Bangladesh" "ctxB1" "BD2.024" "PLE1" "ICE-TET" "VC_0490-interrupted VC_0491-ins  ΔVC_0495-VC_0498" "yes"
"29791_3_321" 7405 3875 0.00822 TRUE 107.58342 2148 107.57931 164.039032668647 "2018-05-08" 2018.349315 "BD2" "Chittagong" "Bangladesh" "ctxB1" "BD2.029" "None" "ICE-TET" "VC_0490-interrupted  ΔVC_0491-VC_0498" "partial"
"29791_3_322" 7961 4479 1.18449 TRUE 106.64094 2752 106.048695 210.16546457361 "2017-05-29" 2017.406849 "BD2" "Dhaka" "Bangladesh" "ctxB1" "BD2.032" "None" "ICE-TET" "VC_0490-interrupted  ΔVC_0491-VC_0498" "partial"
"29791_3_323" 8027 4547 0.00274 TRUE 106.64094 2820 106.63957 215.358506576156 "2017-05-29" 2017.406849 "BD2" "Khulna" "Bangladesh" "ctxB1" "BD2.032" "None" "ICE-TET" "VC_0490-interrupted  ΔVC_0491-VC_0498" "partial"
"29791_3_324" 7281 3741 0.03292 TRUE 105.83383 2014 105.81737 153.805685193042 "2016-08-07" 2016.599727 "BD2" "Chittagong" "Bangladesh" "ctxB1" "BD2.028" "PLE1" "ICE-TET" "VC_0490-interrupted  ΔVC_0491-VC_0498" "partial"
"29791_3_325" 7065 3506 0.0072 TRUE 104.26288 1779 104.25928 135.859142978362 "2015-01-11" 2015.028767 "BD2" "Chittagong" "Bangladesh" "ctxB1" "BD2.025" "None" "ICE-TET" "VC_0490-interrupted  ΔVC_0495-VC_0498" "yes"
"29791_3_326" 7441 3918 0.0588 TRUE 106.75327 2191 106.72387 167.322868052609 "2017-07-09" 2017.519178 "BD2" "Khulna" "Bangladesh" "ctxB1" "BD2.029" "PLE1" "ICE-TET" "VC_0490-interrupted  ΔVC_0491-VC_0498" "partial"
"29791_3_327" 7926 4441 0.51361 TRUE 106.96971 2714 106.712905 207.263470513364 "2017-09-26" 2017.735616 "BD2" "Khulna" "Bangladesh" "ctxB1" "BD2.032" "None" "ICE-TET" "VC_0490-interrupted  ΔVC_0491-VC_0498" "fragmented"
"29791_3_328" 7323 3784 0 TRUE 105.82561 2057 105.82561 157.089520577005 "2016-08-04" 2016.59153 "BD2" "Chittagong" "Bangladesh" "ctxB1" "BD2.028" "PLE1" "ICE-TET" "VC_0490-interrupted  ΔVC_0491-VC_0498" "partial"
"29791_3_329" 7001 3428 0.10411 TRUE 103.94233 1701 103.890275 129.902418328384 "2014-09-16" 2014.708219 "BD2" "Chittagong" "Bangladesh" "ctxB1" "BD2.022" "PLE1" "ICE-TET" "VC_0490-interrupted  ΔVC_0495-VC_0498" "fragmented"
"29791_3_33" 8148 4676 0 TRUE 107.40258 2949 107.40258 225.210012728044 "2018-03-03" 2018.168493 "BD2" "Sylhet" "Bangladesh" "ctxB1" "BD2.032" "None" "None" "VC_0490-interrupted  ΔVC_0491-VC_0498" "partial"
"29791_3_330" 7596 4076 0 TRUE 106.96423 2349 106.96423 179.389053882053 "2017-09-24" 2017.730137 "BD2" "Dhaka" "Bangladesh" "ctxB1" "BD2.031" "PLE1" "ICE-TET" "VC_0490-interrupted  ΔVC_0491-VC_0498" "partial"
"29791_3_331" 7916 4430 0.17494 TRUE 107.06288 2703 106.97541 206.423419601188 "2017-10-30" 2017.828767 "BD2" "Dhaka" "Bangladesh" "ctxB1" "BD2.032" "None" "ICE-TET" "VC_0490-interrupted  ΔVC_0491-VC_0498" "partial"
"29791_3_332" 7282 3742 0.02092 TRUE 105.85022 2015 105.83976 153.882053457785 "2016-08-13" 2016.61612 "BD2" "Chittagong" "Bangladesh" "ctxB1" "BD2.028" "PLE1" "ICE-TET" "VC_0490-interrupted  ΔVC_0491-VC_0498" "partial"
"29791_3_333" 7073 3517 0.65438 TRUE 104.70672 1790 104.37953 136.699193890539 "2015-06-22" 2015.472603 "BD2" "Chittagong" "Bangladesh" "ctxB1" "BD2.025" "None" "ICE-TET" "VC_0490-interrupted  ΔVC_0495-VC_0498" "yes"
"29791_3_334" 8094 4620 0.02652 TRUE 107.46835 2893 107.45509 220.933389902418 "2018-03-27" 2018.234247 "BD2" "Dhaka" "Bangladesh" "ctxB1" "BD2.032" "None" "None" "VC_0490-interrupted  ΔVC_0491-VC_0498" "fragmented"
"29791_3_335" 7758 4263 0.57609 TRUE 107.02176 2536 106.733715 193.669919389054 "2017-10-15" 2017.787671 "BD2" "Khulna" "Bangladesh" "ctxB1" "BD2.031" "PLE1" "ICE-TET" "VC_0490-interrupted  ΔVC_0491-VC_0498" "partial"
"29791_3_336" 7962 4480 0.61196 TRUE 106.10157 2753 105.79559 210.241832838354 "2016-11-13" 2016.867486 "BD2" "Khulna" "Bangladesh" "ctxB1" "BD2.032" "PLE1" "ICE-TET" "VC_0490-interrupted  ΔVC_0491-VC_0498" "partial"
"29791_3_337" 7300 3762 0.53473 TRUE 105.83382 2035 105.566455 155.409418752652 "2016-08-07" 2016.599727 "BD2" "Chittagong" "Bangladesh" "ctxB1" "BD2.028" "PLE1" "ICE-TET" "VC_0490-interrupted  ΔVC_0491-VC_0498" "partial"
"29791_3_338" 7375 3837 0 TRUE 107.06834 2110 107.06834 161.1370386084 "2017-11-01" 2017.834247 "BD2" "Dhaka" "Bangladesh" "ctxB1" "BD2.029" "None" "ICE-TET" "VC_0490-interrupted  ΔVC_0491-VC_0498" "fragmented"
"29791_3_339" 7802 4309 0.00242 TRUE 106.92587 2582 106.92466 197.182859567246 "2017-09-10" 2017.691781 "BD2" "Dhaka" "Bangladesh" "ctxB1" "BD2.031" "PLE1" "ICE-TET" "VC_0490-interrupted  ΔVC_0491-VC_0498" "partial"
"29791_3_34" 7739 4234 0 TRUE 106.24367 2507 106.24367 191.455239711498 "2017-01-04" 2017.009589 "BD2" "Chittagong" "Bangladesh" "ctxB1" "BD2.031" "PLE1" "ICE-TET" "VC_0490-interrupted  ΔVC_0491-VC_0498" "partial"
"29791_3_340" 7837 4344 0 TRUE 105.83657 2617 105.83657 199.855748833263 "2016-08-08" 2016.602459 "BD2" "Khulna" "Bangladesh" "ctxB1" "BD2.031" "PLE1" "ICE-TET" "VC_0490-interrupted  ΔVC_0491-VC_0498" "partial"
"29791_3_341" 7196 3649 0 TRUE 104.72588 1922 104.72588 146.779804836657 "2015-06-29" 2015.491781 "BD2" "Chittagong" "Bangladesh" "ctxB1" "BD2.026" "PLE1" "ICE-TET" "VC_0490-interrupted VC_0491-ins  ΔVC_0495-VC_0498" "yes"
"29791_3_342" 7745 4248 0.22368 TRUE 107.12587 2521 107.01403 192.524395417904 "2017-11-22" 2017.891781 "BD2" "Chittagong" "Bangladesh" "ctxB1" "BD2.031" "PLE1" "ICE-TET" "VC_0490-interrupted  ΔVC_0491-VC_0498" "partial"
"29791_3_343" 7825 4332 0 TRUE 107.04915 2605 107.04915 198.939329656343 "2017-10-25" 2017.815068 "BD2" "Dhaka" "Bangladesh" "ctxB1" "BD2.031" "PLE1" "ICE-TET" "VC_0490-interrupted  ΔVC_0491-VC_0498" "partial"
"29791_3_344" 7373 3836 0.03121 TRUE 107.04094 2109 107.025335 161.060670343657 "2017-10-22" 2017.806849 "BD2" "Dhaka" "Bangladesh" "ctxB1" "BD2.029" "None" "ICE-TET" "VC_0490-interrupted  ΔVC_0491-VC_0498" "partial"
"29791_3_345" 7299 3761 0.53199 TRUE 105.83108 2034 105.565085 155.333050487908 "2016-08-06" 2016.596995 "BD2" "Chittagong" "Bangladesh" "ctxB1" "BD2.028" "PLE1" "ICE-TET" "VC_0490-interrupted  ΔVC_0491-VC_0498" "fragmented"
"29791_3_346" 7368 3830 0.04932 TRUE 107.09575 2103 107.07109 160.602460755197 "2017-11-11" 2017.861644 "BD2" "Chittagong" "Bangladesh" "ctxB1" "BD2.029" "None" "ICE-TET" "VC_0490-interrupted  ΔVC_0491-VC_0498" "fragmented"
"29791_3_347" 7443 3920 0.04384 TRUE 106.79711 2193 106.77519 167.475604582096 "2017-07-25" 2017.563014 "BD2" "Khulna" "Bangladesh" "ctxB1" "BD2.029" "PLE1" "ICE-TET" "VC_0490-interrupted  ΔVC_0491-VC_0498" "partial"
"29791_3_348" 8053 4572 0 TRUE 107.04094 2845 107.04094 217.267713194739 "2017-10-22" 2017.806849 "BD2" "Dhaka" "Bangladesh" "ctxB1" "BD2.032" "None" "ICE-TET" "VC_0490-interrupted  ΔVC_0491-VC_0498" "partial"
"29791_3_349" 7012 3437 0.01918 TRUE 104.1122 1725 104.10261 131.735256682223 "2014-11-17" 2014.878082 "BD2" "Chittagong" "Bangladesh" "ctxB1" "BD2.023" "PLE1" "ICE-TET" "VC_0490-interrupted  ΔVC_0495-VC_0498" "yes"
"29791_3_35" 7554 4034 0 TRUE 106.20814 2307 106.20814 176.181586762834 "2016-12-22" 2016.974044 "BD2" "Chittagong" "Bangladesh" "ctxB1" "BD2.029" "PLE1" "ICE-TET" "VC_0490-interrupted  ΔVC_0491-VC_0498" "partial"
"29791_3_350" 7222 3676 0.50184 TRUE 104.01083 1949 103.75991 148.841747984726 "2014-10-11" 2014.776712 "BD2" "Barisal" "Bangladesh" "ctxB1" "BD2.026" "PLE1" "ICE-TET" "VC_0490-interrupted  ΔVC_0491-VC_0498" "yes"
"29791_3_351" 7660 4153 0 TRUE 106.96698 2426 106.96698 185.269410267289 "2017-09-25" 2017.732877 "BD2" "Khulna" "Bangladesh" "ctxB1" "BD2.031" "PLE1" "ICE-TET" "VC_0490-interrupted  ΔVC_0491-VC_0498" "partial"
"29791_3_352" 7939 4456 0 TRUE 106.97245 2729 106.97245 208.408994484514 "2017-09-27" 2017.738356 "BD2" "Dhaka" "Bangladesh" "ctxB1" "BD2.032" "None" "ICE-TET" "VC_0490-interrupted  ΔVC_0491-VC_0498" "partial"
"29791_3_353" 7280 3740 0.50249 TRUE 105.85022 2013 105.598975 153.729316928299 "2016-08-13" 2016.61612 "BD2" "Chittagong" "Bangladesh" "ctxB1" "BD2.028" "PLE1" "ICE-TET" "VC_0490-interrupted  ΔVC_0491-VC_0498" "partial"
"29791_3_354" 8056 4577 0 TRUE 107.04369 2850 107.04369 217.649554518456 "2017-10-23" 2017.809589 "BD2" "Sylhet" "Bangladesh" "ctxB1" "BD2.032" "None" "ICE-TET" "VC_0490-interrupted  ΔVC_0491-VC_0498" "fragmented"
"29791_3_355" 7722 4216 0.47671 TRUE 106.98616 2489 106.747805 190.080610946118 "2017-10-02" 2017.752055 "BD2" "Dhaka" "Bangladesh" "ctxB1" "BD2.031" "PLE1" "ICE-TET" "VC_0490-interrupted  ΔVC_0491-VC_0498" "partial"
"29791_3_356" 7801 4308 0 TRUE 106.86559 2581 106.86559 197.106491302503 "2017-08-19" 2017.631507 "BD2" "Dhaka" "Bangladesh" "ctxB1" "BD2.031" "PLE1" "ICE-TET" "VC_0490-interrupted  ΔVC_0491-VC_0498" "fragmented"
"29791_3_357" 7084 3529 0 TRUE 104.01905 1802 104.01905 137.615613067459 "2014-10-14" 2014.784932 "BD2" "Chittagong" "Bangladesh" "ctxB1" "BD2.025" "PLE1" "ICE-TET" "VC_0490-interrupted  ΔVC_0495-VC_0498" "yes"
"29791_3_358" 7001 3427 0 TRUE 103.83822 1700 103.83822 129.82605006364 "2014-08-09" 2014.60411 "BD2" "Chittagong" "Bangladesh" "ctxB1" "BD2.022" "PLE1" "ICE-TET" "VC_0490-interrupted  ΔVC_0495-VC_0498" "fragmented"
"29791_3_359" 7813 4320 0.00564 TRUE 106.95327 2593 106.95045 198.022910479423 "2017-09-20" 2017.719178 "BD2" "Dhaka" "Bangladesh" "ctxB1" "BD2.031" "PLE1" "ICE-TET" "VC_0490-interrupted  ΔVC_0491-VC_0498" "fragmented"
"29791_3_36" 7062 3502 0.87675 TRUE 104.10672 1775 103.668345 135.553669919389 "2014-11-15" 2014.872603 "BD2" "Chittagong" "Bangladesh" "ctxB1" "BD2.025" "None" "ICE-TET" "VC_0490-interrupted  ΔVC_0495-VC_0498" "yes"
"29791_3_361" 6655 2929 0 TRUE 107.6437 4625 107.6437 353.203224437845 "2018-05-30" 2018.409589 "sBD1" "Sylhet" "Bangladesh" "ctxB7" "sBD1.070" "None" "ICE-GEN" "ΔVC_0495-VC_0512" "yes"
"29791_3_362" 6728 3002 0.00822 TRUE 107.65465 4698 107.65054 358.778107764107 "2018-06-03" 2018.420548 "sBD1" "Dhaka" "Bangladesh" "ctxB7" "sBD1.070" "None" "ICE-GEN" "ΔVC_0495-VC_0512" "yes"
"29791_3_363" 8030 4548 0 TRUE 106.62723 2821 106.62723 215.434874840899 "2017-05-24" 2017.393151 "BD2" "Dhaka" "Bangladesh" "ctxB1" "BD2.032" "None" "ICE-TET" "VC_0490-interrupted  ΔVC_0491-VC_0498" "partial"
"29791_3_364" 7095 3541 0.09589 TRUE 104.64372 1814 104.595775 138.532032244378 "2015-05-30" 2015.409589 "BD2" "Barisal" "Bangladesh" "ctxB1" "BD2.025" "PLE1" "ICE-TET" "VC_0490-interrupted  ΔVC_0495-VC_0498" "yes"
"29791_3_365" 7396 3862 0.00548 TRUE 107.48753 2135 107.48479 163.046245226983 "2018-04-03" 2018.253425 "BD2" "Chittagong" "Bangladesh" "ctxB1" "BD2.029" "None" "ICE-TET" "VC_0490-interrupted  ΔVC_0491-VC_0498" "partial"
"29791_3_366" 7227 3680 0.0137 TRUE 104.53412 1953 104.52727 149.1472210437 "2015-04-20" 2015.3 "BD2" "Rangpur" "Bangladesh" "ctxB1" "BD2.026" "PLE1" "ICE-TET" "VC_0490-interrupted  ΔVC_0491-VC_0498" "yes"
"29791_3_367" 7791 4298 0 TRUE 107.16423 2571 107.16423 196.34280865507 "2017-12-06" 2017.930137 "BD2" "Dhaka" "Bangladesh" "ctxB1" "BD2.031" "PLE1" "ICE-TET" "VC_0490-interrupted  ΔVC_0491-VC_0498" "fragmented"
"29791_3_368" 7187 3639 0 TRUE 104.64369 1912 104.64369 146.016122189224 "2015-05-30" 2015.409589 "BD2" "Barisal" "Bangladesh" "ctxB1" "BD2.026" "PLE1" "None" "VC_0490-interrupted VC_0491-ins  ΔVC_0495-VC_0498" "yes"
"29791_3_37" 7273 3733 0.02051 TRUE 105.87209 2006 105.861835 153.194739075095 "2016-08-21" 2016.637978 "BD2" "Chittagong" "Bangladesh" "ctxB1" "BD2.028" "PLE1" "ICE-TET" "VC_0490-interrupted  ΔVC_0491-VC_0498" "partial"
"29791_3_370" 7133 3582 0 TRUE 103.78889 1855 103.78889 141.663131098854 "2014-07-22" 2014.554795 "BD2" "Chittagong" "Bangladesh" "ctxB1" "BD2.026" "PLE1" "ICE-TET" "VC_0490-interrupted VC_0491-ins  ΔVC_0495-VC_0498" "yes"
"29791_3_371" 7439 3915 0 TRUE 106.75054 2188 106.75054 167.093763258379 "2017-07-08" 2017.516438 "BD2" "Khulna" "Bangladesh" "ctxB1" "BD2.029" "PLE1" "ICE-TET" "VC_0490-interrupted  ΔVC_0491-VC_0498" "fragmented"
"29791_3_372" 7302 3764 0.02732 TRUE 105.8584 2037 105.84474 155.562155282138 "2016-08-16" 2016.624317 "BD2" "Chittagong" "Bangladesh" "ctxB1" "BD2.028" "PLE1" "ICE-TET" "VC_0490-interrupted  ΔVC_0491-VC_0498" "partial"
"29791_3_373" 7392 3859 0 TRUE 107.40259 2132 107.40259 162.817140432753 "2018-03-03" 2018.168493 "BD2" "Chittagong" "Bangladesh" "ctxB1" "BD2.029" "None" "ICE-TET" "VC_0490-interrupted  ΔVC_0491-VC_0498" "partial"
"29791_3_374" 7192 3644 0.02926 TRUE 104.66287 1917 104.64824 146.39796351294 "2015-06-06" 2015.428767 "BD2" "Khulna" "Bangladesh" "ctxB1" "BD2.026" "PLE1" "None" "VC_0490-interrupted VC_0491-ins  ΔVC_0495-VC_0498" "yes"
"29791_3_375" 7657 4149 0.08708 TRUE 106.96698 2422 106.92344 184.963937208316 "2017-09-25" 2017.732877 "BD2" "Khulna" "Bangladesh" "ctxB1" "BD2.031" "PLE1" "ICE-TET" "VC_0490-interrupted  ΔVC_0491-VC_0498" "partial"
"29791_3_376" 7193 3645 0 TRUE 104.66287 1918 104.66287 146.474331777683 "2015-06-06" 2015.428767 "BD2" "Barisal" "Bangladesh" "ctxB1" "BD2.026" "PLE1" "None" "VC_0490-interrupted VC_0491-ins  ΔVC_0495-VC_0498" "yes"
"29791_3_377" 7388 3854 0 TRUE 107.39163 2127 107.39163 162.435299109037 "2018-02-27" 2018.157534 "BD2" "Chittagong" "Bangladesh" "ctxB1" "BD2.029" "None" "ICE-TET" "VC_0490-interrupted  ΔVC_0491-VC_0498" "fragmented"
"29791_3_378" 7063 3503 0.23243 TRUE 103.8848 1776 103.768585 135.630038184132 "2014-08-26" 2014.650685 "BD2" "Chittagong" "Bangladesh" "ctxB1" "BD2.025" "None" "ICE-TET" "VC_0490-interrupted  ΔVC_0495-VC_0498" "yes"
"29791_3_379" 7826 4333 0 TRUE 107.08751 2606 107.08751 199.015697921086 "2017-11-08" 2017.853425 "BD2" "Dhaka" "Bangladesh" "ctxB1" "BD2.031" "PLE1" "ICE-TET" "VC_0490-interrupted  ΔVC_0491-VC_0498" "fragmented"
"29791_3_38" 8135 4663 0 TRUE 107.57792 2936 107.57792 224.217225286381 "2018-05-06" 2018.343836 "BD2" "Sylhet" "Bangladesh" "ctxB1" "BD2.032" "None" "None" "VC_0490-interrupted  ΔVC_0491-VC_0498" "fragmented"
"29791_3_380" 7677 4170 0.05478 TRUE 106.04421 2443 106.01682 186.567670767925 "2016-10-23" 2016.810109 "BD2" "Chittagong" "Bangladesh" "ctxB1" "BD2.031" "PLE1" "ICE-TET" "VC_0490-interrupted  ΔVC_0491-VC_0498" "partial"
"29791_3_381" 7879 4387 0.89539 TRUE 106.94507 2660 106.497375 203.139584217225 "2017-09-17" 2017.710959 "BD2" "Chittagong" "Bangladesh" "ctxB1" "BD2.031" "None" "ICE-TET" "VC_0490-interrupted  ΔVC_0491-VC_0498" "fragmented"
"29791_3_382" 8102 4629 0 TRUE 107.60533 2902 107.60533 221.620704285108 "2018-05-16" 2018.371233 "BD2" "Khulna" "Bangladesh" "ctxB1" "BD2.032" "None" "None" "VC_0490-interrupted  ΔVC_0491-VC_0498" "partial"
"29791_3_383" 7929 4445 0.08455 TRUE 106.81629 2718 106.774015 207.568943572338 "2017-08-01" 2017.582192 "BD2" "Dhaka" "Bangladesh" "ctxB1" "BD2.032" "None" "ICE-TET" "VC_0490-interrupted  ΔVC_0491-VC_0498" "fragmented"
"29791_3_384" 7329 3791 0 TRUE 106.04419 2064 106.04419 157.624098430208 "2016-10-23" 2016.810109 "BD2" "Chittagong" "Bangladesh" "ctxB1" "BD2.028" "PLE1" "ICE-TET" "VC_0490-interrupted  ΔVC_0491-VC_0498" "partial"
"29791_3_39" 7952 4469 0 TRUE 106.75054 2742 106.75054 209.401781926177 "2017-07-08" 2017.516438 "BD2" "Chittagong" "Bangladesh" "ctxB1" "BD2.032" "None" "ICE-TET" "VC_0490-interrupted  ΔVC_0491-VC_0498" "fragmented"
"29791_3_4" 7239 3693 0 TRUE 104.47111 1966 104.47111 150.140008485363 "2015-03-28" 2015.236986 "BD2" "Chittagong" "Bangladesh" "ctxB1" "BD2.026" "PLE1" "ICE-TET" "VC_0490-interrupted  ΔVC_0491-VC_0498" "yes"
"29791_3_40" 7452 3930 0.70235 TRUE 106.19448 2203 105.843305 168.239287229529 "2016-12-17" 2016.960383 "BD2" "Chittagong" "Bangladesh" "ctxB1" "BD2.029" "PLE1" "ICE-TET" "VC_0490-interrupted  ΔVC_0491-VC_0498" "partial"
"29791_3_41" 7340 3802 0 TRUE 105.89392 2075 105.89392 158.464149342384 "2016-08-29" 2016.659836 "BD2" "Chittagong" "Bangladesh" "ctxB1" "BD2.028" "PLE1" "ICE-TET" "VC_0490-interrupted  ΔVC_0491-VC_0498" "fragmented"
"29791_3_42" 6557 2804 0.09863 TRUE 107.72039 4500 107.671075 343.65719134493 "2018-06-27" 2018.486301 "sBD1" "Sylhet" "Bangladesh" "ctxB7" "sBD1.070" "None" "ICE-GEN" "ΔVC_0495-VC_0512" "yes"
"29791_3_43" 7945 4462 0.50253 TRUE 106.68479 2735 106.433525 208.867204072974 "2017-06-14" 2017.450685 "BD2" "Chittagong" "Bangladesh" "ctxB1" "BD2.032" "None" "ICE-TET" "VC_0490-interrupted  ΔVC_0491-VC_0498" "fragmented"
"29791_3_44" 7481 3960 0 TRUE 106.69575 2233 106.69575 170.530335171829 "2017-06-18" 2017.461644 "BD2" "Chittagong" "Bangladesh" "ctxB1" "BD2.029" "PLE1" "ICE-TET" "VC_0490-interrupted  ΔVC_0491-VC_0498" "partial"
"29791_3_45" 7093 3537 0 TRUE 104.4766 1810 104.4766 138.226559185405 "2015-03-30" 2015.242466 "BD2" "Chittagong" "Bangladesh" "ctxB1" "BD2.025" "PLE1" "ICE-TET" "VC_0490-interrupted  ΔVC_0495-VC_0498" "yes"
"29791_3_46" 8143 4671 0 TRUE 107.39162 2944 107.39162 224.828171404328 "2018-02-27" 2018.157534 "BD2" "Sylhet" "Bangladesh" "ctxB1" "BD2.032" "None" "None" "VC_0490-interrupted  ΔVC_0491-VC_0498" "fragmented"
"29791_3_47" 7323 3783 0 TRUE 105.82561 2056 105.82561 157.013152312261 "2016-08-04" 2016.59153 "BD2" "Rajshahi" "Bangladesh" "ctxB1" "BD2.028" "PLE1" "ICE-TET" "VC_0490-interrupted  ΔVC_0491-VC_0498" "partial"
"29791_3_48" 7356 3818 0.02104 TRUE 106.67382 2091 106.6633 159.686041578277 "2017-06-10" 2017.439726 "BD2" "Chittagong" "Bangladesh" "ctxB1" "BD2.029" "PLE1" "ICE-TET" "VC_0490-interrupted  ΔVC_0491-VC_0498" "fragmented"
"29791_3_49" 7326 3787 0 TRUE 105.88845 2060 105.88845 157.318625371235 "2016-08-27" 2016.654372 "BD2" "Chittagong" "Bangladesh" "ctxB1" "BD2.028" "PLE1" "ICE-TET" "VC_0490-interrupted  ΔVC_0491-VC_0498" "partial"
"29791_3_5" 7061 3501 0.0274 TRUE 103.76973 1774 103.75603 135.477301654646 "2014-07-15" 2014.535616 "BD2" "Chittagong" "Bangladesh" "ctxB1" "BD2.025" "PLE1" "ICE-TET" "VC_0490-interrupted  ΔVC_0495-VC_0498" "yes"
"29791_3_50" 8135 4662 0.00548 TRUE 107.5834 2935 107.58066 224.140857021638 "2018-05-08" 2018.349315 "BD2" "Sylhet" "Bangladesh" "ctxB1" "BD2.032" "None" "None" "VC_0490-interrupted  ΔVC_0491-VC_0498" "partial"
"29791_3_51" 7263 3719 0 TRUE 106.04147 1992 106.04147 152.125583368689 "2016-10-22" 2016.807377 "BD2" "Chittagong" "Bangladesh" "ctxB1" "BD2.028" "PLE1" "ICE-TET" "VC_0490-interrupted  ΔVC_0491-VC_0498" "partial"
"29791_3_52" 7734 4229 0.01284 TRUE 106.22726 2502 106.22084 191.073398387781 "2016-12-29" 2016.993169 "BD2" "Chittagong" "Bangladesh" "ctxB1" "BD2.031" "PLE1" "ICE-TET" "VC_0490-interrupted  ΔVC_0491-VC_0498" "partial"
"29791_3_53" 7025 3454 0.28614 TRUE 104.79987 1717 104.6568 131.124310564277 "2015-07-26" 2015.565753 "BD2" "Chittagong" "Bangladesh" "ctxB1" "BD2.023" "PLE1" "ICE-TET" "VC_0490-interrupted  ΔVC_0495-VC_0498" "yes"
"29791_3_54" 7397 3864 0.02926 TRUE 107.46835 2137 107.45372 163.19898175647 "2018-03-27" 2018.234247 "BD2" "Chittagong" "Bangladesh" "ctxB1" "BD2.029" "None" "ICE-TET" "VC_0490-interrupted  ΔVC_0491-VC_0498" "partial"
"29791_3_55" 8040 4561 0.15964 TRUE 106.58341 2834 106.50359 216.427662282563 "2017-05-08" 2017.349315 "BD2" "Chittagong" "Bangladesh" "ctxB1" "BD2.032" "None" "ICE-TET" "VC_0490-interrupted  ΔVC_0491-VC_0498" "partial"
"29791_3_56" 7887 4398 0 TRUE 106.33136 2671 106.33136 203.979635129402 "2017-02-05" 2017.09726 "BD2" "Chittagong" "Bangladesh" "ctxB1" "BD2.032" "PLE1" "ICE-TET" "VC_0490-interrupted  ΔVC_0491-VC_0498" "partial"
"29791_3_57" 7235 3689 0 TRUE 104.39439 1962 104.39439 149.834535426389 "2015-02-28" 2015.160274 "BD2" "Chittagong" "Bangladesh" "ctxB1" "BD2.026" "PLE1" "ICE-TET" "VC_0490-interrupted  ΔVC_0491-VC_0498" "yes"
"29791_3_58" 6651 2924 0 TRUE 107.62453 4620 107.62453 352.821383114128 "2018-05-23" 2018.390411 "sBD1" "Sylhet" "Bangladesh" "ctxB7" "sBD1.070" "None" "ICE-GEN" "ΔVC_0495-VC_0512" "yes"
"29791_3_59" 7857 4365 0 TRUE 106.73685 2638 106.73685 201.459482392872 "2017-07-03" 2017.50274 "BD2" "Chittagong" "Bangladesh" "ctxB1" "BD2.031" "PLE1" "ICE-TET" "VC_0490-interrupted  ΔVC_0491-VC_0498" "partial"
"29791_3_6" 8039 4560 0.1831 TRUE 106.57793 2833 106.48638 216.351294017819 "2017-05-06" 2017.343836 "BD2" "Chittagong" "Bangladesh" "ctxB1" "BD2.032" "None" "ICE-TET" "VC_0490-interrupted  ΔVC_0491-VC_0498" "fragmented"
"29791_3_60" 7718 4212 0.00186 TRUE 106.26286 2485 106.26193 189.775137887145 "2017-01-11" 2017.028767 "BD2" "Chittagong" "Bangladesh" "ctxB1" "BD2.031" "PLE1" "ICE-TET" "VC_0490-interrupted  ΔVC_0491-VC_0498" "partial"
"29791_3_61" 7083 3527 0 TRUE 104.1122 1800 104.1122 137.462876537972 "2014-11-17" 2014.878082 "BD2" "Chittagong" "Bangladesh" "ctxB1" "BD2.025" "None" "ICE-TET" "VC_0490-interrupted  ΔVC_0495-VC_0498" "yes"
"29791_3_62" 6692 2966 0 TRUE 107.47109 4662 107.47109 356.028850233347 "2018-03-28" 2018.236986 "sBD1" "Sylhet" "Bangladesh" "ctxB7" "sBD1.070" "None" "ICE-GEN" "ΔVC_0495-VC_0512" "yes"
"29791_3_63" 7956 4473 0 TRUE 106.69301 2746 106.69301 209.707254985151 "2017-06-17" 2017.458904 "BD2" "Chittagong" "Bangladesh" "ctxB1" "BD2.032" "None" "ICE-TET" "VC_0490-interrupted  ΔVC_0491-VC_0498" "partial"
"29791_3_64" 8003 4522 0 TRUE 106.67382 2795 106.67382 213.449299957573 "2017-06-10" 2017.439726 "BD2" "Chittagong" "Bangladesh" "ctxB1" "BD2.032" "None" "ICE-TET" "VC_0490-interrupted  ΔVC_0491-VC_0498" "fragmented"
"29791_3_65" 7588 4069 0.50262 TRUE 104.83546 2342 104.58415 178.85447602885 "2015-08-08" 2015.60137 "BD2" "Chittagong" "Bangladesh" "ctxB1" "BD2.031" "PLE1" "ICE-TET" "VC_0490-interrupted  ΔVC_0491-VC_0498" "partial"
"29791_3_66" 6633 2908 0.8704 TRUE 107.4711 4604 107.0359 351.599490878235 "2018-03-28" 2018.236986 "sBD1" "Sylhet" "Bangladesh" "ctxB7" "sBD1.070" "None" "ICE-GEN" "ΔVC_0495-VC_0512" "yes"
"29791_3_67" 7956 4474 0.00274 TRUE 106.69575 2747 106.69438 209.783623249894 "2017-06-18" 2017.461644 "BD2" "Chittagong" "Bangladesh" "ctxB1" "BD2.032" "None" "ICE-TET" "VC_0490-interrupted  ΔVC_0491-VC_0498" "partial"
"29791_3_68" 8012 4531 0.00548 TRUE 106.4519 2804 106.44916 214.136614340263 "2017-03-21" 2017.217808 "BD2" "Chittagong" "Bangladesh" "ctxB1" "BD2.032" "None" "ICE-TET" "VC_0490-interrupted  ΔVC_0491-VC_0498" "partial"
"29791_3_69" 7277 3737 0 TRUE 105.85022 2010 105.85022 153.500212134069 "2016-08-13" 2016.61612 "BD2" "Chittagong" "Bangladesh" "ctxB1" "BD2.028" "PLE1" "ICE-TET" "VC_0490-interrupted  ΔVC_0491-VC_0498" "partial"
"29791_3_7" 7599 4080 0 TRUE 107.08478 2353 107.08478 179.694526941027 "2017-11-07" 2017.850685 "BD2" "Dhaka" "Bangladesh" "ctxB1" "BD2.031" "PLE1" "ICE-TET" "VC_0490-interrupted  ΔVC_0491-VC_0498" "fragmented"
"29791_3_70" 7392 3860 0.02192 TRUE 107.42451 2133 107.41355 162.893508697497 "2018-03-11" 2018.190411 "BD2" "Chittagong" "Bangladesh" "ctxB1" "BD2.029" "None" "ICE-TET" "VC_0490-interrupted  ΔVC_0491-VC_0498" "partial"
"29791_3_71" 8063 4582 0.0137 TRUE 107.32862 2855 107.32177 218.031395842172 "2018-02-04" 2018.094521 "BD2" "Khulna" "Bangladesh" "ctxB1" "BD2.032" "None" "ICE-TET" "VC_0490-interrupted  ΔVC_0491-VC_0498" "fragmented"
"29791_3_72" 7557 4037 0 TRUE 106.30396 2310 106.30396 176.410691557064 "2017-01-26" 2017.069863 "BD2" "Chittagong" "Bangladesh" "ctxB1" "BD2.029" "PLE1" "ICE-TET" "VC_0490-interrupted  ΔVC_0491-VC_0498" "partial"
"29791_3_73" 7215 3667 0.22975 TRUE 104.9889 1940 104.874025 148.154433602036 "2015-10-03" 2015.754795 "BD2" "Chittagong" "Bangladesh" "ctxB1" "BD2.026" "PLE1" "ICE-TET" "VC_0490-interrupted  ΔVC_0491-VC_0498" "yes"
"29791_3_74" 7400 3870 0.11374 TRUE 107.42451 2143 107.36764 163.65719134493 "2018-03-11" 2018.190411 "BD2" "Chittagong" "Bangladesh" "ctxB1" "BD2.029" "None" "ICE-TET" "VC_0490-interrupted  ΔVC_0491-VC_0498" "fragmented"
"29791_3_75" 7632 4119 0 TRUE 106.10704 2392 106.10704 182.672889266016 "2016-11-15" 2016.872951 "BD2" "Chittagong" "Bangladesh" "ctxB1" "BD2.031" "PLE1" "ICE-TET" "VC_0490-interrupted  ΔVC_0491-VC_0498" "partial"
"29791_3_76" 7461 3939 0.36329 TRUE 107.01903 2212 106.837385 168.926601612219 "2017-10-14" 2017.784932 "BD2" "Sylhet" "Bangladesh" "ctxB1" "BD2.029" "PLE1" "ICE-TET" "VC_0490-interrupted  ΔVC_0491-VC_0498" "partial"
"29791_3_77" 7076 3521 0.4329 TRUE 104.26014 1794 104.04369 137.004666949512 "2015-01-10" 2015.026027 "BD2" "Chittagong" "Bangladesh" "ctxB1" "BD2.025" "PLE1" "ICE-TET" "VC_0490-interrupted  ΔVC_0495-VC_0498" "yes"
"29791_3_78" 7385 3850 0.02652 TRUE 107.42725 2123 107.41399 162.129826050064 "2018-03-12" 2018.193151 "BD2" "Sylhet" "Bangladesh" "ctxB1" "BD2.029" "None" "ICE-TET" "VC_0490-interrupted  ΔVC_0491-VC_0498" "partial"
"29791_3_79" 8046 4567 0 TRUE 106.59711 2840 106.59711 216.885871871022 "2017-05-13" 2017.363014 "BD2" "Chittagong" "Bangladesh" "ctxB1" "BD2.032" "None" "ICE-TET" "VC_0490-interrupted  ΔVC_0491-VC_0498" "partial"
"29791_3_8" 7274 3735 0 TRUE 105.88028 2008 105.88028 153.347475604582 "2016-08-24" 2016.646175 "BD2" "Chittagong" "Bangladesh" "ctxB1" "BD2.028" "PLE1" "ICE-TET" "VC_0490-interrupted  ΔVC_0491-VC_0498" "partial"
"29791_3_80" 7185 3636 0.2274 TRUE 105.10671 1909 104.99301 145.787017394994 "2015-11-15" 2015.872603 "BD2" "Sylhet" "Bangladesh" "ctxB1" "BD2.026" "PLE1" "ICE-TET" "VC_0490-interrupted VC_0491-ins  ΔVC_0495-VC_0498" "yes"
"29791_3_81" 7064 3505 0.12493 TRUE 104.15055 1778 104.088085 135.782774713619 "2014-12-01" 2014.916438 "BD2" "Chittagong" "Bangladesh" "ctxB1" "BD2.025" "None" "ICE-TET" "VC_0490-interrupted  ΔVC_0495-VC_0498" "yes"
"29791_3_82" 6652 2926 0 TRUE 107.65741 4622 107.65741 352.974119643615 "2018-06-04" 2018.423288 "sBD1" "Sylhet" "Bangladesh" "ctxB7" "sBD1.070" "None" "ICE-GEN" "ΔVC_0495-VC_0512" "yes"
"29791_3_83" 7880 4388 0.02926 TRUE 106.04421 2661 106.02958 203.215952481969 "2016-10-23" 2016.810109 "BD2" "Chittagong" "Bangladesh" "ctxB1" "BD2.031" "None" "ICE-TET" "VC_0490-interrupted  ΔVC_0491-VC_0498" "partial"
"29791_3_84" 7918 4432 0.07611 TRUE 107.02178 2705 106.983725 206.576156130675 "2017-10-15" 2017.787671 "BD2" "Dhaka" "Bangladesh" "ctxB1" "BD2.032" "None" "ICE-TET" "VC_0490-interrupted  ΔVC_0491-VC_0498" "partial"
"29791_3_85" 7020 3446 0.98233 TRUE 104.13137 1709 103.640205 130.51336444633 "2014-11-24" 2014.89726 "BD2" "Chittagong" "Bangladesh" "ctxB1" "BD2.023" "PLE1" "ICE-TET" "VC_0490-interrupted  ΔVC_0495-VC_0498" "yes"
"29791_3_86" 8134 4660 0 TRUE 107.60258 2933 107.60258 223.988120492151 "2018-05-15" 2018.368493 "BD2" "Sylhet" "Bangladesh" "ctxB1" "BD2.032" "None" "None" "VC_0490-interrupted  ΔVC_0491-VC_0498" "partial"
"29791_3_87" 7955 4472 0.00172 TRUE 106.66561 2745 106.66475 209.630886720407 "2017-06-07" 2017.431507 "BD2" "Chittagong" "Bangladesh" "ctxB1" "BD2.032" "None" "ICE-TET" "VC_0490-interrupted  ΔVC_0491-VC_0498" "partial"
"29791_3_88" 7554 4035 0.01366 TRUE 106.2218 2308 106.21497 176.257955027577 "2016-12-27" 2016.987705 "BD2" "Chittagong" "Bangladesh" "ctxB1" "BD2.029" "PLE1" "ICE-TET" "VC_0490-interrupted  ΔVC_0491-VC_0498" "partial"
"29791_3_89" 7675 4168 0.09847 TRUE 106.03055 2441 105.981315 186.414934238439 "2016-10-18" 2016.796448 "BD2" "Chittagong" "Bangladesh" "ctxB1" "BD2.031" "PLE1" "ICE-TET" "VC_0490-interrupted  ΔVC_0491-VC_0498" "fragmented"
"29791_3_9" 7046 3483 0 TRUE 103.94234 1756 103.94234 134.102672889266 "2014-09-16" 2014.708219 "BD2" "Sylhet" "Bangladesh" "ctxB1" "BD2.025" "PLE1" "ICE-TET" "VC_0490-interrupted  ΔVC_0495-VC_0498" "yes"
"29791_3_91" 7775 4281 0 TRUE 107.02449 2554 107.02449 195.044548154434 "2017-10-16" 2017.790411 "BD2" "Dhaka" "Bangladesh" "ctxB1" "BD2.031" "PLE1" "ICE-TET" "VC_0490-interrupted  ΔVC_0491-VC_0498" "partial"
"29791_3_92" 7914 4428 0.19202 TRUE 107.02178 2701 106.92577 206.270683071701 "2017-10-15" 2017.787671 "BD2" "Dhaka" "Bangladesh" "ctxB1" "BD2.032" "None" "ICE-TET" "VC_0490-interrupted  ΔVC_0491-VC_0498" "partial"
"29791_3_93" 7924 4437 0 TRUE 106.46835 2710 106.46835 206.957997454391 "2017-03-27" 2017.234247 "BD2" "Barisal" "Bangladesh" "ctxB1" "BD2.032" "None" "ICE-TET" "VC_0490-interrupted  ΔVC_0491-VC_0498" "fragmented"
"29791_3_94" 7297 3759 0.50255 TRUE 105.76552 2032 105.514245 155.180313958422 "2016-07-13" 2016.531421 "BD2" "Chittagong" "Bangladesh" "ctxB1" "BD2.028" "PLE1" "ICE-TET" "VC_0490-interrupted  ΔVC_0491-VC_0498" "partial"
"29791_3_95" 7329 3790 0.00546 TRUE 106.04965 2063 106.04692 157.547730165465 "2016-10-25" 2016.815574 "BD2" "Sylhet" "Bangladesh" "ctxB1" "BD2.028" "PLE1" "ICE-TET" "VC_0490-interrupted  ΔVC_0491-VC_0498" "partial"
"29791_3_96" 7158 3610 0 TRUE 104.58069 1883 104.58069 143.801442511667 "2015-05-07" 2015.346575 "BD2" "Dhaka" "Bangladesh" "ctxB1" "BD2.026" "None" "ICE-TET" "VC_0490-interrupted VC_0491-ins  ΔVC_0495-VC_0498" "yes"
"29791_3_97" 7838 4345 0 TRUE 105.95406 2618 105.95406 199.932117098006 "2016-09-20" 2016.719945 "BD2" "Dhaka" "Bangladesh" "ctxB1" "BD2.031" "PLE1" "ICE-TET" "VC_0490-interrupted  ΔVC_0491-VC_0498" "partial"
"29791_3_98" 7271 3732 0 TRUE 105.72181 2005 105.72181 153.118370810352 "2016-06-27" 2016.487705 "BD2" "Chittagong" "Bangladesh" "ctxB1" "BD2.028" "PLE1" "ICE-TET" "VC_0490-interrupted  ΔVC_0491-VC_0498" "partial"
"29791_3_99" 7623 4110 0.24694 TRUE 106.10158 2383 105.97811 181.985574883326 "2016-11-13" 2016.867486 "BD2" "Sylhet" "Bangladesh" "ctxB1" "BD2.031" "PLE1" "ICE-TET" "VC_0490-interrupted  ΔVC_0491-VC_0498" "partial"
"29878_2_1" 7141 3591 2.6011 TRUE 104.52862 1864 103.22807 142.350445481544 "2015-04-18" 2015.294521 "BD2" "Rajshahi" "Bangladesh" "ctxB1" "BD2.026" "None" "ICE-TET" "VC_0490-interrupted VC_0491-ins  ΔVC_0495-VC_0498" "yes"
"29878_2_101" 7793 4301 0 TRUE 106.47381 2574 106.47381 196.5719134493 "2017-03-29" 2017.239726 "BD2" "Barisal" "Bangladesh" "ctxB1" "BD2.031" "PLE1" "ICE-TET" "VC_0490-interrupted  ΔVC_0491-VC_0498" "partial"
"29878_2_102" 7257 3711 0.7495 TRUE 106.07972 1984 105.70497 151.514637250742 "2016-11-05" 2016.845628 "BD2" "Chittagong" "Bangladesh" "ctxB1" "BD2.028" "PLE1" "ICE-TET" "VC_0490-interrupted  ΔVC_0491-VC_0498" "partial"
"29878_2_105" 6430 2645 0.51474 TRUE 106.76151 4341 106.50414 331.514637250742 "2017-07-12" 2017.527397 "sBD1" "Rajshahi" "Bangladesh" "ctxB7" "sBD1.064" "None" "ICE-GEN" "ΔVC_0495-VC_0512" "yes"
"29878_2_106" 7447 3925 0.70766 TRUE 106.0688 2198 105.71497 167.857445905812 "2016-11-01" 2016.834699 "BD2" "Chittagong" "Bangladesh" "ctxB1" "BD2.029" "PLE1" "ICE-TET" "VC_0490-interrupted  ΔVC_0491-VC_0498" "partial"
"29878_2_109" 7815 4321 0.00274 TRUE 107.0108 2594 107.00943 198.099278744166 "2017-10-11" 2017.776712 "BD2" "Chittagong" "Bangladesh" "ctxB1" "BD2.031" "PLE1" "ICE-TET" "VC_0490-interrupted  ΔVC_0491-VC_0498" "partial"
"29878_2_113" 7936 4452 0 TRUE 106.81902 2725 106.81902 208.103521425541 "2017-08-02" 2017.584932 "BD2" "Dhaka" "Bangladesh" "ctxB1" "BD2.032" "None" "ICE-TET" "VC_0490-interrupted  ΔVC_0491-VC_0498" "fragmented"
"29878_2_114" 7604 4086 0.14208 TRUE 106.06333 2359 105.99229 180.152736529487 "2016-10-30" 2016.829235 "BD2" "Khulna" "Bangladesh" "ctxB1" "BD2.031" "PLE1" "ICE-TET" "VC_0490-interrupted  ΔVC_0491-VC_0498" "fragmented"
"29878_2_117" 7785 4291 0.00274 TRUE 107.02175 2564 107.02038 195.808230801867 "2017-10-15" 2017.787671 "BD2" "Dhaka" "Bangladesh" "ctxB1" "BD2.031" "PLE1" "ICE-TET" "VC_0490-interrupted  ΔVC_0491-VC_0498" "partial"
"29878_2_118" 7584 4065 0 TRUE 106.51218 2338 106.51218 178.549002969877 "2017-04-12" 2017.278082 "BD2" "Barisal" "Bangladesh" "ctxB1" "BD2.029" "PLE1" "ICE-TET" "VC_0490-interrupted  ΔVC_0491-VC_0498" "partial"
"29878_2_121" 7772 4278 0.0722 TRUE 106.98614 2551 106.95004 194.815443360204 "2017-10-02" 2017.752055 "BD2" "Dhaka" "Bangladesh" "ctxB1" "BD2.031" "PLE1" "ICE-TET" "VC_0490-interrupted  ΔVC_0491-VC_0498" "partial"
"29878_2_122" 7525 4005 0 TRUE 106.05514 2278 106.05514 173.966907085278 "2016-10-27" 2016.821038 "BD2" "Chittagong" "Bangladesh" "ctxB1" "BD2.029" "PLE1" "ICE-TET" "VC_0490-interrupted  ΔVC_0491-VC_0498" "fragmented"
"29878_2_125" 7462 3940 0 TRUE 106.85738 2213 106.85738 169.002969876962 "2017-08-16" 2017.623288 "BD2" "Dhaka" "Bangladesh" "ctxB1" "BD2.029" "PLE1" "ICE-TET" "VC_0490-interrupted  ΔVC_0491-VC_0498" "partial"
"29878_2_126" 7267 3726 0 TRUE 106.07426 1999 106.07426 152.660161221892 "2016-11-03" 2016.840164 "BD2" "Chittagong" "Bangladesh" "ctxB1" "BD2.029" "PLE1" "ICE-TET" "VC_0490-interrupted  ΔVC_0491-VC_0498" "partial"
"29878_2_129" 8129 4655 0 TRUE 107.36422 2928 107.36422 223.606279168434 "2018-02-17" 2018.130137 "BD2" "Khulna" "Bangladesh" "ctxB1" "BD2.032" "None" "None" "VC_0490-interrupted  ΔVC_0491-VC_0498" "partial"
"29878_2_13" 7180 3631 0 TRUE 104.50944 1904 104.50944 145.405176071277 "2015-04-11" 2015.275342 "BD2" "Sylhet" "Bangladesh" "ctxB1" "BD2.026" "PLE1" "ICE-TET" "VC_0490-interrupted VC_0491-ins  ΔVC_0495-VC_0498" "yes"
"29878_2_130" 7242 3696 0 TRUE 104.57248 1969 104.57248 150.369113279593 "2015-05-04" 2015.338356 "BD2" "Sylhet" "Bangladesh" "ctxB1" "BD2.026" "PLE1" "ICE-TET" "VC_0490-interrupted  ΔVC_0491-VC_0498" "yes"
"29878_2_133" 8053 4573 0.00822 TRUE 107.04916 2846 107.04505 217.344081459482 "2017-10-25" 2017.815068 "BD2" "Dhaka" "Bangladesh" "ctxB1" "BD2.032" "None" "ICE-TET" "VC_0490-interrupted  ΔVC_0491-VC_0498" "partial"
"29878_2_134" 8010 4529 0.01008 TRUE 106.39436 2802 106.38932 213.983877810776 "2017-02-28" 2017.160274 "BD2" "Dhaka" "Bangladesh" "ctxB1" "BD2.032" "None" "ICE-TET" "VC_0490-interrupted  ΔVC_0491-VC_0498" "fragmented"
"29878_2_137" 7780 4286 0.0046 TRUE 107.02176 2559 107.01946 195.42638947815 "2017-10-15" 2017.787671 "BD2" "Chittagong" "Bangladesh" "ctxB1" "BD2.031" "PLE1" "ICE-TET" "VC_0490-interrupted  ΔVC_0491-VC_0498" "partial"
"29878_2_138" 7451 3928 0.29426 TRUE 106.44917 2201 106.30204 168.086550700042 "2017-03-20" 2017.215068 "BD2" "Dhaka" "Bangladesh" "ctxB1" "BD2.029" "PLE1" "ICE-TET" "VC_0490-interrupted  ΔVC_0491-VC_0498" "fragmented"
"29878_2_142" 8008 4528 0.12329 TRUE 107.12587 2801 107.064225 213.907509546033 "2017-11-22" 2017.891781 "BD2" "Rajshahi" "Bangladesh" "ctxB1" "BD2.032" "None" "ICE-TET" "VC_0490-interrupted  ΔVC_0491-VC_0498" "partial"
"29878_2_143" 7573 4054 0 TRUE 106.45465 2327 106.45465 177.7089520577 "2017-03-22" 2017.220548 "BD2" "Barisal" "Bangladesh" "ctxB1" "BD2.029" "PLE1" "ICE-TET" "VC_0490-interrupted  ΔVC_0491-VC_0498" "partial"
"29878_2_146" 7462 3941 0 TRUE 106.85738 2214 106.85738 169.079338141706 "2017-08-16" 2017.623288 "BD2" "Dhaka" "Bangladesh" "ctxB1" "BD2.029" "PLE1" "ICE-TET" "VC_0490-interrupted  ΔVC_0491-VC_0498" "fragmented"
"29878_2_147" 7540 4019 0.01287 TRUE 106.04968 2292 106.043245 175.036062791684 "2016-10-25" 2016.815574 "BD2" "Chittagong" "Bangladesh" "ctxB1" "BD2.029" "PLE1" "ICE-TET" "VC_0490-interrupted  ΔVC_0491-VC_0498" "fragmented"
"29878_2_150" 7783 4289 0.06706 TRUE 107.00532 2562 106.97179 195.65549427238 "2017-10-09" 2017.771233 "BD2" "Dhaka" "Bangladesh" "ctxB1" "BD2.031" "PLE1" "ICE-TET" "VC_0490-interrupted  ΔVC_0491-VC_0498" "partial"
"29878_2_151" 7220 3673 0 TRUE 104.66562 1946 104.66562 148.612643190496 "2015-06-07" 2015.431507 "BD2" "Rajshahi" "Bangladesh" "ctxB1" "BD2.026" "PLE1" "ICE-TET" "VC_0490-interrupted  ΔVC_0491-VC_0498" "yes"
"29878_2_154" 7612 4098 0.03279 TRUE 105.85295 2371 105.836555 181.069155706406 "2016-08-14" 2016.618852 "BD2" "Khulna" "Bangladesh" "ctxB1" "BD2.031" "PLE1" "ICE-TET" "VC_0490-interrupted  ΔVC_0491-VC_0498" "partial"
"29878_2_155" 7449 3927 0.65606 TRUE 106.08246 2200 105.75443 168.010182435299 "2016-11-06" 2016.848361 "BD2" "Chittagong" "Bangladesh" "ctxB1" "BD2.029" "PLE1" "ICE-TET" "VC_0490-interrupted  ΔVC_0491-VC_0498" "partial"
"29878_2_158" 7795 4303 0.50262 TRUE 107.02449 2576 106.77318 196.724649978787 "2017-10-16" 2017.790411 "BD2" "Dhaka" "Bangladesh" "ctxB1" "BD2.031" "PLE1" "ICE-TET" "VC_0490-interrupted  ΔVC_0491-VC_0498" "fragmented"
"29878_2_159" 7255 3708 0.01203 TRUE 105.63164 1981 105.625625 151.285532456512 "2016-05-25" 2016.397541 "BD2" "Dhaka" "Bangladesh" "ctxB1" "BD2.028" "PLE1" "ICE-TET" "VC_0490-interrupted  ΔVC_0491-VC_0498" "partial"
"29878_2_162" 6581 2853 0 TRUE 107.35329 4549 107.35329 347.399236317353 "2018-02-13" 2018.119178 "sBD1" "Khulna" "Bangladesh" "ctxB7" "sBD1.070" "None" "ICE-GEN" "ΔVC_0495-VC_0512" "yes"
"29878_2_163" 7018 3443 0.00734 TRUE 103.92041 1731 103.91674 132.193466270683 "2014-09-08" 2014.686301 "BD2" "Sylhet" "Bangladesh" "ctxB1" "BD2.023" "PLE1" "ICE-TET" "VC_0490-interrupted  ΔVC_0495-VC_0498" "yes"
"29878_2_166" 7773 4279 0.05616 TRUE 106.99984 2552 106.97176 194.891811624947 "2017-10-07" 2017.765753 "BD2" "Dhaka" "Bangladesh" "ctxB1" "BD2.031" "PLE1" "ICE-TET" "VC_0490-interrupted  ΔVC_0491-VC_0498" "partial"
"29878_2_167" 7136 3585 0 TRUE 103.88204 1858 103.88204 141.892235893084 "2014-08-25" 2014.647945 "BD2" "Sylhet" "Bangladesh" "ctxB1" "BD2.026" "PLE1" "ICE-TET" "VC_0490-interrupted VC_0491-ins  ΔVC_0495-VC_0498" "yes"
"29878_2_17" 7217 3670 0.00248 TRUE 104.61083 1943 104.60959 148.383538396266 "2015-05-18" 2015.376712 "BD2" "Rajshahi" "Bangladesh" "ctxB1" "BD2.026" "PLE1" "ICE-TET" "VC_0490-interrupted  ΔVC_0491-VC_0498" "yes"
"29878_2_170" 7745 4249 0.10039 TRUE 107.00258 2522 106.952385 192.600763682647 "2017-10-08" 2017.768493 "BD2" "Chittagong" "Bangladesh" "ctxB1" "BD2.031" "PLE1" "ICE-TET" "VC_0490-interrupted  ΔVC_0491-VC_0498" "partial"
"29878_2_171" 7220 3674 0.01644 TRUE 104.68206 1947 104.67384 148.68901145524 "2015-06-13" 2015.447945 "BD2" "Rajshahi" "Bangladesh" "ctxB1" "BD2.026" "PLE1" "ICE-TET" "VC_0490-interrupted  ΔVC_0491-VC_0498" "yes"
"29878_2_174" 7283 3744 0.00273 TRUE 105.86115 2017 105.859785 154.034789987272 "2016-08-17" 2016.627049 "BD2" "Khulna" "Bangladesh" "ctxB1" "BD2.028" "PLE1" "ICE-TET" "VC_0490-interrupted  ΔVC_0491-VC_0498" "partial"
"29878_2_175" 7712 4205 0.00273 TRUE 106.10978 2478 106.108415 189.240560033941 "2016-11-16" 2016.875683 "BD2" "Khulna" "Bangladesh" "ctxB1" "BD2.031" "PLE1" "ICE-TET" "VC_0490-interrupted  ΔVC_0491-VC_0498" "fragmented"
"29878_2_178" 7934 4449 0 TRUE 106.89299 2722 106.89299 207.874416631311 "2017-08-29" 2017.658904 "BD2" "Rajshahi" "Bangladesh" "ctxB1" "BD2.032" "None" "ICE-TET" "VC_0490-interrupted  ΔVC_0491-VC_0498" "partial"
"29878_2_179" 7508 3987 0 TRUE 106.04969 2260 106.04969 172.592278319898 "2016-10-25" 2016.815574 "BD2" "Dhaka" "Bangladesh" "ctxB1" "BD2.029" "PLE1" "ICE-TET" "VC_0490-interrupted  ΔVC_0491-VC_0498" "fragmented"
"29878_2_182" 7827 4335 0.00104 TRUE 107.02997 2608 107.02945 199.168434450573 "2017-10-18" 2017.79589 "BD2" "Dhaka" "Bangladesh" "ctxB1" "BD2.031" "PLE1" "ICE-TET" "VC_0490-interrupted  ΔVC_0491-VC_0498" "partial"
"29878_2_183" 7983 4502 0 TRUE 105.84202 2775 105.84202 211.921934662707 "2016-08-10" 2016.607923 "BD2" "Dhaka" "Bangladesh" "ctxB1" "BD2.032" "PLE1" "ICE-TET" "VC_0490-interrupted  ΔVC_0491-VC_0498" "fragmented"
"29878_2_186" 7714 4208 0.01398 TRUE 106.09339 2481 106.0864 189.469664828171 "2016-11-10" 2016.85929 "BD2" "Chittagong" "Bangladesh" "ctxB1" "BD2.031" "PLE1" "ICE-TET" "VC_0490-interrupted  ΔVC_0491-VC_0498" "partial"
"29878_2_187" 7038 3473 0.50056 TRUE 103.9396 1746 103.68932 133.338990241833 "2014-09-15" 2014.705479 "BD2" "Sylhet" "Bangladesh" "ctxB1" "BD2.025" "PLE1" "ICE-TET" "VC_0490-interrupted  ΔVC_0495-VC_0498" "yes"
"29878_2_190" 7810 4316 0 TRUE 106.93409 2589 106.93409 197.71743742045 "2017-09-13" 2017.7 "BD2" "Dhaka" "Bangladesh" "ctxB1" "BD2.031" "PLE1" "ICE-TET" "VC_0490-interrupted  ΔVC_0491-VC_0498" "partial"
"29878_2_191" 7107 3553 0 TRUE 104.49027 1826 104.49027 139.448451421298 "2015-04-04" 2015.256164 "BD2" "Sylhet" "Bangladesh" "ctxB1" "BD2.024" "PLE1" "ICE-TET" "VC_0490-interrupted VC_0491-ins  ΔVC_0495-VC_0498" "fragmented"
"29878_2_194" 7705 4198 0.00406 TRUE 106.02234 2471 106.02031 188.705982180738 "2016-10-15" 2016.788251 "BD2" "Khulna" "Bangladesh" "ctxB1" "BD2.031" "PLE1" "ICE-TET" "VC_0490-interrupted  ΔVC_0491-VC_0498" "partial"
"29878_2_195" 7710 4202 0 TRUE 106.07426 2475 106.07426 189.011455239711 "2016-11-03" 2016.840164 "BD2" "Khulna" "Bangladesh" "ctxB1" "BD2.031" "PLE1" "ICE-TET" "VC_0490-interrupted  ΔVC_0491-VC_0498" "partial"
"29878_2_198" 7263 3718 0.03005 TRUE 106.07152 1991 106.056495 152.049215103946 "2016-11-02" 2016.837432 "BD2" "Dhaka" "Bangladesh" "ctxB1" "BD2.028" "PLE1" "ICE-TET" "VC_0490-interrupted  ΔVC_0491-VC_0498" "partial"
"29878_2_199" 7343 3805 0.43716 TRUE 106.04967 2078 105.83109 158.693254136614 "2016-10-25" 2016.815574 "BD2" "Dhaka" "Bangladesh" "ctxB1" "BD2.029" "PLE1" "ICE-TET" "VC_0490-interrupted  ΔVC_0491-VC_0498" "partial"
"29878_2_202" 7739 4235 0 TRUE 106.24367 2508 106.24367 191.531607976241 "2017-01-04" 2017.009589 "BD2" "Dhaka" "Bangladesh" "ctxB1" "BD2.031" "PLE1" "ICE-TET" "VC_0490-interrupted  ΔVC_0491-VC_0498" "partial"
"29878_2_203" 7610 4096 0.02186 TRUE 105.79831 2369 105.78738 180.91641917692 "2016-07-25" 2016.564208 "BD2" "Khulna" "Bangladesh" "ctxB1" "BD2.031" "PLE1" "ICE-TET" "VC_0490-interrupted  ΔVC_0491-VC_0498" "partial"
"29878_2_206" 7964 4482 0.90577 TRUE 106.42724 2755 105.974355 210.39456936784 "2017-03-12" 2017.193151 "BD2" "Dhaka" "Bangladesh" "ctxB1" "BD2.032" "None" "ICE-TET" "VC_0490-interrupted  ΔVC_0491-VC_0498" "partial"
"29878_2_207" 7510 3990 0.00273 TRUE 106.08247 2263 106.081105 172.821383114128 "2016-11-06" 2016.848361 "BD2" "Chittagong" "Bangladesh" "ctxB1" "BD2.029" "PLE1" "ICE-TET" "VC_0490-interrupted  ΔVC_0491-VC_0498" "fragmented"
"29878_2_21" 7181 3632 0 TRUE 104.55054 1905 104.55054 145.48154433602 "2015-04-26" 2015.316438 "BD2" "Sylhet" "Bangladesh" "ctxB1" "BD2.026" "PLE1" "ICE-TET" "VC_0490-interrupted VC_0491-ins  ΔVC_0495-VC_0498  ΔVC_0503" "yes"
"29878_2_210" 7674 4166 0.00273 TRUE 105.71907 2439 105.717705 186.262197708952 "2016-06-26" 2016.484973 "BD2" "Dhaka" "Bangladesh" "ctxB1" "BD2.031" "PLE1" "ICE-TET" "VC_0490-interrupted  ΔVC_0491-VC_0498" "partial"
"29878_2_211" 7259 3714 0.50295 TRUE 106.0278 1987 105.776325 151.743742044972 "2016-10-17" 2016.793716 "BD2" "Dhaka" "Bangladesh" "ctxB1" "BD2.028" "PLE1" "ICE-TET" "VC_0490-interrupted  ΔVC_0491-VC_0498" "fragmented"
"29878_2_214" 7968 4485 0 TRUE 106.41354 2758 106.41354 210.62367416207 "2017-03-07" 2017.179452 "BD2" "Chittagong" "Bangladesh" "ctxB1" "BD2.032" "None" "ICE-TET" "VC_0490-interrupted  ΔVC_0491-VC_0498" "partial"
"29878_2_218" 7971 4488 0.34279 TRUE 106.53135 2761 106.359955 210.8527789563 "2017-04-19" 2017.29726 "BD2" "Dhaka" "Bangladesh" "ctxB1" "BD2.032" "None" "ICE-TET" "VC_0490-interrupted  ΔVC_0491-VC_0498" "fragmented"
"29878_2_219" 7256 3710 0 TRUE 105.64804 1983 105.64804 151.438268985999 "2016-05-31" 2016.413934 "BD2" "Dhaka" "Bangladesh" "ctxB1" "BD2.028" "PLE1" "ICE-TET" "VC_0490-interrupted  ΔVC_0491-VC_0498" "partial"
"29878_2_222" 7969 4486 0.08219 TRUE 106.52587 2759 106.484775 210.700042426814 "2017-04-17" 2017.291781 "BD2" "Dhaka" "Bangladesh" "ctxB1" "BD2.032" "None" "ICE-TET" "VC_0490-interrupted  ΔVC_0491-VC_0498" "partial"
"29878_2_223" 7377 3840 0 TRUE 107.11492 2113 107.11492 161.36614340263 "2017-11-18" 2017.880822 "BD2" "Chittagong" "Bangladesh" "None" "BD2.029" "None" "ICE-TET" "VC_0490-interrupted  ΔVC_0491-VC_0498" "fragmented"
"29878_2_226" 7689 4183 0.02874 TRUE 105.76552 2456 105.75115 187.560458209588 "2016-07-13" 2016.531421 "BD2" "Dhaka" "Bangladesh" "ctxB1" "BD2.031" "PLE1" "ICE-TET" "VC_0490-interrupted  ΔVC_0491-VC_0498" "partial"
"29878_2_227" 7343 3806 0 TRUE 105.61251 2079 105.61251 158.769622401358 "2016-05-18" 2016.378415 "BD2" "Dhaka" "Bangladesh" "ctxB1" "BD2.029" "PLE1" "ICE-TET" "VC_0490-interrupted  ΔVC_0491-VC_0498" "fragmented"
"29878_2_231" 7529 4009 0 TRUE 106.0606 2282 106.0606 174.272380144251 "2016-10-29" 2016.826503 "BD2" "Chittagong" "Bangladesh" "ctxB1" "BD2.029" "PLE1" "ICE-TET" "VC_0490-interrupted  ΔVC_0491-VC_0498" "partial"
"29878_2_232" 7262 3717 0 TRUE 105.83655 1990 105.83655 151.972846839202 "2016-08-08" 2016.602459 "BD2" "Sylhet" "Bangladesh" "ctxB1" "BD2.028" "PLE1" "ICE-TET" "VC_0490-interrupted  ΔVC_0491-VC_0498" "partial"
"29878_2_235" 7528 4006 0 TRUE 106.0606 2279 106.0606 174.043275350021 "2016-10-29" 2016.826503 "BD2" "Dhaka" "Bangladesh" "ctxB1" "BD2.029" "PLE1" "ICE-TET" "VC_0490-interrupted  ΔVC_0491-VC_0498" "partial"
"29878_2_236" 7863 4370 0 TRUE 106.6848 2643 106.6848 201.841323716589 "2017-06-14" 2017.450685 "BD2" "Sylhet" "Bangladesh" "ctxB1" "BD2.031" "PLE1" "ICE-TET" "VC_0490-interrupted  ΔVC_0491-VC_0498" "fragmented"
"29878_2_239" 7580 4061 0.01644 TRUE 106.41081 2334 106.40259 178.243529910904 "2017-03-06" 2017.176712 "BD2" "Dhaka" "Bangladesh" "ctxB1" "BD2.029" "PLE1" "ICE-TET" "VC_0490-interrupted  ΔVC_0491-VC_0498" "partial"
"29878_2_240" 7088 3533 0 TRUE 104.13138 1806 104.13138 137.921086126432 "2014-11-24" 2014.89726 "BD2" "Sylhet" "Bangladesh" "ctxB1" "BD2.025" "PLE1" "ICE-TET" "VC_0490-interrupted  ΔVC_0495-VC_0498" "yes"
"29878_2_243" 7544 4024 0 TRUE 106.06607 2297 106.06607 175.417904115401 "2016-10-31" 2016.831967 "BD2" "Chittagong" "Bangladesh" "ctxB1" "BD2.029" "PLE1" "ICE-TET" "VC_0490-interrupted  ΔVC_0491-VC_0498" "fragmented"
"29878_2_244" 7153 3604 0 TRUE 104.14507 1877 104.14507 143.343232923207 "2014-11-29" 2014.910959 "BD2" "Rajshahi" "Bangladesh" "ctxB1" "BD2.026" "None" "ICE-TET" "VC_0490-interrupted VC_0491-ins  ΔVC_0495-VC_0498" "yes"
"29878_2_247" 7563 4043 0 TRUE 106.49027 2316 106.49027 176.868901145524 "2017-04-04" 2017.256164 "BD2" "Barisal" "Bangladesh" "ctxB1" "BD2.029" "PLE1" "ICE-TET" "VC_0490-interrupted  ΔVC_0491-VC_0498" "partial"
"29878_2_248" 7049 3486 0.00274 TRUE 104.05467 1759 104.0533 134.331777683496 "2014-10-27" 2014.820548 "BD2" "Rajshahi" "Bangladesh" "ctxB1" "BD2.025" "PLE1" "ICE-TET" "VC_0490-interrupted  ΔVC_0495-VC_0498" "yes"
"29878_2_25" 7150 3601 0.50076 TRUE 104.4711 1874 104.22072 143.114128128978 "2015-03-28" 2015.236986 "BD2" "Rajshahi" "Bangladesh" "ctxB1" "BD2.026" "None" "ICE-TET" "VC_0490-interrupted VC_0491-ins  ΔVC_0495-VC_0498" "yes"
"29878_2_251" 7735 4230 0 TRUE 106.24368 2503 106.24368 191.149766652524 "2017-01-04" 2017.009589 "BD2" "Khulna" "Bangladesh" "ctxB1" "BD2.031" "PLE1" "ICE-TET" "VC_0490-interrupted  ΔVC_0491-VC_0498" "partial"
"29878_2_252" 7326 3786 0 TRUE 105.88845 2059 105.88845 157.242257106491 "2016-08-27" 2016.654372 "BD2" "Sylhet" "Bangladesh" "ctxB1" "BD2.028" "PLE1" "ICE-TET" "VC_0490-interrupted  ΔVC_0491-VC_0498" "partial"
"29878_2_255" 7703 4197 0 TRUE 106.10158 2470 106.10158 188.629613915995 "2016-11-13" 2016.867486 "BD2" "Dhaka" "Bangladesh" "ctxB1" "BD2.031" "PLE1" "ICE-TET" "VC_0490-interrupted  ΔVC_0491-VC_0498" "partial"
"29878_2_256" 7214 3666 0.26804 TRUE 104.61082 1939 104.4768 148.078065337293 "2015-05-18" 2015.376712 "BD2" "Rajshahi" "Bangladesh" "ctxB1" "BD2.026" "PLE1" "ICE-TET" "VC_0490-interrupted  ΔVC_0491-VC_0498" "yes"
"29878_2_257" 7862 4369 0.00692 TRUE 106.66288 2642 106.65942 201.764955451846 "2017-06-06" 2017.428767 "BD2" "Sylhet" "Bangladesh" "ctxB1" "BD2.031" "PLE1" "ICE-TET" "VC_0490-interrupted  ΔVC_0491-VC_0498" "partial"
"29878_2_260" 7639 4125 0.00273 TRUE 106.03055 2398 106.029185 183.131098854476 "2016-10-18" 2016.796448 "BD2" "Khulna" "Bangladesh" "ctxB1" "BD2.031" "PLE1" "ICE-TET" "VC_0490-interrupted  ΔVC_0491-VC_0498" "partial"
"29878_2_261" 7836 4342 0 TRUE 106.09066 2615 106.09066 199.703012303776 "2016-11-09" 2016.856557 "BD2" "Sylhet" "Bangladesh" "ctxB1" "BD2.031" "PLE1" "ICE-TET" "VC_0490-interrupted  ΔVC_0491-VC_0498" "partial"
"29878_2_264" 8015 4533 0 TRUE 106.43546 2806 106.43546 214.28935086975 "2017-03-15" 2017.20137 "BD2" "Dhaka" "Bangladesh" "ctxB1" "BD2.032" "None" "ICE-TET" "VC_0490-interrupted  ΔVC_0491-VC_0498" "partial"
"29878_2_265" 7867 4376 0.09863 TRUE 106.79987 2649 106.750555 202.299533305049 "2017-07-26" 2017.565753 "BD2" "Sylhet" "Bangladesh" "ctxB1" "BD2.031" "PLE1" "ICE-TET" "VC_0490-interrupted  ΔVC_0491-VC_0498" "partial"
"29878_2_268" 7707 4201 0.00546 TRUE 106.10431 2474 106.10158 188.935086974968 "2016-11-14" 2016.870219 "BD2" "Khulna" "Bangladesh" "ctxB1" "BD2.031" "PLE1" "ICE-TET" "VC_0490-interrupted  ΔVC_0491-VC_0498" "partial"
"29878_2_269" 7190 3642 0 TRUE 104.12862 1915 104.12862 146.245226983454 "2014-11-23" 2014.894521 "BD2" "Rajshahi" "Bangladesh" "ctxB1" "BD2.026" "PLE1" "ICE-TET" "VC_0490-interrupted VC_0491-ins  ΔVC_0495-VC_0498" "yes"
"29878_2_272" 7612 4097 0 TRUE 105.82016 2370 105.82016 180.992787441663 "2016-08-02" 2016.586066 "BD2" "Khulna" "Bangladesh" "ctxB1" "BD2.031" "PLE1" "ICE-TET" "VC_0490-interrupted  ΔVC_0491-VC_0498" "fragmented"
"29878_2_273" 7048 3484 0 TRUE 104.01631 1757 104.01631 134.179041154009 "2014-10-13" 2014.782192 "BD2" "Rajshahi" "Bangladesh" "ctxB1" "BD2.025" "PLE1" "ICE-TET" "VC_0490-interrupted  ΔVC_0495-VC_0498" "yes"
"29878_2_276" 7578 4059 0 TRUE 106.42451 2332 106.42451 178.090793381417 "2017-03-11" 2017.190411 "BD2" "Dhaka" "Bangladesh" "ctxB1" "BD2.029" "PLE1" "ICE-TET" "VC_0490-interrupted  ΔVC_0491-VC_0498" "partial"
"29878_2_277" 7610 4095 0 TRUE 105.77645 2368 105.77645 180.840050912176 "2016-07-17" 2016.54235 "BD2" "Rajshahi" "Bangladesh" "ctxB1" "BD2.031" "PLE1" "ICE-TET" "VC_0490-interrupted  ΔVC_0491-VC_0498" "partial"
"29878_2_280" 7972 4491 0.01233 TRUE 106.41628 2764 106.410115 211.08188375053 "2017-03-08" 2017.182192 "BD2" "Barisal" "Bangladesh" "ctxB1" "BD2.032" "None" "ICE-TET" "VC_0490-interrupted  ΔVC_0491-VC_0498" "partial"
"29878_2_281" 7021 3447 0.04384 TRUE 103.92042 1711 103.8985 130.666100975817 "2014-09-08" 2014.686301 "BD2" "Rajshahi" "Bangladesh" "ctxB1" "BD2.023" "PLE1" "ICE-TET" "VC_0490-interrupted  ΔVC_0495-VC_0498" "yes"
"29878_2_284" 7684 4177 0 TRUE 105.70267 2450 105.70267 187.102248621129 "2016-06-20" 2016.468579 "BD2" "Dhaka" "Bangladesh" "ctxB1" "BD2.031" "PLE1" "ICE-TET" "VC_0490-interrupted  ΔVC_0491-VC_0498" "fragmented"
"29878_2_285" 7053 3490 0 TRUE 104.09302 1763 104.09302 134.637250742469 "2014-11-10" 2014.858904 "BD2" "Rajshahi" "Bangladesh" "ctxB1" "BD2.025" "PLE1" "ICE-TET" "VC_0490-interrupted  ΔVC_0495-VC_0498" "yes"
"29878_2_288" 7721 4215 0.02569 TRUE 106.50671 2488 106.493865 190.004242681375 "2017-04-10" 2017.272603 "BD2" "Dhaka" "Bangladesh" "ctxB1" "BD2.031" "PLE1" "ICE-TET" "VC_0490-interrupted  ΔVC_0491-VC_0498" "partial"
"29878_2_289" 7258 3713 0.50265 TRUE 105.90212 1986 105.650795 151.667373780229 "2016-09-01" 2016.668033 "BD2" "Sylhet" "Bangladesh" "ctxB1" "BD2.028" "PLE1" "ICE-TET" "VC_0490-interrupted  ΔVC_0491-VC_0498" "partial"
"29878_2_29" 7137 3586 0.1589 TRUE 104.11217 1859 104.03272 141.968604157828 "2014-11-17" 2014.878082 "BD2" "Rajshahi" "Bangladesh" "ctxB1" "BD2.026" "PLE1" "ICE-TET" "VC_0490-interrupted VC_0491-ins  ΔVC_0495-VC_0498" "yes"
"29878_2_292" 7118 3566 0.87289 TRUE 103.8793 1839 103.442855 140.441238862961 "2014-08-24" 2014.645205 "BD2" "Rajshahi" "Bangladesh" "ctxB1" "BD2.026" "PLE1" "ICE-TET" "VC_0490-interrupted VC_0491-ins  ΔVC_0495-VC_0498" "yes"
"29878_2_293" 7309 3769 0.01245 TRUE 105.8748 2042 105.868575 155.943996605855 "2016-08-22" 2016.64071 "BD2" "Sylhet" "Bangladesh" "ctxB1" "BD2.028" "PLE1" "ICE-TET" "VC_0490-interrupted  ΔVC_0491-VC_0498" "partial"
"29878_2_296" 7558 4038 0.00271 TRUE 106.35601 2311 106.354655 176.487059821807 "2017-02-14" 2017.121918 "BD2" "Rangpur" "Bangladesh" "ctxB1" "BD2.029" "PLE1" "ICE-TET" "VC_0490-interrupted  ΔVC_0491-VC_0498" "fragmented"
"29878_2_297" 7630 4116 0 TRUE 106.10158 2389 106.10158 182.443784471786 "2016-11-13" 2016.867486 "BD2" "Sylhet" "Bangladesh" "ctxB1" "BD2.031" "PLE1" "ICE-TET" "VC_0490-interrupted  ΔVC_0491-VC_0498" "partial"
"29878_2_300" 7053 3491 0.01644 TRUE 104.10946 1764 104.10124 134.713619007213 "2014-11-16" 2014.875342 "BD2" "Rajshahi" "Bangladesh" "ctxB1" "BD2.025" "PLE1" "ICE-TET" "VC_0490-interrupted  ΔVC_0495-VC_0498" "yes"
"29878_2_301" 7867 4375 0 TRUE 106.70124 2648 106.70124 202.223165040305 "2017-06-20" 2017.467123 "BD2" "Sylhet" "Bangladesh" "ctxB1" "BD2.031" "PLE1" "ICE-TET" "VC_0490-interrupted  ΔVC_0491-VC_0498" "partial"
"29878_2_304" 6995 3419 0 TRUE 103.78068 1692 103.78068 129.215103945694 "2014-07-19" 2014.546575 "BD2" "Rajshahi" "Bangladesh" "ctxB1" "BD2.022" "PLE1" "ICE-TET" "VC_0490-interrupted  ΔVC_0495-VC_0498" "fragmented"
"29878_2_305" 7324 3785 0.00202 TRUE 105.81468 2058 105.81367 157.165888841748 "2016-07-31" 2016.580601 "BD2" "Sylhet" "Bangladesh" "ctxB1" "BD2.028" "PLE1" "ICE-TET" "VC_0490-interrupted  ΔVC_0491-VC_0498" "partial"
"29878_2_308" 7104 3550 0.41918 TRUE 104.09027 1823 103.88068 139.219346627068 "2014-11-09" 2014.856164 "BD2" "Rajshahi" "Bangladesh" "ctxB1" "BD2.024" "PLE1" "ICE-TET" "VC_0490-interrupted VC_0491-ins  ΔVC_0495-VC_0498" "yes"
"29878_2_309" 7311 3772 0.05769 TRUE 105.86934 2045 105.840495 156.173101400085 "2016-08-20" 2016.635246 "BD2" "Sylhet" "Bangladesh" "ctxB1" "BD2.028" "PLE1" "ICE-TET" "VC_0490-interrupted  ΔVC_0491-VC_0498" "fragmented"
"29878_2_313" 7155 3606 0.03303 TRUE 104.55603 1879 104.539515 143.495969452694 "2015-04-28" 2015.321918 "BD2" "Rajshahi" "Bangladesh" "ctxB1" "BD2.026" "None" "ICE-TET" "VC_0490-interrupted VC_0491-ins  ΔVC_0495-VC_0498" "yes"
"29878_2_316" 7154 3605 0 TRUE 104.45192 1878 104.45192 143.419601187951 "2015-03-21" 2015.217808 "BD2" "Rajshahi" "Bangladesh" "ctxB1" "BD2.026" "None" "ICE-TET" "VC_0490-interrupted VC_0491-ins  ΔVC_0495-VC_0498" "yes"
"29878_2_317" 7982 4501 0 TRUE 105.78464 2774 105.78464 211.845566397963 "2016-07-20" 2016.550546 "BD2" "Sylhet" "Bangladesh" "ctxB1" "BD2.032" "PLE1" "ICE-TET" "VC_0490-interrupted  ΔVC_0491-VC_0498" "partial"
"29878_2_320" 7152 3603 0.01276 TRUE 104.12864 1876 104.12226 143.266864658464 "2014-11-23" 2014.894521 "BD2" "Rajshahi" "Bangladesh" "ctxB1" "BD2.026" "None" "ICE-TET" "VC_0490-interrupted VC_0491-ins  ΔVC_0495-VC_0498" "yes"
"29878_2_321" 7865 4372 0 TRUE 106.67384 2645 106.67384 201.994060246076 "2017-06-10" 2017.439726 "BD2" "Sylhet" "Bangladesh" "ctxB1" "BD2.031" "PLE1" "ICE-TET" "VC_0490-interrupted  ΔVC_0491-VC_0498" "partial"
"29878_2_324" 7049 3485 0 TRUE 104.05193 1758 104.05193 134.255409418753 "2014-10-26" 2014.817808 "BD2" "Rajshahi" "Bangladesh" "ctxB1" "BD2.025" "PLE1" "ICE-TET" "VC_0490-interrupted  ΔVC_0495-VC_0498" "yes"
"29878_2_325" 7335 3796 0.0074 TRUE 105.87479 2069 105.87109 158.005939753924 "2016-08-22" 2016.64071 "BD2" "Sylhet" "Bangladesh" "ctxB1" "BD2.028" "PLE1" "ICE-TET" "VC_0490-interrupted  ΔVC_0491-VC_0498" "partial"
"29878_2_328" 7151 3602 0.04117 TRUE 104.12864 1875 104.108055 143.190496393721 "2014-11-23" 2014.894521 "BD2" "Rajshahi" "Bangladesh" "ctxB1" "BD2.026" "None" "ICE-TET" "VC_0490-interrupted VC_0491-ins  ΔVC_0495-VC_0498" "yes"
"29878_2_329" 7131 3580 0 TRUE 103.76149 1853 103.76149 141.510394569368 "2014-07-12" 2014.527397 "BD2" "Sylhet" "Bangladesh" "ctxB1" "BD2.026" "PLE1" "ICE-TET" "VC_0490-interrupted VC_0491-ins  ΔVC_0495-VC_0498" "yes"
"29878_2_33" 7219 3671 0 TRUE 104.68754 1944 104.68754 148.45990666101 "2015-06-15" 2015.453425 "BD2" "Rajshahi" "Bangladesh" "ctxB1" "BD2.026" "PLE1" "ICE-TET" "VC_0490-interrupted  ΔVC_0491-VC_0498" "yes"
"29878_2_332" 6995 3420 0 TRUE 103.78068 1693 103.78068 129.291472210437 "2014-07-19" 2014.546575 "BD2" "Rajshahi" "Bangladesh" "ctxB1" "BD2.022" "PLE1" "ICE-TET" "VC_0490-interrupted  ΔVC_0495-VC_0498" "fragmented"
"29878_2_333" 7630 4117 0.00273 TRUE 106.10431 2390 106.102945 182.520152736529 "2016-11-14" 2016.870219 "BD2" "Sylhet" "Bangladesh" "ctxB1" "BD2.031" "PLE1" "ICE-TET" "VC_0490-interrupted  ΔVC_0491-VC_0498" "partial"
"29878_2_336" 7148 3597 0.01644 TRUE 104.12864 1870 104.12042 142.808655070004 "2014-11-23" 2014.894521 "BD2" "Rajshahi" "Bangladesh" "ctxB1" "BD2.026" "None" "ICE-TET" "VC_0490-interrupted VC_0491-ins  ΔVC_0495-VC_0498" "yes"
"29878_2_337" 7336 3798 0 TRUE 105.89665 2071 105.89665 158.158676283411 "2016-08-30" 2016.662568 "BD2" "Rajshahi" "Bangladesh" "ctxB1" "BD2.028" "PLE1" "ICE-TET" "VC_0490-interrupted  ΔVC_0491-VC_0498" "partial"
"29878_2_340" 7050 3487 0 TRUE 104.01905 1760 104.01905 134.408145948239 "2014-10-14" 2014.784932 "BD2" "Rajshahi" "Bangladesh" "ctxB1" "BD2.025" "PLE1" "ICE-TET" "VC_0490-interrupted  ΔVC_0495-VC_0498" "yes"
"29878_2_341" 7619 4107 1.00565 TRUE 106.24095 2380 105.738125 181.756470089096 "2017-01-03" 2017.006849 "BD2" "Chittagong" "Bangladesh" "ctxB1" "BD2.031" "PLE1" "ICE-TET" "VC_0490-interrupted  ΔVC_0491-VC_0498" "fragmented"
"29878_2_344" 7148 3598 0 TRUE 104.1122 1871 104.1122 142.885023334748 "2014-11-17" 2014.878082 "BD2" "Rajshahi" "Bangladesh" "ctxB1" "BD2.026" "None" "ICE-TET" "VC_0490-interrupted VC_0491-ins  ΔVC_0495-VC_0498" "yes"
"29878_2_345" 7045 3482 0.94629 TRUE 104.01905 1755 103.545905 134.026304624523 "2014-10-14" 2014.784932 "BD2" "Rajshahi" "Bangladesh" "ctxB1" "BD2.025" "PLE1" "ICE-TET" "VC_0490-interrupted  ΔVC_0495-VC_0498" "yes"
"29878_2_346" 7950 4466 0 TRUE 106.67383 2739 106.67383 209.172677131947 "2017-06-10" 2017.439726 "BD2" "Chittagong" "Bangladesh" "ctxB1" "BD2.032" "None" "ICE-TET" "VC_0490-interrupted  ΔVC_0491-VC_0498" "fragmented"
"29878_2_349" 7148 3599 0 TRUE 104.1122 1872 104.1122 142.961391599491 "2014-11-17" 2014.878082 "BD2" "Rajshahi" "Bangladesh" "ctxB1" "BD2.026" "None" "ICE-TET" "VC_0490-interrupted VC_0491-ins  ΔVC_0495-VC_0498" "yes"
"29878_2_350" 7737 4232 0.05495 TRUE 106.24093 2505 106.213455 191.302503182011 "2017-01-03" 2017.006849 "BD2" "Chittagong" "Bangladesh" "ctxB1" "BD2.031" "PLE1" "ICE-TET" "VC_0490-interrupted  ΔVC_0491-VC_0498" "partial"
"29878_2_353" 7091 3536 0 TRUE 104.24646 1809 104.24646 138.150190920662 "2015-01-05" 2015.012329 "BD2" "Sylhet" "Bangladesh" "ctxB1" "BD2.025" "PLE1" "ICE-TET" "VC_0490-interrupted  ΔVC_0495-VC_0498" "yes"
"29878_2_354" 8041 4562 0.12836 TRUE 106.58067 2835 106.51649 216.504030547306 "2017-05-07" 2017.346575 "BD2" "Chittagong" "Bangladesh" "ctxB1" "BD2.032" "None" "ICE-TET" "VC_0490-interrupted  ΔVC_0491-VC_0498" "partial"
"29878_2_357" 7129 3578 0.50067 TRUE 103.87656 1851 103.626225 141.357658039881 "2014-08-23" 2014.642466 "BD2" "Sylhet" "Bangladesh" "ctxB1" "BD2.026" "PLE1" "ICE-TET" "VC_0490-interrupted VC_0491-ins  ΔVC_0495-VC_0498" "yes"
"29878_2_358" 7340 3803 0 TRUE 105.89392 2076 105.89392 158.540517607128 "2016-08-29" 2016.659836 "BD2" "Rajshahi" "Bangladesh" "ctxB1" "BD2.028" "PLE1" "ICE-TET" "VC_0490-interrupted  ΔVC_0491-VC_0498" "fragmented"
"29878_2_361" 7052 3488 0.07671 TRUE 104.20809 1761 104.169735 134.484514212983 "2014-12-22" 2014.973973 "BD2" "Sylhet" "Bangladesh" "ctxB1" "BD2.025" "PLE1" "ICE-TET" "VC_0490-interrupted  ΔVC_0495-VC_0498" "yes"
"29878_2_362" 7310 3770 0 TRUE 105.89119 2043 105.89119 156.020364870598 "2016-08-28" 2016.657104 "BD2" "Rajshahi" "Bangladesh" "ctxB1" "BD2.028" "PLE1" "ICE-TET" "VC_0490-interrupted  ΔVC_0491-VC_0498" "partial"
"29878_2_365" 7058 3496 1.741 TRUE 104.01082 1769 103.14032 135.095460330929 "2014-10-11" 2014.776712 "BD2" "Sylhet" "Bangladesh" "ctxB1" "BD2.025" "PLE1" "ICE-TET" "VC_0490-interrupted  ΔVC_0495-VC_0498" "yes"
"29878_2_366" 7331 3793 0.00546 TRUE 105.80648 2066 105.80375 157.776834959695 "2016-07-28" 2016.572404 "BD2" "Rajshahi" "Bangladesh" "ctxB1" "BD2.028" "PLE1" "ICE-TET" "VC_0490-interrupted  ΔVC_0491-VC_0498" "partial"
"29878_2_369" 7134 3583 0.04232 TRUE 103.86286 1856 103.8417 141.739499363598 "2014-08-18" 2014.628767 "BD2" "Sylhet" "Bangladesh" "ctxB1" "BD2.026" "PLE1" "ICE-TET" "VC_0490-interrupted VC_0491-ins  ΔVC_0495-VC_0498" "yes"
"29878_2_37" 7013 3438 0 TRUE 103.59165 1726 103.59165 131.811624946966 "2014-05-11" 2014.357534 "BD2" "Sylhet" "Bangladesh" "ctxB1" "BD2.023" "PLE1" "ICE-TET" "VC_0490-interrupted  ΔVC_0495-VC_0498" "yes"
"29878_2_370" 7847 4354 0 TRUE 106.16172 2627 106.16172 200.619431480696 "2016-12-05" 2016.927596 "BD2" "Chittagong" "Bangladesh" "ctxB1" "BD2.031" "PLE1" "ICE-TET" "VC_0490-interrupted  ΔVC_0491-VC_0498" "partial"
"29878_2_373" 7204 3655 1.50867 TRUE 104.62999 1928 103.875655 147.238014425117 "2015-05-25" 2015.39589 "BD2" "Rajshahi" "Bangladesh" "ctxB1" "BD2.026" "PLE1" "ICE-TET" "VC_0490-interrupted  ΔVC_0491-VC_0498" "yes"
"29878_2_377" 7135 3584 0.02915 TRUE 103.88204 1857 103.867465 141.815867628341 "2014-08-25" 2014.647945 "BD2" "Sylhet" "Bangladesh" "ctxB1" "BD2.026" "PLE1" "ICE-TET" "VC_0490-interrupted VC_0491-ins  ΔVC_0495-VC_0498" "yes"
"29878_2_378" 8045 4566 0.01556 TRUE 106.58341 2839 106.57563 216.809503606279 "2017-05-08" 2017.349315 "BD2" "Chittagong" "Bangladesh" "ctxB1" "BD2.032" "None" "ICE-TET" "VC_0490-interrupted  ΔVC_0491-VC_0498" "partial"
"29878_2_381" 7145 3594 0.84991 TRUE 104.72041 1867 104.295455 142.579550275774 "2015-06-27" 2015.486301 "BD2" "Rajshahi" "Bangladesh" "ctxB1" "BD2.026" "None" "ICE-TET" "VC_0490-interrupted VC_0491-ins  ΔVC_0495-VC_0498" "yes"
"29878_2_382" 8038 4559 0.31555 TRUE 106.58341 2832 106.425635 216.274925753076 "2017-05-08" 2017.349315 "BD2" "Chittagong" "Bangladesh" "ctxB1" "BD2.032" "None" "ICE-TET" "VC_0490-interrupted  ΔVC_0491-VC_0498" "partial"
"29878_2_41" 7777 4283 0.06077 TRUE 106.99162 2556 106.961235 195.19728468392 "2017-10-04" 2017.757534 "BD2" "Dhaka" "Bangladesh" "ctxB1" "BD2.031" "PLE1" "ICE-TET" "VC_0490-interrupted  ΔVC_0491-VC_0498" "partial"
"29878_2_45" 7804 4310 0 TRUE 106.98614 2583 106.98614 197.25922783199 "2017-10-02" 2017.752055 "BD2" "Dhaka" "Bangladesh" "ctxB1" "BD2.031" "PLE1" "ICE-TET" "VC_0490-interrupted  ΔVC_0491-VC_0498" "fragmented"
"29878_2_49" 7798 4306 0 TRUE 106.64368 2579 106.64368 196.953754773017 "2017-05-30" 2017.409589 "BD2" "Barisal" "Bangladesh" "ctxB1" "BD2.031" "PLE1" "ICE-TET" "VC_0490-interrupted  ΔVC_0491-VC_0498" "partial"
"29878_2_5" 7090 3535 0.00423 TRUE 104.2218 1808 104.219685 138.073822655919 "2014-12-27" 2014.987671 "BD2" "Sylhet" "Bangladesh" "ctxB1" "BD2.025" "None" "ICE-TET" "VC_0490-interrupted  ΔVC_0495-VC_0498" "yes"
"29878_2_54" 7771 4277 0 TRUE 107.02724 2550 107.02724 194.73907509546 "2017-10-17" 2017.793151 "BD2" "Dhaka" "Bangladesh" "ctxB1" "BD2.031" "PLE1" "ICE-TET" "VC_0490-interrupted  ΔVC_0491-VC_0498" "fragmented"
"29878_2_58" 6698 2971 0 TRUE 107.62452 4667 107.62452 356.410691557064 "2018-05-23" 2018.390411 "sBD1" "Khulna" "Bangladesh" "ctxB7" "sBD1.070" "None" "ICE-GEN" "ΔVC_0495-VC_0512" "yes"
"29878_2_62" 7786 4293 0.05115 TRUE 106.99163 2566 106.966055 195.960967331353 "2017-10-04" 2017.757534 "BD2" "Dhaka" "Bangladesh" "ctxB1" "BD2.031" "PLE1" "ICE-TET" "VC_0490-interrupted  ΔVC_0491-VC_0498" "partial"
"29878_2_66" 7788 4296 0 TRUE 107.00807 2569 107.00807 196.190072125583 "2017-10-10" 2017.773973 "BD2" "Dhaka" "Bangladesh" "ctxB1" "BD2.031" "PLE1" "ICE-TET" "VC_0490-interrupted  ΔVC_0491-VC_0498" "partial"
"29878_2_70" 7787 4294 0 TRUE 106.96971 2567 106.96971 196.037335596097 "2017-09-26" 2017.735616 "BD2" "Chittagong" "Bangladesh" "ctxB1" "BD2.031" "PLE1" "ICE-TET" "VC_0490-interrupted  ΔVC_0491-VC_0498" "partial"
"29878_2_74" 7784 4290 0 TRUE 106.96696 2563 106.96696 195.731862537123 "2017-09-25" 2017.732877 "BD2" "Dhaka" "Bangladesh" "ctxB1" "BD2.031" "PLE1" "ICE-TET" "VC_0490-interrupted  ΔVC_0491-VC_0498" "partial"
"29878_2_78" 7778 4284 0.03981 TRUE 106.99985 2557 106.979945 195.273652948664 "2017-10-07" 2017.765753 "BD2" "Dhaka" "Bangladesh" "ctxB1" "BD2.031" "PLE1" "ICE-TET" "VC_0490-interrupted  ΔVC_0491-VC_0498" "fragmented"
"29878_2_82" 7763 4269 0.30049 TRUE 107.0245 2542 106.874255 194.128128977514 "2017-10-16" 2017.790411 "BD2" "Dhaka" "Bangladesh" "ctxB1" "BD2.031" "PLE1" "ICE-TET" "VC_0490-interrupted  ΔVC_0491-VC_0498" "fragmented"
"29878_2_86" 7504 3982 0 TRUE 106.05241 2255 106.05241 172.210436996182 "2016-10-26" 2016.818306 "BD2" "Dhaka" "Bangladesh" "ctxB1" "BD2.029" "PLE1" "ICE-TET" "VC_0490-interrupted  ΔVC_0491-VC_0498" "partial"
"29878_2_89" 7937 4453 0 TRUE 106.86834 2726 106.86834 208.179889690284 "2017-08-20" 2017.634247 "BD2" "Dhaka" "Bangladesh" "ctxB1" "BD2.032" "None" "ICE-TET" "VC_0490-interrupted  ΔVC_0491-VC_0498" "partial"
"29878_2_9" 7019 3444 0.09589 TRUE 104.03822 1732 103.990275 132.269834535426 "2014-10-21" 2014.80411 "BD2" "Sylhet" "Bangladesh" "ctxB1" "BD2.023" "PLE1" "ICE-TET" "VC_0490-interrupted  ΔVC_0495-VC_0498" "yes"
"29878_2_90" 7952 4468 0.06849 TRUE 106.81903 2741 106.784785 209.325413661434 "2017-08-02" 2017.584932 "BD2" "Chittagong" "Bangladesh" "ctxB1" "BD2.032" "None" "ICE-TET" "VC_0490-interrupted  ΔVC_0491-VC_0498" "partial"
"29878_2_93" 7241 3694 0 TRUE 104.53686 1967 104.53686 150.216376750106 "2015-04-21" 2015.30274 "BD2" "Dhaka" "Bangladesh" "ctxB1" "BD2.026" "PLE1" "ICE-TET" "VC_0490-interrupted  ΔVC_0491-VC_0498" "yes"
"29878_2_94" 7632 4120 0.00273 TRUE 106.10977 2393 106.108405 182.749257530759 "2016-11-16" 2016.875683 "BD2" "Chittagong" "Bangladesh" "ctxB1" "BD2.031" "PLE1" "ICE-TET" "VC_0490-interrupted  ΔVC_0491-VC_0498" "fragmented"
"29878_2_97" 7473 3951 0 TRUE 106.42999 2224 106.42999 169.843020789139 "2017-03-13" 2017.19589 "BD2" "Sylhet" "Bangladesh" "ctxB1" "BD2.029" "PLE1" "ICE-TET" "VC_0490-interrupted  ΔVC_0491-VC_0498" "partial"
"29878_2_98" 7638 4123 0.02912 TRUE 106.02782 2396 106.01326 182.978362324989 "2016-10-17" 2016.793716 "BD2" "Khulna" "Bangladesh" "ctxB1" "BD2.031" "PLE1" "ICE-TET" "VC_0490-interrupted  ΔVC_0491-VC_0498" "fragmented"
"29878_3_1" 6717 2991 0.00982 TRUE 107.70947 4687 107.70456 357.93805685193 "2018-06-23" 2018.475342 "sBD1" "Chittagong" "Bangladesh" "ctxB7" "sBD1.070" "None" "ICE-GEN" "ΔVC_0495-VC_0512  ΔVC_0516" "yes"
"29878_3_10" 7388 3855 0 TRUE 107.39163 2128 107.39163 162.51166737378 "2018-02-27" 2018.157534 "BD2" "Chittagong" "Bangladesh" "ctxB1" "BD2.029" "None" "ICE-TET" "VC_0490-interrupted  ΔVC_0491-VC_0498" "fragmented"
"29878_3_100" 7405 3876 0 TRUE 107.5752 2149 107.5752 164.11540093339 "2018-05-05" 2018.341096 "BD2" "Chittagong" "Bangladesh" "ctxB1" "BD2.029" "None" "ICE-TET" "VC_0490-interrupted  ΔVC_0491-VC_0498" "partial"
"29878_3_101" 7022 3450 0.24756 TRUE 103.8848 1714 103.76102 130.895205770047 "2014-08-26" 2014.650685 "BD2" "Chittagong" "Bangladesh" "ctxB1" "BD2.023" "PLE1" "ICE-TET" "VC_0490-interrupted  ΔVC_0495-VC_0498" "yes"
"29878_3_102" 8082 4606 0.0029 TRUE 107.39438 2879 107.39293 219.864234196012 "2018-02-28" 2018.160274 "BD2" "Khulna" "Bangladesh" "ctxB1" "BD2.032" "None" "ICE-TET" "VC_0490-interrupted  ΔVC_0491-VC_0498" "partial"
"29878_3_103" 6626 2900 0 TRUE 107.6163 4596 107.6163 350.988544760289 "2018-05-20" 2018.382192 "sBD1" "Dhaka" "Bangladesh" "ctxB7" "sBD1.070" "None" "ICE-GEN" "ΔVC_0495-VC_0512" "yes"
"29878_3_104" 7175 3626 0.0046 TRUE 104.72039 1899 104.71809 145.02333474756 "2015-06-27" 2015.486301 "BD2" "Chittagong" "Bangladesh" "ctxB1" "BD2.026" "PLE1" "ICE-TET" "VC_0490-interrupted  ΔVC_0491-VC_0498" "yes"
"29878_3_105" 7719 4213 0 TRUE 106.29026 2486 106.29026 189.851506151888 "2017-01-21" 2017.056164 "BD2" "Sylhet" "Bangladesh" "ctxB1" "BD2.031" "PLE1" "ICE-TET" "VC_0490-interrupted  ΔVC_0491-VC_0498" "partial"
"29878_3_106" 6607 2880 0 TRUE 107.72041 4576 107.72041 349.461179465422 "2018-06-27" 2018.486301 "sBD1" "Khulna" "Bangladesh" "ctxB7" "sBD1.070" "None" "ICE-GEN" "ΔVC_0495-VC_0512" "yes"
"29878_3_107" 7248 3702 0.04384 TRUE 104.80262 1975 104.7807 150.827322868053 "2015-07-27" 2015.568493 "BD2" "Khulna" "Bangladesh" "ctxB1" "BD2.026" "PLE1" "ICE-TET" "VC_0490-interrupted  ΔVC_0491-VC_0498" "yes"
"29878_3_108" 7418 3894 0.00548 TRUE 107.62176 2167 107.61902 165.49002969877 "2018-05-22" 2018.387671 "BD2" "Chittagong" "Bangladesh" "ctxB1" "BD2.029" "None" "ICE-TET" "VC_0490-interrupted  ΔVC_0491-VC_0498" "partial"
"29878_3_109" 7207 3659 0 TRUE 104.91766 1932 104.91766 147.54348748409 "2015-09-07" 2015.683562 "BD2" "Chittagong" "Bangladesh" "ctxB1" "BD2.026" "PLE1" "ICE-TET" "VC_0490-interrupted  ΔVC_0491-VC_0498" "yes"
"29878_3_11" 7210 3662 0 TRUE 105.19985 1935 105.19985 147.77259227832 "2015-12-19" 2015.965753 "BD2" "Chittagong" "Bangladesh" "ctxB1" "BD2.026" "PLE1" "ICE-TET" "VC_0490-interrupted  ΔVC_0491-VC_0498" "yes"
"29878_3_110" 6613 2886 0.0274 TRUE 107.48754 4582 107.47384 349.919389053882 "2018-04-03" 2018.253425 "sBD1" "Chittagong" "Bangladesh" "ctxB7" "sBD1.070" "None" "ICE-GEN" "ΔVC_0495-VC_0512" "yes"
"29878_3_112" 7426 3903 0 TRUE 107.60259 2176 107.60259 166.177344081459 "2018-05-15" 2018.368493 "BD2" "Chittagong" "Bangladesh" "ctxB1" "BD2.029" "None" "ICE-TET" "VC_0490-interrupted  ΔVC_0491-VC_0498" "fragmented"
"29878_3_113" 8059 4580 0.00274 TRUE 107.33684 2853 107.33547 217.878659312686 "2018-02-07" 2018.10274 "BD2" "Rajshahi" "Bangladesh" "ctxB1" "BD2.032" "None" "ICE-TET" "VC_0490-interrupted  ΔVC_0491-VC_0498" "partial"
"29878_3_115" 7877 4385 0 TRUE 106.94506 2658 106.94506 202.986847687739 "2017-09-17" 2017.710959 "BD2" "Chittagong" "Bangladesh" "ctxB1" "BD2.031" "None" "ICE-TET" "VC_0490-interrupted  ΔVC_0491-VC_0498" "partial"
"29878_3_116" 7149 3600 0.49404 TRUE 104.13137 1873 103.88435 143.037759864234 "2014-11-24" 2014.89726 "BD2" "Chittagong" "Bangladesh" "ctxB1" "BD2.026" "None" "ICE-TET" "VC_0490-interrupted VC_0491-ins  ΔVC_0495-VC_0498" "yes"
"29878_3_117" 8149 4678 0 TRUE 107.41354 2951 107.41354 225.362749257531 "2018-03-07" 2018.179452 "BD2" "Rajshahi" "Bangladesh" "ctxB1" "BD2.032" "None" "None" "VC_0490-interrupted  ΔVC_0491-VC_0498" "partial"
"29878_3_118" 7755 4259 0.02624 TRUE 107.28752 2532 107.2744 193.364446330081 "2018-01-20" 2018.053425 "BD2" "Khulna" "Bangladesh" "ctxB1" "BD2.031" "PLE1" "ICE-TET" "VC_0490-interrupted  ΔVC_0491-VC_0498" "partial"
"29878_3_119" 7110 3557 0 TRUE 104.49574 1830 104.49574 139.753924480272 "2015-04-06" 2015.261644 "BD2" "Barisal" "Bangladesh" "ctxB1" "BD2.024" "PLE1" "ICE-TET" "VC_0490-interrupted  ΔVC_0491-VC_0498" "yes"
"29878_3_12" 8095 4622 0.03288 TRUE 107.50397 2895 107.48753 221.086126431905 "2018-04-09" 2018.269863 "BD2" "Dhaka" "Bangladesh" "ctxB1" "BD2.032" "None" "None" "VC_0490-interrupted  ΔVC_0491-VC_0498" "fragmented"
"29878_3_120" 7179 3630 0 TRUE 104.30396 1903 104.30396 145.328807806534 "2015-01-26" 2015.069863 "BD2" "Barisal" "Bangladesh" "ctxB1" "BD2.026" "PLE1" "ICE-TET" "VC_0490-interrupted VC_0491-ins  ΔVC_0495-VC_0498" "yes"
"29878_3_121" 6994 3416 0.61504 TRUE 103.89575 1689 103.58823 128.985999151464 "2014-08-30" 2014.661644 "BD2" "Chittagong" "Bangladesh" "ctxB1" "BD2.022" "PLE1" "ICE-TET" "VC_0490-interrupted  ΔVC_0495-VC_0498" "fragmented"
"29878_3_122" 6731 3005 0 TRUE 107.5067 4701 107.5067 359.007212558337 "2018-04-10" 2018.272603 "sBD1" "Khulna" "Bangladesh" "ctxB7" "sBD1.070" "None" "ICE-GEN" "ΔVC_0495-VC_0512" "yes"
"29878_3_123" 7052 3489 0 TRUE 104.13138 1762 104.13138 134.560882477726 "2014-11-24" 2014.89726 "BD2" "Barisal" "Bangladesh" "ctxB1" "BD2.025" "PLE1" "ICE-TET" "VC_0490-interrupted  ΔVC_0495-VC_0498" "yes"
"29878_3_124" 7431 3908 0.0014 TRUE 107.5971 2181 107.5964 166.559185405176 "2018-05-13" 2018.363014 "BD2" "Chittagong" "Bangladesh" "ctxB1" "BD2.029" "None" "ICE-TET" "VC_0490-interrupted  ΔVC_0491-VC_0498" "fragmented"
"29878_3_125" 7210 3663 0 TRUE 105.19985 1936 105.19985 147.848960543063 "2015-12-19" 2015.965753 "BD2" "Chittagong" "Bangladesh" "ctxB1" "BD2.026" "PLE1" "ICE-TET" "VC_0490-interrupted  ΔVC_0491-VC_0498" "yes"
"29878_3_126" 8079 4602 0 TRUE 107.35602 2875 107.35602 219.558761137039 "2018-02-14" 2018.121918 "BD2" "Khulna" "Bangladesh" "ctxB1" "BD2.032" "None" "ICE-TET" "VC_0490-interrupted  ΔVC_0491-VC_0498" "partial"
"29878_3_127" 6625 2898 0 TRUE 107.58342 4594 107.58342 350.835808230802 "2018-05-08" 2018.349315 "sBD1" "Dhaka" "Bangladesh" "ctxB7" "sBD1.070" "None" "ICE-GEN" "ΔVC_0495-VC_0512" "yes"
"29878_3_128" 6998 3424 0 TRUE 103.7889 1697 103.7889 129.59694526941 "2014-07-22" 2014.554795 "BD2" "Chittagong" "Bangladesh" "ctxB1" "BD2.022" "PLE1" "ICE-TET" "VC_0490-interrupted  ΔVC_0495-VC_0498" "fragmented"
"29878_3_129" 7166 3615 0.48268 TRUE 104.68478 1888 104.44344 144.183283835384 "2015-06-14" 2015.450685 "BD2" "Chittagong" "Bangladesh" "ctxB1" "BD2.026" "PLE1" "ICE-TET" "VC_0490-interrupted  ΔVC_0491-VC_0498 VC_0512-ins" "yes"
"29878_3_13" 8168 4701 0.00274 TRUE 107.4848 2974 107.48343 227.119219346627 "2018-04-02" 2018.250685 "BD2" "Barisal" "Bangladesh" "ctxB1" "BD2.032" "None" "None" "VC_0490-interrupted  ΔVC_0491-VC_0498" "fragmented"
"29878_3_130" 6670 2945 0.0274 TRUE 107.63275 4641 107.61905 354.425116673738 "2018-05-26" 2018.39863 "sBD1" "Khulna" "Bangladesh" "ctxB7" "sBD1.070" "None" "ICE-GEN" "ΔVC_0495-VC_0512" "yes"
"29878_3_131" 7081 3525 0 TRUE 104.04919 1798 104.04919 137.310140008485 "2014-10-25" 2014.815068 "BD2" "Chittagong" "Bangladesh" "ctxB1" "BD2.025" "PLE1" "ICE-TET" "VC_0490-interrupted  ΔVC_0495-VC_0498" "yes"
"29878_3_132" 6572 2845 1.54854 TRUE 107.65465 4541 106.88038 346.788290199406 "2018-06-03" 2018.420548 "sBD1" "Dhaka" "Bangladesh" "ctxB7" "sBD1.070" "None" "ICE-GEN" "ΔVC_0495-VC_0512" "yes"
"29878_3_133" 8059 4579 0 TRUE 107.3341 2852 107.3341 217.802291047942 "2018-02-06" 2018.1 "BD2" "Rajshahi" "Bangladesh" "ctxB1" "BD2.032" "None" "ICE-TET" "VC_0490-interrupted  ΔVC_0491-VC_0498" "partial"
"29878_3_134" 6688 2961 0.00274 TRUE 107.6163 4657 107.61493 355.647008909631 "2018-05-20" 2018.382192 "sBD1" "Dhaka" "Bangladesh" "ctxB7" "sBD1.070" "None" "ICE-GEN" "ΔVC_0495-VC_0512" "yes"
"29878_3_135" 7361 3824 0 TRUE 107.0656 2097 107.0656 160.144251166737 "2017-10-31" 2017.831507 "BD2" "Chittagong" "Bangladesh" "ctxB1" "BD2.029" "None" "ICE-TET" "VC_0490-interrupted  ΔVC_0491-VC_0498" "fragmented"
"29878_3_136" 7170 3621 0.04405 TRUE 104.6108 1894 104.588775 144.641493423844 "2015-05-18" 2015.376712 "BD2" "Chittagong" "Bangladesh" "ctxB1" "BD2.026" "PLE1" "ICE-TET" "VC_0490-interrupted  ΔVC_0491-VC_0498" "yes"
"29878_3_137" 7468 3947 0.49511 TRUE 106.67931 2220 106.431755 169.537547730165 "2017-06-12" 2017.445205 "BD2" "Chittagong" "Bangladesh" "ctxB1" "BD2.029" "PLE1" "ICE-TET" "VC_0490-interrupted  ΔVC_0491-VC_0498" "partial"
"29878_3_138" 6671 2946 0.51819 TRUE 107.62452 4642 107.365425 354.501484938481 "2018-05-23" 2018.390411 "sBD1" "Khulna" "Bangladesh" "ctxB7" "sBD1.070" "None" "ICE-GEN" "ΔVC_0495-VC_0512" "yes"
"29878_3_139" 7212 3665 1.5085 TRUE 104.73959 1938 103.98534 148.00169707255 "2015-07-04" 2015.505479 "BD2" "Khulna" "Bangladesh" "ctxB1" "BD2.026" "PLE1" "ICE-TET" "VC_0490-interrupted  ΔVC_0491-VC_0498" "yes"
"29878_3_14" 6649 2922 0.05856 TRUE 107.62453 4618 107.59525 352.668646584641 "2018-05-23" 2018.390411 "sBD1" "Sylhet" "Bangladesh" "ctxB7" "sBD1.070" "None" "ICE-GEN" "ΔVC_0495-VC_0512" "yes"
"29878_3_140" 7815 4322 0 TRUE 107.00806 2595 107.00806 198.17564700891 "2017-10-10" 2017.773973 "BD2" "Rajshahi" "Bangladesh" "ctxB1" "BD2.031" "PLE1" "ICE-TET" "VC_0490-interrupted  ΔVC_0491-VC_0498" "partial"
"29878_3_141" 6577 2849 0.92701 TRUE 107.5478 4545 107.084295 347.093763258379 "2018-04-25" 2018.313699 "sBD1" "Dhaka" "Bangladesh" "ctxB7" "sBD1.070" "None" "ICE-GEN" "ΔVC_0495-VC_0512" "yes"
"29878_3_142" 8078 4601 0 TRUE 107.34506 2874 107.34506 219.482392872295 "2018-02-10" 2018.110959 "BD2" "Rajshahi" "Bangladesh" "ctxB1" "BD2.032" "None" "ICE-TET" "VC_0490-interrupted  ΔVC_0491-VC_0498" "partial"
"29878_3_143" 6659 2933 0 TRUE 107.58069 4629 107.58069 353.508697496818 "2018-05-07" 2018.346575 "sBD1" "Khulna" "Bangladesh" "ctxB7" "sBD1.070" "None" "ICE-GEN" "ΔVC_0495-VC_0512" "yes"
"29878_3_144" 7199 3650 0 TRUE 104.64917 1923 104.64917 146.8561731014 "2015-06-01" 2015.415068 "BD2" "Chittagong" "Bangladesh" "ctxB1" "BD2.026" "PLE1" "ICE-TET" "VC_0490-interrupted  ΔVC_0491-VC_0498" "yes"
"29878_3_145" 7365 3827 0.01644 TRUE 107.19986 2100 107.19164 160.373355960967 "2017-12-19" 2017.965753 "BD2" "Chittagong" "Bangladesh" "ctxB1" "BD2.029" "None" "ICE-TET" "VC_0490-interrupted  ΔVC_0491-VC_0498" "partial"
"29878_3_146" 7021 3448 0 TRUE 103.87658 1712 103.87658 130.74246924056 "2014-08-23" 2014.642466 "BD2" "Chittagong" "Bangladesh" "ctxB1" "BD2.023" "PLE1" "ICE-TET" "VC_0490-interrupted  ΔVC_0495-VC_0498" "yes"
"29878_3_147" 8125 4650 0.00274 TRUE 107.40532 2923 107.40395 223.224437844718 "2018-03-04" 2018.171233 "BD2" "Khulna" "Bangladesh" "ctxB1" "BD2.032" "None" "None" "VC_0490-interrupted  ΔVC_0491-VC_0498" "fragmented"
"29878_3_148" 7174 3625 0.0137 TRUE 104.73957 1898 104.73272 144.946966482817 "2015-07-04" 2015.505479 "BD2" "Chittagong" "Bangladesh" "ctxB1" "BD2.026" "PLE1" "ICE-TET" "VC_0490-interrupted  ΔVC_0491-VC_0498" "yes"
"29878_3_149" 7860 4367 0.00822 TRUE 107.03 2640 107.02589 201.612218922359 "2017-10-18" 2017.79589 "BD2" "Rajshahi" "Bangladesh" "ctxB1" "BD2.031" "PLE1" "ICE-TET" "VC_0490-interrupted  ΔVC_0491-VC_0498" "partial"
"29878_3_15" 7345 3807 1.07045 TRUE 106.74231 2080 106.207085 158.845990666101 "2017-07-05" 2017.508219 "BD2" "Barisal" "Bangladesh" "ctxB1" "BD2.029" "PLE1" "ICE-TET" "VC_0490-interrupted  ΔVC_0491-VC_0498" "partial"
"29878_3_150" 8080 4604 0.01096 TRUE 107.40534 2877 107.39986 219.711497666525 "2018-03-04" 2018.171233 "BD2" "Rajshahi" "Bangladesh" "ctxB1" "BD2.032" "None" "ICE-TET" "VC_0490-interrupted  ΔVC_0491-VC_0498" "partial"
"29878_3_151" 6667 2941 0.09603 TRUE 107.61357 4637 107.565555 354.119643614765 "2018-05-19" 2018.379452 "sBD1" "Khulna" "Bangladesh" "ctxB7" "sBD1.070" "None" "ICE-GEN" "ΔVC_0495-VC_0512" "yes"
"29878_3_152" 7058 3495 1.76292 TRUE 104.03274 1768 103.15128 135.019092066186 "2014-10-19" 2014.79863 "BD2" "Chittagong" "Bangladesh" "ctxB1" "BD2.025" "PLE1" "ICE-TET" "VC_0490-interrupted  ΔVC_0495-VC_0498" "yes"
"29878_3_153" 7877 4384 0 TRUE 106.94506 2657 106.94506 202.910479422995 "2017-09-17" 2017.710959 "BD2" "Chittagong" "Bangladesh" "ctxB1" "BD2.031" "None" "ICE-TET" "VC_0490-interrupted  ΔVC_0491-VC_0498" "partial"
"29878_3_154" 7171 3622 0.54159 TRUE 105.14231 1895 104.871515 144.717861688587 "2015-11-28" 2015.908219 "BD2" "Chittagong" "Bangladesh" "ctxB1" "BD2.026" "PLE1" "ICE-TET" "VC_0490-interrupted  ΔVC_0491-VC_0498" "yes"
"29878_3_155" 6666 2940 0.11751 TRUE 107.60535 4636 107.546595 354.043275350021 "2018-05-16" 2018.371233 "sBD1" "Khulna" "Bangladesh" "ctxB7" "sBD1.070" "None" "ICE-GEN" "ΔVC_0495-VC_0512" "yes"
"29878_3_158" 7026 3456 0.18904 TRUE 104.89302 1719 104.7985 131.277047093763 "2015-08-29" 2015.658904 "BD2" "Chittagong" "Bangladesh" "ctxB1" "BD2.023" "PLE1" "ICE-TET" "VC_0490-interrupted  ΔVC_0495-VC_0498" "yes"
"29878_3_159" 6729 3003 0.00274 TRUE 107.64369 4699 107.64232 358.85447602885 "2018-05-30" 2018.409589 "sBD1" "Dhaka" "Bangladesh" "ctxB7" "sBD1.070" "None" "ICE-GEN" "ΔVC_0495-VC_0512" "yes"
"29878_3_16" 7932 4447 0 TRUE 106.82998 2720 106.82998 207.721680101824 "2017-08-06" 2017.59589 "BD2" "Dhaka" "Bangladesh" "ctxB1" "BD2.032" "None" "ICE-TET" "VC_0490-interrupted  ΔVC_0491-VC_0498" "partial"
"29878_3_160" 7202 3654 0 TRUE 104.93136 1927 104.93136 147.161646160373 "2015-09-12" 2015.69726 "BD2" "Chittagong" "Bangladesh" "ctxB1" "BD2.026" "PLE1" "ICE-TET" "VC_0490-interrupted  ΔVC_0491-VC_0498" "yes"
"29878_3_161" 8174 4706 0 TRUE 107.42177 2979 107.42177 227.501060670344 "2018-03-10" 2018.187671 "BD2" "Dhaka" "Bangladesh" "ctxB1" "BD2.032" "None" "None" "VC_0490-interrupted  ΔVC_0491-VC_0498" "fragmented"
"29878_3_162" 7028 3460 0.05753 TRUE 104.89301 1723 104.864245 131.582520152737 "2015-08-29" 2015.658904 "BD2" "Chittagong" "Bangladesh" "ctxB1" "BD2.023" "PLE1" "ICE-TET" "VC_0490-interrupted  ΔVC_0495-VC_0498" "yes"
"29878_3_163" 8069 4590 0.03029 TRUE 107.46012 2863 107.444975 218.642341960119 "2018-03-24" 2018.226027 "BD2" "Khulna" "Bangladesh" "ctxB1" "BD2.032" "None" "ICE-TET" "VC_0490-interrupted  ΔVC_0491-VC_0498" "partial"
"29878_3_164" 7370 3832 0.01556 TRUE 107.12314 2105 107.11536 160.755197284684 "2017-11-21" 2017.889041 "BD2" "Chittagong" "Bangladesh" "ctxB1" "BD2.029" "None" "ICE-TET" "VC_0490-interrupted  ΔVC_0491-VC_0498" "partial"
"29878_3_165" 8095 4621 0 TRUE 107.47109 2894 107.47109 221.009758167162 "2018-03-28" 2018.236986 "BD2" "Dhaka" "Bangladesh" "ctxB1" "BD2.032" "None" "None" "VC_0490-interrupted  ΔVC_0491-VC_0498" "partial"
"29878_3_166" 7354 3816 0 TRUE 106.5204 2089 106.5204 159.533305048791 "2017-04-15" 2017.286301 "BD2" "Chittagong" "Bangladesh" "ctxB1" "BD2.029" "PLE1" "ICE-TET" "VC_0490-interrupted  ΔVC_0491-VC_0498" "partial"
"29878_3_167" 6585 2855 0.00548 TRUE 107.59986 4551 107.59712 347.551972846839 "2018-05-14" 2018.365753 "sBD1" "Khulna" "Bangladesh" "ctxB7" "sBD1.070" "None" "ICE-GEN" "ΔVC_0495-VC_0512" "yes"
"29878_3_168" 7182 3633 0 TRUE 104.59164 1906 104.59164 145.557912600764 "2015-05-11" 2015.357534 "BD2" "Sylhet" "Bangladesh" "ctxB1" "BD2.026" "PLE1" "ICE-TET" "VC_0490-interrupted VC_0491-ins  ΔVC_0495-VC_0498" "yes"
"29878_3_169" 7760 4265 0.65076 TRUE 107.16149 2538 106.83611 193.82265591854 "2017-12-05" 2017.927397 "BD2" "Chittagong" "Bangladesh" "ctxB1" "BD2.031" "PLE1" "ICE-TET" "VC_0490-interrupted  ΔVC_0491-VC_0498" "partial"
"29878_3_17" 7403 3873 0.08953 TRUE 107.48752 2146 107.442755 163.88629613916 "2018-04-03" 2018.253425 "BD2" "Chittagong" "Bangladesh" "ctxB1" "BD2.029" "None" "ICE-TET" "VC_0490-interrupted  ΔVC_0491-VC_0498" "fragmented"
"29878_3_170" 7016 3440 0 TRUE 103.86562 1728 103.86562 131.964361476453 "2014-08-19" 2014.631507 "BD2" "Chittagong" "Bangladesh" "ctxB1" "BD2.023" "PLE1" "ICE-TET" "VC_0490-interrupted  ΔVC_0495-VC_0498" "yes"
"29878_3_172" 6993 3413 0 TRUE 103.91766 1686 103.91766 128.756894357234 "2014-09-07" 2014.683562 "BD2" "Chittagong" "Bangladesh" "ctxB1" "BD2.022" "PLE1" "ICE-TET" "VC_0490-interrupted  ΔVC_0495-VC_0498" "fragmented"
"29878_3_173" 7060 3498 0 TRUE 103.91493 1771 103.91493 135.248196860416 "2014-09-06" 2014.680822 "BD2" "Chittagong" "Bangladesh" "ctxB1" "BD2.025" "PLE1" "ICE-TET" "VC_0490-interrupted  ΔVC_0495-VC_0498" "yes"
"29878_3_174" 7406 3880 0.44799 TRUE 107.58067 2153 107.356675 164.420873992363 "2018-05-07" 2018.346575 "BD2" "Chittagong" "Bangladesh" "ctxB1" "BD2.029" "None" "ICE-TET" "VC_0490-interrupted  ΔVC_0491-VC_0498" "partial"
"29878_3_175" 6587 2858 0.00548 TRUE 107.64096 4554 107.63822 347.781077641069 "2018-05-29" 2018.406849 "sBD1" "Khulna" "Bangladesh" "ctxB7" "sBD1.070" "None" "ICE-GEN" "ΔVC_0495-VC_0512" "yes"
"29878_3_176" 8043 4564 0.05941 TRUE 106.56972 2837 106.540015 216.656767076793 "2017-05-03" 2017.335616 "BD2" "Chittagong" "Bangladesh" "ctxB1" "BD2.032" "None" "ICE-TET" "VC_0490-interrupted  ΔVC_0491-VC_0498" "partial"
"29878_3_177" 7428 3904 0.02638 TRUE 107.57519 2177 107.562 166.253712346203 "2018-05-05" 2018.341096 "BD2" "Chittagong" "Bangladesh" "ctxB1" "BD2.029" "None" "ICE-TET" "VC_0490-interrupted  ΔVC_0491-VC_0498" "fragmented"
"29878_3_178" 7379 3842 0.01642 TRUE 107.21082 2115 107.20261 161.518879932117 "2017-12-23" 2017.976712 "BD2" "Chittagong" "Bangladesh" "ctxB1" "BD2.029" "None" "ICE-TET" "VC_0490-interrupted  ΔVC_0491-VC_0498" "partial"
"29878_3_18" 6699 2973 0 TRUE 107.54232 4669 107.54232 356.563428086551 "2018-04-23" 2018.308219 "sBD1" "Sylhet" "Bangladesh" "ctxB7" "sBD1.070" "None" "ICE-GEN" "ΔVC_0495-VC_0512" "yes"
"29878_3_180" 7822 4330 0 TRUE 107.02998 2603 107.02998 198.786593126856 "2017-10-18" 2017.79589 "BD2" "Khulna" "Bangladesh" "ctxB1" "BD2.031" "PLE1" "ICE-TET" "VC_0490-interrupted  ΔVC_0491-VC_0498" "fragmented"
"29878_3_181" 7000 3426 0 TRUE 103.83822 1699 103.83822 129.749681798897 "2014-08-09" 2014.60411 "BD2" "Chittagong" "Bangladesh" "ctxB1" "BD2.022" "PLE1" "ICE-TET" "VC_0490-interrupted  ΔVC_0495-VC_0498" "fragmented"
"29878_3_182" 7399 3868 0.25741 TRUE 107.53958 2141 107.410875 163.504454815443 "2018-04-22" 2018.305479 "BD2" "Chittagong" "Bangladesh" "ctxB1" "BD2.029" "None" "ICE-TET" "VC_0490-interrupted  ΔVC_0491-VC_0498" "fragmented"
"29878_3_184" 7493 3973 0.01788 TRUE 106.65738 2246 106.64844 171.523122613492 "2017-06-04" 2017.423288 "BD2" "Barisal" "Bangladesh" "ctxB1" "BD2.029" "PLE1" "ICE-TET" "VC_0490-interrupted  ΔVC_0491-VC_0498" "partial"
"29878_3_185" 7169 3619 0 TRUE 104.66833 1893 104.66833 144.565125159101 "2015-06-08" 2015.434247 "BD2" "Chittagong" "Bangladesh" "ctxB1" "BD2.026" "PLE1" "ICE-TET" "VC_0490-interrupted  ΔVC_0491-VC_0498" "yes"
"29878_3_186" 6605 2877 0 TRUE 107.55603 4573 107.55603 349.232074671192 "2018-04-28" 2018.321918 "sBD1" "Dhaka" "Bangladesh" "ctxB7" "sBD1.070" "None" "ICE-GEN" "ΔVC_0495-VC_0512" "yes"
"29878_3_187" 6701 2975 0 TRUE 107.62177 4671 107.62177 356.716164616037 "2018-05-22" 2018.387671 "sBD1" "Dhaka" "Bangladesh" "ctxB7" "sBD1.070" "None" "ICE-GEN" "ΔVC_0495-VC_0512" "yes"
"29878_3_188" 7724 4218 0.02652 TRUE 106.62177 2491 106.60851 190.233347475605 "2017-05-22" 2017.387671 "BD2" "Barisal" "Bangladesh" "ctxB1" "BD2.031" "PLE1" "ICE-TET" "VC_0490-interrupted  ΔVC_0491-VC_0498" "fragmented"
"29878_3_189" 7365 3828 0 TRUE 107.18342 2101 107.18342 160.449724225711 "2017-12-13" 2017.949315 "BD2" "Chittagong" "Bangladesh" "ctxB1" "BD2.029" "None" "ICE-TET" "VC_0490-interrupted  ΔVC_0491-VC_0498" "partial"
"29878_3_19" 7949 4465 0.00126 TRUE 106.64643 2738 106.6458 209.096308867204 "2017-05-31" 2017.412329 "BD2" "Sylhet" "Bangladesh" "ctxB1" "BD2.032" "None" "ICE-TET" "VC_0490-interrupted  ΔVC_0491-VC_0498" "partial"
"29878_3_190" 8100 4626 0 TRUE 107.52314 2899 107.52314 221.391599490878 "2018-04-16" 2018.289041 "BD2" "Dhaka" "Bangladesh" "ctxB1" "BD2.032" "None" "None" "VC_0490-interrupted  ΔVC_0491-VC_0498" "fragmented"
"29878_3_191" 8068 4589 0 TRUE 107.35875 2862 107.35875 218.565973695375 "2018-02-15" 2018.124658 "BD2" "Khulna" "Bangladesh" "ctxB1" "BD2.032" "None" "ICE-TET" "VC_0490-interrupted  ΔVC_0491-VC_0498" "partial"
"29878_3_192" 7781 4288 0 TRUE 107.04642 2561 107.04642 195.579126007637 "2017-10-24" 2017.812329 "BD2" "Khulna" "Bangladesh" "ctxB1" "BD2.031" "PLE1" "ICE-TET" "VC_0490-interrupted  ΔVC_0491-VC_0498" "partial"
"29878_3_193" 6591 2863 0 TRUE 107.58069 4559 107.58069 348.162918964786 "2018-05-07" 2018.346575 "sBD1" "Khulna" "Bangladesh" "ctxB7" "sBD1.070" "None" "ICE-GEN" "ΔVC_0495-VC_0512" "yes"
"29878_3_194" 7759 4264 0.72476 TRUE 107.20259 2537 106.84021 193.746287653797 "2017-12-20" 2017.968493 "BD2" "Chittagong" "Bangladesh" "ctxB1" "BD2.031" "PLE1" "ICE-TET" "VC_0490-interrupted  ΔVC_0491-VC_0498" "partial"
"29878_3_195" 6665 2939 0.14334 TRUE 107.60261 4635 107.53094 353.966907085278 "2018-05-15" 2018.368493 "sBD1" "Khulna" "Bangladesh" "ctxB7" "sBD1.070" "None" "ICE-GEN" "ΔVC_0495-VC_0512" "yes"
"29878_3_196" 7997 4516 0 TRUE 106.48204 2789 106.48204 212.991090369113 "2017-04-01" 2017.247945 "BD2" "Sylhet" "Bangladesh" "ctxB1" "BD2.032" "None" "ICE-TET" "VC_0490-interrupted  ΔVC_0491-VC_0498" "partial"
"29878_3_197" 8134 4661 0.02192 TRUE 107.6245 2934 107.61354 224.064488756894 "2018-05-23" 2018.390411 "BD2" "Barisal" "Bangladesh" "ctxB1" "BD2.032" "None" "None" "VC_0490-interrupted  ΔVC_0491-VC_0498" "fragmented"
"29878_3_198" 6408 2619 0.47525 TRUE 107.52588 4315 107.288255 329.529062367416 "2018-04-17" 2018.291781 "sBD1" "Chittagong" "Bangladesh" "ctxB7" "sBD1.064" "None" "ICE-GEN" "ΔVC_0495-VC_0512" "yes"
"29878_3_199" 6668 2942 0.09206 TRUE 107.63823 4638 107.5922 354.196011879508 "2018-05-28" 2018.40411 "sBD1" "Khulna" "Bangladesh" "ctxB7" "sBD1.070" "None" "ICE-GEN" "ΔVC_0495-VC_0512" "yes"
"29878_3_2" 6991 3411 0.00274 TRUE 103.84643 1684 103.84506 128.604157827747 "2014-08-12" 2014.612329 "BD2" "Chittagong" "Bangladesh" "ctxB1" "BD2.022" "PLE1" "ICE-TET" "VC_0490-interrupted  ΔVC_0495-VC_0498" "fragmented"
"29878_3_20" 7987 4507 1.13409 TRUE 107.31217 2780 106.745125 212.303775986423 "2018-01-29" 2018.078082 "BD2" "Dhaka" "Bangladesh" "ctxB1" "BD2.032" "None" "ICE-TET" "VC_0490-interrupted  ΔVC_0491-VC_0498" "fragmented"
"29878_3_200" 7933 4448 0.02378 TRUE 106.88751 2721 106.87562 207.798048366568 "2017-08-27" 2017.653425 "BD2" "Dhaka" "Bangladesh" "ctxB1" "BD2.032" "None" "ICE-TET" "VC_0490-interrupted  ΔVC_0491-VC_0498" "partial"
"29878_3_201" 8132 4659 0 TRUE 107.49025 2932 107.49025 223.911752227408 "2018-04-04" 2018.256164 "BD2" "Chittagong" "Bangladesh" "ctxB1" "BD2.032" "None" "None" "VC_0490-interrupted  ΔVC_0491-VC_0498  ΔVC_0513" "partial"
"29878_3_203" 8112 4638 0 TRUE 107.21902 2911 107.21902 222.308018667798 "2017-12-26" 2017.984932 "BD2" "Khulna" "Bangladesh" "ctxB1" "BD2.032" "None" "None" "VC_0490-interrupted  ΔVC_0491-VC_0498" "partial"
"29878_3_204" 8002 4520 0 TRUE 106.67382 2793 106.67382 213.296563428087 "2017-06-10" 2017.439726 "BD2" "Dhaka" "Bangladesh" "ctxB1" "BD2.032" "None" "ICE-TET" "VC_0490-interrupted  ΔVC_0491-VC_0498" "fragmented"
"29878_3_205" 8101 4627 0.0183 TRUE 107.59437 2900 107.58522 221.467967755622 "2018-05-12" 2018.360274 "BD2" "Rangpur" "Bangladesh" "ctxB1" "BD2.032" "None" "None" "VC_0490-interrupted  ΔVC_0491-VC_0498" "fragmented"
"29878_3_206" 7831 4339 0.01282 TRUE 107.19435 2612 107.18794 199.473907509546 "2017-12-17" 2017.960274 "BD2" "Dhaka" "Bangladesh" "ctxB1" "BD2.031" "PLE1" "ICE-TET" "VC_0490-interrupted  ΔVC_0491-VC_0498" "fragmented"
"29878_3_207" 8060 4581 0.40588 TRUE 107.3889 2854 107.18596 217.955027577429 "2018-02-26" 2018.154795 "BD2" "Khulna" "Bangladesh" "ctxB1" "BD2.032" "None" "ICE-TET" "VC_0490-interrupted  ΔVC_0491-VC_0498" "partial"
"29878_3_208" 7935 4451 0.09465 TRUE 106.88477 2724 106.837445 208.027153160798 "2017-08-26" 2017.650685 "BD2" "Dhaka" "Bangladesh" "ctxB1" "BD2.032" "None" "ICE-TET" "VC_0490-interrupted  ΔVC_0491-VC_0498" "partial"
"29878_3_209" 6619 2892 0 TRUE 107.63547 4588 107.63547 350.377598642342 "2018-05-27" 2018.40137 "sBD1" "Barisal" "Bangladesh" "ctxB7" "sBD1.070" "None" "ICE-GEN" "ΔVC_0495-VC_0512" "yes"
"29878_3_21" 7599 4079 0.37534 TRUE 107.46012 2352 107.27245 179.618158676283 "2018-03-24" 2018.226027 "BD2" "Chittagong" "Bangladesh" "ctxB1" "BD2.031" "None" "ICE-TET" "VC_0490-interrupted  ΔVC_0491-VC_0498" "fragmented"
"29878_3_210" 7429 3905 0 TRUE 107.57793 2178 107.57793 166.330080610946 "2018-05-06" 2018.343836 "BD2" "Chittagong" "Bangladesh" "ctxB1" "BD2.029" "None" "ICE-TET" "VC_0490-interrupted  ΔVC_0491-VC_0498" "partial"
"29878_3_211" 6729 3004 0 TRUE 107.64095 4700 107.64095 358.930844293594 "2018-05-29" 2018.406849 "sBD1" "Khulna" "Bangladesh" "ctxB7" "sBD1.070" "None" "ICE-GEN" "ΔVC_0495-VC_0512" "yes"
"29878_3_212" 7931 4446 0.032 TRUE 106.83272 2719 106.81672 207.645311837081 "2017-08-07" 2017.59863 "BD2" "Dhaka" "Bangladesh" "ctxB1" "BD2.032" "None" "ICE-TET" "VC_0490-interrupted  ΔVC_0491-VC_0498" "partial"
"29878_3_213" 6709 2982 0 TRUE 107.52041 4678 107.52041 357.250742469241 "2018-04-15" 2018.286301 "sBD1" "Barisal" "Bangladesh" "ctxB7" "sBD1.070" "None" "ICE-GEN" "ΔVC_0495-VC_0512" "yes"
"29878_3_214" 7233 3687 0.50304 TRUE 104.79714 1960 104.54562 149.681798896903 "2015-07-25" 2015.563014 "BD2" "Khulna" "Bangladesh" "ctxB1" "BD2.026" "PLE1" "ICE-TET" "VC_0490-interrupted  ΔVC_0491-VC_0498" "yes"
"29878_3_215" 6697 2969 0 TRUE 107.62452 4665 107.62452 356.257955027577 "2018-05-23" 2018.390411 "sBD1" "Dhaka" "Bangladesh" "ctxB7" "sBD1.070" "None" "ICE-GEN" "ΔVC_0495-VC_0512" "yes"
"29878_3_216" 7216 3668 0 TRUE 105.10945 1941 105.10945 148.23080186678 "2015-11-16" 2015.875342 "BD2" "Chittagong" "Bangladesh" "ctxB1" "BD2.026" "PLE1" "ICE-TET" "VC_0490-interrupted  ΔVC_0491-VC_0498" "yes"
"29878_3_217" 7416 3891 0 TRUE 107.50943 2164 107.50943 165.26092490454 "2018-04-11" 2018.275342 "BD2" "Chittagong" "Bangladesh" "ctxB1" "BD2.029" "None" "ICE-TET" "VC_0490-interrupted  ΔVC_0491-VC_0498" "fragmented"
"29878_3_218" 7191 3643 0.00564 TRUE 104.61082 1916 104.608 146.321595248197 "2015-05-18" 2015.376712 "BD2" "Chittagong" "Bangladesh" "ctxB1" "BD2.026" "PLE1" "None" "VC_0490-interrupted VC_0491-ins  ΔVC_0495-VC_0498" "yes"
"29878_3_219" 6663 2937 0 TRUE 107.59987 4633 107.59987 353.814170555791 "2018-05-14" 2018.365753 "sBD1" "Khulna" "Bangladesh" "ctxB7" "sBD1.070" "None" "ICE-GEN" "ΔVC_0495-VC_0512" "yes"
"29878_3_22" 8176 4709 0.01918 TRUE 107.50396 2982 107.49437 227.730165464574 "2018-04-09" 2018.269863 "BD2" "Dhaka" "Bangladesh" "ctxB1" "BD2.032" "None" "None" "VC_0490-interrupted  ΔVC_0491-VC_0498" "fragmented"
"29878_3_220" 7664 4157 0 TRUE 106.48203 2430 106.48203 185.574883326262 "2017-04-01" 2017.247945 "BD2" "Dhaka" "Bangladesh" "ctxB1" "BD2.031" "PLE1" "ICE-TET" "VC_0490-interrupted  ΔVC_0491-VC_0498" "fragmented"
"29878_3_222" 7059 3497 0.43993 TRUE 104.01904 1770 103.799075 135.171828595672 "2014-10-14" 2014.784932 "BD2" "Chittagong" "Bangladesh" "ctxB1" "BD2.025" "PLE1" "ICE-TET" "VC_0490-interrupted  ΔVC_0495-VC_0498" "yes"
"29878_3_223" 8084 4607 0 TRUE 107.46013 2880 107.46013 219.940602460755 "2018-03-24" 2018.226027 "BD2" "Khulna" "Bangladesh" "ctxB1" "BD2.032" "None" "ICE-TET" "VC_0490-interrupted  ΔVC_0491-VC_0498" "fragmented"
"29878_3_224" 7975 4494 0 TRUE 106.49025 2767 106.49025 211.31098854476 "2017-04-04" 2017.256164 "BD2" "Barisal" "Bangladesh" "ctxB1" "BD2.032" "None" "ICE-TET" "VC_0490-interrupted  ΔVC_0491-VC_0498" "partial"
"29878_3_225" 7016 3441 0.01096 TRUE 103.87658 1729 103.8711 132.040729741196 "2014-08-23" 2014.642466 "BD2" "Chittagong" "Bangladesh" "ctxB1" "BD2.023" "PLE1" "ICE-TET" "VC_0490-interrupted  ΔVC_0495-VC_0498" "yes"
"29878_3_226" 7816 4323 0 TRUE 107.00532 2596 107.00532 198.252015273653 "2017-10-09" 2017.771233 "BD2" "Rajshahi" "Bangladesh" "ctxB1" "BD2.031" "PLE1" "ICE-TET" "VC_0490-interrupted  ΔVC_0491-VC_0498" "partial"
"29878_3_227" 7383 3847 0.53984 TRUE 107.63273 2120 107.36281 161.900721255834 "2018-05-26" 2018.39863 "BD2" "Dhaka" "Bangladesh" "ctxB1" "BD2.029" "None" "ICE-TET" "VC_0490-interrupted  ΔVC_0491-VC_0498" "partial"
"29878_3_228" 7490 3969 0.00548 TRUE 106.87382 2242 106.87108 171.217649554518 "2017-08-22" 2017.639726 "BD2" "Dhaka" "Bangladesh" "ctxB1" "BD2.029" "PLE1" "ICE-TET" "VC_0490-interrupted  ΔVC_0491-VC_0498" "partial"
"29878_3_229" 7123 3570 1.39944 TRUE 104.20533 1843 103.50561 140.746711921935 "2014-12-21" 2014.971233 "BD2" "Dhaka" "Bangladesh" "ctxB1" "BD2.026" "PLE1" "ICE-TET" "VC_0490-interrupted VC_0491-ins  ΔVC_0495-VC_0498" "yes"
"29878_3_23" 7977 4496 0 TRUE 106.51217 2769 106.51217 211.463725074247 "2017-04-12" 2017.278082 "BD2" "Barisal" "Bangladesh" "ctxB1" "BD2.032" "None" "ICE-TET" "VC_0490-interrupted  ΔVC_0491-VC_0498" "fragmented"
"29878_3_230" 7910 4423 0 TRUE 107.09574 2696 107.09574 205.888841747985 "2017-11-11" 2017.861644 "BD2" "Chittagong" "Bangladesh" "ctxB1" "BD2.032" "None" "ICE-TET" "VC_0490-interrupted  ΔVC_0491-VC_0498" "partial"
"29878_3_231" 7237 3691 0.0137 TRUE 104.41357 1964 104.40672 149.987271955876 "2015-03-07" 2015.179452 "BD2" "Barisal" "Bangladesh" "ctxB1" "BD2.026" "PLE1" "ICE-TET" "VC_0490-interrupted  ΔVC_0491-VC_0498" "yes"
"29878_3_232" 8168 4700 0 TRUE 107.48206 2973 107.48206 227.042851081884 "2018-04-01" 2018.247945 "BD2" "Khulna" "Bangladesh" "ctxB1" "BD2.032" "None" "None" "VC_0490-interrupted  ΔVC_0491-VC_0498" "partial"
"29878_3_233" 7992 4510 0.0072 TRUE 106.40532 2783 106.40172 212.532880780653 "2017-03-04" 2017.171233 "BD2" "Barisal" "Bangladesh" "ctxB1" "BD2.032" "None" "ICE-TET" "VC_0490-interrupted  ΔVC_0491-VC_0498" "fragmented"
"29878_3_234" 6660 2935 0.60394 TRUE 107.59987 4631 107.2979 353.661434026305 "2018-05-14" 2018.365753 "sBD1" "Khulna" "Bangladesh" "ctxB7" "sBD1.070" "None" "ICE-GEN" "ΔVC_0495-VC_0512" "yes"
"29878_3_235" 7000 3425 0 TRUE 103.83822 1698 103.83822 129.673313534154 "2014-08-09" 2014.60411 "BD2" "Chittagong" "Bangladesh" "ctxB1" "BD2.022" "PLE1" "ICE-TET" "VC_0490-interrupted  ΔVC_0495-VC_0498" "fragmented"
"29878_3_236" 6632 2907 0 TRUE 107.61904 4603 107.61904 351.523122613492 "2018-05-21" 2018.384932 "sBD1" "Barisal" "Bangladesh" "ctxB7" "sBD1.070" "None" "ICE-GEN" "ΔVC_0495-VC_0512" "yes"
"29878_3_237" 7958 4475 0.39132 TRUE 106.53957 2748 106.34391 209.859991514637 "2017-04-22" 2017.305479 "BD2" "Barisal" "Bangladesh" "ctxB1" "BD2.032" "None" "ICE-TET" "VC_0490-interrupted  ΔVC_0491-VC_0498" "fragmented"
"29878_3_238" 7419 3895 0.05666 TRUE 107.53683 2168 107.5085 165.566397963513 "2018-04-21" 2018.30274 "BD2" "Chittagong" "Bangladesh" "ctxB1" "BD2.029" "None" "ICE-TET" "VC_0490-interrupted  ΔVC_0491-VC_0498" "fragmented"
"29878_3_239" 7229 3683 0.50231 TRUE 104.57247 1956 104.321315 149.37632583793 "2015-05-04" 2015.338356 "BD2" "Khulna" "Bangladesh" "ctxB1" "BD2.026" "PLE1" "ICE-TET" "VC_0490-interrupted  ΔVC_0491-VC_0498" "yes"
"29878_3_24" 8146 4674 0 TRUE 107.46833 2947 107.46833 225.057276198557 "2018-03-27" 2018.234247 "BD2" "Dhaka" "Bangladesh" "ctxB1" "BD2.032" "None" "None" "VC_0490-interrupted  ΔVC_0491-VC_0498" "partial"
"29878_3_240" 6697 2970 0 TRUE 107.62452 4666 107.62452 356.334323292321 "2018-05-23" 2018.390411 "sBD1" "Khulna" "Bangladesh" "ctxB7" "sBD1.070" "None" "ICE-GEN" "ΔVC_0495-VC_0512" "yes"
"29878_3_241" 7043 3479 0 TRUE 103.76151 1752 103.76151 133.797199830293 "2014-07-12" 2014.527397 "BD2" "Dhaka" "Bangladesh" "ctxB1" "BD2.025" "PLE1" "ICE-TET" "VC_0490-interrupted  ΔVC_0495-VC_0498" "yes"
"29878_3_242" 6734 3008 0 TRUE 107.59985 4704 107.59985 359.236317352567 "2018-05-14" 2018.365753 "sBD1" "Khulna" "Bangladesh" "ctxB7" "sBD1.070" "None" "ICE-GEN" "ΔVC_0495-VC_0512" "yes"
"29878_3_243" 7188 3640 0.82342 TRUE 104.893 1913 104.48129 146.092490453967 "2015-08-29" 2015.658904 "BD2" "Barisal" "Bangladesh" "ctxB1" "BD2.026" "PLE1" "ICE-TET" "VC_0490-interrupted VC_0491-ins  ΔVC_0495-VC_0498" "yes"
"29878_3_244" 8064 4585 0.00822 TRUE 107.31492 2858 107.31081 218.260500636402 "2018-01-30" 2018.080822 "BD2" "Khulna" "Bangladesh" "ctxB1" "BD2.032" "None" "ICE-TET" "VC_0490-interrupted  ΔVC_0491-VC_0498" "partial"
"29878_3_245" 7770 4275 0.00186 TRUE 106.99984 2548 106.99891 194.586338565974 "2017-10-07" 2017.765753 "BD2" "Barisal" "Bangladesh" "ctxB1" "BD2.031" "PLE1" "ICE-TET" "VC_0490-interrupted  ΔVC_0491-VC_0498" "partial"
"29878_3_246" 7417 3892 0 TRUE 107.54505 2165 107.54505 165.337293169283 "2018-04-24" 2018.310959 "BD2" "Chittagong" "Bangladesh" "ctxB1" "BD2.029" "None" "ICE-TET" "VC_0490-interrupted  ΔVC_0491-VC_0498" "fragmented"
"29878_3_247" 7111 3560 0 TRUE 104.01903 1833 104.01903 139.983029274501 "2014-10-14" 2014.784932 "BD2" "Barisal" "Bangladesh" "ctxB1" "BD2.024" "PLE1" "ICE-TET" "VC_0490-interrupted  ΔVC_0491-VC_0498" "yes"
"29878_3_248" 8154 4683 0 TRUE 107.63819 2956 107.63819 225.744590581247 "2018-05-28" 2018.40411 "BD2" "Dhaka" "Bangladesh" "ctxB1" "BD2.032" "None" "None" "VC_0490-interrupted  ΔVC_0491-VC_0498" "fragmented"
"29878_3_249" 8047 4569 0.73085 TRUE 106.56697 2842 106.201545 217.038608400509 "2017-05-02" 2017.332877 "BD2" "Barisal" "Bangladesh" "ctxB1" "BD2.032" "None" "ICE-TET" "VC_0490-interrupted  ΔVC_0491-VC_0498" "fragmented"
"29878_3_25" 6640 2915 0.7164 TRUE 107.54508 4611 107.18688 352.134068731438 "2018-04-24" 2018.310959 "sBD1" "Barisal" "Bangladesh" "ctxB7" "sBD1.070" "None" "ICE-GEN" "ΔVC_0495-VC_0512" "yes"
"29878_3_250" 6684 2957 0 TRUE 107.48753 4653 107.48753 355.341535850658 "2018-04-03" 2018.253425 "sBD1" "Dhaka" "Bangladesh" "ctxB7" "sBD1.070" "None" "ICE-GEN" "ΔVC_0495-VC_0512" "yes"
"29878_3_251" 7406 3878 0.45073 TRUE 107.58341 2151 107.358045 164.268137462877 "2018-05-08" 2018.349315 "BD2" "Chittagong" "Bangladesh" "ctxB1" "BD2.029" "None" "ICE-TET" "VC_0490-interrupted  ΔVC_0491-VC_0498" "fragmented"
"29878_3_252" 8063 4583 0 TRUE 107.31492 2856 107.31492 218.107764106916 "2018-01-30" 2018.080822 "BD2" "Khulna" "Bangladesh" "ctxB1" "BD2.032" "None" "ICE-TET" "VC_0490-interrupted  ΔVC_0491-VC_0498" "partial"
"29878_3_253" 8106 4633 0 TRUE 106.95053 2906 106.95053 221.926177344081 "2017-09-19" 2017.716438 "BD2" "Khulna" "Bangladesh" "ctxB1" "BD2.032" "None" "None" "VC_0490-interrupted  ΔVC_0491-VC_0498" "partial"
"29878_3_254" 6618 2891 0.54416 TRUE 107.62177 4587 107.34969 350.301230377599 "2018-05-22" 2018.387671 "sBD1" "Barisal" "Bangladesh" "ctxB7" "sBD1.070" "None" "ICE-GEN" "ΔVC_0495-VC_0512" "yes"
"29878_3_255" 7118 3567 0.91125 TRUE 103.91766 1840 103.462035 140.517607127705 "2014-09-07" 2014.683562 "BD2" "Rangpur" "Bangladesh" "ctxB1" "BD2.026" "PLE1" "ICE-TET" "VC_0490-interrupted VC_0491-ins  ΔVC_0495-VC_0498" "yes"
"29878_3_256" 8129 4656 0.02192 TRUE 107.38614 2929 107.37518 223.682647433178 "2018-02-25" 2018.152055 "BD2" "Dhaka" "Bangladesh" "ctxB1" "BD2.032" "None" "None" "VC_0490-interrupted  ΔVC_0491-VC_0498" "partial"
"29878_3_257" 8064 4584 0 TRUE 107.3067 2857 107.3067 218.184132371659 "2018-01-27" 2018.072603 "BD2" "Khulna" "Bangladesh" "ctxB1" "BD2.032" "None" "ICE-TET" "VC_0490-interrupted  ΔVC_0491-VC_0498" "fragmented"
"29878_3_258" 7725 4220 0 TRUE 106.62451 2493 106.62451 190.386084005091 "2017-05-23" 2017.390411 "BD2" "Khulna" "Bangladesh" "ctxB1" "BD2.031" "PLE1" "ICE-TET" "VC_0490-interrupted  ΔVC_0491-VC_0498" "partial"
"29878_3_259" 6564 2811 0 TRUE 107.59711 4507 107.59711 344.191769198133 "2018-05-13" 2018.363014 "sBD1" "Khulna" "Bangladesh" "ctxB7" "sBD1.070" "None" "ICE-GEN" "ΔVC_0495-VC_0512" "yes"
"29878_3_26" 7391 3858 0.032 TRUE 107.40533 2131 107.38933 162.74077216801 "2018-03-04" 2018.171233 "BD2" "Chittagong" "Bangladesh" "ctxB1" "BD2.029" "None" "ICE-TET" "VC_0490-interrupted  ΔVC_0491-VC_0498" "partial"
"29878_3_260" 7911 4425 0 TRUE 107.15601 2698 107.15601 206.041578277471 "2017-12-03" 2017.921918 "BD2" "Barisal" "Bangladesh" "ctxB1" "BD2.032" "None" "ICE-TET" "VC_0490-interrupted  ΔVC_0491-VC_0498" "fragmented"
"29878_3_261" 8065 4586 0 TRUE 107.28752 2859 107.28752 218.336868901146 "2018-01-20" 2018.053425 "BD2" "Khulna" "Bangladesh" "ctxB1" "BD2.032" "None" "ICE-TET" "VC_0490-interrupted  ΔVC_0491-VC_0498" "fragmented"
"29878_3_262" 7020 3451 0.67274 TRUE 103.82178 1710 103.48541 130.589732711073 "2014-08-03" 2014.587671 "BD2" "Chittagong" "Bangladesh" "ctxB1" "BD2.023" "PLE1" "ICE-TET" "VC_0490-interrupted  ΔVC_0495-VC_0498" "yes"
"29878_3_263" 6739 3014 0 TRUE 107.58341 4710 107.58341 359.694526941027 "2018-05-08" 2018.349315 "sBD1" "Khulna" "Bangladesh" "ctxB7" "sBD1.070" "None" "ICE-GEN" "ΔVC_0495-VC_0512" "yes"
"29878_3_264" 7023 3452 0.88736 TRUE 104.63001 1715 104.18633 130.97157403479 "2015-05-25" 2015.39589 "BD2" "Chittagong" "Bangladesh" "ctxB1" "BD2.023" "PLE1" "ICE-TET" "VC_0490-interrupted  ΔVC_0495-VC_0498" "fragmented"
"29878_3_266" 8049 4571 0.8103 TRUE 106.64642 2844 106.24127 217.191344929996 "2017-05-31" 2017.412329 "BD2" "Dhaka" "Bangladesh" "ctxB1" "BD2.032" "None" "ICE-TET" "VC_0490-interrupted  ΔVC_0491-VC_0498" "partial"
"29878_3_268" 7747 4251 0 TRUE 107.23272 2524 107.23272 192.753500212134 "2017-12-31" 2017.99863 "BD2" "Barisal" "Bangladesh" "ctxB1" "BD2.031" "PLE1" "ICE-TET" "VC_0490-interrupted  ΔVC_0491-VC_0498" "partial"
"29878_3_269" 6561 2808 0 TRUE 107.49026 4504 107.49026 343.962664403903 "2018-04-04" 2018.256164 "sBD1" "Barisal" "Bangladesh" "ctxB7" "sBD1.070" "None" "ICE-GEN" "ΔVC_0495-VC_0512" "yes"
"29878_3_27" 7126 3576 0.26739 TRUE 105.14231 1847 105.008615 141.052184980908 "2015-11-28" 2015.908219 "BD2" "Chittagong" "Bangladesh" "ctxB1" "BD2.026" "PLE1" "ICE-TET" "VC_0490-interrupted VC_0491-ins  ΔVC_0495-VC_0498" "yes"
"29878_3_270" 7938 4454 0 TRUE 106.92861 2727 106.92861 208.256257955028 "2017-09-11" 2017.694521 "BD2" "Dhaka" "Bangladesh" "ctxB1" "BD2.032" "None" "ICE-TET" "VC_0490-interrupted  ΔVC_0491-VC_0498" "partial"
"29878_3_271" 7906 4418 0 TRUE 107.66013 2691 107.66013 205.507000424268 "2018-06-05" 2018.426027 "BD2" "Barisal" "Bangladesh" "ctxB1" "BD2.032" "None" "ICE-TET" "VC_0490-interrupted  ΔVC_0491-VC_0498" "partial"
"29878_3_272" 6407 2618 0.61874 TRUE 107.23273 4314 106.92336 329.452694102673 "2017-12-31" 2017.99863 "sBD1" "Chittagong" "Bangladesh" "ctxB7" "sBD1.064" "None" "ICE-GEN" "ΔVC_0495-VC_0512" "yes"
"29878_3_273" 8072 4593 0 TRUE 107.52314 2866 107.52314 218.871446754349 "2018-04-16" 2018.289041 "BD2" "Barisal" "Bangladesh" "ctxB1" "BD2.032" "None" "ICE-TET" "VC_0490-interrupted  ΔVC_0491-VC_0498" "fragmented"
"29878_3_274" 7866 4374 0 TRUE 106.66562 2647 106.66562 202.146796775562 "2017-06-07" 2017.431507 "BD2" "Chittagong" "Bangladesh" "ctxB1" "BD2.031" "PLE1" "ICE-TET" "VC_0490-interrupted  ΔVC_0491-VC_0498" "partial"
"29878_3_275" 8087 4611 0 TRUE 107.54232 2884 107.54232 220.246075519728 "2018-04-23" 2018.308219 "BD2" "Khulna" "Bangladesh" "ctxB1" "BD2.032" "None" "ICE-TET" "VC_0490-interrupted  ΔVC_0491-VC_0498" "partial"
"29878_3_276" 6392 2600 2.70417 TRUE 107.54231 4296 106.190225 328.078065337293 "2018-04-23" 2018.308219 "sBD1" "Barisal" "Bangladesh" "ctxB7" "sBD1.064" "None" "ICE-GEN" "VC_0490-interrupted  ΔVC_0495-VC_0498  ΔVC_0514" "yes"
"29878_3_277" 6608 2881 0.13712 TRUE 107.45192 4577 107.38336 349.537547730165 "2018-03-21" 2018.217808 "sBD1" "Chittagong" "Bangladesh" "ctxB7" "sBD1.070" "None" "ICE-GEN" "ΔVC_0495-VC_0512" "yes"
"29878_3_278" 7568 4048 0 TRUE 106.31218 2321 106.31218 177.250742469241 "2017-01-29" 2017.078082 "BD2" "Chittagong" "Bangladesh" "ctxB1" "BD2.029" "PLE1" "ICE-TET" "VC_0490-interrupted  ΔVC_0491-VC_0498" "partial"
"29878_3_279" 8125 4651 0 TRUE 107.40258 2924 107.40258 223.300806109461 "2018-03-03" 2018.168493 "BD2" "Dhaka" "Bangladesh" "ctxB1" "BD2.032" "None" "None" "VC_0490-interrupted  ΔVC_0491-VC_0498" "partial"
"29878_3_28" 7660 4152 0.00548 TRUE 106.97246 2425 106.96972 185.193042002546 "2017-09-27" 2017.738356 "BD2" "Khulna" "Bangladesh" "ctxB1" "BD2.031" "PLE1" "ICE-TET" "VC_0490-interrupted  ΔVC_0491-VC_0498" "fragmented"
"29878_3_280" 8084 4608 0.01918 TRUE 107.47931 2881 107.46972 220.016970725499 "2018-03-31" 2018.245205 "BD2" "Chittagong" "Bangladesh" "ctxB1" "BD2.032" "None" "ICE-TET" "VC_0490-interrupted  ΔVC_0491-VC_0498" "partial"
"29878_3_281" 8087 4610 0.00274 TRUE 107.54506 2883 107.54369 220.169707254985 "2018-04-24" 2018.310959 "BD2" "Barisal" "Bangladesh" "ctxB1" "BD2.032" "None" "ICE-TET" "VC_0490-interrupted  ΔVC_0491-VC_0498" "partial"
"29878_3_282" 7060 3499 0.00274 TRUE 103.91767 1772 103.9163 135.324565125159 "2014-09-07" 2014.683562 "BD2" "Chittagong" "Bangladesh" "ctxB1" "BD2.025" "PLE1" "ICE-TET" "VC_0490-interrupted  ΔVC_0495-VC_0498" "yes"
"29878_3_283" 8162 4695 0.50179 TRUE 107.59712 2968 107.346225 226.661009758167 "2018-05-13" 2018.363014 "BD2" "Dhaka" "Bangladesh" "ctxB1" "BD2.032" "None" "None" "VC_0490-interrupted  ΔVC_0491-VC_0498" "fragmented"
"29878_3_284" 6689 2962 0 TRUE 107.57794 4658 107.57794 355.723377174374 "2018-05-06" 2018.343836 "sBD1" "Barisal" "Bangladesh" "ctxB7" "sBD1.070" "None" "ICE-GEN" "ΔVC_0495-VC_0512" "yes"
"29878_3_285" 6560 2807 0 TRUE 107.49848 4503 107.49848 343.88629613916 "2018-04-07" 2018.264384 "sBD1" "Barisal" "Bangladesh" "ctxB7" "sBD1.070" "None" "ICE-GEN" "ΔVC_0495-VC_0512" "yes"
"29878_3_286" 7207 3658 0.01644 TRUE 104.9341 1931 104.92588 147.467119219347 "2015-09-13" 2015.7 "BD2" "Chittagong" "Bangladesh" "ctxB1" "BD2.026" "PLE1" "ICE-TET" "VC_0490-interrupted  ΔVC_0491-VC_0498" "yes"
"29878_3_287" 7491 3971 0 TRUE 106.8656 2244 106.8656 171.370386084005 "2017-08-19" 2017.631507 "BD2" "Dhaka" "Bangladesh" "ctxB1" "BD2.029" "PLE1" "ICE-TET" "VC_0490-interrupted  ΔVC_0491-VC_0498" "partial"
"29878_3_288" 6629 2902 0 TRUE 107.59439 4598 107.59439 351.141281289775 "2018-05-12" 2018.360274 "sBD1" "Barisal" "Bangladesh" "ctxB7" "sBD1.070" "None" "ICE-GEN" "ΔVC_0495-VC_0512" "yes"
"29878_3_289" 6560 2806 0.01096 TRUE 107.50944 4502 107.50396 343.809927874417 "2018-04-11" 2018.275342 "sBD1" "Barisal" "Bangladesh" "ctxB7" "sBD1.070" "None" "ICE-GEN" "ΔVC_0495-VC_0512" "yes"
"29878_3_29" 7101 3546 5.95278 TRUE 107.49026 1819 104.51387 138.913873568095 "2018-04-04" 2018.256164 "BD2" "Chittagong" "Bangladesh" "ctxB1" "BD2.026" "None" "Both matched" "VC_0490-interrupted VC_0491-interrupted  ΔVC_0495-VC_0498  ΔVC_0514" "fragmented"
"29878_3_290" 7157 3607 0.01644 TRUE 104.60535 1880 104.59713 143.572337717437 "2015-05-16" 2015.371233 "BD2" "Dhaka" "Bangladesh" "ctxB1" "BD2.026" "None" "ICE-TET" "VC_0490-interrupted VC_0491-ins  ΔVC_0495-VC_0498" "yes"
"29878_3_291" 6735 3009 0 TRUE 107.63547 4705 107.63547 359.31268561731 "2018-05-27" 2018.40137 "sBD1" "Dhaka" "Bangladesh" "ctxB7" "sBD1.070" "None" "ICE-GEN" "ΔVC_0495-VC_0512" "yes"
"29878_3_292" 7380 3843 0.01816 TRUE 107.24095 2116 107.23187 161.59524819686 "2018-01-03" 2018.006849 "BD2" "Chittagong" "Bangladesh" "ctxB1" "BD2.029" "None" "ICE-TET" "VC_0490-interrupted  ΔVC_0491-VC_0498" "partial"
"29878_3_293" 6386 2584 0.05666 TRUE 107.57517 4280 107.54684 326.8561731014 "2018-05-05" 2018.341096 "sBD1" "Sylhet" "Bangladesh" "ctxB1" "sBD1.048" "None" "Both matched" "VC_0490-interrupted VC_0491-interrupted  ΔVC_0495-VC_0498" "partial"
"29878_3_294" 6992 3412 0 TRUE 103.86561 1685 103.86561 128.68052609249 "2014-08-19" 2014.631507 "BD2" "Chittagong" "Bangladesh" "ctxB1" "BD2.022" "PLE1" "ICE-TET" "VC_0490-interrupted  ΔVC_0495-VC_0498" "fragmented"
"29878_3_295" 8035 4555 0 TRUE 106.693 2828 106.693 215.969452694103 "2017-06-17" 2017.458904 "BD2" "Dhaka" "Bangladesh" "ctxB1" "BD2.032" "None" "ICE-TET" "VC_0490-interrupted  ΔVC_0491-VC_0498" "partial"
"29878_3_296" 6620 2894 0.51249 TRUE 107.58069 4590 107.324445 350.530335171829 "2018-05-07" 2018.346575 "sBD1" "Barisal" "Bangladesh" "ctxB7" "sBD1.070" "None" "ICE-GEN" "ΔVC_0495-VC_0512" "yes"
"29878_3_297" 6604 2876 0.05753 TRUE 107.57795 4572 107.549185 349.155706406449 "2018-05-06" 2018.343836 "sBD1" "Khulna" "Bangladesh" "ctxB7" "sBD1.070" "None" "ICE-GEN" "ΔVC_0495-VC_0512" "yes"
"29878_3_298" 8078 4600 0 TRUE 107.34506 2873 107.34506 219.406024607552 "2018-02-10" 2018.110959 "BD2" "Rajshahi" "Bangladesh" "ctxB1" "BD2.032" "None" "ICE-TET" "VC_0490-interrupted  ΔVC_0491-VC_0498" "partial"
"29878_3_299" 8121 4648 0.00838 TRUE 107.2382 2921 107.23401 223.071701315231 "2018-01-02" 2018.00411 "BD2" "Dhaka" "Bangladesh" "ctxB1" "BD2.032" "None" "None" "VC_0490-interrupted  ΔVC_0491-VC_0498" "fragmented"
"29878_3_3" 7585 4066 0 TRUE 106.56697 2339 106.56697 178.62537123462 "2017-05-02" 2017.332877 "BD2" "Dhaka" "Bangladesh" "ctxB1" "BD2.029" "PLE1" "ICE-TET" "VC_0490-interrupted  ΔVC_0491-VC_0498" "partial"
"29878_3_30" 7386 3851 0 TRUE 107.42999 2124 107.42999 162.206194314807 "2018-03-13" 2018.19589 "BD2" "Chittagong" "Bangladesh" "ctxB1" "BD2.029" "None" "ICE-TET" "VC_0490-interrupted  ΔVC_0491-VC_0498" "fragmented"
"29878_3_301" 6610 2883 0.09093 TRUE 107.46289 4579 107.417425 349.690284259652 "2018-03-25" 2018.228767 "sBD1" "Barisal" "Bangladesh" "ctxB7" "sBD1.070" "None" "ICE-GEN" "ΔVC_0495-VC_0512" "yes"
"29878_3_302" 8148 4677 0.00274 TRUE 107.40532 2950 107.40395 225.286380992787 "2018-03-04" 2018.171233 "BD2" "Rajshahi" "Bangladesh" "ctxB1" "BD2.032" "None" "None" "VC_0490-interrupted  ΔVC_0491-VC_0498" "fragmented"
"29878_3_303" 6687 2959 0 TRUE 107.61356 4655 107.61356 355.494272380144 "2018-05-19" 2018.379452 "sBD1" "Dhaka" "Bangladesh" "ctxB7" "sBD1.070" "None" "ICE-GEN" "ΔVC_0495-VC_0512" "yes"
"29878_3_304" 7420 3896 0 TRUE 107.50943 2169 107.50943 165.642766228256 "2018-04-11" 2018.275342 "BD2" "Chittagong" "Bangladesh" "ctxB1" "BD2.029" "None" "ICE-TET" "VC_0490-interrupted  ΔVC_0491-VC_0498" "partial"
"29878_3_305" 6609 2882 0.12768 TRUE 107.4711 4578 107.40726 349.613915994909 "2018-03-28" 2018.236986 "sBD1" "Barisal" "Bangladesh" "ctxB7" "sBD1.070" "None" "ICE-GEN" "ΔVC_0495-VC_0512" "yes"
"29878_3_306" 7422 3899 0.0137 TRUE 107.6519 2172 107.64505 165.871871022486 "2018-06-02" 2018.417808 "BD2" "Chittagong" "Bangladesh" "ctxB1" "BD2.029" "None" "ICE-TET" "VC_0490-interrupted  ΔVC_0491-VC_0498" "fragmented"
"29878_3_307" 8115 4641 0.00822 TRUE 107.25738 2914 107.25327 222.537123462028 "2018-01-09" 2018.023288 "BD2" "Dhaka" "Bangladesh" "ctxB1" "BD2.032" "None" "None" "VC_0490-interrupted  ΔVC_0491-VC_0498" "fragmented"
"29878_3_308" 6638 2913 0.77363 TRUE 107.53686 4609 107.150045 351.981332201952 "2018-04-21" 2018.30274 "sBD1" "Barisal" "Bangladesh" "ctxB7" "sBD1.070" "None" "ICE-GEN" "ΔVC_0495-VC_0512" "yes"
"29878_3_309" 6611 2884 0.06952 TRUE 107.4711 4580 107.43634 349.766652524395 "2018-03-28" 2018.236986 "sBD1" "Chittagong" "Bangladesh" "ctxB7" "sBD1.070" "None" "ICE-GEN" "ΔVC_0495-VC_0512" "yes"
"29878_3_31" 7079 3524 1.03025 TRUE 104.99165 1797 104.476525 137.233771743742 "2015-10-04" 2015.757534 "BD2" "Chittagong" "Bangladesh" "ctxB1" "BD2.025" "PLE1" "None" "VC_0490-interrupted  ΔVC_0495-VC_0498" "yes"
"29878_3_310" 7069 3513 0.18605 TRUE 104.89576 1786 104.802735 136.393720831566 "2015-08-30" 2015.661644 "BD2" "Chittagong" "Bangladesh" "ctxB1" "BD2.025" "PLE1" "ICE-TET" "VC_0490-interrupted  ΔVC_0495-VC_0498" "yes"
"29878_3_311" 8153 4682 0 TRUE 107.58066 2955 107.58066 225.668222316504 "2018-05-07" 2018.346575 "BD2" "Dhaka" "Bangladesh" "ctxB1" "BD2.032" "None" "None" "VC_0490-interrupted  ΔVC_0491-VC_0498" "partial"
"29878_3_312" 7418 3893 0 TRUE 107.61628 2166 107.61628 165.413661434026 "2018-05-20" 2018.382192 "BD2" "Chittagong" "Bangladesh" "ctxB1" "BD2.029" "None" "ICE-TET" "VC_0490-interrupted  ΔVC_0491-VC_0498" "fragmented"
"29878_3_314" 7732 4227 0.01096 TRUE 106.26285 2500 106.25737 190.920661858294 "2017-01-11" 2017.028767 "BD2" "Barisal" "Bangladesh" "ctxB1" "BD2.031" "PLE1" "ICE-TET" "VC_0490-interrupted  ΔVC_0491-VC_0498" "fragmented"
"29878_3_315" 6690 2963 0 TRUE 107.61356 4659 107.61356 355.799745439117 "2018-05-19" 2018.379452 "sBD1" "Dhaka" "Bangladesh" "ctxB7" "sBD1.070" "None" "ICE-GEN" "ΔVC_0495-VC_0512" "yes"
"29878_3_316" 8157 4689 0 TRUE 107.52041 2962 107.52041 226.202800169707 "2018-04-15" 2018.286301 "BD2" "Barisal" "Bangladesh" "ctxB1" "BD2.032" "None" "None" "VC_0490-interrupted  ΔVC_0491-VC_0498" "partial"
"29878_3_317" 8076 4598 0 TRUE 107.60533 2871 107.60533 219.253288078065 "2018-05-16" 2018.371233 "BD2" "Barisal" "Bangladesh" "ctxB1" "BD2.032" "None" "ICE-TET" "VC_0490-interrupted  ΔVC_0491-VC_0498" "partial"
"29878_3_318" 6645 2919 0 TRUE 107.57521 4615 107.57521 352.439541790412 "2018-05-05" 2018.341096 "sBD1" "Rajshahi" "Bangladesh" "ctxB7" "sBD1.070" "None" "ICE-GEN" "ΔVC_0495-VC_0512" "yes"
"29878_3_319" 7490 3968 0 TRUE 106.86834 2241 106.86834 171.141281289775 "2017-08-20" 2017.634247 "BD2" "Dhaka" "Bangladesh" "ctxB1" "BD2.029" "PLE1" "ICE-TET" "VC_0490-interrupted  ΔVC_0491-VC_0498" "fragmented"
"29878_3_32" 6733 3006 0 TRUE 107.59437 4702 107.59437 359.08358082308 "2018-05-12" 2018.360274 "sBD1" "Dhaka" "Bangladesh" "ctxB7" "sBD1.070" "None" "ICE-GEN" "ΔVC_0495-VC_0512" "yes"
"29878_3_320" 7381 3844 0.23288 TRUE 107.48479 2117 107.36835 161.671616461604 "2018-04-02" 2018.250685 "BD2" "Chittagong" "Bangladesh" "ctxB1" "BD2.029" "None" "ICE-TET" "VC_0490-interrupted  ΔVC_0491-VC_0498" "fragmented"
"29878_3_321" 8072 4594 0.07671 TRUE 107.59985 2867 107.561495 218.947815019092 "2018-05-14" 2018.365753 "BD2" "Barisal" "Bangladesh" "ctxB1" "BD2.032" "None" "ICE-TET" "VC_0490-interrupted  ΔVC_0491-VC_0498" "partial"
"29878_3_322" 7425 3901 0 TRUE 107.52588 2174 107.52588 166.024607551973 "2018-04-17" 2018.291781 "BD2" "Chittagong" "Bangladesh" "ctxB1" "BD2.029" "None" "ICE-TET" "VC_0490-interrupted  ΔVC_0491-VC_0498" "partial"
"29878_3_323" 8034 4554 0 TRUE 106.66012 2827 106.66012 215.893084429359 "2017-06-05" 2017.426027 "BD2" "Dhaka" "Bangladesh" "ctxB1" "BD2.032" "None" "ICE-TET" "VC_0490-interrupted  ΔVC_0491-VC_0498" "partial"
"29878_3_325" 8126 4653 0 TRUE 107.39162 2926 107.39162 223.453542638948 "2018-02-27" 2018.157534 "BD2" "Barisal" "Bangladesh" "ctxB1" "BD2.032" "None" "None" "VC_0490-interrupted  ΔVC_0491-VC_0498" "partial"
"29878_3_327" 6707 2980 0 TRUE 107.48205 4676 107.48205 357.098005939754 "2018-04-01" 2018.247945 "sBD1" "Dhaka" "Bangladesh" "ctxB7" "sBD1.070" "None" "ICE-GEN" "ΔVC_0495-VC_0512" "yes"
"29878_3_328" 8179 4712 0 TRUE 107.50397 2985 107.50397 227.959270258804 "2018-04-09" 2018.269863 "BD2" "Barisal" "Bangladesh" "ctxB1" "BD2.032" "None" "None" "VC_0490-interrupted  ΔVC_0491-VC_0498" "partial"
"29878_3_329" 8160 4692 0 TRUE 107.59986 2965 107.59986 226.431904963937 "2018-05-14" 2018.365753 "BD2" "Barisal" "Bangladesh" "ctxB1" "BD2.032" "None" "None" "VC_0490-interrupted  ΔVC_0491-VC_0498" "partial"
"29878_3_331" 6713 2986 0 TRUE 107.60261 4682 107.60261 357.556215528214 "2018-05-15" 2018.368493 "sBD1" "Dhaka" "Bangladesh" "ctxB7" "sBD1.070" "None" "ICE-GEN" "ΔVC_0495-VC_0512" "yes"
"29878_3_333" 6583 2854 0.00884 TRUE 107.54507 4550 107.54065 347.475604582096 "2018-04-24" 2018.310959 "sBD1" "Barisal" "Bangladesh" "ctxB7" "sBD1.070" "None" "ICE-GEN" "ΔVC_0495-VC_0512" "yes"
"29878_3_334" 6687 2958 0 TRUE 107.61356 4654 107.61356 355.417904115401 "2018-05-19" 2018.379452 "sBD1" "Chittagong" "Bangladesh" "ctxB7" "sBD1.070" "None" "ICE-GEN" "ΔVC_0495-VC_0512" "yes"
"29878_3_335" 7785 4292 0 TRUE 107.01901 2565 107.01901 195.88459906661 "2017-10-14" 2017.784932 "BD2" "Dhaka" "Bangladesh" "ctxB1" "BD2.031" "None" "ICE-TET" "VC_0490-interrupted  ΔVC_0491-VC_0498" "partial"
"29878_3_336" 7422 3898 0 TRUE 107.6382 2171 107.6382 165.795502757743 "2018-05-28" 2018.40411 "BD2" "Chittagong" "Bangladesh" "ctxB1" "BD2.029" "None" "ICE-TET" "VC_0490-interrupted  ΔVC_0491-VC_0498" "partial"
"29878_3_338" 8081 4605 0 TRUE 107.33684 2878 107.33684 219.787865931269 "2018-02-07" 2018.10274 "BD2" "Rajshahi" "Bangladesh" "ctxB1" "BD2.032" "None" "ICE-TET" "VC_0490-interrupted  ΔVC_0491-VC_0498" "fragmented"
"29878_3_339" 7830 4338 0 TRUE 107.13956 2611 107.13956 199.397539244803 "2017-11-27" 2017.905479 "BD2" "Dhaka" "Bangladesh" "ctxB1" "BD2.031" "PLE1" "ICE-TET" "VC_0490-interrupted  ΔVC_0491-VC_0498" "partial"
"29878_3_340" 7381 3845 0 TRUE 107.25191 2118 107.25191 161.747984726347 "2018-01-07" 2018.017808 "BD2" "Chittagong" "Bangladesh" "ctxB1" "BD2.029" "None" "ICE-TET" "VC_0490-interrupted  ΔVC_0491-VC_0498" "partial"
"29878_3_341" 6742 3017 0 TRUE 107.58341 4713 107.58341 359.923631735257 "2018-05-08" 2018.349315 "sBD1" "Barisal" "Bangladesh" "ctxB7" "sBD1.070" "None" "ICE-GEN" "ΔVC_0495-VC_0512" "yes"
"29878_3_342" 7484 3964 0 TRUE 106.70397 2237 106.70397 170.835808230802 "2017-06-21" 2017.469863 "BD2" "Chittagong" "Bangladesh" "ctxB1" "BD2.029" "PLE1" "ICE-TET" "VC_0490-interrupted  ΔVC_0491-VC_0498" "fragmented"
"29878_3_343" 7832 4340 0.03014 TRUE 107.24093 2613 107.22586 199.550275774289 "2018-01-03" 2018.006849 "BD2" "Dhaka" "Bangladesh" "ctxB1" "BD2.031" "PLE1" "ICE-TET" "VC_0490-interrupted  ΔVC_0491-VC_0498" "partial"
"29878_3_344" 7402 3872 0.1207 TRUE 107.49026 2145 107.42991 163.809927874417 "2018-04-04" 2018.256164 "BD2" "Chittagong" "Bangladesh" "ctxB1" "BD2.029" "None" "ICE-TET" "VC_0490-interrupted  ΔVC_0491-VC_0498" "partial"
"29878_3_345" 8157 4690 0 TRUE 107.52041 2963 107.52041 226.279168434451 "2018-04-15" 2018.286301 "BD2" "Barisal" "Bangladesh" "ctxB1" "BD2.032" "None" "None" "VC_0490-interrupted  ΔVC_0491-VC_0498" "partial"
"29878_3_346" 6659 2934 0.03562 TRUE 107.61631 4630 107.5985 353.585065761561 "2018-05-20" 2018.382192 "sBD1" "Khulna" "Bangladesh" "ctxB7" "sBD1.070" "None" "ICE-GEN" "ΔVC_0495-VC_0512" "yes"
"29878_3_347" 7209 3661 0.01008 TRUE 105.18067 1934 105.17563 147.696224013577 "2015-12-12" 2015.946575 "BD2" "Chittagong" "Bangladesh" "ctxB1" "BD2.026" "PLE1" "ICE-TET" "VC_0490-interrupted  ΔVC_0491-VC_0498" "yes"
"29878_3_348" 7804 4311 0.00548 TRUE 106.99162 2584 106.98888 197.335596096733 "2017-10-04" 2017.757534 "BD2" "Dhaka" "Bangladesh" "ctxB1" "BD2.031" "PLE1" "ICE-TET" "VC_0490-interrupted  ΔVC_0491-VC_0498" "partial"
"29878_3_349" 7421 3897 0 TRUE 107.60532 2170 107.60532 165.719134493 "2018-05-16" 2018.371233 "BD2" "Chittagong" "Bangladesh" "ctxB1" "BD2.029" "None" "ICE-TET" "VC_0490-interrupted  ΔVC_0491-VC_0498" "partial"
"29878_3_35" 7575 4055 0 TRUE 106.35054 2328 106.35054 177.785320322444 "2017-02-12" 2017.116438 "BD2" "Chittagong" "Bangladesh" "ctxB1" "BD2.029" "PLE1" "ICE-TET" "VC_0490-interrupted  ΔVC_0491-VC_0498" "partial"
"29878_3_350" 6630 2903 0 TRUE 107.64371 4599 107.64371 351.217649554518 "2018-05-30" 2018.409589 "sBD1" "Barisal" "Bangladesh" "ctxB7" "sBD1.070" "None" "ICE-GEN" "ΔVC_0495-VC_0512" "yes"
"29878_3_351" 7042 3477 0 TRUE 103.67384 1750 103.67384 133.644463300806 "2014-06-10" 2014.439726 "BD2" "Dhaka" "Bangladesh" "ctxB1" "BD2.025" "PLE1" "ICE-TET" "VC_0490-interrupted  ΔVC_0495-VC_0498" "yes"
"29878_3_352" 7769 4274 0.01933 TRUE 106.98888 2547 106.979215 194.50997030123 "2017-10-03" 2017.754795 "BD2" "Dhaka" "Bangladesh" "ctxB1" "BD2.031" "PLE1" "ICE-TET" "VC_0490-interrupted  ΔVC_0491-VC_0498" "fragmented"
"29878_3_353" 8156 4687 0.46435 TRUE 107.53685 2960 107.304675 226.050063640221 "2018-04-21" 2018.30274 "BD2" "Barisal" "Bangladesh" "ctxB1" "BD2.032" "None" "None" "VC_0490-interrupted  ΔVC_0491-VC_0498" "partial"
"29878_3_354" 6725 2998 0 TRUE 107.55602 4694 107.55602 358.472634705134 "2018-04-28" 2018.321918 "sBD1" "Barisal" "Bangladesh" "ctxB7" "sBD1.070" "None" "ICE-GEN" "ΔVC_0495-VC_0512" "yes"
"29878_3_355" 7110 3558 0.00274 TRUE 104.49848 1831 104.49711 139.830292745015 "2015-04-07" 2015.264384 "BD2" "Dhaka" "Bangladesh" "ctxB1" "BD2.024" "PLE1" "ICE-TET" "VC_0490-interrupted  ΔVC_0491-VC_0498" "yes"
"29878_3_356" 6713 2987 0 TRUE 107.60261 4683 107.60261 357.632583792957 "2018-05-15" 2018.368493 "sBD1" "Dhaka" "Bangladesh" "ctxB7" "sBD1.070" "None" "ICE-GEN" "ΔVC_0495-VC_0512" "yes"
"29878_3_357" 7382 3846 0.57925 TRUE 107.27931 2119 106.989685 161.82435299109 "2018-01-17" 2018.045205 "BD2" "Chittagong" "Bangladesh" "ctxB1" "BD2.029" "None" "ICE-TET" "VC_0490-interrupted  ΔVC_0491-VC_0498" "partial"
"29878_3_358" 8175 4707 0.01282 TRUE 107.46834 2980 107.46193 227.577428935087 "2018-03-27" 2018.234247 "BD2" "Barisal" "Bangladesh" "ctxB1" "BD2.032" "None" "None" "VC_0490-interrupted  ΔVC_0491-VC_0498" "partial"
"29878_3_359" 7348 3810 0.12329 TRUE 106.57794 2083 106.516295 159.075095460331 "2017-05-06" 2017.343836 "BD2" "Chittagong" "Bangladesh" "ctxB1" "BD2.029" "PLE1" "ICE-TET" "VC_0490-interrupted  ΔVC_0491-VC_0498" "partial"
"29878_3_36" 8178 4711 0 TRUE 107.46835 2984 107.46835 227.88290199406 "2018-03-27" 2018.234247 "BD2" "Dhaka" "Bangladesh" "ctxB1" "BD2.032" "None" "None" "VC_0490-interrupted  ΔVC_0491-VC_0498" "partial"
"29878_3_360" 8071 4592 0 TRUE 107.48752 2865 107.48752 218.795078489605 "2018-04-03" 2018.253425 "BD2" "Dhaka" "Bangladesh" "ctxB1" "BD2.032" "None" "ICE-TET" "VC_0490-interrupted  ΔVC_0491-VC_0498" "fragmented"
"29878_3_361" 6631 2905 0.0046 TRUE 107.59438 4601 107.59208 351.370386084005 "2018-05-12" 2018.360274 "sBD1" "Barisal" "Bangladesh" "ctxB7" "sBD1.070" "None" "ICE-GEN" "ΔVC_0495-VC_0512" "yes"
"29878_3_362" 6606 2878 0 TRUE 107.6437 4574 107.6437 349.308442935935 "2018-05-30" 2018.409589 "sBD1" "Sylhet" "Bangladesh" "ctxB7" "sBD1.070" "None" "ICE-GEN" "ΔVC_0495-VC_0512" "yes"
"29878_3_363" 7022 3449 0.20098 TRUE 103.83822 1713 103.73773 130.818837505303 "2014-08-09" 2014.60411 "BD2" "Chittagong" "Bangladesh" "ctxB1" "BD2.023" "PLE1" "ICE-TET" "VC_0490-interrupted  ΔVC_0495-VC_0498" "yes"
"29878_3_364" 6691 2964 0.00548 TRUE 107.66014 4660 107.6574 355.876113703861 "2018-06-05" 2018.426027 "sBD1" "Dhaka" "Bangladesh" "ctxB7" "sBD1.070" "None" "ICE-GEN" "ΔVC_0495-VC_0512" "yes"
"29878_3_365" 7364 3826 0.39923 TRUE 107.27931 2099 107.079695 160.296987696224 "2018-01-17" 2018.045205 "BD2" "Chittagong" "Bangladesh" "ctxB1" "BD2.029" "None" "ICE-TET" "VC_0490-interrupted  ΔVC_0491-VC_0498" "partial"
"29878_3_366" 7908 4421 0.02104 TRUE 106.99437 2694 106.98385 205.736105218498 "2017-10-05" 2017.760274 "BD2" "Khulna" "Bangladesh" "ctxB1" "BD2.032" "None" "ICE-TET" "VC_0490-interrupted  ΔVC_0491-VC_0498" "partial"
"29878_3_367" 7225 3679 0.99956 TRUE 104.6848 1952 104.18502 149.070852778956 "2015-06-14" 2015.450685 "BD2" "Chittagong" "Bangladesh" "ctxB1" "BD2.026" "PLE1" "ICE-TET" "VC_0490-interrupted  ΔVC_0491-VC_0498" "yes"
"29878_3_368" 7774 4280 0 TRUE 106.97244 2553 106.97244 194.96817988969 "2017-09-27" 2017.738356 "BD2" "Dhaka" "Bangladesh" "ctxB1" "BD2.031" "PLE1" "ICE-TET" "VC_0490-interrupted  ΔVC_0491-VC_0498" "partial"
"29878_3_369" 6624 2897 0 TRUE 107.5752 4593 107.5752 350.759439966059 "2018-05-05" 2018.341096 "sBD1" "Barisal" "Bangladesh" "ctxB7" "sBD1.070" "None" "ICE-GEN" "ΔVC_0495-VC_0512" "yes"
"29878_3_37" 7432 3909 0 TRUE 107.6245 2182 107.6245 166.635553669919 "2018-05-23" 2018.390411 "BD2" "Chittagong" "Bangladesh" "ctxB1" "BD2.029" "None" "ICE-TET" "VC_0490-interrupted  ΔVC_0491-VC_0498" "partial"
"29878_3_370" 7401 3871 0.14146 TRUE 107.48205 2144 107.41132 163.733559609673 "2018-04-01" 2018.247945 "BD2" "Barisal" "Bangladesh" "ctxB1" "BD2.029" "None" "ICE-TET" "VC_0490-interrupted  ΔVC_0491-VC_0498" "partial"
"29878_3_371" 8067 4588 0 TRUE 107.38341 2861 107.38341 218.489605430632 "2018-02-24" 2018.149315 "BD2" "Rajshahi" "Bangladesh" "ctxB1" "BD2.032" "None" "ICE-TET" "VC_0490-interrupted  ΔVC_0491-VC_0498" "partial"
"29878_3_373" 7458 3934 0.55144 TRUE 107.24916 2207 106.97344 168.544760288502 "2018-01-06" 2018.015068 "BD2" "Chittagong" "Bangladesh" "ctxB1" "BD2.030" "PLE1" "ICE-TET" "VC_0490-interrupted  ΔVC_0491-VC_0498" "partial"
"29878_3_374" 6612 2885 0.03748 TRUE 107.46836 4581 107.44962 349.843020789139 "2018-03-27" 2018.234247 "sBD1" "Barisal" "Bangladesh" "ctxB7" "sBD1.070" "None" "ICE-GEN" "ΔVC_0495-VC_0512" "yes"
"29878_3_375" 7348 3811 0 TRUE 106.45465 2084 106.45465 159.151463725074 "2017-03-22" 2017.220548 "BD2" "Chittagong" "Bangladesh" "ctxB1" "BD2.029" "PLE1" "ICE-TET" "VC_0490-interrupted  ΔVC_0491-VC_0498" "partial"
"29878_3_376" 7399 3869 0.29851 TRUE 107.58068 2142 107.431425 163.580823080187 "2018-05-07" 2018.346575 "BD2" "Dhaka" "Bangladesh" "ctxB1" "BD2.029" "None" "ICE-TET" "VC_0490-interrupted  ΔVC_0491-VC_0498" "fragmented"
"29878_3_377" 7747 4252 0 TRUE 107.23272 2525 107.23272 192.829868476877 "2017-12-31" 2017.99863 "BD2" "Barisal" "Bangladesh" "ctxB1" "BD2.031" "PLE1" "ICE-TET" "VC_0490-interrupted  ΔVC_0491-VC_0498" "partial"
"29878_3_378" 8161 4694 0.00548 TRUE 107.63822 2967 107.63548 226.584641493424 "2018-05-28" 2018.40411 "BD2" "Barisal" "Bangladesh" "ctxB1" "BD2.032" "None" "None" "VC_0490-interrupted  ΔVC_0491-VC_0498" "partial"
"29878_3_379" 7652 4138 0 TRUE 106.54232 2411 106.54232 184.123886296139 "2017-04-23" 2017.308219 "BD2" "Dhaka" "Bangladesh" "ctxB1" "BD2.031" "PLE1" "ICE-TET" "VC_0490-interrupted  ΔVC_0491-VC_0498" "fragmented"
"29878_3_38" 7389 3856 0.07088 TRUE 107.38615 2129 107.35071 162.588035638524 "2018-02-25" 2018.152055 "BD2" "Chittagong" "Bangladesh" "ctxB1" "BD2.029" "None" "ICE-TET" "VC_0490-interrupted  ΔVC_0491-VC_0498" "fragmented"
"29878_3_380" 8145 4673 0 TRUE 107.46833 2946 107.46833 224.980907933814 "2018-03-27" 2018.234247 "BD2" "Dhaka" "Bangladesh" "ctxB1" "BD2.032" "None" "None" "VC_0490-interrupted  ΔVC_0491-VC_0498" "partial"
"29878_3_381" 6704 2978 0.00274 TRUE 107.71766 4674 107.71629 356.945269410267 "2018-06-26" 2018.483562 "sBD1" "Chittagong" "Bangladesh" "ctxB7" "sBD1.070" "None" "ICE-GEN" "ΔVC_0495-VC_0512" "yes"
"29878_3_382" 6603 2874 0.21999 TRUE 107.59713 4570 107.487135 349.002969876962 "2018-05-13" 2018.363014 "sBD1" "Barisal" "Bangladesh" "ctxB7" "sBD1.070" "None" "ICE-GEN" "ΔVC_0495-VC_0512" "yes"
"29878_3_383" 7749 4253 0.17696 TRUE 106.95052 2526 106.86204 192.906236741621 "2017-09-19" 2017.716438 "BD2" "Barisal" "Bangladesh" "ctxB1" "BD2.031" "PLE1" "ICE-TET" "VC_0490-interrupted  ΔVC_0491-VC_0498" "partial"
"29878_3_384" 8146 4675 0 TRUE 107.46833 2948 107.46833 225.133644463301 "2018-03-27" 2018.234247 "BD2" "Dhaka" "Bangladesh" "ctxB1" "BD2.032" "None" "None" "VC_0490-interrupted  ΔVC_0491-VC_0498" "partial"
"29878_3_39" 7066 3508 0.00274 TRUE 104.28754 1781 104.28617 136.011879507849 "2015-01-20" 2015.053425 "BD2" "Dhaka" "Bangladesh" "ctxB1" "BD2.025" "None" "ICE-TET" "VC_0490-interrupted  ΔVC_0495-VC_0498" "yes"
"29878_3_4" 8154 4684 0.02192 TRUE 107.66011 2957 107.64915 225.820958845991 "2018-06-05" 2018.426027 "BD2" "Dhaka" "Bangladesh" "ctxB1" "BD2.032" "None" "None" "VC_0490-interrupted  ΔVC_0491-VC_0498" "partial"
"29878_3_40" 6741 3016 0 TRUE 107.58615 4712 107.58615 359.847263470513 "2018-05-09" 2018.352055 "sBD1" "Dhaka" "Bangladesh" "ctxB7" "sBD1.070" "None" "ICE-GEN" "ΔVC_0495-VC_0512" "yes"
"29878_3_41" 7911 4424 0.06301 TRUE 107.21902 2697 107.187515 205.965210012728 "2017-12-26" 2017.984932 "BD2" "Barisal" "Bangladesh" "ctxB1" "BD2.032" "None" "ICE-TET" "VC_0490-interrupted  ΔVC_0491-VC_0498" "fragmented"
"29878_3_42" 7398 3866 0 TRUE 107.46835 2139 107.46835 163.351718285957 "2018-03-27" 2018.234247 "BD2" "Chittagong" "Bangladesh" "ctxB1" "BD2.029" "None" "ICE-TET" "VC_0490-interrupted  ΔVC_0491-VC_0498" "partial"
"29878_3_43" 7157 3608 0 TRUE 104.58891 1881 104.58891 143.648705982181 "2015-05-10" 2015.354795 "BD2" "Dhaka" "Bangladesh" "ctxB1" "BD2.026" "None" "ICE-TET" "VC_0490-interrupted VC_0491-ins  ΔVC_0495-VC_0498" "yes"
"29878_3_45" 6624 2896 0.00274 TRUE 107.57794 4592 107.57657 350.683071701315 "2018-05-06" 2018.343836 "sBD1" "Barisal" "Bangladesh" "ctxB7" "sBD1.070" "None" "ICE-GEN" "ΔVC_0495-VC_0512" "yes"
"29878_3_46" 8171 4702 0.01096 TRUE 107.44369 2975 107.43821 227.19558761137 "2018-03-18" 2018.209589 "BD2" "Dhaka" "Bangladesh" "ctxB1" "BD2.032" "None" "None" "VC_0490-interrupted  ΔVC_0491-VC_0498" "partial"
"29878_3_47" 7442 3919 0.2098 TRUE 106.93409 2192 106.82919 167.399236317353 "2017-09-13" 2017.7 "BD2" "Khulna" "Bangladesh" "ctxB1" "BD2.029" "PLE1" "ICE-TET" "VC_0490-interrupted  ΔVC_0491-VC_0498" "fragmented"
"29878_3_48" 8126 4652 0.00274 TRUE 107.39436 2925 107.39299 223.377174374204 "2018-02-28" 2018.160274 "BD2" "Dhaka" "Bangladesh" "ctxB1" "BD2.032" "None" "None" "VC_0490-interrupted  ΔVC_0491-VC_0498" "partial"
"29878_3_49" 6411 2622 0 TRUE 107.52588 4318 107.52588 329.758167161646 "2018-04-17" 2018.291781 "sBD1" "Chittagong" "Bangladesh" "ctxB7" "sBD1.064" "None" "ICE-GEN" "ΔVC_0495-VC_0512" "yes"
"29878_3_5" 7399 3867 0.21906 TRUE 107.50123 2140 107.3917 163.4280865507 "2018-04-08" 2018.267123 "BD2" "Chittagong" "Bangladesh" "ctxB1" "BD2.029" "None" "ICE-TET" "VC_0490-interrupted  ΔVC_0491-VC_0498" "partial"
"29878_3_50" 6683 2956 0 TRUE 107.44917 4652 107.44917 355.265167585914 "2018-03-20" 2018.215068 "sBD1" "Sylhet" "Bangladesh" "ctxB7" "sBD1.070" "None" "ICE-GEN" "ΔVC_0495-VC_0512" "yes"
"29878_3_51" 7994 4513 0.0028 TRUE 106.3971 2786 106.3957 212.761985574883 "2017-03-01" 2017.163014 "BD2" "Khulna" "Bangladesh" "ctxB1" "BD2.032" "None" "ICE-TET" "VC_0490-interrupted  ΔVC_0491-VC_0498" "fragmented"
"29878_3_52" 8127 4654 0 TRUE 107.28751 2927 107.28751 223.529910903691 "2018-01-20" 2018.053425 "BD2" "Dhaka" "Bangladesh" "ctxB1" "BD2.032" "None" "None" "VC_0490-interrupted  ΔVC_0491-VC_0498" "partial"
"29878_3_53" 6738 3011 0 TRUE 107.58341 4707 107.58341 359.465422146797 "2018-05-08" 2018.349315 "sBD1" "Dhaka" "Bangladesh" "ctxB7" "sBD1.070" "None" "ICE-GEN" "ΔVC_0495-VC_0512" "yes"
"29878_3_54" 6627 2901 0 TRUE 107.52589 4597 107.52589 351.064913025032 "2018-04-17" 2018.291781 "sBD1" "Barisal" "Bangladesh" "ctxB7" "sBD1.070" "None" "ICE-GEN" "ΔVC_0495-VC_0512" "yes"
"29878_3_55" 6387 2585 0 TRUE 107.54777 4281 107.54777 326.932541366143 "2018-04-25" 2018.313699 "sBD1" "Sylhet" "Bangladesh" "ctxB1" "sBD1.048" "None" "ICE-GEN" "VC_0490-interrupted VC_0491-interrupted  ΔVC_0495-VC_0498  ΔVC_0514" "fragmented"
"29878_3_56" 7597 4077 0.01112 TRUE 107.03821 2350 107.03265 179.465422146797 "2017-10-21" 2017.80411 "BD2" "Barisal" "Bangladesh" "ctxB1" "BD2.031" "PLE1" "ICE-TET" "VC_0490-interrupted  ΔVC_0491-VC_0498" "partial"
"29878_3_57" 8145 4672 0.0137 TRUE 107.48203 2945 107.47518 224.904539669071 "2018-04-01" 2018.247945 "BD2" "Dhaka" "Bangladesh" "ctxB1" "BD2.032" "None" "None" "VC_0490-interrupted  ΔVC_0491-VC_0498" "partial"
"29878_3_58" 8085 4609 0 TRUE 107.44917 2882 107.44917 220.093338990242 "2018-03-20" 2018.215068 "BD2" "Khulna" "Bangladesh" "ctxB1" "BD2.032" "None" "ICE-TET" "VC_0490-interrupted  ΔVC_0491-VC_0498" "partial"
"29878_3_59" 7396 3863 0 TRUE 107.48205 2136 107.48205 163.122613491727 "2018-04-01" 2018.247945 "BD2" "Chittagong" "Bangladesh" "ctxB1" "BD2.029" "None" "ICE-TET" "VC_0490-interrupted  ΔVC_0491-VC_0498" "partial"
"29878_3_6" 7085 3530 0 TRUE 104.05467 1803 104.05467 137.691981332202 "2014-10-27" 2014.820548 "BD2" "Chittagong" "Bangladesh" "ctxB1" "BD2.025" "PLE1" "ICE-TET" "VC_0490-interrupted  ΔVC_0495-VC_0498" "yes"
"29878_3_60" 7807 4315 0 TRUE 106.81354 2588 106.81354 197.641069155706 "2017-07-31" 2017.579452 "BD2" "Khulna" "Bangladesh" "ctxB1" "BD2.031" "PLE1" "ICE-TET" "VC_0490-interrupted  ΔVC_0491-VC_0498" "fragmented"
"29878_3_61" 6388 2586 0 TRUE 107.58613 4282 107.58613 327.008909630887 "2018-05-09" 2018.352055 "sBD1" "Dhaka" "Bangladesh" "ctxB1" "sBD1.048" "None" "Both matched" "VC_0490-interrupted  ΔVC_0495-VC_0498  ΔVC_0514" "fragmented"
"29878_3_62" 6672 2947 0.51205 TRUE 107.62451 4643 107.368485 354.577853203224 "2018-05-23" 2018.390411 "sBD1" "Dhaka" "Bangladesh" "ctxB7" "sBD1.070" "None" "ICE-GEN" "ΔVC_0495-VC_0512" "yes"
"29878_3_63" 7384 3849 0.44891 TRUE 107.38615 2122 107.161695 162.05345778532 "2018-02-25" 2018.152055 "BD2" "Chittagong" "Bangladesh" "ctxB1" "BD2.029" "None" "ICE-TET" "VC_0490-interrupted  ΔVC_0491-VC_0498" "fragmented"
"29878_3_64" 7735 4231 0 TRUE 106.24368 2504 106.24368 191.226134917268 "2017-01-04" 2017.009589 "BD2" "Chittagong" "Bangladesh" "ctxB1" "BD2.031" "PLE1" "ICE-TET" "VC_0490-interrupted  ΔVC_0491-VC_0498" "partial"
"29878_3_65" 8131 4658 0 TRUE 107.40532 2931 107.40532 223.835383962664 "2018-03-04" 2018.171233 "BD2" "Dhaka" "Bangladesh" "ctxB1" "BD2.032" "None" "None" "VC_0490-interrupted  ΔVC_0491-VC_0498" "fragmented"
"29878_3_66" 6587 2859 0 TRUE 107.63548 4555 107.63548 347.857445905812 "2018-05-27" 2018.40137 "sBD1" "Khulna" "Bangladesh" "ctxB7" "sBD1.070" "None" "ICE-GEN" "ΔVC_0495-VC_0512" "yes"
"29878_3_67" 6650 2923 0.03748 TRUE 107.63275 4619 107.61401 352.745014849385 "2018-05-26" 2018.39863 "sBD1" "Sylhet" "Bangladesh" "ctxB7" "sBD1.070" "None" "ICE-GEN" "ΔVC_0495-VC_0512" "yes"
"29878_3_68" 7491 3970 0 TRUE 106.8656 2243 106.8656 171.294017819262 "2017-08-19" 2017.631507 "BD2" "Dhaka" "Bangladesh" "ctxB1" "BD2.029" "PLE1" "ICE-TET" "VC_0490-interrupted  ΔVC_0491-VC_0498" "partial"
"29878_3_69" 8138 4667 0.49814 TRUE 107.48205 2940 107.23298 224.522698345354 "2018-04-01" 2018.247945 "BD2" "Dhaka" "Bangladesh" "ctxB1" "BD2.032" "None" "None" "VC_0490-interrupted  ΔVC_0491-VC_0498" "partial"
"29878_3_7" 7960 4477 0.303 TRUE 106.60806 2750 106.45656 210.012728044124 "2017-05-17" 2017.373973 "BD2" "Dhaka" "Bangladesh" "ctxB1" "BD2.032" "None" "ICE-TET" "VC_0490-interrupted  ΔVC_0491-VC_0498" "fragmented"
"29878_3_70" 6664 2938 0.20315 TRUE 107.63275 4634 107.531175 353.890538820535 "2018-05-26" 2018.39863 "sBD1" "Khulna" "Bangladesh" "ctxB7" "sBD1.070" "None" "ICE-GEN" "ΔVC_0495-VC_0512" "yes"
"29878_3_71" 6654 2928 0.0041 TRUE 107.61904 4624 107.61699 353.126856173101 "2018-05-21" 2018.384932 "sBD1" "Sylhet" "Bangladesh" "ctxB7" "sBD1.070" "None" "ICE-GEN" "ΔVC_0495-VC_0512" "yes"
"29878_3_73" 7806 4314 0 TRUE 107.0108 2587 107.0108 197.564700890963 "2017-10-11" 2017.776712 "BD2" "Chittagong" "Bangladesh" "ctxB1" "BD2.031" "PLE1" "ICE-TET" "VC_0490-interrupted  ΔVC_0491-VC_0498" "partial"
"29878_3_74" 8103 4630 0.51743 TRUE 107.18341 2903 106.924695 221.697072549851 "2017-12-13" 2017.949315 "BD2" "Barisal" "Bangladesh" "ctxB1" "BD2.032" "None" "None" "VC_0490-interrupted  ΔVC_0491-VC_0498" "partial"
"29878_3_75" 7390 3857 0.06865 TRUE 107.41355 2130 107.379225 162.664403903267 "2018-03-07" 2018.179452 "BD2" "Chittagong" "Bangladesh" "ctxB1" "BD2.029" "None" "ICE-TET" "VC_0490-interrupted  ΔVC_0491-VC_0498" "fragmented"
"29878_3_77" 8150 4679 0.00776 TRUE 107.50122 2952 107.49734 225.439117522274 "2018-04-08" 2018.267123 "BD2" "Dhaka" "Bangladesh" "ctxB1" "BD2.032" "None" "None" "VC_0490-interrupted  ΔVC_0491-VC_0498" "partial"
"29878_3_78" 8141 4670 0 TRUE 107.24094 2943 107.24094 224.751803139584 "2018-01-03" 2018.006849 "BD2" "Barisal" "Bangladesh" "ctxB1" "BD2.032" "None" "None" "VC_0490-interrupted  ΔVC_0491-VC_0498" "partial"
"29878_3_79" 8067 4587 0.01918 TRUE 107.40259 2860 107.393 218.413237165889 "2018-03-03" 2018.168493 "BD2" "Sylhet" "Bangladesh" "ctxB1" "BD2.032" "None" "ICE-TET" "VC_0490-interrupted  ΔVC_0491-VC_0498" "partial"
"29878_3_8" 8139 4668 0.50325 TRUE 107.49848 2941 107.246855 224.599066610098 "2018-04-07" 2018.264384 "BD2" "Dhaka" "Bangladesh" "ctxB1" "BD2.032" "None" "None" "VC_0490-interrupted  ΔVC_0491-VC_0498" "partial"
"29878_3_80" 7494 3975 0 TRUE 106.66834 2248 106.66834 171.675859142978 "2017-06-08" 2017.434247 "BD2" "Barisal" "Bangladesh" "ctxB1" "BD2.029" "PLE1" "ICE-TET" "VC_0490-interrupted  ΔVC_0491-VC_0498" "fragmented"
"29878_3_81" 6586 2857 0.00706 TRUE 107.61356 4553 107.61003 347.704709376326 "2018-05-19" 2018.379452 "sBD1" "Dhaka" "Bangladesh" "ctxB7" "sBD1.070" "None" "ICE-GEN" "ΔVC_0495-VC_0512" "yes"
"29878_3_82" 6663 2936 0 TRUE 107.59987 4632 107.59987 353.737802291048 "2018-05-14" 2018.365753 "sBD1" "Khulna" "Bangladesh" "ctxB7" "sBD1.070" "None" "ICE-GEN" "ΔVC_0495-VC_0512" "yes"
"29878_3_83" 6653 2927 0.0085 TRUE 107.59439 4623 107.59014 353.050487908358 "2018-05-12" 2018.360274 "sBD1" "Sylhet" "Bangladesh" "ctxB7" "sBD1.070" "None" "ICE-GEN" "ΔVC_0495-VC_0512" "yes"
"29878_3_84" 7216 3669 0.09315 TRUE 105.2026 1942 105.156025 148.307170131523 "2015-12-20" 2015.968493 "BD2" "Chittagong" "Bangladesh" "ctxB1" "BD2.026" "PLE1" "ICE-TET" "VC_0490-interrupted  ΔVC_0491-VC_0498" "yes"
"29878_3_85" 7103 3548 0.72549 TRUE 103.78616 1821 103.423415 139.066610097582 "2014-07-21" 2014.552055 "BD2" "Chittagong" "Bangladesh" "ctxB1" "BD2.024" "PLE1" "ICE-TET" "VC_0490-interrupted VC_0491-ins  ΔVC_0495-VC_0498" "yes"
"29878_3_86" 6698 2972 0.00822 TRUE 107.63274 4668 107.62863 356.487059821807 "2018-05-26" 2018.39863 "sBD1" "Khulna" "Bangladesh" "ctxB7" "sBD1.070" "None" "ICE-GEN" "ΔVC_0495-VC_0512" "yes"
"29878_3_88" 7172 3623 0 TRUE 104.62998 1896 104.62998 144.79422995333 "2015-05-25" 2015.39589 "BD2" "Chittagong" "Bangladesh" "ctxB1" "BD2.026" "PLE1" "ICE-TET" "VC_0490-interrupted  ΔVC_0491-VC_0498" "yes"
"29878_3_89" 6991 3410 0 TRUE 103.84369 1683 103.84369 128.527789563004 "2014-08-11" 2014.609589 "BD2" "Chittagong" "Bangladesh" "ctxB1" "BD2.022" "PLE1" "ICE-TET" "VC_0490-interrupted  ΔVC_0495-VC_0498" "fragmented"
"29878_3_9" 8171 4703 0 TRUE 107.43273 2976 107.43273 227.271955876114 "2018-03-14" 2018.19863 "BD2" "Barisal" "Bangladesh" "ctxB1" "BD2.032" "None" "None" "VC_0490-interrupted  ΔVC_0491-VC_0498" "fragmented"
"29878_3_90" 6688 2960 0 TRUE 107.61356 4656 107.61356 355.570640644888 "2018-05-19" 2018.379452 "sBD1" "Khulna" "Bangladesh" "ctxB7" "sBD1.070" "None" "ICE-GEN" "ΔVC_0495-VC_0512" "yes"
"29878_3_91" 6725 2999 0 TRUE 107.55602 4695 107.55602 358.549002969877 "2018-04-28" 2018.321918 "sBD1" "Dhaka" "Bangladesh" "ctxB7" "sBD1.070" "None" "ICE-GEN" "ΔVC_0495-VC_0512" "yes"
"29878_3_92" 8099 4625 0.23343 TRUE 107.63547 2898 107.518755 221.315231226135 "2018-05-27" 2018.40137 "BD2" "Dhaka" "Bangladesh" "ctxB1" "BD2.032" "None" "None" "VC_0490-interrupted  ΔVC_0491-VC_0498" "fragmented"
"29878_3_93" 7017 3442 0 TRUE 103.86288 1730 103.86288 132.11709800594 "2014-08-18" 2014.628767 "BD2" "Chittagong" "Bangladesh" "ctxB1" "BD2.023" "PLE1" "ICE-TET" "VC_0490-interrupted  ΔVC_0495-VC_0498" "yes"
"29878_3_94" 6632 2906 0.01918 TRUE 107.63822 4602 107.62863 351.446754348748 "2018-05-28" 2018.40411 "sBD1" "Khulna" "Bangladesh" "ctxB7" "sBD1.070" "None" "ICE-GEN" "ΔVC_0495-VC_0512" "yes"
"29878_3_95" 7111 3559 0.04932 TRUE 104.06835 1832 104.04369 139.906661009758 "2014-11-01" 2014.834247 "BD2" "Barisal" "Bangladesh" "ctxB1" "BD2.024" "PLE1" "ICE-TET" "VC_0490-interrupted  ΔVC_0491-VC_0498" "yes"
"29878_3_96" 6703 2977 0 TRUE 107.66287 4673 107.66287 356.868901145524 "2018-06-06" 2018.428767 "sBD1" "Dhaka" "Bangladesh" "ctxB7" "sBD1.070" "None" "ICE-GEN" "ΔVC_0495-VC_0512" "yes"
"29878_3_98" 6735 3010 0.00548 TRUE 107.64095 4706 107.63821 359.389053882053 "2018-05-29" 2018.406849 "sBD1" "Khulna" "Bangladesh" "ctxB7" "sBD1.070" "None" "ICE-GEN" "ΔVC_0495-VC_0512" "yes"
"29878_3_99" 7063 3504 0.21051 TRUE 103.86288 1777 103.757625 135.706406448876 "2014-08-18" 2014.628767 "BD2" "Chittagong" "Bangladesh" "ctxB1" "BD2.025" "None" "ICE-TET" "VC_0490-interrupted  ΔVC_0495-VC_0498" "yes"
"29879_5_27" 6715 2989 0 TRUE 107.64371 4685 107.64371 357.785320322444 "2018-05-30" 2018.409589 "sBD1" "Barisal" "Bangladesh" "ctxB7" "sBD1.070" "None" "ICE-GEN" "ΔVC_0495-VC_0512" "yes"
"29879_5_31" 8180 4713 0.04384 TRUE 107.58617 2986 107.56425 228.035638523547 "2018-05-09" 2018.352055 "BD2" "Barisal" "Bangladesh" "ctxB1" "BD2.032" "None" "ICE-TET" "VC_0490-interrupted  ΔVC_0491-VC_0498" "partial"
"29879_5_35" 6579 2851 0.51252 TRUE 107.49027 4547 107.23401 347.246499787866 "2018-04-04" 2018.256164 "sBD1" "Barisal" "Bangladesh" "ctxB7" "sBD1.070" "None" "ICE-GEN" "ΔVC_0495-VC_0512" "yes"
"29879_5_39" 8080 4603 0 TRUE 107.39438 2876 107.39438 219.635129401782 "2018-02-28" 2018.160274 "BD2" "Khulna" "Bangladesh" "ctxB1" "BD2.032" "None" "ICE-TET" "VC_0490-interrupted  ΔVC_0491-VC_0498" "partial"
"29879_5_43" 6670 2944 0 TRUE 107.60535 4640 107.60535 354.348748408994 "2018-05-16" 2018.371233 "sBD1" "Khulna" "Bangladesh" "ctxB7" "sBD1.070" "None" "ICE-GEN" "ΔVC_0495-VC_0512" "yes"
"29879_5_47" 6626 2899 0 TRUE 107.6163 4595 107.6163 350.912176495545 "2018-05-20" 2018.382192 "sBD1" "Barisal" "Bangladesh" "ctxB7" "sBD1.070" "None" "ICE-GEN" "ΔVC_0495-VC_0512" "yes"
"29879_5_51" 6592 2864 0 TRUE 107.61631 4560 107.61631 348.239287229529 "2018-05-20" 2018.382192 "sBD1" "Khulna" "Bangladesh" "ctxB7" "sBD1.070" "None" "ICE-GEN" "ΔVC_0495-VC_0512" "yes"
"29879_5_55" 8073 4596 0.30685 TRUE 107.50122 2869 107.347795 219.100551548579 "2018-04-08" 2018.267123 "BD2" "Barisal" "Bangladesh" "ctxB1" "BD2.032" "None" "ICE-TET" "VC_0490-interrupted  ΔVC_0491-VC_0498" "partial"
"29879_5_59" 6695 2968 0 TRUE 107.58068 4664 107.58068 356.181586762834 "2018-05-07" 2018.346575 "sBD1" "Khulna" "Bangladesh" "ctxB7" "sBD1.070" "None" "ICE-GEN" "ΔVC_0495-VC_0512" "yes"
"29879_5_63" 8155 4685 0.78667 TRUE 107.46835 2958 107.075015 225.897327110734 "2018-03-27" 2018.234247 "BD2" "Barisal" "Bangladesh" "ctxB1" "BD2.032" "None" "None" "VC_0490-interrupted  ΔVC_0491-VC_0498" "partial"
"29879_5_67" 6711 2984 0 TRUE 107.55877 4680 107.55877 357.403478998727 "2018-04-29" 2018.324658 "sBD1" "Barisal" "Bangladesh" "ctxB7" "sBD1.070" "None" "ICE-GEN" "ΔVC_0495-VC_0512" "yes"
"29879_5_71" 6585 2856 0 TRUE 107.59438 4552 107.59438 347.628341111583 "2018-05-12" 2018.360274 "sBD1" "Khulna" "Bangladesh" "ctxB7" "sBD1.070" "None" "ICE-GEN" "ΔVC_0495-VC_0512" "yes"
"29879_5_76" 8177 4710 0 TRUE 107.42451 2983 107.42451 227.806533729317 "2018-03-11" 2018.190411 "BD2" "Chittagong" "Bangladesh" "ctxB1" "BD2.032" "None" "None" "VC_0490-interrupted  ΔVC_0491-VC_0498" "partial"
"29879_5_80" 8161 4693 0 TRUE 107.63274 2966 107.63274 226.50827322868 "2018-05-26" 2018.39863 "BD2" "Barisal" "Bangladesh" "ctxB1" "BD2.032" "None" "None" "VC_0490-interrupted  ΔVC_0491-VC_0498" "partial"
"29879_5_88" 7424 3900 0.00975 TRUE 107.5067 2173 107.501825 165.94823928723 "2018-04-10" 2018.272603 "BD2" "Chittagong" "Bangladesh" "ctxB1" "BD2.029" "None" "ICE-TET" "VC_0490-interrupted  ΔVC_0491-VC_0498" "partial"
"29879_5_92" 6738 3012 0 TRUE 107.58341 4708 107.58341 359.54179041154 "2018-05-08" 2018.349315 "sBD1" "Khulna" "Bangladesh" "ctxB7" "sBD1.070" "None" "ICE-GEN" "ΔVC_0495-VC_0512" "yes"
"29879_5_96" 6733 3007 0.00274 TRUE 107.59711 4703 107.59574 359.159949087823 "2018-05-13" 2018.363014 "sBD1" "Khulna" "Bangladesh" "ctxB7" "sBD1.070" "None" "ICE-GEN" "ΔVC_0495-VC_0512" "yes"
"30073_1_102" 7430 3907 0 TRUE 107.52039 2180 107.52039 166.482817140433 "2018-04-15" 2018.286301 "BD2" "Chittagong" "Bangladesh" "ctxB1" "BD2.029" "None" "ICE-TET" "VC_0490-interrupted  ΔVC_0491-VC_0498" "fragmented"
"30073_1_106" 7070 3514 0.00274 TRUE 104.87658 1787 104.87521 136.470089096309 "2015-08-23" 2015.642466 "BD2" "Chittagong" "Bangladesh" "ctxB1" "BD2.025" "PLE1" "ICE-TET" "VC_0490-interrupted  ΔVC_0495-VC_0498" "yes"
"30073_1_11" 6437 2651 0.79692 TRUE 108.14232 4347 107.74386 331.972846839202 "2018-11-28" 2018.908219 "sBD1" "Chittagong" "Bangladesh" "ctxB7" "sBD1.067" "None" "ICE-GEN" "ΔVC_0495-VC_0512" "yes"
"30073_1_110" 7371 3834 0 TRUE 107.13684 2107 107.13684 160.907933814171 "2017-11-26" 2017.90274 "BD2" "Dhaka" "Bangladesh" "ctxB1" "BD2.029" "None" "ICE-TET" "VC_0490-interrupted  ΔVC_0491-VC_0498" "partial"
"30073_1_114" 7406 3877 0.40689 TRUE 107.53957 2150 107.336125 164.191769198133 "2018-04-22" 2018.305479 "BD2" "Chittagong" "Bangladesh" "ctxB1" "BD2.029" "None" "ICE-TET" "VC_0490-interrupted  ΔVC_0491-VC_0498" "fragmented"
"30073_1_118" 8172 4705 0 TRUE 107.42999 2978 107.42999 227.4246924056 "2018-03-13" 2018.19589 "BD2" "Dhaka" "Bangladesh" "ctxB1" "BD2.032" "None" "None" "VC_0490-interrupted  ΔVC_0491-VC_0498" "partial"
"30073_1_122" 7413 3890 0.10892 TRUE 107.50121 2163 107.44675 165.184556639796 "2018-04-08" 2018.267123 "BD2" "Chittagong" "Bangladesh" "ctxB1" "BD2.029" "None" "ICE-TET" "VC_0490-interrupted  ΔVC_0491-VC_0498" "partial"
"30073_1_14" 6413 2624 0 TRUE 107.62999 4320 107.62999 329.910903691133 "2018-05-25" 2018.39589 "sBD1" "Chittagong" "Bangladesh" "ctxB7" "sBD1.064" "None" "ICE-GEN" "ΔVC_0495-VC_0512" "yes"
"30073_1_19" 7895 4407 0 TRUE 107.02178 2680 107.02178 204.666949512092 "2017-10-15" 2017.787671 "BD2" "Chittagong" "Bangladesh" "ctxB1" "BD2.032" "None" "ICE-TET" "VC_0490-interrupted  ΔVC_0491-VC_0498" "partial"
"30073_1_22" 6590 2862 0.0046 TRUE 107.55603 4558 107.55373 348.086550700042 "2018-04-28" 2018.321918 "sBD1" "Khulna" "Bangladesh" "ctxB7" "sBD1.070" "None" "ICE-GEN" "ΔVC_0495-VC_0512" "yes"
"30073_1_263" 7361 3823 0 TRUE 107.0656 2096 107.0656 160.067882901994 "2017-10-31" 2017.831507 "BD2" "Chittagong" "Bangladesh" "ctxB1" "BD2.029" "None" "ICE-TET" "VC_0490-interrupted  ΔVC_0491-VC_0498" "partial"
"30073_1_27" 6564 2812 0.00548 TRUE 107.60259 4508 107.59985 344.268137462876 "2018-05-15" 2018.368493 "sBD1" "Khulna" "Bangladesh" "ctxB7" "sBD1.070" "None" "ICE-GEN" "ΔVC_0495-VC_0512" "yes"
"30073_1_271" 8105 4631 0 TRUE 107.19711 2904 107.19711 221.773440814595 "2017-12-18" 2017.963014 "BD2" "Chittagong" "Bangladesh" "ctxB1" "BD2.032" "None" "None" "VC_0490-interrupted  ΔVC_0491-VC_0498" "partial"
"30073_1_275" 7411 3887 0.02076 TRUE 107.93957 2160 107.92919 164.955451845566 "2018-09-15" 2018.705479 "BD2" "Chittagong" "Bangladesh" "ctxB1" "BD2.029" "None" "None" "VC_0490-interrupted  ΔVC_0491-VC_0498" "fragmented"
"30073_1_276" 7410 3886 0.00548 TRUE 107.94779 2159 107.94505 164.879083580823 "2018-09-18" 2018.713699 "BD2" "Chittagong" "Bangladesh" "ctxB1" "BD2.029" "None" "None" "VC_0490-interrupted  ΔVC_0491-VC_0498" "fragmented"
"30073_1_280" 7752 4257 0 TRUE 107.04915 2530 107.04915 193.211709800594 "2017-10-25" 2017.815068 "BD2" "Chittagong" "Bangladesh" "ctxB1" "BD2.031" "PLE1" "ICE-TET" "VC_0490-interrupted  ΔVC_0491-VC_0498" "partial"
"30073_1_284" 6410 2620 0.00822 TRUE 107.57519 4316 107.57108 329.60543063216 "2018-05-05" 2018.341096 "sBD1" "Chittagong" "Bangladesh" "ctxB7" "sBD1.064" "None" "ICE-GEN" "ΔVC_0495-VC_0512" "yes"
"30073_1_296" 7412 3889 0.00548 TRUE 107.95327 2162 107.95053 165.108188375053 "2018-09-20" 2018.719178 "BD2" "Chittagong" "Bangladesh" "ctxB1" "BD2.029" "None" "None" "VC_0490-interrupted  ΔVC_0491-VC_0498" "partial"
"30073_1_3" 6676 2950 0 TRUE 108.06561 4646 108.06561 354.806957997454 "2018-10-31" 2018.831507 "sBD1" "Chittagong" "Bangladesh" "ctxB7" "sBD1.070" "None" "ICE-GEN" "ΔVC_0495-VC_0512" "yes"
"30073_1_30" 7876 4383 0.02652 TRUE 106.94232 2656 106.92906 202.834111158252 "2017-09-16" 2017.708219 "BD2" "Chittagong" "Bangladesh" "ctxB1" "BD2.031" "None" "ICE-TET" "VC_0490-interrupted  ΔVC_0491-VC_0498" "partial"
"30073_1_300" 7895 4406 0 TRUE 107.02178 2679 107.02178 204.590581247348 "2017-10-15" 2017.787671 "BD2" "Chittagong" "Bangladesh" "ctxB1" "BD2.032" "None" "ICE-TET" "VC_0490-interrupted  ΔVC_0491-VC_0498" "partial"
"30073_1_304" 6413 2625 0 TRUE 107.62999 4321 107.62999 329.987271955876 "2018-05-25" 2018.39589 "sBD1" "Chittagong" "Bangladesh" "ctxB7" "sBD1.064" "None" "ICE-GEN" "ΔVC_0495-VC_0512" "yes"
"30073_1_308" 7875 4382 0 TRUE 107.03547 2655 107.03547 202.757742893509 "2017-10-20" 2017.80137 "BD2" "Chittagong" "Bangladesh" "ctxB1" "BD2.031" "None" "ICE-TET" "VC_0490-interrupted  ΔVC_0491-VC_0498" "partial"
"30073_1_312" 6410 2621 0 TRUE 107.56697 4317 107.56697 329.681798896903 "2018-05-02" 2018.332877 "sBD1" "Chittagong" "Bangladesh" "ctxB7" "sBD1.064" "None" "ICE-GEN" "ΔVC_0495-VC_0512" "yes"
"30073_1_316" 6412 2623 0 TRUE 107.58889 4319 107.58889 329.834535426389 "2018-05-10" 2018.354795 "sBD1" "Chittagong" "Bangladesh" "ctxB7" "sBD1.064" "None" "ICE-GEN" "ΔVC_0495-VC_0512" "yes"
"30073_1_320" 7434 3912 0.20274 TRUE 107.92314 2185 107.82177 166.864658464149 "2018-09-09" 2018.689041 "BD2" "Chittagong" "Bangladesh" "ctxB1" "BD2.029" "None" "ICE-TET" "VC_0490-interrupted  ΔVC_0491-VC_0498" "partial"
"30073_1_324" 6596 2868 0.04834 TRUE 107.83821 4564 107.81404 348.544760288502 "2018-08-09" 2018.60411 "sBD1" "Chittagong" "Bangladesh" "ctxB7" "sBD1.070" "None" "ICE-GEN" "ΔVC_0495-VC_0512" "yes"
"30073_1_328" 7410 3885 0 TRUE 107.94231 2158 107.94231 164.80271531608 "2018-09-16" 2018.708219 "BD2" "Chittagong" "Bangladesh" "ctxB1" "BD2.029" "None" "None" "VC_0490-interrupted  ΔVC_0491-VC_0498" "partial"
"30073_1_332" 7752 4258 0 TRUE 107.04915 2531 107.04915 193.288078065337 "2017-10-25" 2017.815068 "BD2" "Chittagong" "Bangladesh" "ctxB1" "BD2.031" "PLE1" "ICE-TET" "VC_0490-interrupted  ΔVC_0491-VC_0498" "fragmented"
"30073_1_336" 7407 3881 0.6928 TRUE 108.08478 2154 107.73838 164.497242257106 "2018-11-07" 2018.850685 "BD2" "Chittagong" "Bangladesh" "ctxB1" "BD2.029" "None" "ICE-TET" "VC_0490-interrupted  ΔVC_0491-VC_0498" "partial"
"30073_1_340" 7894 4404 0 TRUE 107.02178 2677 107.02178 204.437844717862 "2017-10-15" 2017.787671 "BD2" "Chittagong" "Bangladesh" "ctxB1" "BD2.032" "None" "ICE-TET" "VC_0490-interrupted  ΔVC_0491-VC_0498" "partial"
"30073_1_344" 7412 3888 0 TRUE 107.94779 2161 107.94779 165.03182011031 "2018-09-18" 2018.713699 "BD2" "Chittagong" "Bangladesh" "ctxB1" "BD2.029" "None" "None" "VC_0490-interrupted  ΔVC_0491-VC_0498" "fragmented"
"30073_1_348" 7897 4408 0.03014 TRUE 107.02178 2681 107.00671 204.743317776835 "2017-10-15" 2017.787671 "BD2" "Chittagong" "Bangladesh" "ctxB1" "BD2.032" "None" "ICE-TET" "VC_0490-interrupted  ΔVC_0491-VC_0498" "partial"
"30073_1_35" 8107 4634 0.5033 TRUE 107.49847 2907 107.24682 222.002545608825 "2018-04-07" 2018.264384 "BD2" "Chittagong" "Bangladesh" "ctxB1" "BD2.032" "None" "None" "VC_0490-interrupted  ΔVC_0491-VC_0498" "partial"
"30073_1_352" 7875 4381 0 TRUE 107.03547 2654 107.03547 202.681374628765 "2017-10-20" 2017.80137 "BD2" "Chittagong" "Bangladesh" "ctxB1" "BD2.031" "None" "ICE-TET" "VC_0490-interrupted  ΔVC_0491-VC_0498" "partial"
"30073_1_356" 7408 3883 0.23555 TRUE 108.06012 2156 107.942345 164.649978786593 "2018-10-29" 2018.826027 "BD2" "Chittagong" "Bangladesh" "ctxB1" "BD2.029" "None" "ICE-TET" "VC_0490-interrupted  ΔVC_0491-VC_0498" "partial"
"30073_1_360" 6676 2951 0.00822 TRUE 108.07383 4647 108.06972 354.883326262198 "2018-11-03" 2018.839726 "sBD1" "Chittagong" "Bangladesh" "ctxB7" "sBD1.070" "None" "ICE-GEN" "ΔVC_0495-VC_0512" "yes"
"30073_1_369" 7751 4256 0.13032 TRUE 106.97792 2529 106.91276 193.135341535851 "2017-09-29" 2017.743836 "BD2" "Chittagong" "Bangladesh" "ctxB1" "BD2.031" "PLE1" "ICE-TET" "VC_0490-interrupted  ΔVC_0491-VC_0498" "fragmented"
"30073_1_373" 7395 3861 0 TRUE 107.40808 2134 107.40808 162.96987696224 "2018-03-05" 2018.173973 "BD2" "Chittagong" "Bangladesh" "ctxB1" "BD2.029" "None" "ICE-TET" "VC_0490-interrupted  ΔVC_0491-VC_0498" "fragmented"
"30073_1_377" 7407 3882 0.5476 TRUE 107.93958 2155 107.66578 164.57361052185 "2018-09-15" 2018.705479 "BD2" "Chittagong" "Bangladesh" "ctxB1" "BD2.029" "None" "None" "VC_0490-interrupted  ΔVC_0491-VC_0498" "fragmented"
"30073_1_38" 7378 3841 0 TRUE 107.1341 2114 107.1341 161.442511667374 "2017-11-25" 2017.9 "BD2" "Chittagong" "Bangladesh" "ctxB1" "BD2.029" "None" "ICE-TET" "VC_0490-interrupted  ΔVC_0491-VC_0498" "fragmented"
"30073_1_381" 7894 4405 0 TRUE 107.02178 2678 107.02178 204.514212982605 "2017-10-15" 2017.787671 "BD2" "Chittagong" "Bangladesh" "ctxB1" "BD2.032" "None" "ICE-TET" "VC_0490-interrupted  ΔVC_0491-VC_0498" "partial"
"30073_1_46" 7204 3656 1.5799 TRUE 104.70122 1929 103.91127 147.31438268986 "2015-06-20" 2015.467123 "BD2" "Chittagong" "Bangladesh" "ctxB1" "BD2.026" "PLE1" "ICE-TET" "VC_0490-interrupted  ΔVC_0491-VC_0498" "yes"
"30073_1_50" 7377 3839 0.01918 TRUE 107.1341 2112 107.12451 161.289775137887 "2017-11-25" 2017.9 "BD2" "Chittagong" "Bangladesh" "ctxB1" "BD2.029" "None" "ICE-TET" "VC_0490-interrupted  ΔVC_0491-VC_0498" "partial"
"30073_1_55" 7426 3902 0.00274 TRUE 107.60533 2175 107.60396 166.100975816716 "2018-05-16" 2018.371233 "BD2" "Chittagong" "Bangladesh" "ctxB1" "BD2.029" "None" "ICE-TET" "VC_0490-interrupted  ΔVC_0491-VC_0498" "partial"
"30073_1_58" 7906 4419 0 TRUE 107.66013 2692 107.66013 205.583368689011 "2018-06-05" 2018.426027 "BD2" "Barisal" "Bangladesh" "ctxB1" "BD2.032" "None" "ICE-TET" "VC_0490-interrupted  ΔVC_0491-VC_0498" "fragmented"
"30073_1_6" 7408 3884 0.24103 TRUE 108.0656 2157 107.945085 164.726347051336 "2018-10-31" 2018.831507 "BD2" "Chittagong" "Bangladesh" "ctxB1" "BD2.029" "None" "ICE-TET" "VC_0490-interrupted  ΔVC_0491-VC_0498" "partial"
"30073_1_63" 7480 3958 0 TRUE 106.64643 2231 106.64643 170.377598642342 "2017-05-31" 2017.412329 "BD2" "Chittagong" "Bangladesh" "ctxB1" "BD2.029" "PLE1" "ICE-TET" "VC_0490-interrupted  ΔVC_0491-VC_0498" "partial"
"30073_1_66" 6741 3015 0 TRUE 107.58615 4711 107.58615 359.77089520577 "2018-05-09" 2018.352055 "sBD1" "Khulna" "Bangladesh" "ctxB7" "sBD1.070" "None" "ICE-GEN" "ΔVC_0495-VC_0512" "yes"
"30073_1_72" 7094 3539 0.01008 TRUE 104.52865 1812 104.52361 138.379295714892 "2015-04-18" 2015.294521 "BD2" "Chittagong" "Bangladesh" "ctxB1" "BD2.025" "None" "ICE-TET" "VC_0490-interrupted  ΔVC_0495-VC_0498" "yes"
"30073_1_75" 6742 3018 0.01096 TRUE 107.59437 4714 107.58889 360 "2018-05-12" 2018.360274 "sBD1" "Khulna" "Bangladesh" "ctxB7" "sBD1.070" "None" "ICE-GEN" "ΔVC_0495-VC_0512" "yes"
"30073_1_80" 7433 3910 0 TRUE 107.67108 2183 107.67108 166.711921934663 "2018-06-09" 2018.436986 "BD2" "Chittagong" "Bangladesh" "ctxB1" "BD2.029" "None" "ICE-TET" "VC_0490-interrupted  ΔVC_0491-VC_0498" "fragmented"
"30073_1_83" 7224 3678 0.09589 TRUE 104.72042 1951 104.672475 148.994484514213 "2015-06-27" 2015.486301 "BD2" "Chittagong" "Bangladesh" "ctxB1" "BD2.026" "PLE1" "ICE-TET" "VC_0490-interrupted  ΔVC_0491-VC_0498" "yes"
"30073_1_87" 6563 2810 0.0098 TRUE 107.57793 4506 107.57303 344.11540093339 "2018-05-06" 2018.343836 "sBD1" "Khulna" "Bangladesh" "ctxB7" "sBD1.070" "None" "ICE-GEN" "ΔVC_0495-VC_0512" "yes"
"30073_1_90" 7195 3646 0 TRUE 104.74232 1919 104.74232 146.550700042427 "2015-07-05" 2015.508219 "BD2" "Chittagong" "Bangladesh" "ctxB1" "BD2.026" "PLE1" "ICE-TET" "VC_0490-interrupted VC_0491-ins  ΔVC_0495-VC_0498" "yes"
"30073_1_94" 7078 3523 0.90514 TRUE 104.83549 1796 104.38292 137.157403478999 "2015-08-08" 2015.60137 "BD2" "Chittagong" "Bangladesh" "ctxB1" "BD2.025" "None" "ICE-TET" "VC_0490-interrupted  ΔVC_0495-VC_0498" "yes"
"30073_1_98" 7368 3831 0 TRUE 107.04643 2104 107.04643 160.678829019941 "2017-10-24" 2017.812329 "BD2" "Chittagong" "Bangladesh" "ctxB1" "BD2.029" "None" "ICE-TET" "VC_0490-interrupted  ΔVC_0491-VC_0498" "partial"
"31354_3_1" 7517 3998 0 TRUE 106.07154 2271 106.07154 173.432329232075 "2016-11-02" 2016.837432 "BD2" "Chittagong" "Bangladesh" "ctxB1" "BD2.029" "PLE1" "ICE-TET" "VC_0490-interrupted  ΔVC_0491-VC_0498" "partial"
"31354_3_101" 7811 4318 0.00274 TRUE 106.92861 2591 106.92724 197.870173949936 "2017-09-11" 2017.694521 "BD2" "Dhaka" "Bangladesh" "ctxB1" "BD2.031" "PLE1" "ICE-TET" "VC_0490-interrupted  ΔVC_0491-VC_0498" "fragmented"
"31354_3_104" 8136 4665 1.11186 TRUE 107.54232 2938 106.98639 224.369961815868 "2018-04-23" 2018.308219 "BD2" "Dhaka" "Bangladesh" "ctxB1" "BD2.032" "None" "None" "VC_0490-interrupted  ΔVC_0491-VC_0498" "partial"
"31354_3_105" 7531 4010 0 TRUE 106.0606 2283 106.0606 174.348748408994 "2016-10-29" 2016.826503 "BD2" "Chittagong" "Bangladesh" "ctxB1" "BD2.029" "PLE1" "ICE-TET" "VC_0490-interrupted  ΔVC_0491-VC_0498" "partial"
"31354_3_107" 7679 4173 0.00273 TRUE 106.04967 2446 106.048305 186.796775562155 "2016-10-25" 2016.815574 "BD2" "Rajshahi" "Bangladesh" "ctxB1" "BD2.031" "PLE1" "ICE-TET" "VC_0490-interrupted  ΔVC_0491-VC_0498" "partial"
"31354_3_108" 7673 4165 0.48968 TRUE 106.03601 2438 105.79117 186.185829444209 "2016-10-20" 2016.801913 "BD2" "Khulna" "Bangladesh" "ctxB1" "BD2.031" "PLE1" "ICE-TET" "VC_0490-interrupted  ΔVC_0491-VC_0498" "partial"
"31354_3_109" 7715 4209 0.00467 TRUE 106.11251 2482 106.110175 189.546033092915 "2016-11-17" 2016.878415 "BD2" "Dhaka" "Bangladesh" "ctxB1" "BD2.031" "PLE1" "ICE-TET" "VC_0490-interrupted  ΔVC_0491-VC_0498" "partial"
"31354_3_111" 8152 4681 0.00656 TRUE 107.55874 2954 107.55546 225.591854051761 "2018-04-29" 2018.324658 "BD2" "Dhaka" "Bangladesh" "ctxB1" "BD2.032" "None" "None" "VC_0490-interrupted  ΔVC_0491-VC_0498" "fragmented"
"31354_3_112" 7741 4237 0.03474 TRUE 106.24094 2510 106.22357 191.684344505728 "2017-01-03" 2017.006849 "BD2" "Khulna" "Bangladesh" "ctxB1" "BD2.031" "PLE1" "ICE-TET" "VC_0490-interrupted  ΔVC_0491-VC_0498" "partial"
"31354_3_113" 7571 4051 0.00186 TRUE 106.38889 2324 106.38796 177.47984726347 "2017-02-26" 2017.154795 "BD2" "Dhaka" "Bangladesh" "ctxB1" "BD2.029" "PLE1" "ICE-TET" "VC_0490-interrupted  ΔVC_0491-VC_0498" "fragmented"
"31354_3_114" 7792 4300 0.07503 TRUE 106.52039 2573 106.482875 196.495545184557 "2017-04-15" 2017.286301 "BD2" "Dhaka" "Bangladesh" "ctxB1" "BD2.031" "PLE1" "ICE-TET" "VC_0490-interrupted  ΔVC_0491-VC_0498" "partial"
"31354_3_116" 6994 3417 0.65339 TRUE 103.9341 1690 103.607405 129.062367416207 "2014-09-13" 2014.7 "BD2" "Chittagong" "Bangladesh" "ctxB1" "BD2.022" "None" "ICE-TET" "VC_0490-interrupted  ΔVC_0495-VC_0498" "fragmented"
"31354_3_117" 7690 4184 0 TRUE 105.76552 2457 105.76552 187.636826474332 "2016-07-13" 2016.531421 "BD2" "Dhaka" "Bangladesh" "ctxB1" "BD2.031" "PLE1" "ICE-TET" "VC_0490-interrupted  ΔVC_0491-VC_0498" "partial"
"31354_3_118" 7711 4204 0.00453 TRUE 106.08246 2477 106.080195 189.164191769198 "2016-11-06" 2016.848361 "BD2" "Dhaka" "Bangladesh" "ctxB1" "BD2.031" "PLE1" "ICE-TET" "VC_0490-interrupted  ΔVC_0491-VC_0498" "partial"
"31354_3_120" 6613 2887 0 TRUE 107.46014 4583 107.46014 349.995757318625 "2018-03-24" 2018.226027 "sBD1" "Barisal" "Bangladesh" "ctxB7" "sBD1.070" "None" "ICE-GEN" "ΔVC_0495-VC_0512" "yes"
"31354_3_121" 7577 4057 0 TRUE 106.42725 2330 106.42725 177.93805685193 "2017-03-12" 2017.193151 "BD2" "Dhaka" "Bangladesh" "ctxB1" "BD2.029" "PLE1" "ICE-TET" "VC_0490-interrupted  ΔVC_0491-VC_0498" "fragmented"
"31354_3_122" 7476 3954 0 TRUE 106.49026 2227 106.49026 170.072125583369 "2017-04-04" 2017.256164 "BD2" "Chittagong" "Bangladesh" "ctxB1" "BD2.029" "PLE1" "ICE-TET" "VC_0490-interrupted  ΔVC_0491-VC_0498" "partial"
"31354_3_124" 6716 2990 0 TRUE 107.64371 4686 107.64371 357.861688587187 "2018-05-30" 2018.409589 "sBD1" "Dhaka" "Bangladesh" "ctxB7" "sBD1.070" "None" "ICE-GEN" "ΔVC_0495-VC_0512" "yes"
"31354_3_125" 7617 4105 0.50312 TRUE 105.70541 2378 105.45385 181.60373355961 "2016-06-21" 2016.471311 "BD2" "Dhaka" "Bangladesh" "ctxB1" "BD2.031" "PLE1" "ICE-TET" "VC_0490-interrupted  ΔVC_0491-VC_0498" "partial"
"31354_3_126" 7686 4179 0 TRUE 106.08519 2452 106.08519 187.254985150615 "2016-11-07" 2016.851093 "BD2" "Dhaka" "Bangladesh" "ctxB1" "BD2.031" "PLE1" "ICE-TET" "VC_0490-interrupted  ΔVC_0491-VC_0498" "fragmented"
"31354_3_129" 7549 4030 0 TRUE 106.06881 2303 106.06881 175.876113703861 "2016-11-01" 2016.834699 "BD2" "Chittagong" "Bangladesh" "ctxB1" "BD2.029" "PLE1" "ICE-TET" "VC_0490-interrupted  ΔVC_0491-VC_0498" "fragmented"
"31354_3_13" 7278 3738 0.11475 TRUE 105.82289 2011 105.765515 153.576580398812 "2016-08-03" 2016.588798 "BD2" "Chittagong" "Bangladesh" "ctxB1" "BD2.028" "PLE1" "ICE-TET" "VC_0490-interrupted  ΔVC_0491-VC_0498" "partial"
"31354_3_130" 7887 4397 0.02192 TRUE 106.35328 2670 106.34232 203.903266864658 "2017-02-13" 2017.119178 "BD2" "Rangpur" "Bangladesh" "ctxB1" "BD2.032" "PLE1" "ICE-TET" "VC_0490-interrupted  ΔVC_0491-VC_0498" "partial"
"31354_3_133" 7572 4052 0 TRUE 106.41629 2325 106.41629 177.556215528214 "2017-03-08" 2017.182192 "BD2" "Dhaka" "Bangladesh" "ctxB1" "BD2.029" "PLE1" "ICE-TET" "VC_0490-interrupted  ΔVC_0491-VC_0498" "partial"
"31354_3_134" 7672 4163 0.03005 TRUE 106.07153 2436 106.056505 186.033092914722 "2016-11-02" 2016.837432 "BD2" "Dhaka" "Bangladesh" "ctxB1" "BD2.031" "PLE1" "ICE-TET" "VC_0490-interrupted  ΔVC_0491-VC_0498" "fragmented"
"31354_3_136" 8172 4704 0 TRUE 107.42999 2977 107.42999 227.348324140857 "2018-03-13" 2018.19589 "BD2" "Chittagong" "Bangladesh" "ctxB1" "BD2.032" "None" "None" "VC_0490-interrupted  ΔVC_0491-VC_0498" "partial"
"31354_3_137" 7398 3865 0 TRUE 107.46835 2138 107.46835 163.275350021213 "2018-03-27" 2018.234247 "BD2" "Chittagong" "Bangladesh" "ctxB1" "BD2.029" "None" "ICE-TET" "VC_0490-interrupted  ΔVC_0491-VC_0498" "partial"
"31354_3_138" 7561 4041 0 TRUE 106.41629 2314 106.41629 176.716164616037 "2017-03-08" 2017.182192 "BD2" "Dhaka" "Bangladesh" "ctxB1" "BD2.029" "PLE1" "ICE-TET" "VC_0490-interrupted  ΔVC_0491-VC_0498" "partial"
"31354_3_139" 7355 3817 0 TRUE 106.61903 2090 106.61903 159.609673313534 "2017-05-21" 2017.384932 "BD2" "Chittagong" "Bangladesh" "ctxB1" "BD2.029" "PLE1" "ICE-TET" "VC_0490-interrupted  ΔVC_0491-VC_0498" "partial"
"31354_3_142" 6678 2952 0.01918 TRUE 108.67931 4648 108.66972 354.959694526941 "2019-06-12" 2019.445205 "sBD1" "Chittagong" "Bangladesh" "ctxB7" "sBD1.070" "None" "ICE-GEN" "ΔVC_0495-VC_0512" "yes"
"31354_3_143" 7560 4040 0.00274 TRUE 106.41355 2313 106.41218 176.639796351294 "2017-03-07" 2017.179452 "BD2" "Dhaka" "Bangladesh" "ctxB1" "BD2.029" "PLE1" "ICE-TET" "VC_0490-interrupted  ΔVC_0491-VC_0498" "partial"
"31354_3_144" 7722 4217 0 TRUE 106.50945 2490 106.50945 190.156979210861 "2017-04-11" 2017.275342 "BD2" "Mymenshing" "Bangladesh" "ctxB1" "BD2.031" "PLE1" "ICE-TET" "VC_0490-interrupted  ΔVC_0491-VC_0498" "fragmented"
"31354_3_147" 7577 4056 0 TRUE 106.42725 2329 106.42725 177.861688587187 "2017-03-12" 2017.193151 "BD2" "Dhaka" "Bangladesh" "ctxB1" "BD2.029" "PLE1" "ICE-TET" "VC_0490-interrupted  ΔVC_0491-VC_0498" "fragmented"
"31354_3_15" 6593 2865 0.00186 TRUE 107.67384 4561 107.67291 348.315655494272 "2018-06-10" 2018.439726 "sBD1" "Barisal" "Bangladesh" "ctxB7" "sBD1.070" "None" "ICE-GEN" "ΔVC_0495-VC_0512" "yes"
"31354_3_150" 7514 3994 0 TRUE 106.07154 2267 106.07154 173.126856173101 "2016-11-02" 2016.837432 "BD2" "Chittagong" "Bangladesh" "ctxB1" "BD2.029" "PLE1" "ICE-TET" "VC_0490-interrupted  ΔVC_0491-VC_0498" "partial"
"31354_3_151" 7822 4329 0 TRUE 107.02998 2602 107.02998 198.710224862113 "2017-10-18" 2017.79589 "BD2" "Chittagong" "Bangladesh" "ctxB1" "BD2.031" "PLE1" "ICE-TET" "VC_0490-interrupted  ΔVC_0491-VC_0498" "fragmented"
"31354_3_152" 7537 4017 0 TRUE 106.22453 2290 106.22453 174.883326262198 "2016-12-28" 2016.990437 "BD2" "Dhaka" "Bangladesh" "ctxB1" "BD2.029" "PLE1" "ICE-TET" "VC_0490-interrupted  ΔVC_0491-VC_0498" "partial"
"31354_3_154" 7061 3500 0 TRUE 103.74233 1773 103.74233 135.400933389902 "2014-07-05" 2014.508219 "BD2" "Chittagong" "Bangladesh" "ctxB1" "BD2.025" "PLE1" "ICE-TET" "VC_0490-interrupted  ΔVC_0495-VC_0498" "yes"
"31354_3_155" 7674 4167 0 TRUE 105.71634 2440 105.71634 186.338565973695 "2016-06-25" 2016.48224 "BD2" "Dhaka" "Bangladesh" "ctxB1" "BD2.031" "PLE1" "ICE-TET" "VC_0490-interrupted  ΔVC_0491-VC_0498" "fragmented"
"31354_3_156" 7846 4352 0 TRUE 106.16172 2625 106.16172 200.466694951209 "2016-12-05" 2016.927596 "BD2" "Chittagong" "Bangladesh" "ctxB1" "BD2.031" "PLE1" "ICE-TET" "VC_0490-interrupted  ΔVC_0491-VC_0498" "partial"
"31354_3_159" 7688 4182 0 TRUE 105.70541 2455 105.70541 187.484089944845 "2016-06-21" 2016.471311 "BD2" "Dhaka" "Bangladesh" "ctxB1" "BD2.031" "PLE1" "ICE-TET" "VC_0490-interrupted  ΔVC_0491-VC_0498" "partial"
"31354_3_16" 7700 4193 0 TRUE 106.02235 2466 106.02235 188.324140857022 "2016-10-15" 2016.788251 "BD2" "Khulna" "Bangladesh" "ctxB1" "BD2.031" "PLE1" "ICE-TET" "VC_0490-interrupted  ΔVC_0491-VC_0498" "partial"
"31354_3_160" 7659 4151 0.02898 TRUE 106.96698 2424 106.95249 185.116673737802 "2017-09-25" 2017.732877 "BD2" "Chittagong" "Bangladesh" "ctxB1" "BD2.031" "PLE1" "ICE-TET" "VC_0490-interrupted  ΔVC_0491-VC_0498" "partial"
"31354_3_163" 7543 4023 0 TRUE 106.06607 2296 106.06607 175.341535850658 "2016-10-31" 2016.831967 "BD2" "Chittagong" "Bangladesh" "ctxB1" "BD2.029" "PLE1" "ICE-TET" "VC_0490-interrupted  ΔVC_0491-VC_0498" "partial"
"31354_3_164" 7818 4326 0.00274 TRUE 107.06833 2599 107.06696 198.481120067883 "2017-11-01" 2017.834247 "BD2" "Dhaka" "Bangladesh" "ctxB1" "BD2.031" "PLE1" "ICE-TET" "VC_0490-interrupted  ΔVC_0491-VC_0498" "partial"
"31354_3_165" 7686 4180 0.01639 TRUE 106.10158 2453 106.093385 187.331353415359 "2016-11-13" 2016.867486 "BD2" "Dhaka" "Bangladesh" "ctxB1" "BD2.031" "PLE1" "ICE-TET" "VC_0490-interrupted  ΔVC_0491-VC_0498" "partial"
"31354_3_166" 6439 2657 0.51221 TRUE 108.39711 4353 108.141005 332.431056427662 "2019-03-01" 2019.163014 "sBD1" "Chittagong" "Bangladesh" "ctxB7" "sBD1.067" "None" "ICE-GEN" "ΔVC_0495-VC_0512" "yes"
"31354_3_167" 6015 1895 5.18423 TRUE 105.70813 3591 103.116015 274.238438693254 "2016-06-22" 2016.474044 "sBD1" "Chittagong" "Bangladesh" "ctxB7" "sBD1.048" "None" "ICE-GEN" "ΔVC_0495-VC_0512" "yes"
"31354_3_169" 7551 4032 0.01013 TRUE 106.10705 2305 106.101985 176.028850233347 "2016-11-15" 2016.872951 "BD2" "Dhaka" "Bangladesh" "ctxB1" "BD2.029" "PLE1" "ICE-TET" "VC_0490-interrupted  ΔVC_0491-VC_0498" "partial"
"31354_3_170" 7939 4455 0.03288 TRUE 107.00533 2728 106.98889 208.332626219771 "2017-10-09" 2017.771233 "BD2" "Dhaka" "Bangladesh" "ctxB1" "BD2.032" "None" "ICE-TET" "VC_0490-interrupted  ΔVC_0491-VC_0498" "partial"
"31354_3_171" 7975 4493 0.02192 TRUE 106.51217 2766 106.50121 211.234620280017 "2017-04-12" 2017.278082 "BD2" "Barisal" "Bangladesh" "ctxB1" "BD2.032" "None" "ICE-TET" "VC_0490-interrupted  ΔVC_0491-VC_0498" "partial"
"31354_3_173" 7549 4029 0 TRUE 106.06881 2302 106.06881 175.799745439118 "2016-11-01" 2016.834699 "BD2" "Chittagong" "Bangladesh" "ctxB1" "BD2.029" "PLE1" "ICE-TET" "VC_0490-interrupted  ΔVC_0491-VC_0498" "fragmented"
"31354_3_175" 7581 4062 0 TRUE 106.39711 2335 106.39711 178.319898175647 "2017-03-01" 2017.163014 "BD2" "Dhaka" "Bangladesh" "ctxB1" "BD2.029" "PLE1" "ICE-TET" "VC_0490-interrupted  ΔVC_0491-VC_0498" "partial"
"31354_3_178" 7851 4358 0.0082 TRUE 106.1863 2631 106.1822 200.924904539669 "2016-12-14" 2016.952186 "BD2" "Barisal" "Bangladesh" "ctxB1" "BD2.031" "PLE1" "ICE-TET" "VC_0490-interrupted  ΔVC_0491-VC_0498" "fragmented"
"31354_3_180" 7925 4439 0 TRUE 106.51219 2712 106.51219 207.110733983878 "2017-04-12" 2017.278082 "BD2" "Barisal" "Bangladesh" "ctxB1" "BD2.032" "None" "ICE-TET" "VC_0490-interrupted  ΔVC_0491-VC_0498" "partial"
"31354_3_181" 7898 4411 0 TRUE 106.98616 2684 106.98616 204.972422571065 "2017-10-02" 2017.752055 "BD2" "Khulna" "Bangladesh" "ctxB1" "BD2.032" "None" "ICE-TET" "VC_0490-interrupted  ΔVC_0491-VC_0498" "partial"
"31354_3_182" 6678 2953 0 TRUE 108.66013 4649 108.66013 355.036062791684 "2019-06-05" 2019.426027 "sBD1" "Chittagong" "Bangladesh" "ctxB7" "sBD1.070" "None" "ICE-GEN" "ΔVC_0495-VC_0512" "yes"
"31354_3_183" 7732 4226 0 TRUE 106.25189 2499 106.25189 190.844293593551 "2017-01-07" 2017.017808 "BD2" "Khulna" "Bangladesh" "ctxB1" "BD2.031" "PLE1" "ICE-TET" "VC_0490-interrupted  ΔVC_0491-VC_0498" "partial"
"31354_3_185" 7474 3953 0 TRUE 106.52588 2226 106.52588 169.995757318625 "2017-04-17" 2017.291781 "BD2" "Rangpur" "Bangladesh" "ctxB1" "BD2.029" "PLE1" "ICE-TET" "VC_0490-interrupted  ΔVC_0491-VC_0498" "fragmented"
"31354_3_186" 8176 4708 0 TRUE 107.48478 2981 107.48478 227.65379719983 "2018-04-02" 2018.250685 "BD2" "Barisal" "Bangladesh" "ctxB1" "BD2.032" "None" "None" "VC_0490-interrupted  ΔVC_0491-VC_0498" "partial"
"31354_3_187" 7925 4438 0.00274 TRUE 106.51493 2711 106.51356 207.034365719134 "2017-04-13" 2017.280822 "BD2" "Barisal" "Bangladesh" "ctxB1" "BD2.032" "None" "ICE-TET" "VC_0490-interrupted  ΔVC_0491-VC_0498" "fragmented"
"31354_3_19" 7697 4189 0 TRUE 106.06879 2462 106.06879 188.018667798048 "2016-11-01" 2016.834699 "BD2" "Dhaka" "Bangladesh" "ctxB1" "BD2.031" "PLE1" "ICE-TET" "VC_0490-interrupted  ΔVC_0491-VC_0498" "fragmented"
"31354_3_190" 6589 2861 0 TRUE 107.54781 4557 107.54781 348.010182435299 "2018-04-25" 2018.313699 "sBD1" "Mymenshing" "Bangladesh" "ctxB7" "sBD1.070" "None" "ICE-GEN" "ΔVC_0495-VC_0512" "yes"
"31354_3_191" 7448 3926 0.68062 TRUE 106.07427 2199 105.73396 167.933814170556 "2016-11-03" 2016.840164 "BD2" "Chittagong" "Bangladesh" "ctxB1" "BD2.029" "PLE1" "ICE-TET" "VC_0490-interrupted  ΔVC_0491-VC_0498" "partial"
"31354_3_193" 7517 3997 0 TRUE 106.07154 2270 106.07154 173.355960967331 "2016-11-02" 2016.837432 "BD2" "Chittagong" "Bangladesh" "ctxB1" "BD2.029" "PLE1" "ICE-TET" "VC_0490-interrupted  ΔVC_0491-VC_0498" "partial"
"31354_3_194" 7850 4357 0.00972 TRUE 106.15898 2630 106.15412 200.848536274926 "2016-12-04" 2016.924863 "BD2" "Sylhet" "Bangladesh" "ctxB1" "BD2.031" "PLE1" "ICE-TET" "VC_0490-interrupted  ΔVC_0491-VC_0498" "partial"
"31354_3_195" 6702 2976 0 TRUE 107.62177 4672 107.62177 356.792532880781 "2018-05-22" 2018.387671 "sBD1" "Dhaka" "Bangladesh" "ctxB7" "sBD1.070" "None" "ICE-GEN" "ΔVC_0495-VC_0512" "yes"
"31354_3_197" 7797 4305 0 TRUE 106.59984 2578 106.59984 196.877386508273 "2017-05-14" 2017.365753 "BD2" "Barisal" "Bangladesh" "ctxB1" "BD2.031" "PLE1" "ICE-TET" "VC_0490-interrupted  ΔVC_0491-VC_0498" "partial"
"31354_3_198" 7843 4350 0 TRUE 106.04149 2623 106.04149 200.313958421723 "2016-10-22" 2016.807377 "BD2" "Chittagong" "Bangladesh" "ctxB1" "BD2.031" "PLE1" "ICE-TET" "VC_0490-interrupted  ΔVC_0491-VC_0498" "partial"
"31354_3_199" 7697 4188 0.00273 TRUE 106.07152 2461 106.070155 187.942299533305 "2016-11-02" 2016.837432 "BD2" "Khulna" "Bangladesh" "ctxB1" "BD2.031" "PLE1" "ICE-TET" "VC_0490-interrupted  ΔVC_0491-VC_0498" "fragmented"
"31354_3_201" 7713 4207 0 TRUE 106.04147 2480 106.04147 189.393296563428 "2016-10-22" 2016.807377 "BD2" "Khulna" "Bangladesh" "ctxB1" "BD2.031" "PLE1" "ICE-TET" "VC_0490-interrupted  ΔVC_0491-VC_0498" "partial"
"31354_3_202" 7509 3988 0.0018 TRUE 106.05242 2261 106.05152 172.668646584641 "2016-10-26" 2016.818306 "BD2" "Chittagong" "Bangladesh" "ctxB1" "BD2.029" "PLE1" "ICE-TET" "VC_0490-interrupted  ΔVC_0491-VC_0498" "partial"
"31354_3_207" 7274 3734 0.01093 TRUE 105.89121 2007 105.885745 153.271107339839 "2016-08-28" 2016.657104 "BD2" "Sylhet" "Bangladesh" "ctxB1" "BD2.028" "PLE1" "ICE-TET" "VC_0490-interrupted  ΔVC_0491-VC_0498" "partial"
"31354_3_209" 8032 4552 0 TRUE 106.58066 2825 106.58066 215.740347899873 "2017-05-07" 2017.346575 "BD2" "Dhaka" "Bangladesh" "ctxB1" "BD2.032" "None" "ICE-TET" "VC_0490-interrupted  ΔVC_0491-VC_0498" "fragmented"
"31354_3_21" 7544 4025 0 TRUE 106.06607 2298 106.06607 175.494272380144 "2016-10-31" 2016.831967 "BD2" "Dhaka" "Bangladesh" "ctxB1" "BD2.029" "PLE1" "ICE-TET" "VC_0490-interrupted  ΔVC_0491-VC_0498" "partial"
"31354_3_210" 7859 4366 0.01514 TRUE 107.00808 2639 107.00051 201.535850657616 "2017-10-10" 2017.773973 "BD2" "Rajshahi" "Bangladesh" "ctxB1" "BD2.031" "PLE1" "ICE-TET" "VC_0490-interrupted  ΔVC_0491-VC_0498" "partial"
"31354_3_211" 6621 2895 0.51229 TRUE 107.62452 4591 107.368375 350.606703436572 "2018-05-23" 2018.390411 "sBD1" "Barisal" "Bangladesh" "ctxB7" "sBD1.070" "None" "ICE-GEN" "ΔVC_0495-VC_0512" "yes"
"31354_3_214" 7615 4102 0.00274 TRUE 106.51217 2375 106.5108 181.37462876538 "2017-04-12" 2017.278082 "BD2" "Dhaka" "Bangladesh" "ctxB1" "BD2.031" "PLE1" "ICE-TET" "VC_0490-interrupted  ΔVC_0491-VC_0498" "fragmented"
"31354_3_215" 7998 4517 0 TRUE 106.51218 2790 106.51218 213.067458633857 "2017-04-12" 2017.278082 "BD2" "Dhaka" "Bangladesh" "ctxB1" "BD2.032" "None" "ICE-TET" "VC_0490-interrupted  ΔVC_0491-VC_0498" "fragmented"
"31354_3_216" 7168 3620 0.31788 TRUE 104.64368 1891 104.48474 144.412388629614 "2015-05-30" 2015.409589 "BD2" "Chittagong" "Bangladesh" "ctxB1" "BD2.026" "PLE1" "ICE-TET" "VC_0490-interrupted  ΔVC_0491-VC_0498" "yes"
"31354_3_217" 7516 3995 0 TRUE 106.07427 2268 106.07427 173.203224437845 "2016-11-03" 2016.840164 "BD2" "Chittagong" "Bangladesh" "ctxB1" "BD2.029" "PLE1" "ICE-TET" "VC_0490-interrupted  ΔVC_0491-VC_0498" "partial"
"31354_3_218" 7765 4272 0.10821 TRUE 106.92861 2545 106.874505 194.357233771744 "2017-09-11" 2017.694521 "BD2" "Khulna" "Bangladesh" "ctxB1" "BD2.031" "PLE1" "ICE-TET" "VC_0490-interrupted  ΔVC_0491-VC_0498" "partial"
"31354_3_221" 6657 2932 0 TRUE 107.72863 4628 107.72863 353.432329232075 "2018-06-30" 2018.494521 "sBD1" "Sylhet" "Bangladesh" "ctxB7" "sBD1.070" "None" "ICE-GEN" "ΔVC_0495-VC_0512" "yes"
"31354_3_222" 6589 2860 0 TRUE 107.54781 4556 107.54781 347.933814170556 "2018-04-25" 2018.313699 "sBD1" "Dhaka" "Bangladesh" "ctxB7" "sBD1.070" "None" "ICE-GEN" "ΔVC_0495-VC_0512" "yes"
"31354_3_225" 7352 3814 0.50247 TRUE 106.70396 2087 106.452725 159.380568519304 "2017-06-21" 2017.469863 "BD2" "Chittagong" "Bangladesh" "ctxB1" "BD2.029" "PLE1" "ICE-TET" "VC_0490-interrupted  ΔVC_0491-VC_0498" "partial"
"31354_3_226" 7514 3993 0 TRUE 106.07154 2266 106.07154 173.050487908358 "2016-11-02" 2016.837432 "BD2" "Chittagong" "Bangladesh" "ctxB1" "BD2.029" "PLE1" "ICE-TET" "VC_0490-interrupted  ΔVC_0491-VC_0498" "partial"
"31354_3_229" 6645 2920 0.00822 TRUE 107.58343 4616 107.57932 352.515910055155 "2018-05-08" 2018.349315 "sBD1" "Rajshahi" "Bangladesh" "ctxB7" "sBD1.070" "None" "ICE-GEN" "ΔVC_0495-VC_0512" "yes"
"31354_3_230" 8093 4618 0 TRUE 107.65191 2891 107.65191 220.780653372932 "2018-06-02" 2018.417808 "BD2" "Barisal" "Bangladesh" "ctxB1" "BD2.032" "None" "None" "VC_0490-interrupted  ΔVC_0491-VC_0498" "partial"
"31354_3_231" 7829 4337 0.0125 TRUE 107.12312 2610 107.11687 199.321170980059 "2017-11-21" 2017.889041 "BD2" "Khulna" "Bangladesh" "ctxB1" "BD2.031" "PLE1" "ICE-TET" "VC_0490-interrupted  ΔVC_0491-VC_0498" "partial"
"31354_3_233" 7763 4268 0.47857 TRUE 107.20258 2541 106.963295 194.05176071277 "2017-12-20" 2017.968493 "BD2" "Dhaka" "Bangladesh" "ctxB1" "BD2.031" "PLE1" "ICE-TET" "VC_0490-interrupted  ΔVC_0491-VC_0498" "partial"
"31354_3_234" 7582 4063 0 TRUE 106.44369 2336 106.44369 178.39626644039 "2017-03-18" 2017.209589 "BD2" "Dhaka" "Bangladesh" "ctxB1" "BD2.029" "PLE1" "ICE-TET" "VC_0490-interrupted  ΔVC_0491-VC_0498" "fragmented"
"31354_3_235" 7963 4481 0.88933 TRUE 106.4108 2754 105.966135 210.318201103097 "2017-03-06" 2017.176712 "BD2" "Khulna" "Bangladesh" "ctxB1" "BD2.032" "None" "ICE-TET" "VC_0490-interrupted  ΔVC_0491-VC_0498" "partial"
"31354_3_239" 7566 4046 0 TRUE 106.63821 2319 106.63821 177.098005939754 "2017-05-28" 2017.40411 "BD2" "Dhaka" "Bangladesh" "ctxB1" "BD2.029" "PLE1" "ICE-TET" "VC_0490-interrupted  ΔVC_0491-VC_0498" "partial"
"31354_3_24" 7676 4169 0.0832 TRUE 106.04421 2442 106.00261 186.491302503182 "2016-10-23" 2016.810109 "BD2" "Rajshahi" "Bangladesh" "ctxB1" "BD2.031" "PLE1" "ICE-TET" "VC_0490-interrupted  ΔVC_0491-VC_0498" "partial"
"31354_3_243" 7521 3999 0.00467 TRUE 106.03055 2272 106.028215 173.508697496818 "2016-10-18" 2016.796448 "BD2" "Rajshahi" "Bangladesh" "ctxB1" "BD2.029" "PLE1" "ICE-TET" "VC_0490-interrupted  ΔVC_0491-VC_0498" "fragmented"
"31354_3_244" 8015 4534 0 TRUE 106.43546 2807 106.43546 214.365719134493 "2017-03-15" 2017.20137 "BD2" "Dhaka" "Bangladesh" "ctxB1" "BD2.032" "None" "ICE-TET" "VC_0490-interrupted  ΔVC_0491-VC_0498" "partial"
"31354_3_245" 6511 2748 0 TRUE 108.76972 4444 108.76972 339.380568519304 "2019-07-15" 2019.535616 "sBD1" "Chittagong" "Bangladesh" "ctxB7" "sBD1.067" "None" "ICE-GEN" "ΔVC_0495-VC_0512" "yes"
"31354_3_246" 7643 4129 0.00546 TRUE 105.72726 2402 105.72453 183.436571913449 "2016-06-29" 2016.493169 "BD2" "Dhaka" "Bangladesh" "ctxB1" "BD2.031" "PLE1" "ICE-TET" "VC_0490-interrupted  ΔVC_0491-VC_0498" "partial"
"31354_3_247" 7607 4091 0.65771 TRUE 105.77644 2364 105.447585 180.534577853203 "2016-07-17" 2016.54235 "BD2" "Dhaka" "Bangladesh" "ctxB1" "BD2.031" "PLE1" "ICE-TET" "VC_0490-interrupted  ΔVC_0491-VC_0498" "fragmented"
"31354_3_249" 7288 3748 0.11669 TRUE 105.79284 2021 105.734495 154.340263046245 "2016-07-23" 2016.558743 "BD2" "Chittagong" "Bangladesh" "ctxB1" "BD2.028" "PLE1" "ICE-TET" "VC_0490-interrupted  ΔVC_0491-VC_0498" "partial"
"31354_3_25" 7636 4121 0.08166 TRUE 106.02236 2394 105.98153 182.825625795503 "2016-10-15" 2016.788251 "BD2" "Khulna" "Bangladesh" "ctxB1" "BD2.031" "PLE1" "ICE-TET" "VC_0490-interrupted  ΔVC_0491-VC_0498" "partial"
"31354_3_250" 6388 2587 0.07671 TRUE 107.66284 4283 107.624485 327.08527789563 "2018-06-06" 2018.428767 "sBD1" "Chittagong" "Bangladesh" "HET" "sBD1.048" "None" "Both matched" "VC_0490-interrupted  ΔVC_0495-VC_0498  ΔVC_0514" "yes"
"31354_3_251" 7550 4031 0.00031 TRUE 106.0688 2304 106.068645 175.952481968604 "2016-11-01" 2016.834699 "BD2" "Chittagong" "Bangladesh" "ctxB1" "BD2.029" "PLE1" "ICE-TET" "VC_0490-interrupted  ΔVC_0491-VC_0498" "partial"
"31354_3_254" 8048 4570 0.79387 TRUE 106.62999 2843 106.233055 217.114976665252 "2017-05-25" 2017.39589 "BD2" "Barisal" "Bangladesh" "ctxB1" "BD2.032" "None" "ICE-TET" "VC_0490-interrupted  ΔVC_0491-VC_0498" "fragmented"
"31354_3_255" 8011 4530 0 TRUE 106.41354 2803 106.41354 214.06024607552 "2017-03-07" 2017.179452 "BD2" "Chittagong" "Bangladesh" "ctxB1" "BD2.032" "None" "ICE-TET" "VC_0490-interrupted  ΔVC_0491-VC_0498" "partial"
"31354_3_257" 7811 4319 0 TRUE 106.92587 2592 106.92587 197.94654221468 "2017-09-10" 2017.691781 "BD2" "Dhaka" "Bangladesh" "ctxB1" "BD2.031" "PLE1" "ICE-TET" "VC_0490-interrupted  ΔVC_0491-VC_0498" "partial"
"31354_3_258" 7531 4011 0 TRUE 106.0606 2284 106.0606 174.425116673738 "2016-10-29" 2016.826503 "BD2" "Dhaka" "Bangladesh" "ctxB1" "BD2.029" "PLE1" "ICE-TET" "VC_0490-interrupted  ΔVC_0491-VC_0498" "fragmented"
"31354_3_261" 7522 4001 0 TRUE 106.05514 2274 106.05514 173.661434026305 "2016-10-27" 2016.821038 "BD2" "Dhaka" "Bangladesh" "ctxB1" "BD2.029" "PLE1" "ICE-TET" "VC_0490-interrupted  ΔVC_0491-VC_0498" "fragmented"
"31354_3_262" 7624 4111 0.00122 TRUE 105.99229 2384 105.99168 182.06194314807 "2016-10-04" 2016.758197 "BD2" "Sylhet" "Bangladesh" "ctxB1" "BD2.031" "PLE1" "ICE-TET" "VC_0490-interrupted  ΔVC_0491-VC_0498" "partial"
"31354_3_263" 7700 4192 0.00546 TRUE 106.02781 2465 106.02508 188.247772592278 "2016-10-17" 2016.793716 "BD2" "Khulna" "Bangladesh" "ctxB1" "BD2.031" "PLE1" "ICE-TET" "VC_0490-interrupted  ΔVC_0491-VC_0498" "partial"
"31354_3_265" 7525 4004 0 TRUE 106.05514 2277 106.05514 173.890538820535 "2016-10-27" 2016.821038 "BD2" "Dhaka" "Bangladesh" "ctxB1" "BD2.029" "PLE1" "ICE-TET" "VC_0490-interrupted  ΔVC_0491-VC_0498" "partial"
"31354_3_266" 7502 3980 0 TRUE 106.06334 2253 106.06334 172.057700466695 "2016-10-30" 2016.829235 "BD2" "Dhaka" "Bangladesh" "ctxB1" "BD2.029" "PLE1" "ICE-TET" "VC_0490-interrupted  ΔVC_0491-VC_0498" "partial"
"31354_3_267" 7516 3996 0 TRUE 106.07427 2269 106.07427 173.279592702588 "2016-11-03" 2016.840164 "BD2" "Chittagong" "Bangladesh" "ctxB1" "BD2.029" "PLE1" "ICE-TET" "VC_0490-interrupted  ΔVC_0491-VC_0498" "partial"
"31354_3_27" 7738 4233 0.0183 TRUE 106.23271 2506 106.22356 191.378871446754 "2016-12-31" 2016.998634 "BD2" "Khulna" "Bangladesh" "ctxB1" "BD2.031" "PLE1" "ICE-TET" "VC_0490-interrupted  ΔVC_0491-VC_0498" "partial"
"31354_3_270" 7928 4444 0.01096 TRUE 106.96697 2717 106.96149 207.492575307594 "2017-09-25" 2017.732877 "BD2" "Dhaka" "Bangladesh" "ctxB1" "BD2.032" "None" "ICE-TET" "VC_0490-interrupted  ΔVC_0491-VC_0498" "fragmented"
"31354_3_271" 7537 4018 0.00273 TRUE 106.22726 2291 106.225895 174.959694526941 "2016-12-29" 2016.993169 "BD2" "Dhaka" "Bangladesh" "ctxB1" "BD2.029" "PLE1" "ICE-TET" "VC_0490-interrupted  ΔVC_0491-VC_0498" "fragmented"
"31354_3_272" 7560 4039 0 TRUE 106.41081 2312 106.41081 176.563428086551 "2017-03-06" 2017.176712 "BD2" "Dhaka" "Bangladesh" "ctxB1" "BD2.029" "PLE1" "ICE-TET" "VC_0490-interrupted  ΔVC_0491-VC_0498" "fragmented"
"31354_3_274" 7534 4014 0.0074 TRUE 106.12617 2287 106.12247 174.654221467968 "2016-11-22" 2016.892077 "BD2" "Dhaka" "Bangladesh" "ctxB1" "BD2.029" "PLE1" "ICE-TET" "VC_0490-interrupted  ΔVC_0491-VC_0498" "fragmented"
"31354_3_275" 7451 3929 0.297 TRUE 106.45191 2202 106.30341 168.162918964786 "2017-03-21" 2017.217808 "BD2" "Dhaka" "Bangladesh" "ctxB1" "BD2.029" "PLE1" "ICE-TET" "VC_0490-interrupted  ΔVC_0491-VC_0498" "fragmented"
"31354_3_278" 7684 4178 0.00273 TRUE 105.7054 2451 105.704035 187.178616885872 "2016-06-21" 2016.471311 "BD2" "Dhaka" "Bangladesh" "ctxB1" "BD2.031" "PLE1" "ICE-TET" "VC_0490-interrupted  ΔVC_0491-VC_0498" "fragmented"
"31354_3_28" 7716 4210 0 TRUE 106.1371 2483 106.1371 189.622401357658 "2016-11-26" 2016.903005 "BD2" "Khulna" "Bangladesh" "ctxB1" "BD2.031" "PLE1" "ICE-TET" "VC_0490-interrupted  ΔVC_0491-VC_0498" "partial"
"31354_3_280" 7682 4174 0.00273 TRUE 106.09338 2447 106.092015 186.873143826899 "2016-11-10" 2016.85929 "BD2" "Dhaka" "Bangladesh" "ctxB1" "BD2.031" "PLE1" "ICE-TET" "VC_0490-interrupted  ΔVC_0491-VC_0498" "partial"
"31354_3_281" 8023 4542 0.00822 TRUE 106.57792 2815 106.57381 214.97666525244 "2017-05-06" 2017.343836 "BD2" "Dhaka" "Bangladesh" "ctxB1" "BD2.032" "None" "ICE-TET" "VC_0490-interrupted  ΔVC_0491-VC_0498" "partial"
"31354_3_283" 7504 3983 0 TRUE 106.05241 2256 106.05241 172.286805260925 "2016-10-26" 2016.818306 "BD2" "Dhaka" "Bangladesh" "ctxB1" "BD2.029" "PLE1" "ICE-TET" "VC_0490-interrupted  ΔVC_0491-VC_0498" "partial"
"31354_3_285" 7707 4200 0 TRUE 106.09885 2473 106.09885 188.858718710225 "2016-11-12" 2016.864754 "BD2" "Khulna" "Bangladesh" "ctxB1" "BD2.031" "PLE1" "ICE-TET" "VC_0490-interrupted  ΔVC_0491-VC_0498" "partial"
"31354_3_286" 6562 2809 0.00021 TRUE 107.53958 4505 107.539475 344.039032668647 "2018-04-22" 2018.305479 "sBD1" "Barisal" "Bangladesh" "ctxB7" "sBD1.070" "None" "ICE-GEN" "ΔVC_0495-VC_0512" "yes"
"31354_3_287" 7463 3942 0.50237 TRUE 106.54232 2215 106.291135 169.155706406449 "2017-04-23" 2017.308219 "BD2" "Dhaka" "Bangladesh" "ctxB1" "BD2.029" "PLE1" "ICE-TET" "VC_0490-interrupted  ΔVC_0491-VC_0498" "partial"
"31354_3_289" 7541 4021 0 TRUE 106.06607 2294 106.06607 175.188799321171 "2016-10-31" 2016.831967 "BD2" "Chittagong" "Bangladesh" "ctxB1" "BD2.029" "PLE1" "ICE-TET" "VC_0490-interrupted  ΔVC_0491-VC_0498" "partial"
"31354_3_29" 7637 4122 0.05751 TRUE 106.02782 2395 105.999065 182.901994060246 "2016-10-17" 2016.793716 "BD2" "Khulna" "Bangladesh" "ctxB1" "BD2.031" "PLE1" "ICE-TET" "VC_0490-interrupted  ΔVC_0491-VC_0498" "partial"
"31354_3_290" 7843 4349 0.00546 TRUE 106.04695 2622 106.04422 200.237590156979 "2016-10-24" 2016.812842 "BD2" "Chittagong" "Bangladesh" "ctxB1" "BD2.031" "PLE1" "ICE-TET" "VC_0490-interrupted  ΔVC_0491-VC_0498" "partial"
"31354_3_291" 8002 4521 0.01096 TRUE 106.68478 2794 106.6793 213.37293169283 "2017-06-14" 2017.450685 "BD2" "Dhaka" "Bangladesh" "ctxB1" "BD2.032" "None" "ICE-TET" "VC_0490-interrupted  ΔVC_0491-VC_0498" "partial"
"31354_3_293" 6617 2890 0.87877 TRUE 107.67109 4586 107.231705 350.224862112855 "2018-06-09" 2018.436986 "sBD1" "Barisal" "Bangladesh" "ctxB7" "sBD1.070" "None" "ICE-GEN" "ΔVC_0495-VC_0512" "yes"
"31354_3_294" 7779 4285 0.01112 TRUE 106.99985 2558 106.99429 195.350021213407 "2017-10-07" 2017.765753 "BD2" "Dhaka" "Bangladesh" "ctxB1" "BD2.031" "PLE1" "ICE-TET" "VC_0490-interrupted  ΔVC_0491-VC_0498" "partial"
"31354_3_295" 7909 4422 0 TRUE 107.00259 2695 107.00259 205.812473483241 "2017-10-08" 2017.768493 "BD2" "Barisal" "Bangladesh" "ctxB1" "BD2.032" "None" "ICE-TET" "VC_0490-interrupted  ΔVC_0491-VC_0498" "partial"
"31354_3_297" 7510 3989 0 TRUE 106.07974 2262 106.07974 172.745014849385 "2016-11-05" 2016.845628 "BD2" "Chittagong" "Bangladesh" "ctxB1" "BD2.029" "PLE1" "ICE-TET" "VC_0490-interrupted  ΔVC_0491-VC_0498" "partial"
"31354_3_298" 7578 4058 0.00822 TRUE 106.43273 2331 106.42862 178.014425116674 "2017-03-14" 2017.19863 "BD2" "Dhaka" "Bangladesh" "ctxB1" "BD2.029" "PLE1" "ICE-TET" "VC_0490-interrupted  ΔVC_0491-VC_0498" "partial"
"31354_3_299" 7851 4359 0 TRUE 106.1781 2632 106.1781 201.001272804412 "2016-12-11" 2016.943989 "BD2" "Chittagong" "Bangladesh" "ctxB1" "BD2.031" "PLE1" "ICE-TET" "VC_0490-interrupted  ΔVC_0491-VC_0498" "partial"
"31354_3_3" 6574 2847 2.34169 TRUE 108.55601 4543 107.385165 346.941026728893 "2019-04-28" 2019.321918 "sBD1" "Chittagong" "Bangladesh" "ctxB7" "sBD1.070" "None" "ICE-GEN" "ΔVC_0495-VC_0512" "yes"
"31354_3_301" 6630 2904 0.07123 TRUE 107.71494 4600 107.679325 351.294017819262 "2018-06-25" 2018.480822 "sBD1" "Barisal" "Bangladesh" "ctxB7" "sBD1.070" "None" "ICE-GEN" "ΔVC_0495-VC_0512" "yes"
"31354_3_302" 7727 4222 0 TRUE 106.22453 2495 106.22453 190.538820534578 "2016-12-28" 2016.990437 "BD2" "Chittagong" "Bangladesh" "ctxB1" "BD2.031" "PLE1" "ICE-TET" "VC_0490-interrupted  ΔVC_0491-VC_0498" "fragmented"
"31354_3_303" 7543 4022 0 TRUE 106.06607 2295 106.06607 175.265167585914 "2016-10-31" 2016.831967 "BD2" "Dhaka" "Bangladesh" "ctxB1" "BD2.029" "PLE1" "ICE-TET" "VC_0490-interrupted  ΔVC_0491-VC_0498" "fragmented"
"31354_3_306" 7710 4203 0.00546 TRUE 106.07972 2476 106.07699 189.087823504455 "2016-11-05" 2016.845628 "BD2" "Dhaka" "Bangladesh" "ctxB1" "BD2.031" "PLE1" "ICE-TET" "VC_0490-interrupted  ΔVC_0491-VC_0498" "partial"
"31354_3_309" 7727 4223 0 TRUE 106.22453 2496 106.22453 190.615188799321 "2016-12-28" 2016.990437 "BD2" "Khulna" "Bangladesh" "ctxB1" "BD2.031" "PLE1" "ICE-TET" "VC_0490-interrupted  ΔVC_0491-VC_0498" "fragmented"
"31354_3_310" 7648 4135 0 TRUE 106.03328 2408 106.03328 183.894781501909 "2016-10-19" 2016.79918 "BD2" "Khulna" "Bangladesh" "ctxB1" "BD2.031" "PLE1" "ICE-TET" "VC_0490-interrupted  ΔVC_0491-VC_0498" "partial"
"31354_3_311" 7508 3986 0 TRUE 106.04969 2259 106.04969 172.515910055155 "2016-10-25" 2016.815574 "BD2" "Chittagong" "Bangladesh" "ctxB1" "BD2.029" "PLE1" "ICE-TET" "VC_0490-interrupted  ΔVC_0491-VC_0498" "fragmented"
"31354_3_313" 7852 4360 1.19236 TRUE 106.12618 2633 105.53 201.077641069156 "2016-11-22" 2016.892077 "BD2" "Dhaka" "Bangladesh" "ctxB1" "BD2.031" "PLE1" "ICE-TET" "VC_0490-interrupted  ΔVC_0491-VC_0498" "partial"
"31354_3_314" 8118 4645 0 TRUE 107.24094 2918 107.24094 222.842596521001 "2018-01-03" 2018.006849 "BD2" "Khulna" "Bangladesh" "ctxB1" "BD2.032" "None" "None" "VC_0490-interrupted  ΔVC_0491-VC_0498" "partial"
"31354_3_315" 7915 4429 0.15251 TRUE 107.01082 2702 106.934565 206.347051336445 "2017-10-11" 2017.776712 "BD2" "Rangpur" "Bangladesh" "ctxB1" "BD2.032" "None" "ICE-TET" "VC_0490-interrupted  ΔVC_0491-VC_0498" "partial"
"31354_3_317" 7810 4317 0.00822 TRUE 106.94231 2590 106.9382 197.793805685193 "2017-09-16" 2017.708219 "BD2" "Dhaka" "Bangladesh" "ctxB1" "BD2.031" "PLE1" "ICE-TET" "VC_0490-interrupted  ΔVC_0491-VC_0498" "partial"
"31354_3_318" 7127 3575 0.43146 TRUE 105.68081 1849 105.46508 141.204921510395 "2016-06-12" 2016.446721 "BD2" "Chittagong" "Bangladesh" "ctxB1" "BD2.026" "PLE1" "ICE-TET" "VC_0490-interrupted VC_0491-ins  ΔVC_0495-VC_0498" "yes"
"31354_3_319" 7436 3914 0.53946 TRUE 106.35053 2187 106.0808 167.017394993636 "2017-02-12" 2017.116438 "BD2" "Chittagong" "Bangladesh" "ctxB1" "BD2.029" "PLE1" "ICE-TET" "VC_0490-interrupted  ΔVC_0491-VC_0498" "partial"
"31354_3_32" 7386 3852 0.02192 TRUE 107.45191 2125 107.44095 162.28256257955 "2018-03-21" 2018.217808 "BD2" "Chittagong" "Bangladesh" "ctxB1" "BD2.029" "None" "ICE-TET" "VC_0490-interrupted  ΔVC_0491-VC_0498" "partial"
"31354_3_321" 7546 4026 0.00194 TRUE 106.04968 2299 106.04871 175.570640644888 "2016-10-25" 2016.815574 "BD2" "Dhaka" "Bangladesh" "ctxB1" "BD2.029" "PLE1" "ICE-TET" "VC_0490-interrupted  ΔVC_0491-VC_0498" "fragmented"
"31354_3_322" 7502 3981 0 TRUE 106.06334 2254 106.06334 172.134068731438 "2016-10-30" 2016.829235 "BD2" "Chittagong" "Bangladesh" "ctxB1" "BD2.029" "PLE1" "ICE-TET" "VC_0490-interrupted  ΔVC_0491-VC_0498" "fragmented"
"31354_3_323" 7616 4104 0.50284 TRUE 105.68082 2377 105.4294 181.527365294866 "2016-06-12" 2016.446721 "BD2" "Dhaka" "Bangladesh" "ctxB1" "BD2.031" "PLE1" "ICE-TET" "VC_0490-interrupted  ΔVC_0491-VC_0498" "partial"
"31354_3_325" 7528 4007 0 TRUE 106.0606 2280 106.0606 174.119643614765 "2016-10-29" 2016.826503 "BD2" "Dhaka" "Bangladesh" "ctxB1" "BD2.029" "PLE1" "ICE-TET" "VC_0490-interrupted  ΔVC_0491-VC_0498" "fragmented"
"31354_3_326" 7547 4027 0 TRUE 106.077 2300 106.077 175.647008909631 "2016-11-04" 2016.842896 "BD2" "Chittagong" "Bangladesh" "ctxB1" "BD2.029" "PLE1" "ICE-TET" "VC_0490-interrupted  ΔVC_0491-VC_0498" "partial"
"31354_3_327" 8120 4646 0 TRUE 107.23272 2919 107.23272 222.918964785745 "2017-12-31" 2017.99863 "BD2" "Dhaka" "Bangladesh" "ctxB1" "BD2.032" "None" "None" "VC_0490-interrupted  ΔVC_0491-VC_0498" "partial"
"31354_3_329" 7712 4206 0 TRUE 106.10705 2479 106.10705 189.316928298685 "2016-11-15" 2016.872951 "BD2" "Dhaka" "Bangladesh" "ctxB1" "BD2.031" "PLE1" "ICE-TET" "VC_0490-interrupted  ΔVC_0491-VC_0498" "partial"
"31354_3_33" 7613 4100 0 TRUE 105.79557 2373 105.79557 181.221892235893 "2016-07-24" 2016.561475 "BD2" "Dhaka" "Bangladesh" "ctxB1" "BD2.031" "PLE1" "ICE-TET" "VC_0490-interrupted  ΔVC_0491-VC_0498" "fragmented"
"31354_3_330" 7800 4307 0.01008 TRUE 106.84641 2580 106.84137 197.03012303776 "2017-08-12" 2017.612329 "BD2" "Dhaka" "Bangladesh" "ctxB1" "BD2.031" "PLE1" "ICE-TET" "VC_0490-interrupted  ΔVC_0491-VC_0498" "partial"
"31354_3_331" 7524 4003 0 TRUE 106.05514 2276 106.05514 173.814170555791 "2016-10-27" 2016.821038 "BD2" "Chittagong" "Bangladesh" "ctxB1" "BD2.029" "PLE1" "ICE-TET" "VC_0490-interrupted  ΔVC_0491-VC_0498" "fragmented"
"31354_3_334" 7641 4126 0.00273 TRUE 106.03054 2399 106.029175 183.207467119219 "2016-10-18" 2016.796448 "BD2" "Khulna" "Bangladesh" "ctxB1" "BD2.031" "PLE1" "ICE-TET" "VC_0490-interrupted  ΔVC_0491-VC_0498" "fragmented"
"31354_3_335" 7639 4124 0 TRUE 106.02782 2397 106.02782 183.054730589733 "2016-10-17" 2016.793716 "BD2" "Khulna" "Bangladesh" "ctxB1" "BD2.031" "PLE1" "ICE-TET" "VC_0490-interrupted  ΔVC_0491-VC_0498" "partial"
"31354_3_336" 8093 4619 0.02192 TRUE 107.67383 2892 107.66287 220.857021637675 "2018-06-10" 2018.439726 "BD2" "Chittagong" "Bangladesh" "ctxB1" "BD2.032" "None" "None" "VC_0490-interrupted  ΔVC_0491-VC_0498" "partial"
"31354_3_337" 7702 4195 0 TRUE 106.0606 2468 106.0606 188.476877386508 "2016-10-29" 2016.826503 "BD2" "Khulna" "Bangladesh" "ctxB1" "BD2.031" "PLE1" "ICE-TET" "VC_0490-interrupted  ΔVC_0491-VC_0498" "partial"
"31354_3_338" 7627 4112 0 TRUE 106.10704 2385 106.10704 182.138311412813 "2016-11-15" 2016.872951 "BD2" "Chittagong" "Bangladesh" "ctxB1" "BD2.031" "PLE1" "ICE-TET" "VC_0490-interrupted  ΔVC_0491-VC_0498" "partial"
"31354_3_339" 7679 4172 0 TRUE 106.04694 2445 106.04694 186.720407297412 "2016-10-24" 2016.812842 "BD2" "Rajshahi" "Bangladesh" "ctxB1" "BD2.031" "PLE1" "ICE-TET" "VC_0490-interrupted  ΔVC_0491-VC_0498" "fragmented"
"31354_3_34" 7533 4013 0.00031 TRUE 106.09065 2286 106.090495 174.577853203224 "2016-11-09" 2016.856557 "BD2" "Chittagong" "Bangladesh" "ctxB1" "BD2.029" "PLE1" "ICE-TET" "VC_0490-interrupted  ΔVC_0491-VC_0498" "fragmented"
"31354_3_342" 7287 3747 0 TRUE 105.81197 2020 105.81197 154.263894781502 "2016-07-30" 2016.577869 "BD2" "Chittagong" "Bangladesh" "ctxB1" "BD2.028" "PLE1" "ICE-TET" "VC_0490-interrupted  ΔVC_0491-VC_0498" "fragmented"
"31354_3_343" 7562 4042 0 TRUE 106.45465 2315 106.45465 176.792532880781 "2017-03-22" 2017.220548 "BD2" "Khulna" "Bangladesh" "ctxB1" "BD2.029" "PLE1" "ICE-TET" "VC_0490-interrupted  ΔVC_0491-VC_0498" "partial"
"31354_3_344" 6669 2943 0.0594 TRUE 107.63549 4639 107.60579 354.272380144251 "2018-05-27" 2018.40137 "sBD1" "Khulna" "Bangladesh" "ctxB7" "sBD1.070" "None" "ICE-GEN" "ΔVC_0495-VC_0512" "yes"
"31354_3_346" 7505 3984 0 TRUE 106.05241 2257 106.05241 172.363173525668 "2016-10-26" 2016.818306 "BD2" "Chittagong" "Bangladesh" "ctxB1" "BD2.029" "PLE1" "ICE-TET" "VC_0490-interrupted  ΔVC_0491-VC_0498" "fragmented"
"31354_3_347" 7791 4299 0.09589 TRUE 107.26012 2572 107.212175 196.419176919813 "2018-01-10" 2018.026027 "BD2" "Dhaka" "Bangladesh" "ctxB1" "BD2.031" "PLE1" "ICE-TET" "VC_0490-interrupted  ΔVC_0491-VC_0498" "partial"
"31354_3_350" 7641 4127 0 TRUE 106.02781 2400 106.02781 183.283835383963 "2016-10-17" 2016.793716 "BD2" "Khulna" "Bangladesh" "ctxB1" "BD2.031" "PLE1" "ICE-TET" "VC_0490-interrupted  ΔVC_0491-VC_0498" "fragmented"
"31354_3_351" 7682 4175 0 TRUE 106.09065 2448 106.09065 186.949512091642 "2016-11-09" 2016.856557 "BD2" "Dhaka" "Bangladesh" "ctxB1" "BD2.031" "PLE1" "ICE-TET" "VC_0490-interrupted  ΔVC_0491-VC_0498" "partial"
"31354_3_353" 7836 4343 0.02186 TRUE 106.11252 2616 106.10159 199.779380568519 "2016-11-17" 2016.878415 "BD2" "Rajshahi" "Bangladesh" "ctxB1" "BD2.031" "PLE1" "ICE-TET" "VC_0490-interrupted  ΔVC_0491-VC_0498" "partial"
"31354_3_354" 7628 4115 0 TRUE 106.10431 2388 106.10431 182.367416207043 "2016-11-14" 2016.870219 "BD2" "Rajshahi" "Bangladesh" "ctxB1" "BD2.031" "PLE1" "ICE-TET" "VC_0490-interrupted  ΔVC_0491-VC_0498" "partial"
"31354_3_355" 7609 4093 0.10968 TRUE 105.8147 2366 105.75986 180.68731438269 "2016-07-31" 2016.580601 "BD2" "Khulna" "Bangladesh" "ctxB1" "BD2.031" "PLE1" "ICE-TET" "VC_0490-interrupted  ΔVC_0491-VC_0498" "partial"
"31354_3_357" 6728 3001 0 TRUE 107.64643 4697 107.64643 358.701739499364 "2018-05-31" 2018.412329 "sBD1" "Khulna" "Bangladesh" "ctxB7" "sBD1.070" "None" "ICE-GEN" "ΔVC_0495-VC_0512" "yes"
"31354_3_358" 7730 4224 0.03311 TRUE 106.22725 2497 106.210695 190.691557064064 "2016-12-29" 2016.993169 "BD2" "Khulna" "Bangladesh" "ctxB1" "BD2.031" "PLE1" "ICE-TET" "VC_0490-interrupted  ΔVC_0491-VC_0498" "partial"
"31354_3_359" 7648 4134 0.00273 TRUE 106.03601 2407 106.034645 183.818413237166 "2016-10-20" 2016.801913 "BD2" "Khulna" "Bangladesh" "ctxB1" "BD2.031" "PLE1" "ICE-TET" "VC_0490-interrupted  ΔVC_0491-VC_0498" "partial"
"31354_3_361" 7756 4261 0 TRUE 107.29026 2534 107.29026 193.517182859567 "2018-01-21" 2018.056164 "BD2" "Dhaka" "Bangladesh" "ctxB1" "BD2.031" "PLE1" "ICE-TET" "VC_0490-interrupted  ΔVC_0491-VC_0498" "partial"
"31354_3_362" 7849 4355 0 TRUE 106.17537 2628 106.17537 200.695799745439 "2016-12-10" 2016.941257 "BD2" "Sylhet" "Bangladesh" "ctxB1" "BD2.031" "PLE1" "ICE-TET" "VC_0490-interrupted  ΔVC_0491-VC_0498" "partial"
"31354_3_363" 7501 3979 0 TRUE 106.06334 2252 106.06334 171.981332201952 "2016-10-30" 2016.829235 "BD2" "Chittagong" "Bangladesh" "ctxB1" "BD2.029" "PLE1" "ICE-TET" "VC_0490-interrupted  ΔVC_0491-VC_0498" "partial"
"31354_3_364" 6704 2979 0 TRUE 107.71492 4675 107.71492 357.021637675011 "2018-06-25" 2018.480822 "sBD1" "Dhaka" "Bangladesh" "ctxB7" "sBD1.070" "None" "ICE-GEN" "ΔVC_0495-VC_0512" "yes"
"31354_3_365" 7695 4187 0 TRUE 106.02781 2460 106.02781 187.865931268562 "2016-10-17" 2016.793716 "BD2" "Rajshahi" "Bangladesh" "ctxB1" "BD2.031" "PLE1" "ICE-TET" "VC_0490-interrupted  ΔVC_0491-VC_0498" "partial"
"31354_3_366" 7649 4136 0.54502 TRUE 106.07426 2409 105.80175 183.971149766653 "2016-11-03" 2016.840164 "BD2" "Khulna" "Bangladesh" "ctxB1" "BD2.031" "PLE1" "ICE-TET" "VC_0490-interrupted  ΔVC_0491-VC_0498" "partial"
"31354_3_367" 6715 2988 0 TRUE 107.64371 4684 107.64371 357.7089520577 "2018-05-30" 2018.409589 "sBD1" "Khulna" "Bangladesh" "ctxB7" "sBD1.070" "None" "ICE-GEN" "ΔVC_0495-VC_0512" "yes"
"31354_3_369" 7698 4191 0 TRUE 106.06879 2464 106.06879 188.171404327535 "2016-11-01" 2016.834699 "BD2" "Khulna" "Bangladesh" "ctxB1" "BD2.031" "PLE1" "ICE-TET" "VC_0490-interrupted  ΔVC_0491-VC_0498" "partial"
"31354_3_37" 7446 3923 0 TRUE 106.06061 2196 106.06061 167.704709376326 "2016-10-29" 2016.826503 "BD2" "Chittagong" "Bangladesh" "ctxB1" "BD2.029" "PLE1" "ICE-TET" "VC_0490-interrupted  ΔVC_0491-VC_0498" "fragmented"
"31354_3_372" 7532 4012 0 TRUE 106.0606 2285 106.0606 174.501484938481 "2016-10-29" 2016.826503 "BD2" "Chittagong" "Bangladesh" "ctxB1" "BD2.029" "PLE1" "ICE-TET" "VC_0490-interrupted  ΔVC_0491-VC_0498" "fragmented"
"31354_3_374" 7606 4089 0 TRUE 106.0688 2362 106.0688 180.381841323717 "2016-11-01" 2016.834699 "BD2" "Rajshahi" "Bangladesh" "ctxB1" "BD2.031" "PLE1" "ICE-TET" "VC_0490-interrupted  ΔVC_0491-VC_0498" "fragmented"
"31354_3_375" 7706 4199 0 TRUE 106.04694 2472 106.04694 188.782350445482 "2016-10-24" 2016.812842 "BD2" "Khulna" "Bangladesh" "ctxB1" "BD2.031" "PLE1" "ICE-TET" "VC_0490-interrupted  ΔVC_0491-VC_0498" "partial"
"31354_3_378" 7444 3922 0.76432 TRUE 106.0606 2195 105.67844 167.628341111583 "2016-10-29" 2016.826503 "BD2" "Chittagong" "Bangladesh" "ctxB1" "BD2.029" "PLE1" "ICE-TET" "VC_0490-interrupted  ΔVC_0491-VC_0498" "fragmented"
"31354_3_38" 7647 4133 0.05098 TRUE 106.05514 2406 106.02965 183.742044972423 "2016-10-27" 2016.821038 "BD2" "Khulna" "Bangladesh" "ctxB1" "BD2.031" "PLE1" "ICE-TET" "VC_0490-interrupted  ΔVC_0491-VC_0498" "partial"
"31354_3_4" 7605 4088 0.01013 TRUE 106.04967 2361 106.044605 180.305473058973 "2016-10-25" 2016.815574 "BD2" "Rajshahi" "Bangladesh" "ctxB1" "BD2.031" "PLE1" "ICE-TET" "VC_0490-interrupted  ΔVC_0491-VC_0498" "fragmented"
"31354_3_42" 7306 3767 0 TRUE 105.85294 2040 105.85294 155.791260076368 "2016-08-14" 2016.618852 "BD2" "Chittagong" "Bangladesh" "ctxB1" "BD2.028" "PLE1" "ICE-TET" "VC_0490-interrupted  ΔVC_0491-VC_0498" "partial"
"31354_3_45" 7604 4087 0 TRUE 105.92125 2360 105.92125 180.22910479423 "2016-09-08" 2016.687158 "BD2" "Dhaka" "Bangladesh" "ctxB1" "BD2.031" "PLE1" "ICE-TET" "VC_0490-interrupted  ΔVC_0491-VC_0498" "partial"
"31354_3_46" 7552 4033 0 TRUE 106.12618 2306 106.12618 176.105218498091 "2016-11-22" 2016.892077 "BD2" "Rangpur" "Bangladesh" "ctxB1" "BD2.029" "PLE1" "ICE-TET" "VC_0490-interrupted  ΔVC_0491-VC_0498" "partial"
"31354_3_48" 6695 2967 0 TRUE 107.58068 4663 107.58068 356.105218498091 "2018-05-07" 2018.346575 "sBD1" "Sylhet" "Bangladesh" "ctxB7" "sBD1.070" "None" "ICE-GEN" "ΔVC_0495-VC_0512" "yes"
"31354_3_5" 7643 4130 0 TRUE 105.7218 2403 105.7218 183.512940178193 "2016-06-27" 2016.487705 "BD2" "Dhaka" "Bangladesh" "ctxB1" "BD2.031" "PLE1" "ICE-TET" "VC_0490-interrupted  ΔVC_0491-VC_0498" "fragmented"
"31354_3_50" 7879 4386 0 TRUE 106.04968 2659 106.04968 203.063215952482 "2016-10-25" 2016.815574 "BD2" "Chittagong" "Bangladesh" "ctxB1" "BD2.031" "None" "ICE-TET" "VC_0490-interrupted  ΔVC_0491-VC_0498" "fragmented"
"31354_3_52" 7701 4194 0 TRUE 106.01688 2467 106.01688 188.400509121765 "2016-10-13" 2016.782787 "BD2" "Khulna" "Bangladesh" "ctxB1" "BD2.031" "PLE1" "ICE-TET" "VC_0490-interrupted  ΔVC_0491-VC_0498" "fragmented"
"31354_3_54" 7524 4002 0 TRUE 106.05514 2275 106.05514 173.737802291048 "2016-10-27" 2016.821038 "BD2" "Chittagong" "Bangladesh" "ctxB1" "BD2.029" "PLE1" "ICE-TET" "VC_0490-interrupted  ΔVC_0491-VC_0498" "partial"
"31354_3_56" 7904 4416 0 TRUE 106.52314 2689 106.52314 205.354263894781 "2017-04-16" 2017.289041 "BD2" "Dhaka" "Bangladesh" "ctxB1" "BD2.032" "None" "ICE-TET" "VC_0490-interrupted  ΔVC_0491-VC_0498" "partial"
"31354_3_58" 7678 4171 0.03458 TRUE 106.0524 2444 106.03511 186.644039032669 "2016-10-26" 2016.818306 "BD2" "Rajshahi" "Bangladesh" "ctxB1" "BD2.031" "PLE1" "ICE-TET" "VC_0490-interrupted  ΔVC_0491-VC_0498" "partial"
"31354_3_59" 6657 2931 0 TRUE 107.72863 4627 107.72863 353.355960967331 "2018-06-30" 2018.494521 "sBD1" "Sylhet" "Bangladesh" "ctxB7" "sBD1.070" "None" "ICE-GEN" "ΔVC_0495-VC_0512" "yes"
"31354_3_60" 7351 3813 0.50268 TRUE 106.60259 2086 106.35125 159.304200254561 "2017-05-15" 2017.368493 "BD2" "Chittagong" "Bangladesh" "ctxB1" "BD2.029" "PLE1" "ICE-TET" "VC_0490-interrupted  ΔVC_0491-VC_0498" "fragmented"
"31354_3_62" 7897 4409 0 TRUE 106.99164 2682 106.99164 204.819686041578 "2017-10-04" 2017.757534 "BD2" "Khulna" "Bangladesh" "ctxB1" "BD2.032" "None" "ICE-TET" "VC_0490-interrupted  ΔVC_0491-VC_0498" "partial"
"31354_3_63" 7889 4400 0 TRUE 106.35602 2673 106.35602 204.132371658888 "2017-02-14" 2017.121918 "BD2" "Rangpur" "Bangladesh" "ctxB1" "BD2.032" "PLE1" "ICE-TET" "VC_0490-interrupted  ΔVC_0491-VC_0498" "partial"
"31354_3_64" 7513 3991 0 TRUE 106.07154 2264 106.07154 172.897751378871 "2016-11-02" 2016.837432 "BD2" "Dhaka" "Bangladesh" "ctxB1" "BD2.029" "PLE1" "ICE-TET" "VC_0490-interrupted  ΔVC_0491-VC_0498" "fragmented"
"31354_3_66" 8035 4556 0.00548 TRUE 106.69848 2829 106.69574 216.045820958846 "2017-06-19" 2017.464384 "BD2" "Rangpur" "Bangladesh" "ctxB1" "BD2.032" "None" "ICE-TET" "VC_0490-interrupted  ΔVC_0491-VC_0498" "partial"
"31354_3_67" 7995 4514 0.00099 TRUE 106.4245 2787 106.424005 212.838353839627 "2017-03-11" 2017.190411 "BD2" "Dhaka" "Bangladesh" "ctxB1" "BD2.032" "None" "ICE-TET" "VC_0490-interrupted  ΔVC_0491-VC_0498" "partial"
"31354_3_68" 7336 3797 0 TRUE 105.89665 2070 105.89665 158.082308018668 "2016-08-30" 2016.662568 "BD2" "Rajshahi" "Bangladesh" "ctxB1" "BD2.028" "PLE1" "ICE-TET" "VC_0490-interrupted  ΔVC_0491-VC_0498" "partial"
"31354_3_7" 7951 4467 0.0183 TRUE 106.73958 2740 106.73043 209.249045396691 "2017-07-04" 2017.505479 "BD2" "Chittagong" "Bangladesh" "ctxB1" "BD2.032" "None" "ICE-TET" "VC_0490-interrupted  ΔVC_0491-VC_0498" "fragmented"
"31354_3_70" 6718 2992 0 TRUE 107.72865 4688 107.72865 358.014425116674 "2018-06-30" 2018.494521 "sBD1" "Barisal" "Bangladesh" "ctxB7" "sBD1.070" "None" "ICE-GEN" "ΔVC_0495-VC_0512" "yes"
"31354_3_71" 8073 4597 0 TRUE 107.19437 2870 107.19437 219.176919813322 "2017-12-17" 2017.960274 "BD2" "Barisal" "Bangladesh" "ctxB1" "BD2.032" "None" "ICE-TET" "VC_0490-interrupted  ΔVC_0491-VC_0498" "partial"
"31354_3_72" 7501 3978 0 TRUE 106.06334 2251 106.06334 171.904963937208 "2016-10-30" 2016.829235 "BD2" "Dhaka" "Bangladesh" "ctxB1" "BD2.029" "PLE1" "ICE-TET" "VC_0490-interrupted  ΔVC_0491-VC_0498" "partial"
"31354_3_75" 7703 4196 0 TRUE 106.10158 2469 106.10158 188.553245651252 "2016-11-13" 2016.867486 "BD2" "Khulna" "Bangladesh" "ctxB1" "BD2.031" "PLE1" "ICE-TET" "VC_0490-interrupted  ΔVC_0491-VC_0498" "partial"
"31354_3_76" 7857 4364 0.03288 TRUE 106.76973 2637 106.75329 201.383114128129 "2017-07-15" 2017.535616 "BD2" "Sylhet" "Bangladesh" "ctxB1" "BD2.031" "PLE1" "ICE-TET" "VC_0490-interrupted  ΔVC_0491-VC_0498" "fragmented"
"31354_3_78" 7695 4186 0 TRUE 106.02781 2459 106.02781 187.789563003818 "2016-10-17" 2016.793716 "BD2" "Rajshahi" "Bangladesh" "ctxB1" "BD2.031" "PLE1" "ICE-TET" "VC_0490-interrupted  ΔVC_0491-VC_0498" "partial"
"31354_3_79" 7978 4498 0 TRUE 106.5697 2771 106.5697 211.616461603734 "2017-05-03" 2017.335616 "BD2" "Barisal" "Bangladesh" "ctxB1" "BD2.032" "None" "ICE-TET" "VC_0490-interrupted  ΔVC_0491-VC_0498" "fragmented"
"31354_3_8" 7966 4484 0.48965 TRUE 106.08245 2757 105.837625 210.547305897327 "2016-11-06" 2016.848361 "BD2" "Khulna" "Bangladesh" "ctxB1" "BD2.032" "PLE1" "ICE-TET" "VC_0490-interrupted  ΔVC_0491-VC_0498" "partial"
"31354_3_80" 7691 4185 0.01037 TRUE 105.91032 2458 105.905135 187.713194739075 "2016-09-04" 2016.67623 "BD2" "Sylhet" "Bangladesh" "ctxB1" "BD2.031" "PLE1" "ICE-TET" "VC_0490-interrupted  ΔVC_0491-VC_0498" "partial"
"31354_3_82" 7606 4090 0.95297 TRUE 107.02177 2363 106.545285 180.45820958846 "2017-10-15" 2017.787671 "BD2" "Khulna" "Bangladesh" "ctxB1" "BD2.031" "PLE1" "ICE-TET" "VC_0490-interrupted  ΔVC_0491-VC_0498" "partial"
"31354_3_84" 7541 4020 0 TRUE 106.06607 2293 106.06607 175.112431056428 "2016-10-31" 2016.831967 "BD2" "Dhaka" "Bangladesh" "ctxB1" "BD2.029" "PLE1" "ICE-TET" "VC_0490-interrupted  ΔVC_0491-VC_0498" "partial"
"31354_3_87" 6674 2949 0.47326 TRUE 107.70122 4645 107.46459 354.730589732711 "2018-06-20" 2018.467123 "sBD1" "Dhaka" "Bangladesh" "ctxB7" "sBD1.070" "None" "ICE-GEN" "ΔVC_0495-VC_0512" "yes"
"31354_3_89" 7750 4255 0 TRUE 106.92586 2528 106.92586 193.058973271107 "2017-09-10" 2017.691781 "BD2" "Barisal" "Bangladesh" "ctxB1" "BD2.031" "PLE1" "ICE-TET" "VC_0490-interrupted  ΔVC_0491-VC_0498" "partial"
"31354_3_9" 7522 4000 0 TRUE 106.05514 2273 106.05514 173.585065761561 "2016-10-27" 2016.821038 "BD2" "Dhaka" "Bangladesh" "ctxB1" "BD2.029" "PLE1" "ICE-TET" "VC_0490-interrupted  ΔVC_0491-VC_0498" "partial"
"31354_3_91" 8130 4657 0 TRUE 107.36422 2930 107.36422 223.759015697921 "2018-02-17" 2018.130137 "BD2" "Khulna" "Bangladesh" "ctxB1" "BD2.032" "None" "None" "VC_0490-interrupted  ΔVC_0491-VC_0498" "fragmented"
"31354_3_93" 7459 3937 0.00274 TRUE 106.62177 2210 106.6204 168.773865082732 "2017-05-22" 2017.387671 "BD2" "Chittagong" "Bangladesh" "ctxB1" "BD2.029" "PLE1" "ICE-TET" "VC_0490-interrupted  ΔVC_0491-VC_0498" "partial"
"31354_3_95" 7642 4128 0.49182 TRUE 106.03054 2401 105.78463 183.360203648706 "2016-10-18" 2016.796448 "BD2" "Rajshahi" "Bangladesh" "ctxB1" "BD2.031" "PLE1" "ICE-TET" "VC_0490-interrupted  ΔVC_0491-VC_0498" "fragmented"
"31354_3_97" 7832 4341 0 TRUE 107.21079 2614 107.21079 199.626644039033 "2017-12-23" 2017.976712 "BD2" "Dhaka" "Bangladesh" "ctxB1" "BD2.031" "PLE1" "ICE-TET" "VC_0490-interrupted  ΔVC_0491-VC_0498" "partial"
"31354_3_99" 7593 4073 0 TRUE 106.07153 2346 106.07153 179.159949087823 "2016-11-02" 2016.837432 "BD2" "Khulna" "Bangladesh" "ctxB1" "BD2.031" "PLE1" "ICE-TET" "VC_0490-interrupted  ΔVC_0491-VC_0498" "partial"
"31585_4_1" 7756 4260 0.00548 TRUE 107.29574 2533 107.293 193.440814594824 "2018-01-23" 2018.061644 "BD2" "Dhaka" "Bangladesh" "ctxB1" "BD2.031" "PLE1" "ICE-TET" "VC_0490-interrupted  ΔVC_0491-VC_0498" "partial"
"31585_4_10" 7483 3962 0 TRUE 106.66013 2235 106.66013 170.683071701315 "2017-06-05" 2017.426027 "BD2" "Chittagong" "Bangladesh" "ctxB1" "BD2.029" "PLE1" "ICE-TET" "VC_0490-interrupted  ΔVC_0491-VC_0498" "partial"
"31585_4_100" 7570 4049 0.00274 TRUE 106.38067 2322 106.3793 177.327110733984 "2017-02-23" 2017.146575 "BD2" "Dhaka" "Bangladesh" "ctxB1" "BD2.029" "PLE1" "ICE-TET" "VC_0490-interrupted  ΔVC_0491-VC_0498" "partial"
"31585_4_102" 7467 3945 0.01096 TRUE 106.75054 2218 106.74506 169.384811200679 "2017-07-08" 2017.516438 "BD2" "Barisal" "Bangladesh" "ctxB1" "BD2.029" "PLE1" "ICE-TET" "VC_0490-interrupted  ΔVC_0491-VC_0498" "partial"
"31585_4_104" 7687 4181 0 TRUE 105.66716 2454 105.66716 187.407721680102 "2016-06-07" 2016.43306 "BD2" "Dhaka" "Bangladesh" "ctxB1" "BD2.031" "PLE1" "ICE-TET" "VC_0490-interrupted  ΔVC_0491-VC_0498" "fragmented"
"31585_4_106" 8006 4525 0 TRUE 106.76149 2798 106.76149 213.678404751803 "2017-07-12" 2017.527397 "BD2" "Barisal" "Bangladesh" "ctxB1" "BD2.032" "None" "ICE-TET" "VC_0490-interrupted  ΔVC_0491-VC_0498" "partial"
"31585_4_108" 6647 2921 0.0733 TRUE 107.58069 4617 107.54404 352.592278319898 "2018-05-07" 2018.346575 "sBD1" "Khulna" "Bangladesh" "ctxB7" "sBD1.070" "None" "ICE-GEN" "ΔVC_0495-VC_0512" "yes"
"31585_4_112" 7598 4078 0.00734 TRUE 107.06286 2351 107.05919 179.54179041154 "2017-10-30" 2017.828767 "BD2" "Rangpur" "Bangladesh" "ctxB1" "BD2.031" "PLE1" "ICE-TET" "VC_0490-interrupted  ΔVC_0491-VC_0498" "fragmented"
"31585_4_113" 7764 4271 0.01644 TRUE 107.06012 2544 107.0519 194.280865507 "2017-10-29" 2017.826027 "BD2" "Dhaka" "Bangladesh" "ctxB1" "BD2.031" "PLE1" "ICE-TET" "VC_0490-interrupted  ΔVC_0491-VC_0498" "partial"
"31585_4_115" 7981 4499 0.0082 TRUE 105.82016 2772 105.81606 211.692829868477 "2016-08-02" 2016.586066 "BD2" "Dhaka" "Bangladesh" "ctxB1" "BD2.032" "PLE1" "ICE-TET" "VC_0490-interrupted  ΔVC_0491-VC_0498" "partial"
"31585_4_117" 7570 4050 0 TRUE 106.37793 2323 106.37793 177.403478998727 "2017-02-22" 2017.143836 "BD2" "Dhaka" "Bangladesh" "ctxB1" "BD2.029" "PLE1" "ICE-TET" "VC_0490-interrupted  ΔVC_0491-VC_0498" "fragmented"
"31585_4_12" 8091 4616 0.42466 TRUE 107.71492 2889 107.50259 220.627916843445 "2018-06-25" 2018.480822 "BD2" "Barisal" "Bangladesh" "ctxB1" "BD2.032" "None" "None" "VC_0490-interrupted  ΔVC_0491-VC_0498  ΔVC_0513" "fragmented"
"31585_4_121" 6701 2974 0 TRUE 107.62177 4670 107.62177 356.639796351294 "2018-05-22" 2018.387671 "sBD1" "Khulna" "Bangladesh" "ctxB7" "sBD1.070" "None" "ICE-GEN" "ΔVC_0495-VC_0512" "yes"
"31585_4_123" 7455 3933 0.92416 TRUE 106.41629 2206 105.95421 168.468392023759 "2017-03-08" 2017.182192 "BD2" "Barisal" "Bangladesh" "ctxB1" "BD2.029" "PLE1" "ICE-TET" "VC_0490-interrupted  ΔVC_0491-VC_0498" "partial"
"31585_4_125" 7849 4356 0.00273 TRUE 106.1781 2629 106.176735 200.772168010182 "2016-12-11" 2016.943989 "BD2" "Rajshahi" "Bangladesh" "ctxB1" "BD2.031" "PLE1" "ICE-TET" "VC_0490-interrupted  ΔVC_0491-VC_0498" "fragmented"
"31585_4_127" 7371 3833 0 TRUE 107.13684 2106 107.13684 160.831565549427 "2017-11-26" 2017.90274 "BD2" "Chittagong" "Bangladesh" "ctxB1" "BD2.029" "None" "ICE-TET" "VC_0490-interrupted  ΔVC_0491-VC_0498" "partial"
"31585_4_131" 7788 4295 0.01096 TRUE 107.01903 2568 107.01355 196.11370386084 "2017-10-14" 2017.784932 "BD2" "Dhaka" "Bangladesh" "ctxB1" "BD2.031" "PLE1" "ICE-TET" "VC_0490-interrupted  ΔVC_0491-VC_0498" "partial"
"31585_4_135" 7590 4070 0 TRUE 106.2519 2343 106.2519 178.930844293594 "2017-01-07" 2017.017808 "BD2" "Chittagong" "Bangladesh" "ctxB1" "BD2.031" "PLE1" "ICE-TET" "VC_0490-interrupted  ΔVC_0491-VC_0498" "partial"
"31585_4_137" 8118 4644 0 TRUE 107.24094 2917 107.24094 222.766228256258 "2018-01-03" 2018.006849 "BD2" "Khulna" "Bangladesh" "ctxB1" "BD2.032" "None" "None" "VC_0490-interrupted  ΔVC_0491-VC_0498" "partial"
"31585_4_139" 7958 4476 0.60776 TRUE 106.75601 2749 106.45213 209.936359779381 "2017-07-10" 2017.521918 "BD2" "Barisal" "Bangladesh" "ctxB1" "BD2.032" "None" "ICE-TET" "VC_0490-interrupted  ΔVC_0491-VC_0498" "partial"
"31585_4_14" 6998 3423 0.03836 TRUE 103.82726 1696 103.80808 129.520577004667 "2014-08-05" 2014.593151 "BD2" "Chittagong" "Bangladesh" "ctxB1" "BD2.022" "PLE1" "ICE-TET" "VC_0490-interrupted  ΔVC_0495-VC_0498" "fragmented"
"31585_4_147" 7750 4254 0.06301 TRUE 106.98887 2527 106.957365 192.982605006364 "2017-10-03" 2017.754795 "BD2" "Dhaka" "Bangladesh" "ctxB1" "BD2.031" "PLE1" "ICE-TET" "VC_0490-interrupted  ΔVC_0491-VC_0498" "fragmented"
"31585_4_151" 7645 4131 0.07892 TRUE 106.02508 2404 105.98562 183.589308442936 "2016-10-16" 2016.790984 "BD2" "Khulna" "Bangladesh" "ctxB1" "BD2.031" "PLE1" "ICE-TET" "VC_0490-interrupted  ΔVC_0491-VC_0498" "partial"
"31585_4_156" 7266 3725 0.80134 TRUE 105.90759 1998 105.50692 152.583792957149 "2016-09-03" 2016.673497 "BD2" "Chittagong" "Bangladesh" "ctxB1" "BD2.028" "PLE1" "ICE-TET" "VC_0490-interrupted  ΔVC_0491-VC_0498" "fragmented"
"31585_4_159" 7573 4053 0 TRUE 106.45465 2326 106.45465 177.632583792957 "2017-03-22" 2017.220548 "BD2" "Barisal" "Bangladesh" "ctxB1" "BD2.029" "PLE1" "ICE-TET" "VC_0490-interrupted  ΔVC_0491-VC_0498" "partial"
"31585_4_16" 7847 4353 0.01366 TRUE 106.17538 2626 106.16855 200.543063215952 "2016-12-10" 2016.941257 "BD2" "Sylhet" "Bangladesh" "ctxB1" "BD2.031" "PLE1" "ICE-TET" "VC_0490-interrupted  ΔVC_0491-VC_0498" "partial"
"31585_4_160" 7494 3974 0.00822 TRUE 106.67656 2247 106.67245 171.599490878235 "2017-06-11" 2017.442466 "BD2" "Khulna" "Bangladesh" "ctxB1" "BD2.029" "PLE1" "ICE-TET" "VC_0490-interrupted  ΔVC_0491-VC_0498" "partial"
"31585_4_164" 8058 4578 0.50369 TRUE 107.27382 2851 107.021975 217.725922783199 "2018-01-15" 2018.039726 "BD2" "Dhaka" "Bangladesh" "ctxB1" "BD2.032" "None" "ICE-TET" "VC_0490-interrupted  ΔVC_0491-VC_0498" "partial"
"31585_4_166" 8000 4519 0 TRUE 106.59711 2792 106.59711 213.220195163343 "2017-05-13" 2017.363014 "BD2" "Dhaka" "Bangladesh" "ctxB1" "BD2.032" "None" "ICE-TET" "VC_0490-interrupted  ΔVC_0491-VC_0498" "partial"
"31585_4_167" 7996 4515 0 TRUE 106.4519 2788 106.4519 212.91472210437 "2017-03-21" 2017.217808 "BD2" "Dhaka" "Bangladesh" "ctxB1" "BD2.032" "None" "ICE-TET" "VC_0490-interrupted  ΔVC_0491-VC_0498" "partial"
"31585_4_169" 7923 4436 0.50291 TRUE 106.5478 2709 106.296345 206.881629189648 "2017-04-25" 2017.313699 "BD2" "Chittagong" "Bangladesh" "ctxB1" "BD2.032" "None" "ICE-TET" "VC_0490-interrupted  ΔVC_0491-VC_0498" "partial"
"31585_4_171" 8026 4545 0 TRUE 106.60258 2818 106.60258 215.20577004667 "2017-05-15" 2017.368493 "BD2" "Dhaka" "Bangladesh" "ctxB1" "BD2.032" "None" "ICE-TET" "VC_0490-interrupted  ΔVC_0491-VC_0498" "partial"
"31585_4_175" 7564 4044 0 TRUE 106.5478 2317 106.5478 176.945269410267 "2017-04-25" 2017.313699 "BD2" "Dhaka" "Bangladesh" "ctxB1" "BD2.029" "PLE1" "ICE-TET" "VC_0490-interrupted  ΔVC_0491-VC_0498" "partial"
"31585_4_177" 7256 3709 0.01639 TRUE 105.66443 1982 105.656235 151.361900721256 "2016-06-06" 2016.430328 "BD2" "Dhaka" "Bangladesh" "ctxB1" "BD2.028" "PLE1" "ICE-TET" "VC_0490-interrupted  ΔVC_0491-VC_0498" "partial"
"31585_4_179" 8031 4551 0.00822 TRUE 106.62449 2824 106.62038 215.663979635129 "2017-05-23" 2017.390411 "BD2" "Dhaka" "Bangladesh" "ctxB1" "BD2.032" "None" "ICE-TET" "VC_0490-interrupted  ΔVC_0491-VC_0498" "partial"
"31585_4_181" 7618 4106 0.50134 TRUE 105.72728 2379 105.47661 181.680101824353 "2016-06-29" 2016.493169 "BD2" "Dhaka" "Bangladesh" "ctxB1" "BD2.031" "PLE1" "ICE-TET" "VC_0490-interrupted  ΔVC_0491-VC_0498" "fragmented"
"31585_4_183" 8091 4617 0 TRUE 107.29026 2890 107.29026 220.704285108188 "2018-01-21" 2018.056164 "BD2" "Chittagong" "Bangladesh" "ctxB1" "BD2.032" "None" "None" "VC_0490-interrupted  ΔVC_0491-VC_0498" "partial"
"31585_4_185" 7257 3712 0.37245 TRUE 105.70267 1985 105.516445 151.591005515486 "2016-06-20" 2016.468579 "BD2" "Dhaka" "Bangladesh" "ctxB1" "BD2.028" "PLE1" "ICE-TET" "VC_0490-interrupted  ΔVC_0491-VC_0498" "partial"
"31585_4_190" 8163 4696 0.49669 TRUE 107.6026 2969 107.354255 226.73737802291 "2018-05-15" 2018.368493 "BD2" "Chittagong" "Bangladesh" "ctxB1" "BD2.032" "None" "None" "VC_0490-interrupted  ΔVC_0491-VC_0498" "partial"
"31585_4_192" 7672 4164 0 TRUE 106.04148 2437 106.04148 186.109461179465 "2016-10-22" 2016.807377 "BD2" "Chittagong" "Bangladesh" "ctxB1" "BD2.031" "PLE1" "ICE-TET" "VC_0490-interrupted  ΔVC_0491-VC_0498" "partial"
"31585_4_193" 8137 4666 0.5018 TRUE 107.47931 2939 107.22841 224.446330080611 "2018-03-31" 2018.245205 "BD2" "Dhaka" "Bangladesh" "ctxB1" "BD2.032" "None" "None" "VC_0490-interrupted  ΔVC_0491-VC_0498" "partial"
"31585_4_197" 7744 4241 0.39778 TRUE 106.47381 2514 106.27492 191.989817564701 "2017-03-29" 2017.239726 "BD2" "Dhaka" "Bangladesh" "ctxB1" "BD2.031" "PLE1" "ICE-TET" "VC_0490-interrupted  ΔVC_0491-VC_0498" "partial"
"31585_4_198" 8038 4558 0.32925 TRUE 106.59711 2831 106.432485 216.198557488333 "2017-05-13" 2017.363014 "BD2" "Chittagong" "Bangladesh" "ctxB1" "BD2.032" "None" "ICE-TET" "VC_0490-interrupted  ΔVC_0491-VC_0498" "partial"
"31585_4_20" 7855 4362 0 TRUE 105.71635 2635 105.71635 201.230377598642 "2016-06-25" 2016.48224 "BD2" "Chittagong" "Bangladesh" "ctxB1" "BD2.031" "PLE1" "ICE-TET" "VC_0490-interrupted  ΔVC_0491-VC_0498" "partial"
"31585_4_201" 8025 4543 0 TRUE 106.60258 2816 106.60258 215.053033517183 "2017-05-15" 2017.368493 "BD2" "Dhaka" "Bangladesh" "ctxB1" "BD2.032" "None" "ICE-TET" "VC_0490-interrupted  ΔVC_0491-VC_0498" "partial"
"31585_4_202" 7742 4238 0 TRUE 106.23546 2511 106.23546 191.760712770471 "2017-01-01" 2017.00137 "BD2" "Khulna" "Bangladesh" "ctxB1" "BD2.031" "PLE1" "ICE-TET" "VC_0490-interrupted  ΔVC_0491-VC_0498" "partial"
"31585_4_205" 8030 4549 0 TRUE 106.62723 2822 106.62723 215.511243105643 "2017-05-24" 2017.393151 "BD2" "Dhaka" "Bangladesh" "ctxB1" "BD2.032" "None" "ICE-TET" "VC_0490-interrupted  ΔVC_0491-VC_0498" "partial"
"31585_4_213" 7607 4092 0.72056 TRUE 105.83929 2365 105.47901 180.610946117947 "2016-08-09" 2016.605191 "BD2" "Dhaka" "Bangladesh" "ctxB1" "BD2.031" "PLE1" "ICE-TET" "VC_0490-interrupted  ΔVC_0491-VC_0498" "partial"
"31585_4_214" 7971 4489 0.35101 TRUE 106.53957 2762 106.364065 210.929147221044 "2017-04-22" 2017.305479 "BD2" "Barisal" "Bangladesh" "ctxB1" "BD2.032" "None" "ICE-TET" "VC_0490-interrupted  ΔVC_0491-VC_0498" "partial"
"31585_4_218" 7698 4190 0 TRUE 106.06879 2463 106.06879 188.095036062792 "2016-11-01" 2016.834699 "BD2" "Khulna" "Bangladesh" "ctxB1" "BD2.031" "PLE1" "ICE-TET" "VC_0490-interrupted  ΔVC_0491-VC_0498" "partial"
"31585_4_22" 7529 4008 0.00546 TRUE 106.06606 2281 106.06333 174.196011879508 "2016-10-31" 2016.831967 "BD2" "Chittagong" "Bangladesh" "ctxB1" "BD2.029" "PLE1" "ICE-TET" "VC_0490-interrupted  ΔVC_0491-VC_0498" "partial"
"31585_4_227" 8031 4550 0 TRUE 106.61627 2823 106.61627 215.587611370386 "2017-05-20" 2017.382192 "BD2" "Dhaka" "Bangladesh" "ctxB1" "BD2.032" "None" "ICE-TET" "VC_0490-interrupted  ΔVC_0491-VC_0498" "partial"
"31585_4_228" 8117 4643 0 TRUE 107.1971 2916 107.1971 222.689859991515 "2017-12-18" 2017.963014 "BD2" "Chittagong" "Bangladesh" "ctxB1" "BD2.032" "None" "None" "VC_0490-interrupted  ΔVC_0491-VC_0498" "partial"
"31585_4_230" 7969 4487 0 TRUE 106.44368 2760 106.44368 210.776410691557 "2017-03-18" 2017.209589 "BD2" "Dhaka" "Bangladesh" "ctxB1" "BD2.032" "None" "ICE-TET" "VC_0490-interrupted  ΔVC_0491-VC_0498" "fragmented"
"31585_4_231" 7580 4060 0 TRUE 106.39437 2333 106.39437 178.16716164616 "2017-02-28" 2017.160274 "BD2" "Dhaka" "Bangladesh" "ctxB1" "BD2.029" "PLE1" "ICE-TET" "VC_0490-interrupted  ΔVC_0491-VC_0498" "partial"
"31585_4_234" 7891 4403 0 TRUE 106.57794 2676 106.57794 204.361476453118 "2017-05-06" 2017.343836 "BD2" "Dhaka" "Bangladesh" "ctxB1" "BD2.032" "None" "ICE-TET" "VC_0490-interrupted  ΔVC_0491-VC_0498" "partial"
"31585_4_235" 8017 4537 0.00016 TRUE 106.4108 2810 106.41072 214.594823928723 "2017-03-06" 2017.176712 "BD2" "Chittagong" "Bangladesh" "ctxB1" "BD2.032" "None" "ICE-TET" "VC_0490-interrupted  ΔVC_0491-VC_0498" "fragmented"
"31585_4_238" 7260 3715 0.00957 TRUE 105.70813 1988 105.703345 151.820110309716 "2016-06-22" 2016.474044 "BD2" "Khulna" "Bangladesh" "ctxB1" "BD2.028" "PLE1" "ICE-TET" "VC_0490-interrupted  ΔVC_0491-VC_0498" "partial"
"31585_4_239" 8088 4612 0.00186 TRUE 107.52862 2885 107.52769 220.322443784472 "2018-04-18" 2018.294521 "BD2" "Dhaka" "Bangladesh" "ctxB1" "BD2.032" "None" "ICE-TET" "VC_0490-interrupted  ΔVC_0491-VC_0498" "partial"
"31585_4_24" 8151 4680 0.01905 TRUE 107.54231 2953 107.532785 225.515485787017 "2018-04-23" 2018.308219 "BD2" "Dhaka" "Bangladesh" "ctxB1" "BD2.032" "None" "None" "VC_0490-interrupted  ΔVC_0491-VC_0498" "partial"
"31585_4_243" 7898 4410 0 TRUE 106.98616 2683 106.98616 204.896054306322 "2017-10-02" 2017.752055 "BD2" "Khulna" "Bangladesh" "ctxB1" "BD2.032" "None" "ICE-TET" "VC_0490-interrupted  ΔVC_0491-VC_0498" "fragmented"
"31585_4_246" 7535 4015 0 TRUE 106.14803 2288 106.14803 174.730589732711 "2016-11-30" 2016.913934 "BD2" "Chittagong" "Bangladesh" "ctxB1" "BD2.029" "PLE1" "ICE-TET" "VC_0490-interrupted  ΔVC_0491-VC_0498" "partial"
"31585_4_247" 6652 2925 0.00548 TRUE 107.66289 4621 107.66015 352.897751378871 "2018-06-06" 2018.428767 "sBD1" "Sylhet" "Bangladesh" "ctxB7" "sBD1.070" "None" "ICE-GEN" "ΔVC_0495-VC_0512" "yes"
"31585_4_249" 7912 4426 0.23873 TRUE 107.01081 2699 106.891445 206.117946542215 "2017-10-11" 2017.776712 "BD2" "Dhaka" "Bangladesh" "ctxB1" "BD2.032" "None" "ICE-TET" "VC_0490-interrupted  ΔVC_0491-VC_0498" "partial"
"31585_4_254" 7547 4028 0 TRUE 106.077 2301 106.077 175.723377174374 "2016-11-04" 2016.842896 "BD2" "Chittagong" "Bangladesh" "ctxB1" "BD2.029" "PLE1" "ICE-TET" "VC_0490-interrupted  ΔVC_0491-VC_0498" "fragmented"
"31585_4_256" 7474 3952 0.00274 TRUE 106.52862 2225 106.52725 169.919389053882 "2017-04-18" 2017.294521 "BD2" "Dhaka" "Bangladesh" "ctxB1" "BD2.029" "PLE1" "ICE-TET" "VC_0490-interrupted  ΔVC_0491-VC_0498" "partial"
"31585_4_257" 7846 4351 0 TRUE 106.16172 2624 106.16172 200.390326686466 "2016-12-05" 2016.927596 "BD2" "Chittagong" "Bangladesh" "ctxB1" "BD2.031" "PLE1" "ICE-TET" "VC_0490-interrupted  ΔVC_0491-VC_0498" "partial"
"31585_4_259" 7993 4512 0.00274 TRUE 106.42998 2785 106.42861 212.68561731014 "2017-03-13" 2017.19589 "BD2" "Dhaka" "Bangladesh" "ctxB1" "BD2.032" "None" "ICE-TET" "VC_0490-interrupted  ΔVC_0491-VC_0498" "fragmented"
"31585_4_26" 7744 4242 0.43066 TRUE 106.50669 2515 106.29136 192.066185829444 "2017-04-10" 2017.272603 "BD2" "Barisal" "Bangladesh" "ctxB1" "BD2.031" "PLE1" "ICE-TET" "VC_0490-interrupted  ΔVC_0491-VC_0498" "fragmented"
"31585_4_261" 7375 3838 0.00822 TRUE 107.07656 2111 107.07245 161.213406873144 "2017-11-04" 2017.842466 "BD2" "Chittagong" "Bangladesh" "ctxB1" "BD2.029" "None" "ICE-TET" "VC_0490-interrupted  ΔVC_0491-VC_0498" "fragmented"
"31585_4_263" 7993 4511 0 TRUE 106.42724 2784 106.42724 212.609249045397 "2017-03-12" 2017.193151 "BD2" "Dhaka" "Bangladesh" "ctxB1" "BD2.032" "None" "ICE-TET" "VC_0490-interrupted  ΔVC_0491-VC_0498" "partial"
"31585_4_265" 8033 4553 0 TRUE 106.61628 2826 106.61628 215.816716164616 "2017-05-20" 2017.382192 "BD2" "Khulna" "Bangladesh" "ctxB1" "BD2.032" "None" "ICE-TET" "VC_0490-interrupted  ΔVC_0491-VC_0498" "partial"
"31585_4_273" 7434 3911 0 TRUE 107.7204 2184 107.7204 166.788290199406 "2018-06-27" 2018.486301 "BD2" "Rajshahi" "Bangladesh" "ctxB1" "BD2.029" "None" "ICE-TET" "VC_0490-interrupted  ΔVC_0491-VC_0498" "partial"
"31585_4_277" 7613 4099 0.00546 TRUE 105.80103 2372 105.7983 181.14552397115 "2016-07-26" 2016.56694 "BD2" "Khulna" "Bangladesh" "ctxB1" "BD2.031" "PLE1" "ICE-TET" "VC_0490-interrupted  ΔVC_0491-VC_0498" "partial"
"31585_4_28" 7731 4225 0.00406 TRUE 106.22725 2498 106.22522 190.767925328808 "2016-12-29" 2016.993169 "BD2" "Dhaka" "Bangladesh" "ctxB1" "BD2.031" "PLE1" "ICE-TET" "VC_0490-interrupted  ΔVC_0491-VC_0498" "partial"
"31585_4_285" 7595 4075 0 TRUE 106.57793 2348 106.57793 179.31268561731 "2017-05-06" 2017.343836 "BD2" "Dhaka" "Bangladesh" "ctxB1" "BD2.031" "PLE1" "ICE-TET" "VC_0490-interrupted  ΔVC_0491-VC_0498" "partial"
"31585_4_290" 8019 4539 0 TRUE 106.47107 2812 106.47107 214.74756045821 "2017-03-28" 2017.236986 "BD2" "Dhaka" "Bangladesh" "ctxB1" "BD2.032" "None" "ICE-TET" "VC_0490-interrupted  ΔVC_0491-VC_0498" "fragmented"
"31585_4_293" 8016 4535 0 TRUE 106.43272 2808 106.43272 214.442087399236 "2017-03-14" 2017.19863 "BD2" "Dhaka" "Bangladesh" "ctxB1" "BD2.032" "None" "ICE-TET" "VC_0490-interrupted  ΔVC_0491-VC_0498" "partial"
"31585_4_294" 7464 3943 0.50343 TRUE 106.63821 2216 106.386495 169.232074671192 "2017-05-28" 2017.40411 "BD2" "Chittagong" "Bangladesh" "ctxB1" "BD2.029" "PLE1" "ICE-TET" "VC_0490-interrupted  ΔVC_0491-VC_0498" "partial"
"31585_4_297" 7594 4074 0 TRUE 106.40807 2347 106.40807 179.236317352567 "2017-03-05" 2017.173973 "BD2" "Dhaka" "Bangladesh" "ctxB1" "BD2.031" "PLE1" "ICE-TET" "VC_0490-interrupted  ΔVC_0491-VC_0498" "partial"
"31585_4_298" 7620 4108 0.50302 TRUE 105.84476 2381 105.59325 181.83283835384 "2016-08-11" 2016.610656 "BD2" "Dhaka" "Bangladesh" "ctxB1" "BD2.031" "PLE1" "ICE-TET" "VC_0490-interrupted  ΔVC_0491-VC_0498" "partial"
"31585_4_3" 7621 4109 0.5301 TRUE 105.91033 2382 105.64528 181.909206618583 "2016-09-04" 2016.67623 "BD2" "Dhaka" "Bangladesh" "ctxB1" "BD2.031" "PLE1" "ICE-TET" "VC_0490-interrupted  ΔVC_0491-VC_0498" "partial"
"31585_4_30" 8016 4536 0.00274 TRUE 106.43546 2809 106.43409 214.51845566398 "2017-03-15" 2017.20137 "BD2" "Dhaka" "Bangladesh" "ctxB1" "BD2.032" "None" "ICE-TET" "VC_0490-interrupted  ΔVC_0491-VC_0498" "partial"
"31585_4_310" 7513 3992 0 TRUE 106.07154 2265 106.07154 172.974119643615 "2016-11-02" 2016.837432 "BD2" "Chittagong" "Bangladesh" "ctxB1" "BD2.029" "PLE1" "ICE-TET" "VC_0490-interrupted  ΔVC_0491-VC_0498" "fragmented"
"31585_4_319" 7472 3950 0 TRUE 106.53136 2223 106.53136 169.766652524395 "2017-04-19" 2017.29726 "BD2" "Dhaka" "Bangladesh" "ctxB1" "BD2.029" "PLE1" "ICE-TET" "VC_0490-interrupted  ΔVC_0491-VC_0498" "partial"
"31585_4_32" 7347 3809 0 TRUE 106.78889 2082 106.78889 158.998727195588 "2017-07-22" 2017.554795 "BD2" "Chittagong" "Bangladesh" "ctxB1" "BD2.029" "PLE1" "ICE-TET" "VC_0490-interrupted  ΔVC_0491-VC_0498" "partial"
"31585_4_320" 7310 3771 0.0082 TRUE 105.89939 2044 105.89529 156.096733135342 "2016-08-31" 2016.665301 "BD2" "Barisal" "Bangladesh" "ctxB1" "BD2.028" "PLE1" "ICE-TET" "VC_0490-interrupted  ΔVC_0491-VC_0498" "partial"
"31585_4_322" 8111 4635 0.00822 TRUE 107.22998 2908 107.22587 222.078913873568 "2017-12-30" 2017.99589 "BD2" "Dhaka" "Bangladesh" "ctxB1" "BD2.032" "None" "None" "VC_0490-interrupted  ΔVC_0491-VC_0498" "partial"
"31585_4_323" 6656 2930 0.02926 TRUE 107.72863 4626 107.714 353.279592702588 "2018-06-30" 2018.494521 "sBD1" "Sylhet" "Bangladesh" "ctxB7" "sBD1.070" "None" "ICE-GEN" "ΔVC_0495-VC_0512" "yes"
"31585_4_326" 7590 4071 0.02192 TRUE 106.27382 2344 106.26286 179.007212558337 "2017-01-15" 2017.039726 "BD2" "Rajshahi" "Bangladesh" "ctxB1" "BD2.031" "PLE1" "ICE-TET" "VC_0490-interrupted  ΔVC_0491-VC_0498" "partial"
"31585_4_33" 6594 2867 0 TRUE 107.70124 4563 107.70124 348.468392023759 "2018-06-20" 2018.467123 "sBD1" "Dhaka" "Bangladesh" "ctxB7" "sBD1.070" "None" "ICE-GEN" "ΔVC_0495-VC_0512" "yes"
"31585_4_330" 7586 4067 0 TRUE 106.60259 2340 106.60259 178.701739499364 "2017-05-15" 2017.368493 "BD2" "Barisal" "Bangladesh" "ctxB1" "BD2.029" "PLE1" "ICE-TET" "VC_0490-interrupted  ΔVC_0491-VC_0498" "partial"
"31585_4_331" 8105 4632 0.33973 TRUE 107.53684 2905 107.366975 221.849809079338 "2018-04-21" 2018.30274 "BD2" "Dhaka" "Bangladesh" "ctxB1" "BD2.032" "None" "None" "VC_0490-interrupted  ΔVC_0491-VC_0498" "partial"
"31585_4_333" 7653 4140 0.51886 TRUE 106.35601 2413 106.09658 184.276622825626 "2017-02-14" 2017.121918 "BD2" "Rangpur" "Bangladesh" "ctxB1" "BD2.031" "PLE1" "ICE-TET" "VC_0490-interrupted  ΔVC_0491-VC_0498" "fragmented"
"31585_4_337" 6604 2875 0 TRUE 107.52042 4571 107.52042 349.079338141706 "2018-04-15" 2018.286301 "sBD1" "Dhaka" "Bangladesh" "ctxB7" "sBD1.070" "None" "ICE-GEN" "ΔVC_0495-VC_0512" "yes"
"31585_4_341" 7683 4176 0 TRUE 105.64256 2449 105.64256 187.025880356385 "2016-05-29" 2016.40847 "BD2" "Dhaka" "Bangladesh" "ctxB1" "BD2.031" "PLE1" "ICE-TET" "VC_0490-interrupted  ΔVC_0491-VC_0498" "partial"
"31585_4_343" 7646 4132 0.06571 TRUE 106.04148 2405 106.008625 183.665676707679 "2016-10-22" 2016.807377 "BD2" "Khulna" "Bangladesh" "ctxB1" "BD2.031" "PLE1" "ICE-TET" "VC_0490-interrupted  ΔVC_0491-VC_0498" "partial"
"31585_4_346" 8089 4614 0.14521 TRUE 107.70123 2887 107.628625 220.475180313958 "2018-06-20" 2018.467123 "BD2" "Khulna" "Bangladesh" "ctxB1" "BD2.032" "None" "ICE-TET" "VC_0490-interrupted  ΔVC_0491-VC_0498" "partial"
"31585_4_35" 7761 4267 0 TRUE 106.53957 2540 106.53957 193.975392448027 "2017-04-22" 2017.305479 "BD2" "Barisal" "Bangladesh" "ctxB1" "BD2.031" "PLE1" "ICE-TET" "VC_0490-interrupted  ΔVC_0491-VC_0498" "partial"
"31585_4_351" 7946 4463 0.50264 TRUE 106.81356 2736 106.56224 208.943572337717 "2017-07-31" 2017.579452 "BD2" "Chittagong" "Bangladesh" "ctxB1" "BD2.032" "None" "ICE-TET" "VC_0490-interrupted  ΔVC_0491-VC_0498" "partial"
"31585_4_354" 6639 2914 0.74906 TRUE 107.54508 4610 107.17055 352.057700466695 "2018-04-24" 2018.310959 "sBD1" "Dhaka" "Bangladesh" "ctxB7" "sBD1.070" "None" "ICE-GEN" "ΔVC_0495-VC_0512" "yes"
"31585_4_356" 6619 2893 0.09315 TRUE 107.72862 4589 107.682045 350.453966907085 "2018-06-30" 2018.494521 "sBD1" "Barisal" "Bangladesh" "ctxB7" "sBD1.070" "None" "ICE-GEN" "ΔVC_0495-VC_0512" "yes"
"31585_4_357" 6709 2983 0.0274 TRUE 107.54781 4679 107.53411 357.327110733984 "2018-04-25" 2018.313699 "sBD1" "Dhaka" "Bangladesh" "ctxB7" "sBD1.070" "None" "ICE-GEN" "ΔVC_0495-VC_0512" "yes"
"31585_4_359" 7954 4470 0 TRUE 106.66287 2743 106.66287 209.478150190921 "2017-06-06" 2017.428767 "BD2" "Chittagong" "Bangladesh" "ctxB1" "BD2.032" "None" "ICE-TET" "VC_0490-interrupted  ΔVC_0491-VC_0498" "fragmented"
"31585_4_361" 7651 4137 1.03828 TRUE 106.56971 2410 106.05057 184.047518031396 "2017-05-03" 2017.335616 "BD2" "Barisal" "Bangladesh" "ctxB1" "BD2.031" "PLE1" "ICE-TET" "VC_0490-interrupted  ΔVC_0491-VC_0498" "partial"
"31585_4_362" 7733 4228 0.03307 TRUE 106.21906 2501 106.202525 190.997030123038 "2016-12-26" 2016.984973 "BD2" "Khulna" "Bangladesh" "ctxB1" "BD2.031" "PLE1" "ICE-TET" "VC_0490-interrupted  ΔVC_0491-VC_0498" "partial"
"31585_4_37" 7261 3716 0 TRUE 105.72726 1989 105.72726 151.896478574459 "2016-06-29" 2016.493169 "BD2" "Khulna" "Bangladesh" "ctxB1" "BD2.028" "PLE1" "ICE-TET" "VC_0490-interrupted  ΔVC_0491-VC_0498" "partial"
"31585_4_370" 8111 4636 0 TRUE 107.22176 2909 107.22176 222.155282138311 "2017-12-27" 2017.987671 "BD2" "Mymenshing" "Bangladesh" "ctxB1" "BD2.032" "None" "None" "VC_0490-interrupted  ΔVC_0491-VC_0498" "fragmented"
"31585_4_373" 7609 4094 0.11788 TRUE 105.8229 2367 105.76396 180.763682647433 "2016-08-03" 2016.588798 "BD2" "Khulna" "Bangladesh" "ctxB1" "BD2.031" "PLE1" "ICE-TET" "VC_0490-interrupted  ΔVC_0491-VC_0498" "partial"
"31585_4_374" 8180 4714 0 TRUE 107.54233 2987 107.54233 228.11200678829 "2018-04-23" 2018.308219 "BD2" "Dhaka" "Bangladesh" "ctxB1" "BD2.032" "None" "None" "VC_0490-interrupted  ΔVC_0491-VC_0498" "partial"
"31585_4_377" 7781 4287 0 TRUE 107.04642 2560 107.04642 195.502757742893 "2017-10-24" 2017.812329 "BD2" "Dhaka" "Bangladesh" "ctxB1" "BD2.031" "PLE1" "ICE-TET" "VC_0490-interrupted  ΔVC_0491-VC_0498" "partial"
"31585_4_378" 7406 3879 0.511 TRUE 107.64368 2152 107.38818 164.34450572762 "2018-05-30" 2018.409589 "BD2" "Khulna" "Bangladesh" "ctxB1" "BD2.029" "None" "ICE-TET" "VC_0490-interrupted  ΔVC_0491-VC_0498" "partial"
"31585_4_382" 8012 4532 0 TRUE 106.44642 2805 106.44642 214.212982605006 "2017-03-19" 2017.212329 "BD2" "Dhaka" "Bangladesh" "ctxB1" "BD2.032" "None" "ICE-TET" "VC_0490-interrupted  ΔVC_0491-VC_0498" "partial"
"31585_4_383" 6641 2916 0.69744 TRUE 107.55878 4612 107.21006 352.210436996182 "2018-04-29" 2018.324658 "sBD1" "Dhaka" "Bangladesh" "ctxB7" "sBD1.070" "None" "ICE-GEN" "ΔVC_0495-VC_0512" "yes"
"31585_4_39" 8120 4647 0 TRUE 107.23272 2920 107.23272 222.995333050488 "2017-12-31" 2017.99863 "BD2" "Dhaka" "Bangladesh" "ctxB1" "BD2.032" "None" "None" "VC_0490-interrupted  ΔVC_0491-VC_0498" "partial"
"31585_4_43" 7586 4068 0 TRUE 106.60259 2341 106.60259 178.778107764107 "2017-05-15" 2017.368493 "BD2" "Barisal" "Bangladesh" "ctxB1" "BD2.029" "PLE1" "ICE-TET" "VC_0490-interrupted  ΔVC_0491-VC_0498" "partial"
"31585_4_45" 8102 4628 0.01918 TRUE 107.62451 2901 107.61492 221.544336020365 "2018-05-23" 2018.390411 "BD2" "Dhaka" "Bangladesh" "ctxB1" "BD2.032" "None" "None" "VC_0490-interrupted  ΔVC_0491-VC_0498" "partial"
"31585_4_49" 8098 4623 0 TRUE 107.57794 2896 107.57794 221.162494696648 "2018-05-06" 2018.343836 "BD2" "Dhaka" "Bangladesh" "ctxB1" "BD2.032" "None" "None" "VC_0490-interrupted  ΔVC_0491-VC_0498" "partial"
"31585_4_53" 8167 4699 0 TRUE 107.44644 2972 107.44644 226.96648281714 "2018-03-19" 2018.212329 "BD2" "Rajshahi" "Bangladesh" "ctxB1" "BD2.032" "None" "None" "VC_0490-interrupted  ΔVC_0491-VC_0498" "partial"
"31585_4_55" 8023 4541 0 TRUE 106.5697 2814 106.5697 214.900296987696 "2017-05-03" 2017.335616 "BD2" "Dhaka" "Bangladesh" "ctxB1" "BD2.032" "None" "ICE-TET" "VC_0490-interrupted  ΔVC_0491-VC_0498" "partial"
"31585_4_57" 7446 3924 0.00273 TRUE 106.06334 2197 106.061975 167.781077641069 "2016-10-30" 2016.829235 "BD2" "Chittagong" "Bangladesh" "ctxB1" "BD2.029" "PLE1" "ICE-TET" "VC_0490-interrupted  ΔVC_0491-VC_0498" "partial"
"31585_4_59" 8089 4613 0 TRUE 107.55602 2886 107.55602 220.398812049215 "2018-04-28" 2018.321918 "BD2" "Dhaka" "Bangladesh" "ctxB1" "BD2.032" "None" "ICE-TET" "VC_0490-interrupted  ΔVC_0491-VC_0498" "partial"
"31585_4_6" 7761 4266 0.00822 TRUE 106.54779 2539 106.54368 193.899024183284 "2017-04-25" 2017.313699 "BD2" "Barisal" "Bangladesh" "ctxB1" "BD2.031" "PLE1" "ICE-TET" "VC_0490-interrupted  ΔVC_0491-VC_0498" "partial"
"31585_4_61" 7565 4045 0 TRUE 106.60259 2318 106.60259 177.021637675011 "2017-05-15" 2017.368493 "BD2" "Barisal" "Bangladesh" "ctxB1" "BD2.029" "PLE1" "ICE-TET" "VC_0490-interrupted  ΔVC_0491-VC_0498" "partial"
"31585_4_63" 8098 4624 0 TRUE 107.57794 2897 107.57794 221.238862961392 "2018-05-06" 2018.343836 "BD2" "Dhaka" "Bangladesh" "ctxB1" "BD2.032" "None" "None" "VC_0490-interrupted  ΔVC_0491-VC_0498" "partial"
"31585_4_65" 7960 4478 0.31944 TRUE 106.6245 2751 106.46478 210.089096308867 "2017-05-23" 2017.390411 "BD2" "Sylhet" "Bangladesh" "ctxB1" "BD2.032" "None" "ICE-TET" "VC_0490-interrupted  ΔVC_0491-VC_0498  ΔVC_0509" "partial"
"31585_4_67" 8115 4642 0 TRUE 107.24916 2915 107.24916 222.613491726771 "2018-01-06" 2018.015068 "BD2" "Dhaka" "Bangladesh" "ctxB1" "BD2.032" "None" "None" "VC_0490-interrupted  ΔVC_0491-VC_0498" "partial"
"31585_4_69" 7726 4221 0.51801 TRUE 106.24094 2494 105.981935 190.462452269835 "2017-01-03" 2017.006849 "BD2" "Dhaka" "Bangladesh" "ctxB1" "BD2.031" "PLE1" "ICE-TET" "VC_0490-interrupted  ΔVC_0491-VC_0498" "partial"
"31585_4_71" 8090 4615 1.4583 TRUE 107.53958 2888 106.81043 220.551548578702 "2018-04-22" 2018.305479 "BD2" "Dhaka" "Bangladesh" "ctxB1" "BD2.032" "None" "None" "VC_0490-interrupted  ΔVC_0491-VC_0498" "partial"
"31585_4_73" 7744 4246 0.49367 TRUE 106.5697 2519 106.322865 192.371658888417 "2017-05-03" 2017.335616 "BD2" "Barisal" "Bangladesh" "ctxB1" "BD2.031" "PLE1" "ICE-TET" "VC_0490-interrupted  ΔVC_0491-VC_0498" "partial"
"31585_4_77" 7174 3624 0 TRUE 104.72587 1897 104.72587 144.870598218074 "2015-06-29" 2015.491781 "BD2" "Chittagong" "Bangladesh" "ctxB1" "BD2.026" "PLE1" "ICE-TET" "VC_0490-interrupted  ΔVC_0491-VC_0498" "yes"
"31585_4_79" 7471 3948 0 TRUE 106.48478 2221 106.48478 169.613915994909 "2017-04-02" 2017.250685 "BD2" "Barisal" "Bangladesh" "ctxB1" "BD2.029" "PLE1" "ICE-TET" "VC_0490-interrupted  ΔVC_0491-VC_0498" "fragmented"
"31585_4_83" 6739 3013 0 TRUE 107.58341 4709 107.58341 359.618158676283 "2018-05-08" 2018.349315 "sBD1" "Dhaka" "Bangladesh" "ctxB7" "sBD1.070" "None" "ICE-GEN" "ΔVC_0495-VC_0512" "yes"
"31585_4_86" 8025 4544 0.0137 TRUE 106.61628 2817 106.60943 215.129401781926 "2017-05-20" 2017.382192 "BD2" "Dhaka" "Bangladesh" "ctxB1" "BD2.032" "None" "ICE-TET" "VC_0490-interrupted  ΔVC_0491-VC_0498" "partial"
"31585_4_88" 7615 4103 0.0137 TRUE 106.52313 2376 106.51628 181.450997030123 "2017-04-16" 2017.289041 "BD2" "Dhaka" "Bangladesh" "ctxB1" "BD2.031" "PLE1" "ICE-TET" "VC_0490-interrupted  ΔVC_0491-VC_0498" "partial"
"31585_4_90" 7505 3985 0 TRUE 106.05241 2258 106.05241 172.439541790412 "2016-10-26" 2016.818306 "BD2" "Dhaka" "Bangladesh" "ctxB1" "BD2.029" "PLE1" "ICE-TET" "VC_0490-interrupted  ΔVC_0491-VC_0498" "partial"
"31585_4_92" 7740 4236 0.06865 TRUE 106.24642 2509 106.212095 191.607976240984 "2017-01-05" 2017.012329 "BD2" "Khulna" "Bangladesh" "ctxB1" "BD2.031" "PLE1" "ICE-TET" "VC_0490-interrupted  ΔVC_0491-VC_0498" "partial"
"31585_4_94" 7790 4297 0.26219 TRUE 107.23273 2570 107.101635 196.266440390327 "2017-12-31" 2017.99863 "BD2" "Dhaka" "Bangladesh" "ctxB1" "BD2.031" "PLE1" "ICE-TET" "VC_0490-interrupted  ΔVC_0491-VC_0498" "partial"
"31585_4_96" 7566 4047 0.1726 TRUE 106.81081 2320 106.72451 177.174374204497 "2017-07-30" 2017.576712 "BD2" "Chittagong" "Bangladesh" "ctxB1" "BD2.029" "PLE1" "ICE-TET" "VC_0490-interrupted  ΔVC_0491-VC_0498" "partial"
"31585_4_98" 8112 4637 0 TRUE 107.21902 2910 107.21902 222.231650403055 "2017-12-26" 2017.984932 "BD2" "Dhaka" "Bangladesh" "ctxB1" "BD2.032" "None" "None" "VC_0490-interrupted  ΔVC_0491-VC_0498" "partial"
"33224_2_1" 6146 2125 0 TRUE 107.55941 3821 107.55941 291.803139584217 "2018-04-29" 2018.325322 "sBD1" NA "Yemen" "ctxB7" "sBD1.057" "None" "ICE-GEN" "ΔVC_0495-VC_0512" "yes"
"33224_2_10" 6157 2191 0.8889 TRUE 109.22654 3887 108.78209 296.843445057276 "2019-12-29" 2019.992463 "sBD1" NA "Yemen" "ctxB7" "sBD1.056" "None" "ICE-GEN" "ΔVC_0495-VC_0512" "yes"
"33224_2_100" 6183 2234 0 TRUE 108.28167 3930 108.28167 300.127280441239 "2019-01-18" 2019.047583 "sBD1" NA "Yemen" "ctxB7" "sBD1.056" "None" "ICE-GEN" "ΔVC_0495-VC_0512" "yes"
"33224_2_102" 6146 2149 0 TRUE 107.55941 3845 107.55941 293.635977938057 "2018-04-29" 2018.325322 "sBD1" NA "Yemen" "ctxB7" "sBD1.057" "None" "ICE-GEN" "ΔVC_0495-VC_0512" "yes"
"33224_2_104" 6146 2124 0 TRUE 107.55941 3820 107.55941 291.726771319474 "2018-04-29" 2018.325322 "sBD1" NA "Yemen" "ctxB7" "sBD1.057" "None" "ICE-GEN" "ΔVC_0495-VC_0512" "yes"
"33224_2_105" 6146 2139 0 TRUE 107.55941 3835 107.55941 292.872295290624 "2018-04-29" 2018.325322 "sBD1" NA "Yemen" "ctxB7" "sBD1.057" "None" "ICE-GEN" "ΔVC_0495-VC_0512" "yes"
"33224_2_106" 6183 2237 0 TRUE 108.28167 3933 108.28167 300.356385235469 "2019-01-18" 2019.047583 "sBD1" NA "Yemen" "ctxB7" "sBD1.056" "None" "ICE-GEN" "ΔVC_0495-VC_0512" "yes"
"33224_2_107" 6146 2150 0.51218 TRUE 108.07159 3846 107.8155 293.7123462028 "2018-11-02" 2018.8375 "sBD1" NA "Yemen" "ctxB7" "sBD1.057" "None" "ICE-GEN" "ΔVC_0495-VC_0512" "yes"
"33224_2_108" 6203 2266 0 TRUE 108.30061 3962 108.30061 302.571064913025 "2019-01-25" 2019.066526 "sBD1" NA "Yemen" "ctxB7" "sBD1.056" "None" "ICE-GEN" "ΔVC_0495-VC_0512" "yes"
"33224_2_112" 6149 2179 0 TRUE 108.07107 3875 108.07107 295.927025880356 "2018-11-02" 2018.836987 "sBD1" NA "Yemen" "ctxB7" "sBD1.057" "None" "ICE-GEN" "ΔVC_0490-VC_0516" "no"
"33224_2_113" 6146 2127 0 TRUE 107.55941 3823 107.55941 291.955876113704 "2018-04-29" 2018.325322 "sBD1" NA "Yemen" "ctxB7" "sBD1.057" "None" "ICE-GEN" "ΔVC_0495-VC_0512" "yes"
"33224_2_114" 6155 2188 0.51206 TRUE 108.89835 3884 108.64232 296.614340263046 "2019-08-31" 2019.664272 "sBD1" NA "Yemen" "ctxB7" "sBD1.056" "None" "ICE-GEN" "ΔVC_0495-VC_0512" "yes"
"33224_2_115" 6146 2134 0.51212 TRUE 108.07153 3830 107.81547 292.490453966907 "2018-11-02" 2018.837441 "sBD1" NA "Yemen" "ctxB7" "sBD1.057" "None" "ICE-GEN" "ΔVC_0495-VC_0512" "yes"
"33224_2_116" 6157 2198 0 TRUE 108.33764 3894 108.33764 297.378022910479 "2019-02-07" 2019.103564 "sBD1" NA "Yemen" "ctxB7" "sBD1.056" "None" "ICE-GEN" "ΔVC_0495-VC_0512" "yes"
"33224_2_118" 6146 2140 0 TRUE 107.55941 3836 107.55941 292.948663555367 "2018-04-29" 2018.325322 "sBD1" NA "Yemen" "ctxB7" "sBD1.057" "None" "ICE-GEN" "ΔVC_0495-VC_0512" "yes"
"33224_2_120" 6146 2158 0 TRUE 107.55941 3854 107.55941 294.323292320747 "2018-04-29" 2018.325322 "sBD1" NA "Yemen" "ctxB7" "sBD1.057" "None" "ICE-GEN" "ΔVC_0495-VC_0512  ΔVC_0514" "yes"
"33224_2_123" 6145 2109 0 TRUE 108.27312 3805 108.27312 290.581247348324 "2019-01-15" 2019.039039 "sBD1" NA "Yemen" "ctxB7" "sBD1.056" "None" "ICE-GEN" "ΔVC_0495-VC_0512" "yes"
"33224_2_126" 6146 2147 0 TRUE 107.55941 3843 107.55941 293.48324140857 "2018-04-29" 2018.325322 "sBD1" NA "Yemen" "ctxB7" "sBD1.057" "None" "ICE-GEN" "ΔVC_0495-VC_0512" "yes"
"33224_2_128" 6204 2267 0 TRUE 108.30061 3963 108.30061 302.647433177768 "2019-01-25" 2019.066526 "sBD1" NA "Yemen" "ctxB7" "sBD1.056" "None" "ICE-GEN" "ΔVC_0495-VC_0512" "yes"
"33224_2_130" 6146 2132 0 TRUE 107.55941 3828 107.55941 292.33771743742 "2018-04-29" 2018.325322 "sBD1" NA "Yemen" "ctxB7" "sBD1.057" "None" "ICE-GEN" "ΔVC_0490-VC_0516" "no"
"33224_2_132" 6146 2169 0 TRUE 107.55941 3865 107.55941 295.163343232923 "2018-04-29" 2018.325322 "sBD1" NA "Yemen" "ctxB7" "sBD1.057" "None" "ICE-GEN" "ΔVC_0490-VC_0516" "no"
"33224_2_133" 6146 2170 0 TRUE 107.55941 3866 107.55941 295.239711497667 "2018-04-29" 2018.325322 "sBD1" NA "Yemen" "ctxB7" "sBD1.057" "None" "ICE-GEN" "ΔVC_0495-VC_0512" "yes"
"33224_2_134" 6144 2105 2.9801 TRUE 108.23545 3801 106.7454 290.275774289351 "2019-01-01" 2019.00137 "sBD1" NA "Yemen" "ctxB7" "sBD1.056" "None" "ICE-GEN" "ΔVC_0495-VC_0512" "yes"
"33224_2_135" 6146 2166 0 TRUE 107.55941 3862 107.55941 294.934238438693 "2018-04-29" 2018.325322 "sBD1" NA "Yemen" "ctxB7" "sBD1.057" "None" "ICE-GEN" "ΔVC_0495-VC_0512" "yes"
"33224_2_136" 6157 2199 0 TRUE 108.33764 3895 108.33764 297.454391175223 "2019-02-07" 2019.103564 "sBD1" NA "Yemen" "ctxB7" "sBD1.056" "None" "ICE-GEN" "ΔVC_0495-VC_0512" "yes"
"33224_2_138" 6146 2138 0 TRUE 107.55941 3834 107.55941 292.79592702588 "2018-04-29" 2018.325322 "sBD1" NA "Yemen" "ctxB7" "sBD1.057" "None" "ICE-GEN" "ΔVC_0495-VC_0512" "yes"
"33224_2_14" 6196 2260 0 TRUE 108.30061 3956 108.30061 302.112855324565 "2019-01-25" 2019.066526 "sBD1" NA "Yemen" "ctxB7" "sBD1.056" "None" "ICE-GEN" "ΔVC_0495-VC_0512" "yes"
"33224_2_140" 6146 2144 0.67331 TRUE 108.23272 3840 107.896065 293.25413661434 "2018-12-31" 2018.99863 "sBD1" NA "Yemen" "ctxB7" "sBD1.057" "None" "ICE-GEN" "ΔVC_0495-VC_0512" "yes"
"33224_2_141" 6146 2153 0.51212 TRUE 108.07153 3849 107.81547 293.94145099703 "2018-11-02" 2018.837439 "sBD1" NA "Yemen" "ctxB7" "sBD1.057" "None" "ICE-GEN" "ΔVC_0490-VC_0516" "no"
"33224_2_142" 6157 2192 0 TRUE 108.33764 3888 108.33764 296.91981332202 "2019-02-07" 2019.103564 "sBD1" NA "Yemen" "ctxB7" "sBD1.056" "None" "ICE-GEN" "ΔVC_0490-VC_0516" "no"
"33224_2_143" 6149 2178 0 TRUE 108.07107 3874 108.07107 295.850657615613 "2018-11-02" 2018.836987 "sBD1" NA "Yemen" "ctxB7" "sBD1.057" "None" "ICE-GEN" "ΔVC_0490-VC_0516" "no"
"33224_2_146" 6146 2126 0 TRUE 107.55941 3822 107.55941 291.879507848961 "2018-04-29" 2018.325322 "sBD1" NA "Yemen" "ctxB7" "sBD1.057" "None" "ICE-GEN" "ΔVC_0495-VC_0512" "yes"
"33224_2_148" 6146 2148 0 TRUE 107.55941 3844 107.55941 293.559609673314 "2018-04-29" 2018.325322 "sBD1" NA "Yemen" "ctxB7" "sBD1.057" "None" "ICE-GEN" "ΔVC_0495-VC_0512" "yes"
"33224_2_149" 6168 2219 0 TRUE 108.29911 3915 108.29911 298.981756470089 "2019-01-24" 2019.06503 "sBD1" NA "Yemen" "ctxB7" "sBD1.056" "None" "ICE-GEN" "ΔVC_0495-VC_0512" "yes"
"33224_2_15" 6146 2145 0 TRUE 107.55941 3841 107.55941 293.330504879084 "2018-04-29" 2018.325322 "sBD1" NA "Yemen" "ctxB7" "sBD1.057" "None" "ICE-GEN" "ΔVC_0495-VC_0512" "yes"
"33224_2_151" 6146 2135 0 TRUE 107.55941 3831 107.55941 292.56682223165 "2018-04-29" 2018.325322 "sBD1" NA "Yemen" "ctxB7" "sBD1.057" "None" "ICE-GEN" "ΔVC_0495-VC_0512" "yes"
"33224_2_152" 6168 2220 0 TRUE 108.29911 3916 108.29911 299.058124734832 "2019-01-24" 2019.06503 "sBD1" NA "Yemen" "ctxB7" "sBD1.056" "None" "ICE-GEN" "ΔVC_0495-VC_0512" "yes"
"33224_2_155" 6155 2187 0.51205 TRUE 108.89834 3883 108.642315 296.537971998303 "2019-08-31" 2019.664263 "sBD1" NA "Yemen" "ctxB7" "sBD1.056" "None" "ICE-GEN" "ΔVC_0495-VC_0512" "yes"
"33224_2_159" 6189 2251 0 TRUE 108.30061 3947 108.30061 301.425540941875 "2019-01-25" 2019.066526 "sBD1" NA "Yemen" "ctxB7" "sBD1.056" "None" "ICE-GEN" "ΔVC_0495-VC_0512" "yes"
"33224_2_162" 6146 2164 0.53087 TRUE 108.09028 3860 107.824845 294.781501909207 "2018-11-09" 2018.856191 "sBD1" NA "Yemen" "ctxB7" "sBD1.057" "None" "ICE-GEN" "VC_0495-ins  ΔVC_0496  ΔVC_0498-VC_0507 VC_0508-interrupted  ΔVC_0509-VC_0512  ΔVC_0516" "interrupted"
"33224_2_164" 6211 2276 0 TRUE 108.30061 3972 108.30061 303.334747560458 "2019-01-25" 2019.066526 "sBD1" NA "Yemen" "ctxB7" "sBD1.056" "None" "ICE-GEN" "ΔVC_0495-VC_0512" "yes"
"33224_2_166" 6208 2271 0 TRUE 108.30061 3967 108.30061 302.952906236742 "2019-01-25" 2019.066526 "sBD1" NA "Yemen" "ctxB7" "sBD1.056" "None" "ICE-GEN" "ΔVC_0495-VC_0512" "yes"
"33224_2_168" 6204 2268 0 TRUE 108.30061 3964 108.30061 302.723801442512 "2019-01-25" 2019.066526 "sBD1" NA "Yemen" "ctxB7" "sBD1.056" "None" "ICE-GEN" "ΔVC_0495-VC_0512" "yes"
"33224_2_169" 6146 2128 0.5121 TRUE 108.07151 3824 107.81546 292.032244378447 "2018-11-02" 2018.837425 "sBD1" NA "Yemen" "ctxB7" "sBD1.057" "None" "ICE-GEN" "ΔVC_0495-VC_0512" "yes"
"33224_2_17" 6165 2209 0 TRUE 108.27312 3905 108.27312 298.218073822656 "2019-01-15" 2019.039039 "sBD1" NA "Yemen" "ctxB7" "sBD1.056" "None" "ICE-GEN" "ΔVC_0495-VC_0512" "yes"
"33224_2_174" 6165 2210 0 TRUE 108.27312 3906 108.27312 298.294442087399 "2019-01-15" 2019.039039 "sBD1" NA "Yemen" "ctxB7" "sBD1.056" "None" "ICE-GEN" "ΔVC_0495-VC_0512" "yes"
"33224_2_176" 6186 2248 0.00914 TRUE 108.23545 3944 108.23088 301.196436147645 "2019-01-01" 2019.00137 "sBD1" NA "Yemen" "ctxB7" "sBD1.056" "None" "ICE-GEN" "ΔVC_0495-VC_0512" "yes"
"33224_2_177" 6146 2167 0 TRUE 107.55941 3863 107.55941 295.010606703437 "2018-04-29" 2018.325322 "sBD1" NA "Yemen" "ctxB7" "sBD1.057" "None" "ICE-GEN" "ΔVC_0495-VC_0512" "yes"
"33224_2_178" 6146 2119 0.51198 TRUE 108.07139 3815 107.8154 291.344929995757 "2018-11-02" 2018.837307 "sBD1" NA "Yemen" "ctxB7" "sBD1.057" "None" "ICE-GEN" "ΔVC_0495-VC_0512" "yes"
"33224_2_180" 6174 2226 0.54391 TRUE 108.2951 3922 108.023145 299.516334323292 "2019-01-23" 2019.061022 "sBD1" NA "Yemen" "ctxB7" "sBD1.056" "None" "ICE-GEN" "ΔVC_0495-VC_0512" "yes"
"33224_2_181" 6196 2259 0 TRUE 108.30061 3955 108.30061 302.036487059822 "2019-01-25" 2019.066526 "sBD1" NA "Yemen" "ctxB7" "sBD1.056" "None" "ICE-GEN" "ΔVC_0495-VC_0512" "yes"
"33224_2_182" 6148 2176 0 TRUE 108.07114 3872 108.07114 295.697921086126 "2018-11-02" 2018.837052 "sBD1" NA "Yemen" "ctxB7" "sBD1.057" "None" "ICE-GEN" "ΔVC_0490-VC_0516" "no"
"33224_2_185" 6210 2274 0 TRUE 108.30061 3970 108.30061 303.182011030972 "2019-01-25" 2019.066526 "sBD1" NA "Yemen" "ctxB7" "sBD1.056" "None" "ICE-GEN" "ΔVC_0490-VC_0516" "no"
"33224_2_186" 6146 2131 0 TRUE 107.55941 3827 107.55941 292.261349172677 "2018-04-29" 2018.325322 "sBD1" NA "Yemen" "ctxB7" "sBD1.057" "None" "ICE-GEN" "ΔVC_0490-VC_0516" "no"
"33224_2_189" 6166 2216 0 TRUE 108.78496 3912 108.78496 298.752651675859 "2019-07-21" 2019.550881 "sBD1" NA "Yemen" "ctxB7" "sBD1.056" "None" "ICE-GEN" "ΔVC_0490-VC_0516" "no"
"33224_2_19" 6145 2115 0 TRUE 108.27312 3811 108.27312 291.039456936784 "2019-01-15" 2019.039039 "sBD1" NA "Yemen" "ctxB7" "sBD1.056" "None" "ICE-GEN" "ΔVC_0495-VC_0512" "yes"
"33224_2_191" 6157 2194 0.51214 TRUE 108.84978 3890 108.59371 297.072549851506 "2019-08-13" 2019.615705 "sBD1" NA "Yemen" "ctxB7" "sBD1.056" "None" "ICE-GEN" "ΔVC_0490-VC_0516" "no"
"33224_2_193" 6146 2133 0 TRUE 107.55941 3829 107.55941 292.414085702164 "2018-04-29" 2018.325322 "sBD1" NA "Yemen" "ctxB7" "sBD1.057" "None" "ICE-GEN" "ΔVC_0495-VC_0512" "yes"
"33224_2_195" 6171 2223 0.54143 TRUE 108.29262 3919 108.021905 299.287229529062 "2019-01-22" 2019.058535 "sBD1" NA "Yemen" "ctxB7" "sBD1.056" "None" "ICE-GEN" "ΔVC_0495-VC_0512" "yes"
"33224_2_197" 6192 2254 0 TRUE 108.30061 3950 108.30061 301.654645736105 "2019-01-25" 2019.066526 "sBD1" NA "Yemen" "ctxB7" "sBD1.056" "None" "ICE-GEN" "ΔVC_0495-VC_0512" "yes"
"33224_2_199" 6146 2162 0 TRUE 107.55941 3858 107.55941 294.62876537972 "2018-04-29" 2018.325322 "sBD1" NA "Yemen" "ctxB7" "sBD1.057" "None" "ICE-GEN" "ΔVC_0495-VC_0512" "yes"
"33224_2_2" 6183 2240 0.91706 TRUE 109.19873 3936 108.7402 300.585490029699 "2019-12-19" 2019.964644 "sBD1" NA "Yemen" "ctxB7" "sBD1.056" "None" "ICE-GEN" "ΔVC_0495-VC_0512" "yes"
"33224_2_207" 6200 2262 0 TRUE 108.30061 3958 108.30061 302.265591854052 "2019-01-25" 2019.066526 "sBD1" NA "Yemen" "ctxB7" "sBD1.056" "None" "ICE-GEN" "ΔVC_0495-VC_0512" "yes"
"33224_2_209" 6149 2180 0 TRUE 108.07107 3876 108.07107 296.0033941451 "2018-11-02" 2018.836987 "sBD1" NA "Yemen" "ctxB7" "sBD1.057" "None" "ICE-GEN" "ΔVC_0495-VC_0512" "yes"
"33224_2_21" 6146 2157 0 TRUE 107.55941 3853 107.55941 294.246924056003 "2018-04-29" 2018.325322 "sBD1" NA "Yemen" "ctxB7" "sBD1.057" "None" "ICE-GEN" "ΔVC_0495-VC_0512" "yes"
"33224_2_216" 6183 2236 0.51204 TRUE 108.79371 3932 108.53769 300.280016970726 "2019-07-24" 2019.559621 "sBD1" NA "Yemen" "ctxB7" "sBD1.056" "None" "ICE-GEN" "ΔVC_0495-VC_0512" "yes"
"33224_2_218" 6161 2205 0 TRUE 108.47722 3901 108.47722 297.912600763683 "2019-03-30" 2019.243137 "sBD1" NA "Yemen" "ctxB7" "sBD1.056" "None" "ICE-GEN" "ΔVC_0490-VC_0516" "no"
"33224_2_219" 6208 2272 0 TRUE 108.30061 3968 108.30061 303.029274501485 "2019-01-25" 2019.066526 "sBD1" NA "Yemen" "ctxB7" "sBD1.056" "None" "ICE-GEN" "ΔVC_0490-VC_0516" "no"
"33224_2_22" 6203 2265 0 TRUE 108.30061 3961 108.30061 302.494696648282 "2019-01-25" 2019.066526 "sBD1" NA "Yemen" "ctxB7" "sBD1.056" "None" "ICE-GEN" "ΔVC_0495-VC_0512" "yes"
"33224_2_220" 6157 2197 0 TRUE 108.33764 3893 108.33764 297.301654645736 "2019-02-07" 2019.103564 "sBD1" NA "Yemen" "ctxB7" "sBD1.056" "None" "ICE-GEN" "ΔVC_0490-VC_0516" "no"
"33224_2_222" 6207 2270 0 TRUE 108.30061 3966 108.30061 302.876537971998 "2019-01-25" 2019.066526 "sBD1" NA "Yemen" "ctxB7" "sBD1.056" "None" "ICE-GEN" "ΔVC_0490-VC_0516" "no"
"33224_2_225" 6157 2193 0 TRUE 108.33764 3889 108.33764 296.996181586763 "2019-02-07" 2019.103564 "sBD1" NA "Yemen" "ctxB7" "sBD1.056" "None" "ICE-GEN" "ΔVC_0490-VC_0516" "no"
"33224_2_226" 6145 2108 0 TRUE 108.27312 3804 108.27312 290.504879083581 "2019-01-15" 2019.039039 "sBD1" NA "Yemen" "ctxB7" "sBD1.056" "None" "ICE-GEN" "ΔVC_0490-VC_0516" "no"
"33224_2_228" 6201 2264 0 TRUE 108.30061 3960 108.30061 302.418328383538 "2019-01-25" 2019.066526 "sBD1" NA "Yemen" "ctxB7" "sBD1.056" "None" "ICE-GEN" "ΔVC_0490-VC_0516" "no"
"33224_2_229" 6173 2225 0.54119 TRUE 108.29238 3921 108.021785 299.439966058549 "2019-01-22" 2019.058299 "sBD1" NA "Yemen" "ctxB7" "sBD1.056" "None" "ICE-GEN" "ΔVC_0490-VC_0516" "no"
"33224_2_230" 6144 2106 2.9801 TRUE 108.23545 3802 106.7454 290.352142554094 "2019-01-01" 2019.00137 "sBD1" NA "Yemen" "ctxB7" "sBD1.056" "None" "ICE-GEN" "ΔVC_0495-VC_0512" "yes"
"33224_2_233" 6183 2242 0 TRUE 108.28167 3938 108.28167 300.738226559185 "2019-01-18" 2019.047583 "sBD1" NA "Yemen" "ctxB7" "sBD1.056" "None" "ICE-GEN" "ΔVC_0495-VC_0512" "yes"
"33224_2_234" 6157 2195 0.51221 TRUE 108.84985 3891 108.593745 297.148918116249 "2019-08-13" 2019.615774 "sBD1" NA "Yemen" "ctxB7" "sBD1.056" "None" "ICE-GEN" "ΔVC_0495-VC_0512" "yes"
"33224_2_235" 6193 2256 0 TRUE 108.30061 3952 108.30061 301.807382265592 "2019-01-25" 2019.066526 "sBD1" NA "Yemen" "ctxB7" "sBD1.056" "None" "ICE-GEN" "ΔVC_0495-VC_0512" "yes"
"33224_2_237" 6184 2246 0 TRUE 108.7935 3942 108.7935 301.043699618159 "2019-07-24" 2019.559415 "sBD1" NA "Yemen" "ctxB7" "sBD1.056" "None" "ICE-GEN" "ΔVC_0490-VC_0516" "no"
"33224_2_239" 6183 2243 0 TRUE 108.28167 3939 108.28167 300.814594823929 "2019-01-18" 2019.047583 "sBD1" NA "Yemen" "ctxB7" "sBD1.056" "None" "ICE-GEN" "ΔVC_0490-VC_0516" "no"
"33224_2_24" 6183 2235 0.5121 TRUE 108.79377 3931 108.53772 300.203648705982 "2019-07-24" 2019.559686 "sBD1" NA "Yemen" "ctxB7" "sBD1.056" "None" "ICE-GEN" "ΔVC_0495-VC_0512" "yes"
"33224_2_240" 6211 2275 0 TRUE 108.30061 3971 108.30061 303.258379295715 "2019-01-25" 2019.066526 "sBD1" NA "Yemen" "ctxB7" "sBD1.056" "None" "ICE-GEN" "ΔVC_0490-VC_0516" "no"
"33224_2_241" 6152 2185 1.02437 TRUE 108.27809 3881 107.765905 296.385235468816 "2019-01-17" 2019.044014 "sBD1" NA "Yemen" "ctxB7" "sBD1.056" "None" "ICE-GEN" "ΔVC_0490-VC_0516" "no"
"33224_2_243" 6145 2117 0 TRUE 108.27312 3813 108.27312 291.192193466271 "2019-01-15" 2019.039039 "sBD1" NA "Yemen" "ctxB7" "sBD1.056" "None" "ICE-GEN" "ΔVC_0490-VC_0516" "no"
"33224_2_245" 6153 2186 1.02433 TRUE 108.27805 3882 107.765885 296.46160373356 "2019-01-17" 2019.043973 "sBD1" NA "Yemen" "ctxB7" "sBD1.056" "None" "ICE-GEN" "ΔVC_0490-VC_0516" "no"
"33224_2_246" 6179 2231 0.54052 TRUE 108.29726 3927 108.027 299.898175647009 "2019-01-24" 2019.063183 "sBD1" NA "Yemen" "ctxB7" "sBD1.056" "None" "ICE-GEN" "ΔVC_0495-VC_0512" "yes"
"33224_2_247" 6175 2227 0.5414 TRUE 108.29259 3923 108.02189 299.592702588036 "2019-01-22" 2019.05851 "sBD1" NA "Yemen" "ctxB7" "sBD1.056" "None" "ICE-GEN" "ΔVC_0495-VC_0512" "yes"
"33224_2_249" 6183 2239 0.51215 TRUE 108.79382 3935 108.537745 300.509121764955 "2019-07-24" 2019.559734 "sBD1" NA "Yemen" "ctxB7" "sBD1.056" "None" "ICE-GEN" "ΔVC_0495-VC_0512" "yes"
"33224_2_250" 6177 2229 0.54158 TRUE 108.29277 3925 108.02198 299.745439117522 "2019-01-22" 2019.058687 "sBD1" NA "Yemen" "ctxB7" "sBD1.056" "None" "ICE-GEN" "ΔVC_0495-VC_0512" "yes"
"33224_2_256" 6172 2224 0.54142 TRUE 108.29261 3920 108.0219 299.363597793806 "2019-01-22" 2019.058531 "sBD1" NA "Yemen" "ctxB7" "sBD1.056" "None" "ICE-GEN" "ΔVC_0495-VC_0512" "yes"
"33224_2_259" 6146 2120 0 TRUE 107.55941 3816 107.55941 291.421298260501 "2018-04-29" 2018.325322 "sBD1" NA "Yemen" "ctxB7" "sBD1.057" "None" "ICE-GEN" "ΔVC_0490-VC_0516" "no"
"33224_2_26" 6145 2110 0 TRUE 108.27312 3806 108.27312 290.657615613067 "2019-01-15" 2019.039039 "sBD1" NA "Yemen" "ctxB7" "sBD1.056" "None" "ICE-GEN" "ΔVC_0495-VC_0512" "yes"
"33224_2_260" 6166 2217 0 TRUE 108.78496 3913 108.78496 298.829019940602 "2019-07-21" 2019.550881 "sBD1" NA "Yemen" "ctxB7" "sBD1.056" "None" "ICE-GEN" "ΔVC_0490-VC_0516" "no"
"33224_2_262" 6176 2228 0.54188 TRUE 108.29307 3924 108.02213 299.669070852779 "2019-01-22" 2019.058986 "sBD1" NA "Yemen" "ctxB7" "sBD1.056" "None" "ICE-GEN" "ΔVC_0490-VC_0516" "no"
"33224_2_263" 6148 2177 0 TRUE 108.07114 3873 108.07114 295.77428935087 "2018-11-02" 2018.837052 "sBD1" NA "Yemen" "ctxB7" "sBD1.057" "None" "ICE-GEN" "ΔVC_0495  ΔVC_0497 VC_0498-interrupted  ΔVC_0502-VC_0507 VC_0508-interrupted  ΔVC_0509-VC_0512" "yes"
"33224_2_264" 6166 2212 0 TRUE 108.78496 3908 108.78496 298.447178616886 "2019-07-21" 2019.550881 "sBD1" NA "Yemen" "ctxB7" "sBD1.056" "None" "ICE-GEN" "ΔVC_0495-VC_0512" "yes"
"33224_2_265" 6150 2182 0 TRUE 107.896 3878 107.896 296.156130674586 "2018-08-30" 2018.66191 "sBD1" NA "Yemen" "ctxB7" "sBD1.057" "None" "ICE-GEN" "ΔVC_0490-VC_0516" "no"
"33224_2_266" 6184 2247 0 TRUE 108.7935 3943 108.7935 301.120067882902 "2019-07-24" 2019.559415 "sBD1" NA "Yemen" "ctxB7" "sBD1.056" "None" "ICE-GEN" "ΔVC_0490-VC_0516" "no"
"33224_2_267" 6210 2273 0 TRUE 108.30061 3969 108.30061 303.105642766228 "2019-01-25" 2019.066526 "sBD1" NA "Yemen" "ctxB7" "sBD1.056" "None" "ICE-GEN" "ΔVC_0490-VC_0516" "no"
"33224_2_268" 6195 2257 0 TRUE 108.30061 3953 108.30061 301.883750530335 "2019-01-25" 2019.066526 "sBD1" NA "Yemen" "ctxB7" "sBD1.056" "None" "ICE-GEN" "ΔVC_0490-VC_0516" "no"
"33224_2_269" 6163 2208 0 TRUE 107.45343 3904 107.45343 298.141705557913 "2018-03-22" 2018.219352 "sBD1" NA "Yemen" "ctxB7" "sBD1.056" "None" "ICE-GEN" "ΔVC_0490-VC_0516" "no"
"33224_2_27" 6146 2143 0 TRUE 107.55941 3839 107.55941 293.177768349597 "2018-04-29" 2018.325322 "sBD1" NA "Yemen" "ctxB7" "sBD1.057" "None" "ICE-GEN" "ΔVC_0495-VC_0512" "yes"
"33224_2_271" 6146 2156 0.51206 TRUE 108.07147 3852 107.81544 294.17055579126 "2018-11-02" 2018.837387 "sBD1" NA "Yemen" "ctxB7" "sBD1.057" "None" "ICE-GEN" "ΔVC_0490-VC_0516" "no"
"33224_2_273" 6157 2196 0 TRUE 108.33764 3892 108.33764 297.225286380993 "2019-02-07" 2019.103564 "sBD1" NA "Yemen" "ctxB7" "sBD1.056" "None" "ICE-GEN" "ΔVC_0495-VC_0512" "yes"
"33224_2_274" 6195 2258 0 TRUE 108.30061 3954 108.30061 301.960118795078 "2019-01-25" 2019.066526 "sBD1" NA "Yemen" "ctxB7" "sBD1.056" "None" "ICE-GEN" "ΔVC_0495-VC_0512" "yes"
"33224_2_275" 6146 2161 0 TRUE 107.55941 3857 107.55941 294.552397114977 "2018-04-29" 2018.325322 "sBD1" NA "Yemen" "ctxB7" "sBD1.057" "None" "ICE-GEN" "ΔVC_0495-VC_0512" "yes"
"33224_2_276" 6181 2232 0.51211 TRUE 108.80541 3928 108.549355 299.974543911752 "2019-07-28" 2019.571329 "sBD1" NA "Yemen" "ctxB7" "sBD1.056" "None" "ICE-GEN" "ΔVC_0495-VC_0512" "yes"
"33224_2_277" 6166 2213 0 TRUE 108.78496 3909 108.78496 298.523546881629 "2019-07-21" 2019.550881 "sBD1" NA "Yemen" "ctxB7" "sBD1.056" "None" "ICE-GEN" "ΔVC_0495-VC_0512" "yes"
"33224_2_278" 6183 2244 0 TRUE 108.28167 3940 108.28167 300.890963088672 "2019-01-18" 2019.047583 "sBD1" NA "Yemen" "ctxB7" "sBD1.056" "None" "ICE-GEN" "ΔVC_0495-VC_0512" "yes"
"33224_2_28" 6162 2207 0 TRUE 107.45343 3903 107.45343 298.065337293169 "2018-03-22" 2018.219352 "sBD1" NA "Yemen" "ctxB7" "sBD1.056" "None" "ICE-GEN" "ΔVC_0495-VC_0512" "yes"
"33224_2_280" 6150 2181 0 TRUE 107.896 3877 107.896 296.079762409843 "2018-08-30" 2018.66191 "sBD1" NA "Yemen" "ctxB7" "sBD1.057" "None" "ICE-GEN" "ΔVC_0495-VC_0512" "yes"
"33224_2_281" 6166 2214 0 TRUE 108.78496 3910 108.78496 298.599915146372 "2019-07-21" 2019.550881 "sBD1" NA "Yemen" "ctxB7" "sBD1.056" "None" "ICE-GEN" "ΔVC_0495-VC_0512" "yes"
"33224_2_282" 6145 2116 0 TRUE 108.27312 3812 108.27312 291.115825201527 "2019-01-15" 2019.039039 "sBD1" NA "Yemen" "ctxB7" "sBD1.056" "None" "ICE-GEN" "ΔVC_0495-VC_0512" "yes"
"33224_2_283" 6166 2215 0 TRUE 108.78496 3911 108.78496 298.676283411116 "2019-07-21" 2019.550881 "sBD1" NA "Yemen" "ctxB7" "sBD1.056" "None" "ICE-GEN" "ΔVC_0495-VC_0512" "yes"
"33224_2_284" 6146 2172 0 TRUE 107.55941 3868 107.55941 295.392448027153 "2018-04-29" 2018.325322 "sBD1" NA "Yemen" "ctxB7" "sBD1.057" "None" "ICE-GEN" "ΔVC_0495-VC_0512" "yes"
"33224_2_286" 6146 2146 0 TRUE 107.55941 3842 107.55941 293.406873143827 "2018-04-29" 2018.325322 "sBD1" NA "Yemen" "ctxB7" "sBD1.057" "None" "ICE-GEN" "ΔVC_0495-VC_0512" "yes"
"33224_2_29" 6144 2107 2.9801 TRUE 108.23545 3803 106.7454 290.428510818837 "2019-01-01" 2019.00137 "sBD1" NA "Yemen" "ctxB7" "sBD1.056" "None" "ICE-GEN" "ΔVC_0495-VC_0512" "yes"
"33224_2_290" 6146 2152 0 TRUE 107.55941 3848 107.55941 293.865082732287 "2018-04-29" 2018.325322 "sBD1" NA "Yemen" "ctxB7" "sBD1.057" "None" "ICE-GEN" "ΔVC_0495-VC_0512" "yes"
"33224_2_295" 6165 2211 0 TRUE 108.27312 3907 108.27312 298.370810352143 "2019-01-15" 2019.039039 "sBD1" NA "Yemen" "ctxB7" "sBD1.056" "None" "ICE-GEN" "ΔVC_0495-VC_0512" "yes"
"33224_2_296" 6146 2121 0 TRUE 107.55941 3817 107.55941 291.497666525244 "2018-04-29" 2018.325322 "sBD1" NA "Yemen" "ctxB7" "sBD1.057" "None" "ICE-GEN" "ΔVC_0495-VC_0512" "yes"
"33224_2_297" 6145 2112 0.51207 TRUE 108.78519 3808 108.529155 290.810352142554 "2019-07-21" 2019.551105 "sBD1" NA "Yemen" "ctxB7" "sBD1.056" "None" "ICE-GEN" "ΔVC_0495-VC_0512" "yes"
"33224_2_298" 6145 2111 0 TRUE 108.27312 3807 108.27312 290.733983877811 "2019-01-15" 2019.039039 "sBD1" NA "Yemen" "ctxB7" "sBD1.056" "None" "ICE-GEN" "ΔVC_0490-VC_0516" "no"
"33224_2_300" 6146 2142 0 TRUE 107.55941 3838 107.55941 293.101400084854 "2018-04-29" 2018.325322 "sBD1" NA "Yemen" "ctxB7" "sBD1.057" "None" "ICE-GEN" "ΔVC_0490-VC_0516" "no"
"33224_2_302" 6150 2183 0.33672 TRUE 108.23272 3879 108.06436 296.23249893933 "2018-12-31" 2018.99863 "sBD1" NA "Yemen" "ctxB7" "sBD1.057" "None" "ICE-GEN" "ΔVC_0490-VC_0516" "no"
"33224_2_31" 6166 2218 0 TRUE 108.78496 3914 108.78496 298.905388205346 "2019-07-21" 2019.550881 "sBD1" NA "Yemen" "ctxB7" "sBD1.056" "None" "ICE-GEN" "ΔVC_0495-VC_0512" "yes"
"33224_2_310" 6186 2249 0.94473 TRUE 109.17104 3945 108.698675 301.272804412389 "2019-12-08" 2019.936957 "sBD1" NA "Yemen" "ctxB7" "sBD1.056" "None" "ICE-GEN" "ΔVC_0490-VC_0516" "no"
"33224_2_313" 6183 2241 0.51221 TRUE 108.79388 3937 108.537775 300.661858294442 "2019-07-24" 2019.559797 "sBD1" NA "Yemen" "ctxB7" "sBD1.056" "None" "ICE-GEN" "ΔVC_0495-VC_0512" "yes"
"33224_2_315" 6147 2174 0 TRUE 107.78601 3870 107.78601 295.54518455664 "2018-07-21" 2018.551926 "sBD1" NA "Yemen" "ctxB7" "sBD1.057" "None" "ICE-GEN" "ΔVC_0495-VC_0512" "yes"
"33224_2_320" 6155 2189 0 TRUE 108.38629 3885 108.38629 296.69070852779 "2019-02-25" 2019.152208 "sBD1" NA "Yemen" "ctxB7" "sBD1.056" "None" "ICE-GEN" "ΔVC_0495-VC_0512" "yes"
"33224_2_321" 6146 2151 0 TRUE 107.55941 3847 107.55941 293.788714467543 "2018-04-29" 2018.325322 "sBD1" NA "Yemen" "ctxB7" "sBD1.057" "None" "ICE-GEN" "ΔVC_0495-VC_0512" "yes"
"33224_2_323" 6146 2165 0 TRUE 107.55941 3861 107.55941 294.85787017395 "2018-04-29" 2018.325322 "sBD1" NA "Yemen" "ctxB7" "sBD1.057" "None" "ICE-GEN" "ΔVC_0495-VC_0512" "yes"
"33224_2_324" 6183 2238 0 TRUE 108.28167 3934 108.28167 300.432753500212 "2019-01-18" 2019.047583 "sBD1" NA "Yemen" "ctxB7" "sBD1.056" "None" "ICE-GEN" "ΔVC_0495-VC_0512" "yes"
"33224_2_325" 6181 2233 0 TRUE 108.2933 3929 108.2933 300.050912176496 "2019-01-22" 2019.059215 "sBD1" NA "Yemen" "ctxB7" "sBD1.056" "None" "ICE-GEN" "ΔVC_0495-VC_0512" "yes"
"33224_2_326" 6146 2168 0 TRUE 107.55941 3864 107.55941 295.08697496818 "2018-04-29" 2018.325322 "sBD1" NA "Yemen" "None" "sBD1.057" "None" "ICE-GEN" "ΔVC_0495-VC_0512" "yes"
"33224_2_327" 6145 2113 0.51205 TRUE 108.78517 3809 108.529145 290.886720407297 "2019-07-21" 2019.551094 "sBD1" NA "Yemen" "ctxB7" "sBD1.056" "None" "ICE-GEN" "ΔVC_0495-VC_0512" "yes"
[truncated: 1,247,198 more chars]
