# Supplementary material for: Evolution of pandemic cholera at its global source
Source: Nature. 2026 Apr 1;653(8114):491–8. doi: 10.1038/s41586-026-10340-x (PMC13171446; doi:10.1038/s41586-026-10340-x)
Supplement: Supplementary file 5 — Gut metagenomes from cholera-endemic countries. [file 41586_2026_10340_MOESM5_ESM.txt]

ENA_id	BioProject	Collection_Date	Country	Center_Name	Vibrio_cholerae_screen_sylph	ICP1_screen_kraken_viraldb_reads	ICP1_screen_kraken_viraldb_percent	Total_kraken_fulldb_reads	Classified_kraken_fulldb_reads	Bacteria_kraken_fulldb_reads	Vibrio_cholerae_kraken_fulldb_reads	Viruses_kraken_fulldb_reads	ICP1_kraken_fulldb_reads	ctxB	PLE	PLE1_flanking_region_reads_minimap	SXT	SXT_flanking_region_reads_minimap	VC_1451	cas3	VC_0506	VC_0258	VC_A0219	odn	VC_0494	VC_A0457	VC_A0455	VC_A0459	VC_0492	csy1	VC_0491	VC_0502	VC_0490	csy4	VC_0510	VC_0508	VC_0509	VC_0505	csy3	VC_0504	VC_0507	VC_A0456	VC_0514	VC_0511	VC_0512	VC_0503	VC_0516	VC_0515	cas1
DRR251917	PRJDB10675	04/10/2017	India	Girc	Cholera	1719033	21.33	8059567	7974108	3472726	1134543	1810758	1799613	ctxB7	ND	41	ICE-GEN	44	yes	no	no	yes	yes	yes	yes	yes	yes	yes	yes	no	yes	no	yes	no	no	no	no	no	no	no	no	yes	yes	no	no	no	yes	yes	no
DRR251918	PRJDB10675	04/10/2017	India	Girc	Cholera	24865	0.25	9950820	9614095	9228043	56017	22894	21284	ND	ND	1	ICE-GEN	2	no	no	no	no	yes	yes	no	no	no	no	no	no	no	no	no	no	no	no	no	no	no	no	no	no	no	no	no	no	no	no	no
DRR251919	PRJDB10675	02/11/2017	India	Girc	Cholera	3	0	10429100	10421572	3600392	692	439	1	ND	ND	0	ND	0	no	no	no	no	no	no	no	no	no	no	no	no	no	no	no	no	no	no	no	no	no	no	no	no	no	no	no	no	no	no	no
DRR251921	PRJDB10675	02/11/2017	India	Girc	Cholera	12	0	7547340	6756603	6222548	309137	1446	11	ND	ND	8	ICE-GEN	11	yes	no	no	yes	yes	no	yes	no	yes	yes	yes	no	yes	no	yes	no	no	no	no	no	no	no	no	yes	no	no	no	no	yes	yes	no
DRR251922	PRJDB10675	12/09/2017	India	Girc	Cholera	50	0	8785147	8728471	8624661	4279331	549	50	ctxB7	ND	171	ICE-GEN	191	yes	no	no	yes	yes	no	yes	yes	yes	yes	yes	no	yes	no	yes	no	no	no	no	no	no	no	no	yes	yes	no	no	no	yes	yes	no
DRR251923	PRJDB10675	04/10/2017	India	Girc	Cholera	7	0	8070151	8038860	7209987	1468	134661	6	ND	ND	0	ND	0	no	no	no	no	no	no	no	no	no	no	no	no	no	no	no	no	no	no	no	no	no	no	no	no	no	no	no	no	no	no	no
DRR251924	PRJDB10675	02/05/2018	India	Girc	Cholera	1645160	33.59	4898389	4849493	2875230	13439	1840703	1834787	ND	ND	1	ND	2	no	no	no	no	no	yes	no	no	no	no	no	no	no	no	no	no	no	no	no	no	no	no	no	no	no	no	no	no	no	no	no
DRR251925	PRJDB10675	03/05/2018	India	Girc	Cholera	220	0.01	3946394	3902918	3707599	5929	18589	211	ND	ND	0	ND	0	no	no	no	no	no	no	no	no	no	no	no	no	no	no	no	no	no	no	no	no	no	no	no	no	no	no	no	no	no	no	no
DRR251926	PRJDB10675	03/05/2018	India	Girc	Cholera	212	0	4876580	4865001	4307537	52678	294	206	ND	ND	4	ICE-GEN	6	no	no	no	no	no	no	no	no	no	no	no	no	no	no	no	no	no	no	no	no	no	no	no	no	no	no	no	no	no	no	no
DRR251928	PRJDB10675	04/05/2018	India	Girc	Cholera	1849414	29.55	6258014	6219494	1967825	26871	1510088	1506738	ND	ND	3	ND	2	no	no	no	no	no	yes	no	no	no	no	no	no	no	no	no	no	no	no	no	no	no	no	no	no	no	no	no	no	no	no	no
DRR251929	PRJDB10675	04/05/2018	India	Girc	Cholera	288	0.01	5488560	5471451	1625053	380309	393	268	ND	ND	13	ICE-GEN	30	yes	no	no	no	yes	no	yes	yes	yes	yes	yes	no	yes	no	yes	no	no	no	no	no	no	no	no	yes	yes	no	no	no	yes	no	no
DRR251930	PRJDB10675	04/05/2018	India	Girc	Cholera	1273530	23.87	5335138	5289471	3302909	177900	1125936	1124021	ND	ND	3	ICE-GEN	8	yes	no	no	no	yes	yes	yes	no	no	no	no	no	no	no	no	no	no	no	no	no	no	no	no	yes	no	no	no	no	yes	no	no
DRR251931	PRJDB10675	07/05/2018	India	Girc	Cholera	97	0	5309560	3560588	3205985	56323	4749	80	ND	ND	1	ICE-GEN	10	no	no	no	no	no	no	no	no	no	no	no	no	no	no	no	no	no	no	no	no	no	no	no	no	no	no	no	no	no	no	no
DRR251932	PRJDB10675	09/05/2018	India	Girc	Cholera	153352	4.2	3651309	3625208	3302952	4141	131014	130414	ND	ND	0	ND	0	no	no	no	no	no	yes	no	no	no	no	no	no	no	no	no	no	no	no	no	no	no	no	no	no	no	no	no	no	no	no	no
DRR251933	PRJDB10675	09/05/2018	India	Girc	Cholera	74	0	3626009	3589435	3268374	651	67628	68	ND	ND	0	ND	0	no	no	no	no	no	no	no	no	no	no	no	no	no	no	no	no	no	no	no	no	no	no	no	no	no	no	no	no	no	no	no
DRR251934	PRJDB10675	09/05/2018	India	Girc	Cholera	111	0	5264892	3727671	3213504	64943	12229	102	ND	ND	1	ICE-GEN	1	no	no	no	no	no	no	no	no	no	yes	no	no	no	no	no	no	no	no	no	no	no	no	no	no	no	no	no	no	no	no	no
DRR251935	PRJDB10675	11/05/2018	India	Girc	Cholera	80	0	5299381	5252592	3031181	212202	3596	82	ND	ND	18	ICE-GEN	9	yes	no	no	no	yes	no	yes	no	no	yes	no	no	no	no	no	no	no	no	no	no	no	no	no	yes	no	no	no	no	no	no	no
DRR251936	PRJDB10675	11/05/2018	India	Girc	Cholera	399	0.01	5763549	5757514	1688911	4158	575	324	ND	ND	0	ND	1	no	no	no	no	no	no	no	no	no	no	no	no	no	no	no	no	no	no	no	no	no	no	no	no	no	no	no	no	no	no	no
DRR251937	PRJDB10675	16/05/2018	India	Girc	Cholera	61	0	5771445	5747854	1773774	2935	39435	49	ND	ND	0	ND	0	no	no	no	no	no	no	no	no	no	no	no	no	no	no	no	no	no	no	no	no	no	no	no	no	no	no	no	no	no	no	no
DRR251938	PRJDB10675	02/07/2018	India	Girc	Cholera	217150	5.15	4213114	4124854	3881805	3981	183487	177410	ND	ND	0	ND	0	no	no	no	no	no	yes	no	no	no	no	no	no	no	no	no	no	no	no	no	no	no	no	no	no	no	no	no	no	no	no	no
DRR251939	PRJDB10675	02/07/2018	India	Girc	Cholera	225645	3.94	5733286	5681650	2255932	887082	227949	224518	ctxB7	ND	32	ICE-GEN	39	yes	no	no	yes	yes	yes	yes	yes	yes	yes	yes	no	yes	no	yes	no	no	no	no	no	no	no	no	yes	yes	no	no	no	yes	yes	no
DRR251940	PRJDB10675	08/08/2018	India	Girc	Cholera	193	0	6661307	6653208	2671302	2110	270	160	ND	ND	0	ND	0	no	no	no	no	no	no	no	no	no	no	no	no	no	no	no	no	no	no	no	no	no	no	no	no	no	no	no	no	no	no	no
DRR251941	PRJDB10675	08/08/2018	India	Girc	Cholera	70	0	4963373	3834205	3679305	574431	8575	63	ctxB7	ND	20	ICE-GEN	40	yes	no	no	yes	yes	no	yes	yes	yes	yes	yes	no	yes	no	yes	no	no	no	no	no	no	no	no	yes	yes	no	no	no	yes	yes	no
DRR251942	PRJDB10675	29/08/2018	India	Girc	Cholera	214	0	5327104	5283432	1516431	581741	2476	229	ctxB7	ND	18	ICE-GEN	30	yes	no	no	yes	yes	no	yes	yes	yes	yes	yes	no	yes	no	yes	no	no	no	no	no	no	no	no	yes	yes	no	no	no	yes	yes	no
DRR251943	PRJDB10675	03/09/2018	India	Girc	Cholera	12	0	5775614	5751174	5184277	2273856	868	15	ctxB7	ND	99	ICE-GEN	109	yes	no	no	yes	yes	no	yes	yes	yes	yes	yes	no	yes	no	yes	no	no	no	no	no	no	no	no	yes	yes	no	no	no	yes	yes	no
DRR251944	PRJDB10675	11/09/2018	India	Girc	Cholera	21	0	6055177	6049352	1499344	6858	69	8	ND	ND	0	ND	0	no	no	no	no	no	no	no	no	no	no	no	no	no	no	no	no	no	no	no	no	no	no	no	no	no	no	no	no	no	no	no
DRR251945	PRJDB10675	14/09/2018	India	Girc	Cholera	13	0	5036118	4506674	1971436	281938	1181	8	ND	ND	13	ICE-GEN	18	yes	no	no	yes	yes	no	yes	yes	yes	yes	yes	no	yes	no	yes	no	no	no	no	no	no	no	no	no	no	no	no	no	yes	yes	no
DRR251946	PRJDB10675	02/05/2018	India	Girc	Cholera	241	0	5869338	5859457	1536131	234988	635	184	ND	ND	10	ICE-GEN	13	yes	no	no	no	yes	no	yes	yes	yes	yes	no	no	yes	no	yes	no	no	no	no	no	no	no	no	yes	no	no	no	no	yes	no	no
DRR251950	PRJDB10675	26/10/2017	India	Girc	Cholera	6	0	8199039	8142195	2045801	18821	807	4	ND	ND	0	ND	0	no	no	no	no	no	no	no	no	no	no	no	no	no	no	no	no	no	no	no	no	no	no	no	no	no	no	no	no	no	no	no
DRR251956	PRJDB10675	09/11/2017	India	Girc	Cholera	0	0	7409004	7318102	3193136	298803	602	0	ND	ND	9	ICE-GEN	14	yes	no	no	no	yes	no	yes	yes	yes	yes	yes	no	yes	no	yes	no	no	no	no	no	no	no	no	yes	no	no	no	no	yes	yes	no
DRR251963	PRJDB10675	05/10/2017	India	Girc	Cholera	233561	4.64	5033308	5009190	3566636	37953	210869	209643	ND	ND	1	ND	0	no	no	no	no	no	yes	no	no	no	no	no	no	no	no	no	no	no	no	no	no	no	no	no	no	no	no	no	no	no	no	no
DRR251964	PRJDB10675	31/10/2017	India	Girc	Cholera	5	0	6454262	6336370	6220419	16846	11094	5	ND	ND	1	ICEVchBan9	0	no	no	yes	no	no	no	no	no	no	no	no	no	no	no	no	no	no	no	no	yes	no	no	yes	no	no	no	no	no	no	no	no
DRR251968	PRJDB10675	01/09/2018	India	Girc	Cholera	21	0	3138738	3123973	3008966	1307	252	16	ND	ND	0	ND	0	no	no	no	no	no	no	no	no	no	no	no	no	no	no	no	no	no	no	no	no	no	no	no	no	no	no	no	no	no	no	no
ERR521411	PRJEB6358	04/07/2010	Bangladesh	Washington University Center for Genome Sciences	Cholera	3	0.03	8747	8417	3008	1076	16	3	ND	ND	0	ND	0	no	no	no	no	no	no	no	no	no	no	no	no	no	no	no	no	no	no	no	no	no	no	no	no	no	no	no	no	no	no	no
ERR521437	PRJEB6358	19/10/2010	Bangladesh	Washington University Center for Genome Sciences	Cholera	0	0	13913	13406	3779	1090	133	0	ND	ND	0	ND	0	no	no	no	no	no	no	no	no	no	no	no	no	no	no	no	no	no	no	no	no	no	no	no	no	no	no	no	no	no	no	no
ERR7738257	PRJEB49206		Tanzania	Stanford University School of Medicine	Cholera	48	0	59780883	38238864	37884336	1942	43464	2	ND	ND	1	ND	0	no	no	no	no	no	no	no	no	no	no	no	no	no	no	no	no	no	no	no	no	no	no	no	no	no	no	no	no	no	no	no
ERR7738957	PRJEB49206		Tanzania	Stanford University School of Medicine	Cholera	129	0	194192638	100937655	99168102	3123	134169	15	ND	ND	0	ND	0	no	no	no	no	no	no	no	no	no	no	no	no	no	no	no	no	no	no	no	no	no	no	no	no	no	no	no	no	no	no	no
ERR7745362	PRJEB49206		Tanzania	Stanford University School of Medicine	Cholera	3	0	41340675	24639137	24465200	1622	11184	1	ND	ND	0	ND	0	no	no	no	no	no	no	no	no	no	no	no	no	no	no	no	no	no	no	no	no	no	no	no	no	no	no	no	no	no	no	no
ERR7745376	PRJEB49206		Tanzania	Stanford University School of Medicine	Cholera	0	0	47596534	45403445	44841504	8132	7181	0	ND	ND	1	ND	2	no	no	no	no	no	no	no	no	no	no	no	no	no	no	no	no	no	no	no	no	no	no	no	no	no	no	no	no	no	no	no
ERR7745582	PRJEB49206		Tanzania	Stanford University School of Medicine	Cholera	36	0	60874438	27962635	27113146	1323	28717	9	ND	ND	0	ND	0	no	no	no	no	no	no	no	no	no	no	no	no	no	no	no	no	no	no	no	no	no	no	no	no	no	no	no	no	no	no	no
ERR7745948	PRJEB49206		Tanzania	Stanford University School of Medicine	Cholera	27	0	56854041	30754762	29849825	1644	439418	14	ND	ND	0	ND	0	no	no	no	no	no	no	no	no	no	no	no	no	no	no	no	no	no	no	no	no	no	no	no	no	no	no	no	no	no	no	no
ERR7746344	PRJEB49206		Tanzania	Stanford University School of Medicine	Cholera	33	0	106845091	60755937	59228312	3070	808391	6	ND	ND	0	ND	0	no	no	no	no	no	no	no	no	no	no	no	no	no	no	no	no	no	no	no	no	no	no	no	no	no	no	no	no	no	no	no
ERR866564	PRJEB9150	2011	Bangladesh	Duke University Medical Center	Cholera	922	0.01	13175261	12033304	3130983	23719	102997	913	ND	ND	0	ND	1	no	no	no	no	no	no	no	no	no	no	no	no	yes	no	no	no	no	no	no	no	no	no	no	no	no	no	no	no	no	no	no
ERR866573	PRJEB9150	2011	Bangladesh	Duke University Medical Center	Cholera	0	0	530255	356079	341090	22334	626	0	ND	ND	1	ND	2	no	no	no	no	no	no	no	no	no	no	no	no	no	no	no	no	no	no	no	no	no	no	no	no	no	no	no	no	no	no	no
ERR866574	PRJEB9150	2011	Bangladesh	Duke University Medical Center	Cholera	5	0	2688823	1614397	1568090	420929	808	5	ctxB1	PLE1	21	ICE-TET	24	yes	no	yes	yes	yes	no	yes	no	yes	yes	yes	no	yes	yes	no	no	yes	yes	yes	yes	no	yes	yes	yes	yes	yes	yes	yes	yes	yes	no
ERR866575	PRJEB9150	2011	Bangladesh	Duke University Medical Center	Cholera	1574	1.67	94284	91321	75951	51149	2951	1561	ctxB1	PLE1	2	ICE-TET	5	no	no	yes	no	no	no	no	no	no	no	no	no	no	no	no	no	no	no	yes	yes	no	no	no	no	no	no	no	no	no	no	no
ERR866576	PRJEB9150	2011	Bangladesh	Duke University Medical Center	Cholera	6	0	3415209	3412312	332454	25056	21157	2	ND	ND	1	ICE-TET	3	no	no	no	no	no	no	no	no	no	no	no	no	no	no	no	no	no	no	no	no	no	no	no	no	no	no	no	no	no	no	no
ERR866577	PRJEB9150	2011	Bangladesh	Duke University Medical Center	Cholera	9	0	4425530	4286754	2435341	1727607	684	6	ctxB1	PLE1	67	ICE-TET	104	yes	no	yes	yes	yes	no	yes	no	yes	yes	yes	no	yes	yes	no	no	yes	yes	yes	yes	no	yes	yes	yes	yes	yes	yes	yes	yes	yes	no
ERR866578	PRJEB9150	2011	Bangladesh	Duke University Medical Center	Cholera	10808	0.27	3999977	3892676	2471871	398550	1021275	10727	ctxB1	PLE1	14	ICE-TET	27	yes	yes	yes	yes	yes	no	yes	no	yes	yes	yes	yes	yes	yes	no	yes	yes	yes	yes	yes	yes	yes	yes	yes	yes	yes	yes	yes	yes	yes	yes
ERR866579	PRJEB9150	2011	Bangladesh	Duke University Medical Center	Cholera	1	0	1173478	1110630	1044881	779	33423	0	ND	ND	0	ND	0	no	no	no	no	no	no	no	no	no	no	no	no	no	no	no	no	no	no	no	no	no	no	no	no	no	no	no	no	no	no	no
ERR866580	PRJEB9150	2011	Bangladesh	Duke University Medical Center	Cholera	3	0	5057502	4886972	2374154	921894	5527	2	ctxB1	PLE1	37	ICE-TET	67	yes	no	yes	yes	yes	no	yes	no	yes	yes	yes	no	yes	yes	no	no	yes	yes	yes	yes	no	yes	yes	yes	yes	yes	yes	yes	yes	yes	no
ERR866581	PRJEB9150	2011	Bangladesh	Duke University Medical Center	Cholera	6	0	739649	730783	246722	146224	406	4	ctxB1	PLE1	11	ICE-TET	9	no	no	yes	no	yes	no	yes	no	yes	yes	yes	no	yes	yes	no	no	yes	yes	yes	yes	no	yes	yes	yes	no	no	yes	no	no	yes	no
ERR866583	PRJEB9150	2011	Bangladesh	Duke University Medical Center	Cholera	8	0	5227718	2366030	2306202	550	20160	3	ND	ND	0	ND	0	no	no	no	no	no	no	no	no	no	no	no	no	no	no	no	no	no	no	no	no	no	no	no	no	no	no	no	no	no	no	no
ERR866593	PRJEB9150	2011	Bangladesh	Duke University Medical Center	Cholera	0	0	3738113	2118193	2064830	23069	27040	0	ND	ND	0	ND	1	no	no	no	no	no	no	no	no	no	no	no	no	no	no	no	no	no	no	no	no	no	no	no	yes	no	no	no	no	no	no	no
ERR866598	PRJEB9150	2011	Bangladesh	Duke University Medical Center	Cholera	14	0	3042111	2984919	2542674	1638	398397	0	ND	ND	0	ND	0	no	no	no	no	no	no	no	no	no	no	no	no	no	no	no	no	no	no	no	no	no	no	no	no	no	no	no	no	no	no	no
SRR10084818	PRJNA564397	2018	India	University of Nottingham	Cholera	2	0	10207979	8126388	7847970	10453	114898	1	ND	ND	0	ND	1	no	no	no	no	no	no	no	no	no	no	no	no	no	no	no	no	no	no	no	no	no	no	no	no	no	no	no	no	no	no	no
SRR11236195	PRJNA608678	2012-05	Bangladesh	University of Montreal	Cholera	77	0	81697344	52645127	48236390	1379	73837	1	ND	ND	0	ND	0	no	no	no	no	no	no	no	no	no	no	no	no	no	no	no	no	no	no	no	no	no	no	no	no	no	no	no	no	no	no	no
SRR11236200	PRJNA608678	2012-05	Bangladesh	University of Montreal	Cholera	3	0	40730613	28435297	27594162	676	17211	1	ND	ND	0	ND	0	no	no	no	no	no	no	no	no	no	no	no	no	no	no	no	no	no	no	no	no	no	no	no	no	no	no	no	no	no	no	no
SRR11236203	PRJNA608678	2012-03	Bangladesh	University of Montreal	Cholera	140	0	47135776	28748873	27190052	969	43122	1	ND	ND	0	ND	0	no	no	no	no	no	no	no	no	no	no	no	no	no	no	no	no	no	no	no	no	no	no	no	no	no	no	no	no	no	no	no
SRR11236204	PRJNA608678	2012-05	Bangladesh	University of Montreal	Cholera	6	0	22178626	14411472	14215102	1180	9642	0	ND	ND	0	ND	0	no	no	no	no	no	no	no	no	no	no	no	no	no	no	no	no	no	no	no	no	no	no	no	no	no	no	no	no	no	no	no
SRR11236205	PRJNA608678	2012-05	Bangladesh	University of Montreal	Cholera	13	0	49376935	33899313	32165858	2268	34632	1	ND	ND	0	ND	1	no	no	no	no	no	no	no	no	no	no	no	no	no	no	no	no	no	no	no	no	no	no	no	no	no	no	no	no	no	no	no
SRR11236206	PRJNA608678	2012-05	Bangladesh	University of Montreal	Cholera	7	0	55492683	33385467	31253831	1348	42130	0	ND	ND	0	ND	0	no	no	no	no	no	no	no	no	no	no	no	no	no	no	no	no	no	no	no	no	no	no	no	no	no	no	no	no	no	no	no
SRR11236208	PRJNA608678	2012-05	Bangladesh	University of Montreal	Cholera	1	0	13143338	10548658	6575605	613	4533	0	ND	ND	0	ND	0	no	no	no	no	no	no	no	no	no	no	no	no	no	no	no	no	no	no	no	no	no	no	no	no	no	no	no	no	no	no	no
SRR11236209	PRJNA608678	2012-05	Bangladesh	University of Montreal	Cholera	17	0	25305090	14675431	14466723	6613	10527	4	ND	ND	0	ND	0	no	no	no	no	no	no	no	no	no	no	no	no	no	no	no	no	no	no	no	no	no	no	no	no	no	no	no	no	no	no	no
SRR11236210	PRJNA608678	2012-05	Bangladesh	University of Montreal	Cholera	16	0	32604694	17973729	17091281	684	19076	0	ND	ND	0	ND	0	no	no	no	no	no	no	no	no	no	no	no	no	no	no	no	no	no	no	no	no	no	no	no	no	no	no	no	no	no	no	no
SRR11236211	PRJNA608678	2012-04	Bangladesh	University of Montreal	Cholera	85	0	16057261	12451276	8502827	557	183338	1	ND	ND	0	ND	0	no	no	no	no	no	no	no	no	no	no	no	no	no	no	no	no	no	no	no	no	no	no	no	no	no	no	no	no	no	no	no
SRR11236219	PRJNA608678	2013-04	Bangladesh	University of Montreal	Cholera	23	0	40440864	24486581	23710102	10652	21936	11	ND	ND	0	ND	0	no	no	no	no	no	no	no	no	no	no	no	no	no	no	no	no	no	no	no	no	no	no	no	no	no	no	no	no	no	no	no
SRR11236241	PRJNA608678	2012-09	Bangladesh	University of Montreal	Cholera	1	0	8848486	7270732	3181278	503	230805	0	ND	ND	0	ND	0	no	no	no	no	no	no	no	no	no	no	no	no	no	no	no	no	no	no	no	no	no	no	no	no	no	no	no	no	no	no	no
SRR11236245	PRJNA608678	2012-04	Bangladesh	University of Montreal	Cholera	23	0	39031163	20796117	20065919	908	65389	3	ND	ND	0	ND	2	no	no	no	no	no	no	no	no	no	no	no	no	no	no	no	no	no	no	no	no	no	no	no	no	no	no	no	no	no	no	no
SRR11236251	PRJNA608678	2014-12	Bangladesh	University of Montreal	Cholera	5088	0.02	20360520	15938416	15665304	3977	21584	4934	ND	ND	0	ND	0	no	yes	no	no	no	no	no	no	no	no	no	yes	no	no	no	yes	no	no	no	no	yes	no	no	no	no	no	no	no	no	no	no
SRR11236258	PRJNA608678	2014-06	Bangladesh	University of Montreal	Cholera	16	0	20384017	13635171	13225597	2617	182521	6	ND	ND	0	ND	0	no	no	no	no	no	no	no	no	no	no	no	no	no	no	no	no	no	no	no	no	no	no	no	no	no	no	no	no	no	no	no
SRR11236264	PRJNA608678	2014-04	Bangladesh	University of Montreal	Cholera	12	0	19741368	14792982	14410127	2173	24833	4	ND	ND	0	ND	0	no	no	no	no	no	no	no	no	no	no	no	no	no	no	no	no	no	no	no	no	no	no	no	no	no	no	no	no	no	no	no
SRR11236268	PRJNA608678	2014-04	Bangladesh	University of Montreal	Cholera	2	0	567091	423424	414791	9	432	0	ND	ND	0	ND	0	no	no	no	no	no	no	no	no	no	no	no	no	no	no	no	no	no	no	no	no	no	no	no	no	no	no	no	no	no	no	no
SRR11236271	PRJNA608678	2014-04	Bangladesh	University of Montreal	Cholera	1	0	6774030	4571060	2654443	3726	3844	0	ND	ND	0	ND	0	no	no	no	no	no	no	no	no	no	no	no	no	no	no	no	no	no	no	no	no	no	no	no	no	no	no	no	no	no	no	no
SRR11236275	PRJNA608678	2013-07	Bangladesh	University of Montreal	Cholera	55	0	11051012	8196112	4184991	1041	20743	25	ND	ND	0	ND	0	no	no	no	no	no	no	no	no	no	no	no	no	no	no	no	no	no	no	no	no	no	no	no	no	no	no	no	no	no	no	no
SRR12874564	PRJNA668607	2012-03	Bangladesh	University of Montreal	Cholera	1	0	18840780	18150865	18025746	11342035	3327	0	ctxB1	PLE1	1372	ND	595	yes	no	yes	yes	yes	no	yes	no	yes	yes	yes	no	yes	yes	no	no	yes	yes	yes	yes	no	yes	yes	yes	yes	yes	yes	yes	yes	yes	no
SRR12874565	PRJNA668607	2012-06	Bangladesh	University of Montreal	Cholera	22	0	20585879	20224179	20020272	6839693	17866	0	ctxB1	PLE1	134	ICE-TET	179	yes	no	yes	yes	yes	no	yes	no	yes	yes	yes	no	yes	yes	no	no	yes	yes	yes	yes	no	yes	yes	yes	yes	yes	yes	yes	yes	yes	no
SRR12874566	PRJNA668607	2012-06	Bangladesh	University of Montreal	Cholera	9	0	45805094	45668444	45277459	1690964	4500	0	ctxB1	PLE1	91	ICE-TET	134	yes	no	yes	yes	yes	no	yes	no	yes	yes	yes	no	yes	yes	no	no	yes	yes	yes	yes	no	yes	yes	yes	yes	yes	yes	yes	yes	yes	no
SRR12874567	PRJNA668607	2012-06	Bangladesh	University of Montreal	Cholera	1	0	17260738	17203106	10487657	257042	6545912	0	ctxB1	PLE1	6	ICE-TET	20	no	no	no	yes	no	no	yes	no	yes	no	no	no	no	yes	no	no	yes	no	no	no	no	yes	yes	yes	yes	no	no	no	no	no	no
SRR12874568	PRJNA668607	2012-05	Bangladesh	University of Montreal	Cholera	77	0	80951379	59862536	59036141	54014	36663	0	ND	ND	0	ND	0	no	no	no	no	no	no	no	no	no	no	no	no	no	no	no	no	no	no	no	no	no	no	yes	no	no	yes	no	no	no	no	no
SRR12874569	PRJNA668607	2012-05	Bangladesh	University of Montreal	Cholera	4	0	20625102	20242518	20096346	114765	33382	0	ctxB1	PLE1	2	ICEVchBan9	8	no	no	no	no	no	no	no	no	yes	no	no	no	no	no	no	no	no	no	no	no	no	no	no	yes	no	no	no	no	no	no	no
SRR12874571	PRJNA668607	2014-06	Bangladesh	University of Montreal	Cholera	24	0	31517216	21962847	21072992	699	243313	3	ND	ND	0	ND	0	no	no	no	no	no	no	no	no	no	no	no	no	no	no	no	no	no	no	no	no	no	no	no	no	no	no	no	no	no	no	no
SRR12874572	PRJNA668607	2012-05	Bangladesh	University of Montreal	Cholera	1	0	18098755	10550434	8972185	11139	1359338	0	ND	ND	1	ND	1	no	no	no	no	no	no	no	no	no	no	no	no	no	no	no	no	no	no	no	no	no	no	no	no	no	no	no	no	no	no	no
SRR12874573	PRJNA668607	2012-05	Bangladesh	University of Montreal	Cholera	1	0	6080739	5351169	4537746	2201566	1900	0	ctxB1	PLE1	121	ICE-TET	143	yes	no	yes	yes	yes	no	yes	no	yes	yes	yes	no	yes	yes	no	no	yes	yes	yes	yes	no	yes	yes	yes	yes	yes	yes	yes	yes	yes	no
SRR12874574	PRJNA668607	2012-04	Bangladesh	University of Montreal	Cholera	1	0	4888321	4800870	104089	2852	461	0	ND	ND	0	ND	0	no	no	no	no	no	no	no	no	no	no	no	no	no	no	no	no	no	no	no	no	no	no	no	no	no	no	no	no	no	no	no
SRR12874575	PRJNA668607	2012-04	Bangladesh	University of Montreal	Cholera	56	0	14959647	7575653	7365011	13619	16273	0	ND	ND	0	ND	0	no	no	no	no	no	no	no	no	no	no	no	no	no	no	no	no	no	no	no	no	no	no	no	no	no	no	no	no	no	no	no
SRR12874576	PRJNA668607	2014-12	Bangladesh	University of Montreal	Cholera	31	0	22126378	12350616	12188617	23547	19069	4	ND	ND	7	ND	1	no	no	no	no	no	no	no	no	no	no	no	no	no	no	no	no	no	no	no	no	no	no	no	yes	no	no	no	no	no	no	no
SRR12874577	PRJNA668607	2014-12	Bangladesh	University of Montreal	Cholera	5740	0.02	26161138	18183340	17621308	122289	52169	5599	ctxB1	ND	3	ICE-TET	7	no	no	no	no	no	no	no	no	yes	yes	no	no	no	no	no	no	no	yes	no	yes	yes	no	yes	yes	no	no	no	no	no	no	no
SRR12874579	PRJNA668607	2014-11	Bangladesh	University of Montreal	Cholera	26090425	87.27	29895370	27546605	1017341	37748	26101184	26076205	ND	PLE1	0	ND	0	no	yes	no	no	no	no	no	no	no	no	no	yes	no	no	no	yes	no	no	no	no	yes	no	no	no	no	no	no	no	no	no	yes
SRR12874580	PRJNA668607	2014-09	Bangladesh	University of Montreal	Cholera	10	0	14607272	11239081	10649062	2423555	40265	4	ctxB1	PLE1	98	ICE-TET	159	yes	no	yes	yes	no	no	yes	no	yes	yes	yes	no	no	yes	no	no	yes	yes	yes	yes	no	yes	yes	yes	yes	yes	yes	yes	yes	yes	no
SRR12874581	PRJNA668607	2014-06	Bangladesh	University of Montreal	Cholera	1	0	9537228	9311625	7095261	17352	23108	1	ND	ND	0	ICE-TET	3	no	no	no	no	no	no	no	no	no	no	no	no	no	no	no	no	no	no	no	no	no	no	no	no	no	no	no	no	no	no	no
SRR12874582	PRJNA668607	2014-06	Bangladesh	University of Montreal	Cholera	3	0	16054034	11512334	11228103	3465247	151907	2	ND	ND	11	ICE-TET	89	no	no	yes	no	no	no	no	no	yes	yes	no	no	no	yes	no	no	yes	yes	yes	yes	no	yes	yes	yes	no	no	no	yes	no	no	no
SRR12874583	PRJNA668607	2014-04	Bangladesh	University of Montreal	Cholera	22867	0.06	35847016	28248366	27739181	7068	215188	22810	ND	ND	0	ND	0	no	yes	no	no	no	no	no	no	no	no	no	yes	no	no	no	yes	no	no	no	no	yes	no	no	no	no	no	no	no	no	no	yes
SRR12874584	PRJNA668607	2012-05	Bangladesh	University of Montreal	Cholera	83	0	41525551	28735522	27982278	903	24185	0	ND	ND	0	ND	0	no	no	no	no	no	no	no	no	no	no	no	no	no	no	no	no	no	no	no	no	no	no	no	no	no	no	no	no	no	no	no
SRR12874585	PRJNA668607	2014-04	Bangladesh	University of Montreal	Cholera	1	0	2182299	2135595	595758	321298	711	0	ND	ND	4	ICE-TET	13	no	no	yes	no	no	no	no	no	yes	yes	no	no	no	no	no	no	no	yes	yes	yes	no	no	no	yes	no	no	no	no	no	no	no
SRR12874586	PRJNA668607	2014-04	Bangladesh	University of Montreal	Cholera	1	0	20903411	19502511	19356736	8379328	4509	0	ctxB1	PLE1	158	ICE-TET	550	yes	no	yes	yes	no	no	yes	no	yes	yes	yes	no	no	yes	no	no	yes	yes	yes	yes	no	yes	yes	yes	yes	yes	yes	yes	yes	yes	no
SRR12874587	PRJNA668607	2013-10	Bangladesh	University of Montreal	Cholera	1	0	11913416	11515118	9626031	27552	1743242	0	ND	ND	0	ND	3	no	no	no	no	no	no	no	no	no	no	no	no	no	no	no	no	no	no	no	no	no	yes	no	no	no	yes	no	no	no	no	no
SRR12874588	PRJNA668607	2013-06	Bangladesh	University of Montreal	Cholera	57	0	20995202	13860988	12261606	297747	1335026	0	ctxB1	PLE1	9	ICE-TET	21	no	no	yes	yes	no	no	yes	no	yes	yes	yes	no	yes	yes	no	no	yes	yes	yes	yes	no	yes	yes	yes	yes	yes	no	yes	no	yes	no
SRR12874589	PRJNA668607	2013-06	Bangladesh	University of Montreal	Cholera	41	0	18668613	16512205	15872603	1848035	3138	37	ctxB1	PLE1	45	ICE-TET	56	yes	no	yes	yes	no	no	yes	no	yes	yes	yes	no	yes	yes	no	no	yes	yes	yes	yes	no	yes	yes	yes	yes	yes	yes	yes	yes	yes	no
SRR12874590	PRJNA668607	2013-06	Bangladesh	University of Montreal	Cholera	7	0	27264541	16101811	15912372	32793	12215	1	ND	ND	2	ICE-TET	2	no	no	no	no	no	no	no	no	no	no	no	no	no	no	no	no	no	no	no	yes	no	no	no	no	no	no	no	no	no	no	no
SRR12874591	PRJNA668607	2013-04	Bangladesh	University of Montreal	Cholera	31	0	25329694	19617543	19391735	135166	52592	3	ND	ND	4	ICEVchBan9	5	no	no	yes	no	no	no	no	no	yes	yes	no	no	no	no	no	no	yes	no	yes	yes	no	no	no	no	no	no	no	no	no	no	no
SRR12874593	PRJNA668607	2012-09	Bangladesh	University of Montreal	Cholera	13	0	18219858	12490683	11903284	567346	21769	3	ctxB1	PLE1	14	ICE-TET	28	no	no	yes	no	yes	no	yes	no	yes	no	no	no	no	yes	no	no	yes	yes	yes	yes	no	yes	yes	yes	no	yes	yes	yes	no	no	no
SRR12874594	PRJNA668607	2012-03	Bangladesh	University of Montreal	Cholera	13	0	32973634	22076802	20620790	1971	29590	0	ND	ND	0	ND	0	no	no	no	no	no	no	no	no	no	no	no	no	no	no	no	no	no	no	no	no	no	no	no	no	no	no	no	no	no	no	no
SRR12874595	PRJNA668607	2012-05	Bangladesh	University of Montreal	Cholera	8	0	37263909	35870612	35272312	485	16286	0	ND	ND	0	ND	0	no	no	no	no	no	no	no	no	no	no	no	no	no	no	no	no	no	no	no	no	no	no	no	no	no	no	no	no	no	no	no
SRR12874596	PRJNA668607	2012-05	Bangladesh	University of Montreal	Cholera	1	0	5562986	4535442	3806780	2003719	6043	0	ctxB1	PLE1	20	ICE-TET	41	no	no	yes	yes	yes	no	no	no	yes	yes	yes	no	yes	yes	no	no	yes	yes	yes	yes	no	yes	yes	yes	yes	yes	yes	yes	yes	yes	no
SRR13856652	PRJNA706606	22/10/2016	Bangladesh	Tufts University	Cholera	6	0	33548765	23895453	23754155	8670	6959	0	ND	ND	0	ND	3	no	no	no	no	no	no	no	no	no	no	no	no	no	no	no	no	no	no	no	no	no	no	no	no	no	no	no	no	no	no	no
SRR13856666	PRJNA706606	14/11/2016	Bangladesh	Tufts University	Cholera	2	0	35180103	29222333	28753239	50319	144099	0	ctxB9	PLE1	1	ICE-TET	5	no	no	no	no	no	no	no	no	no	no	no	no	no	no	no	no	yes	no	yes	yes	no	yes	yes	no	no	no	no	no	no	no	no
SRR13856705	PRJNA706606	08/11/2016	Bangladesh	Tufts University	Cholera	5	0	36490312	30201799	29816349	1250	49715	0	ND	ND	0	ND	0	no	no	no	no	no	no	no	no	no	no	no	no	no	no	no	no	no	no	no	no	no	no	no	no	no	no	no	no	no	no	no
SRR13856725	PRJNA706606	19/10/2016	Bangladesh	Tufts University	Cholera	37	0	40588677	37253233	37070526	489	59019	0	ND	ND	0	ND	0	no	no	no	no	no	no	no	no	no	no	no	no	no	no	no	no	no	no	no	no	no	no	no	no	no	no	no	no	no	no	no
SRR14355373	PRJNA726052	05/10/2016	Bangladesh	Tufts University	Cholera	5	0	38494437	24252305	24029944	5568	15932	1	ND	ND	0	ND	1	no	no	no	no	no	no	no	no	no	no	no	no	no	no	no	no	no	no	no	no	no	no	no	no	no	no	no	no	no	no	no
SRR17032170	PRJNA782606	not applicable	Bangladesh	University of Washington	Cholera	1	0	14266418	10999784	10393589	384	54129	0	ND	ND	0	ND	0	no	no	no	no	no	no	no	no	no	no	no	no	no	no	no	no	no	no	no	no	no	no	no	no	no	no	no	no	no	no	no
SRR18173573	PRJNA806984	missing	Bangladesh	Broad Institute	Cholera	0	0	14256651	13954244	13853891	309143	7122	0	ctxB1	PLE1	9	ICE-TET	16	yes	no	yes	yes	no	no	no	no	yes	yes	no	no	no	yes	no	no	yes	yes	yes	yes	no	yes	yes	yes	yes	yes	yes	yes	yes	yes	no
SRR18173699	PRJNA806984	missing	Bangladesh	Broad Institute	Cholera	0	0	7276141	6618265	6313864	598	1854	0	ND	ND	0	ND	0	no	no	no	no	no	no	no	no	no	no	no	no	no	no	no	no	no	no	no	no	no	no	no	no	no	no	no	no	no	no	no
SRR18174172	PRJNA806984	missing	Bangladesh	Broad Institute	Cholera	0	0	13699034	13165282	13123091	1836	1245	0	ND	ND	0	ND	0	no	no	no	no	no	no	no	no	no	no	no	no	no	no	no	no	no	no	no	no	no	no	no	no	no	no	no	no	no	no	no
SRR18174356	PRJNA806984	missing	Bangladesh	Broad Institute	Cholera	0	0	17030688	15830978	15553597	20962	187096	0	ND	ND	1	ND	1	no	no	no	no	no	no	no	no	no	no	no	no	no	no	no	no	no	no	no	no	no	no	no	no	no	no	no	no	no	no	no
SRR18174377	PRJNA806984	missing	Bangladesh	Broad Institute	Cholera	1	0	10883743	8990112	8920687	2943	1725	0	ND	ND	0	ND	0	no	no	no	no	no	no	no	no	no	no	no	no	no	no	no	no	no	no	no	no	no	no	no	no	no	no	no	no	no	no	no
SRR18174405	PRJNA806984	missing	Bangladesh	Broad Institute	Cholera	1	0	26811539	26307067	26107947	75336	14146	0	ctxB7	PLE1	7	ICE-TET	3	no	no	yes	no	no	no	no	no	no	no	no	no	no	yes	no	no	yes	yes	yes	yes	no	yes	yes	yes	no	no	no	no	no	no	no
SRR25010922	PRJNA976726	12/04/2018	Bangladesh	Mcgill University	Cholera	13	0	26203432	22110596	21381233	115858	106197	2	ctxB7	ND	11	ICE-GEN	9	no	no	no	yes	no	no	yes	yes	yes	yes	yes	no	yes	no	yes	no	no	no	no	no	no	no	no	yes	yes	no	no	no	yes	yes	no
SRR25010923	PRJNA976726	18/03/2018	Bangladesh	Mcgill University	Cholera	0	0	10902661	10788808	8531611	20859	67779	0	ND	ND	4	ICE-GEN	4	no	no	no	no	no	no	no	no	no	no	no	no	no	no	no	no	no	no	no	no	no	no	no	no	no	no	no	no	no	no	no
SRR25010924	PRJNA976726	11/04/2018	Bangladesh	Mcgill University	Cholera	26	0	20974557	20104795	10540618	107430	8503602	22	ctxB7	ND	8	ICE-GEN	21	no	no	no	yes	yes	no	no	yes	yes	yes	yes	no	yes	no	yes	no	no	no	no	no	no	no	no	yes	yes	no	no	no	yes	yes	no
SRR25010925	PRJNA976726	11/04/2018	Bangladesh	Mcgill University	Cholera	13	0	31505065	18060744	17567462	2973127	87294	8	ctxB7	ND	222	ICE-GEN	231	no	no	no	yes	yes	no	yes	yes	yes	yes	yes	no	yes	no	yes	no	no	no	no	no	no	no	no	yes	yes	no	no	no	yes	yes	no
SRR25010926	PRJNA976726	11/04/2018	Bangladesh	Mcgill University	Cholera	9	0	29169906	28928664	28689076	14750134	52450	3	ctxB7	ND	1175	ICE-GEN	1253	no	no	yes	yes	yes	no	yes	yes	yes	yes	yes	no	yes	yes	yes	no	yes	yes	yes	yes	no	yes	yes	yes	yes	yes	yes	yes	yes	yes	no
SRR25010927	PRJNA976726	10/04/2018	Bangladesh	Mcgill University	Cholera	29	0	31952239	20898871	20631036	5137812	23889	24	ctxB7	ND	400	ICE-GEN	409	no	no	no	yes	yes	no	yes	yes	yes	yes	yes	no	yes	no	yes	no	no	no	no	no	no	no	no	yes	yes	no	no	no	yes	yes	no
SRR25010928	PRJNA976726	09/04/2018	Bangladesh	Mcgill University	Cholera	1	0	28720237	20881145	19710166	1710349	16688	0	ctxB7	ND	141	ICE-GEN	135	no	no	no	yes	yes	no	yes	yes	yes	yes	yes	no	yes	no	yes	no	no	no	no	no	no	no	no	yes	yes	no	no	no	yes	yes	no
SRR25010929	PRJNA976726	09/09/2018	Bangladesh	Mcgill University	Cholera	10	0	28821293	27986273	27844749	19750656	14379	6	ctxB7	ND	1730	ICE-GEN	1762	no	no	no	yes	yes	no	yes	yes	yes	yes	yes	no	yes	no	yes	no	no	no	no	no	no	no	no	yes	yes	no	no	no	yes	yes	no
SRR25010930	PRJNA976726	25/09/2018	Bangladesh	Mcgill University	Cholera	16	0	27672765	26559800	26067300	17635951	2241	10	ctxB7	ND	1562	ICE-GEN	1465	no	no	no	yes	yes	no	yes	yes	yes	yes	yes	no	yes	no	yes	no	no	no	no	no	no	no	no	yes	yes	no	no	no	yes	yes	no
SRR25010931	PRJNA976726	25/09/2018	Bangladesh	Mcgill University	Cholera	23	0	31609733	19705041	19322197	3696465	55490	15	ctxB7	ND	306	ICE-GEN	331	no	no	no	yes	yes	no	yes	yes	yes	yes	yes	no	yes	no	yes	no	no	no	no	no	no	no	no	yes	yes	no	no	no	yes	yes	no
SRR25010932	PRJNA976726	09/12/2018	Bangladesh	Mcgill University	Cholera	4	0	19770995	19669742	17093193	12700142	1000	0	ctxB7	ND	1198	ICE-GEN	1091	no	no	no	yes	yes	no	yes	yes	yes	yes	yes	no	yes	no	yes	no	no	no	no	no	no	no	no	yes	yes	no	no	no	yes	yes	no
SRR25010933	PRJNA976726	08/04/2018	Bangladesh	Mcgill University	Cholera	36	0	4393353	4049088	403521	16403	445115	30	ND	ND	0	ND	2	no	no	no	no	no	no	no	no	no	no	no	no	no	no	no	no	no	yes	yes	no	no	no	no	no	no	no	no	no	no	no	no
SRR25010942	PRJNA976726	17/11/2018	Bangladesh	Mcgill University	Cholera	0	0	35741816	35654512	35434962	22649053	2604	0	ctxB7	ND	1986	ICE-GEN	1935	no	no	no	yes	yes	no	yes	yes	yes	yes	yes	no	yes	no	yes	no	no	no	no	no	no	no	no	yes	yes	no	no	no	yes	yes	no
SRR25010943	PRJNA976726	03/11/2018	Bangladesh	Mcgill University	Cholera	20	0	38374195	37581377	36282885	82110	22698	1	ctxB8	ND	8	ICE-GEN	2	no	no	no	yes	no	no	yes	yes	yes	yes	yes	no	yes	no	yes	no	no	no	no	no	no	no	no	yes	yes	no	no	no	yes	yes	no
SRR25010944	PRJNA976726	08/04/2018	Bangladesh	Mcgill University	Cholera	23	0	19913354	19157369	16622694	250	4000	15	ND	ND	0	ND	0	no	no	no	no	no	no	no	no	no	no	no	no	no	no	no	no	no	no	no	no	no	no	no	no	no	no	no	no	no	no	no
SRR25010945	PRJNA976726	26/09/2018	Bangladesh	Mcgill University	Cholera	2	0	3088117	3042131	1015240	15151	1509	1	ND	ND	0	ND	1	no	no	no	no	no	no	no	no	no	no	no	no	no	no	no	no	no	no	no	no	no	no	no	no	no	no	no	no	no	no	no
SRR25010946	PRJNA976726	05/05/2018	Bangladesh	Mcgill University	Cholera	87	0	4802107	4793764	37177	23803	148	82	ND	ND	2	ICE-TET	1	no	no	no	no	no	no	no	no	no	no	no	no	no	no	no	no	no	no	yes	no	no	no	yes	no	no	yes	no	no	no	no	no
SRR25010947	PRJNA976726	05/05/2018	Bangladesh	Mcgill University	Cholera	142	0	29290050	29251853	29115133	23325922	2950	140	ctxB1	ND	1905	ICE-TET	2130	yes	no	yes	no	no	no	no	no	no	no	no	no	no	yes	no	no	yes	yes	yes	yes	no	yes	yes	no	yes	yes	yes	yes	yes	yes	no
SRR25010948	PRJNA976726	02/04/2018	Bangladesh	Mcgill University	Cholera	210	0.01	3636535	3616319	1174097	936766	465	208	ctxB1	ND	77	ND	85	yes	no	yes	no	no	no	no	no	yes	yes	no	no	no	yes	no	no	yes	yes	yes	yes	no	yes	yes	yes	yes	yes	yes	yes	yes	yes	no
SRR25010949	PRJNA976726	25/04/2018	Bangladesh	Mcgill University	Cholera	159667	1.65	9664452	8041952	5420225	143453	226694	159243	ctxB1	ND	9	ICE-TET	18	yes	yes	yes	no	no	no	no	no	no	no	no	yes	no	yes	no	yes	yes	yes	yes	yes	yes	yes	yes	no	yes	yes	yes	yes	yes	yes	yes
SRR25010950	PRJNA976726	24/04/2018	Bangladesh	Mcgill University	Cholera	150120	0.47	31634070	31586334	30948971	13697	151354	149839	ND	ND	7	ND	2	no	no	no	no	no	no	no	no	no	no	no	no	no	no	no	no	no	no	no	no	no	no	no	no	no	no	no	no	no	no	no
SRR25010951	PRJNA976726	24/04/2018	Bangladesh	Mcgill University	Cholera	1029243	3.85	26726028	13165634	11809195	139316	1062310	1028208	ctxB1	ND	11	ICE-TET	10	no	yes	yes	no	no	no	no	no	no	no	no	yes	no	yes	no	yes	yes	yes	yes	no	yes	yes	yes	no	yes	yes	yes	yes	yes	yes	yes
SRR25010952	PRJNA976726	21/04/2018	Bangladesh	Mcgill University	Cholera	116118	0.33	35117056	34754637	33988081	47009	120825	115873	ctxB1	ND	2	ICE-TET	2	no	yes	no	no	no	no	no	no	no	no	no	yes	no	no	no	yes	yes	no	no	no	yes	no	yes	no	no	no	no	no	no	no	yes
SRR25010953	PRJNA976726	21/04/2018	Bangladesh	Mcgill University	Cholera	12	0	18935465	18892445	17998102	6284	561	9	ND	ND	0	ND	0	no	no	no	no	no	no	no	no	no	no	no	no	no	no	no	no	no	no	no	no	no	no	no	no	no	no	no	no	no	no	no
SRR25010954	PRJNA976726	21/04/2018	Bangladesh	Mcgill University	Cholera	16	0	15637645	15353531	14152778	2629914	10058	7	ctxB1	ND	217	ICE-TET	415	yes	no	yes	no	no	no	no	no	no	no	no	no	no	yes	no	no	yes	yes	yes	yes	no	yes	yes	no	yes	yes	yes	yes	yes	yes	no
SRR25010955	PRJNA976726	17/04/2018	Bangladesh	Mcgill University	Cholera	9	0	4899304	4833067	668191	33399	942	6	ctxB8	ND	0	ICE-GEN	1	no	no	no	no	no	no	no	no	no	yes	no	no	no	no	no	no	no	no	no	no	no	no	no	no	no	no	no	no	no	no	no
SRR25010956	PRJNA976726	15/04/2018	Bangladesh	Mcgill University	Cholera	3284118	14.45	22728671	22356857	17770599	185928	3278476	3275211	ctxB1	ND	26	ICEVchBan9	16	yes	yes	yes	no	no	no	no	no	no	no	no	yes	no	yes	no	yes	yes	yes	yes	yes	yes	yes	yes	no	yes	yes	yes	yes	yes	yes	yes
SRR25010957	PRJNA976726	15/04/2018	Bangladesh	Mcgill University	Cholera	21	0	15330638	15290070	13812323	1557	2379	15	ND	ND	1	ND	0	no	no	no	no	no	no	no	no	no	no	no	no	no	no	no	no	no	no	no	no	no	no	no	no	no	no	no	no	no	no	no
SRR25010958	PRJNA976726	11/04/2018	Bangladesh	Mcgill University	Cholera	20	0	28214029	28193584	28055301	22752391	146	14	ctxB7	ND	1734	ICE-GEN	2034	no	no	no	yes	yes	no	yes	yes	yes	yes	yes	no	yes	no	yes	no	no	no	no	no	no	no	no	yes	yes	no	no	no	yes	yes	no
SRR25010959	PRJNA976726	02/04/2018	Bangladesh	Mcgill University	Cholera	15	0	36804107	32777583	30640960	30560	1247289	11	ctxB7	ND	4	ICE-GEN	2	no	no	no	no	no	no	no	no	yes	no	no	no	yes	no	no	no	no	no	no	no	no	no	no	yes	no	no	no	no	no	no	no
SRR25010960	PRJNA976726	10/04/2018	Bangladesh	Mcgill University	Cholera	12367798	48.31	25600882	24452057	11630140	412222	12352838	12344214	ctxB1	ND	25	ICE-TET	34	yes	yes	yes	no	no	no	no	no	no	no	no	yes	no	yes	no	yes	yes	yes	yes	yes	yes	yes	yes	no	yes	yes	yes	yes	yes	yes	yes
SRR25010962	PRJNA976726	07/04/2018	Bangladesh	Mcgill University	Cholera	1	0	32498416	32115830	27937149	924	3772152	0	ND	ND	0	ND	0	no	no	no	no	no	no	no	no	no	no	no	no	no	no	no	no	no	no	no	no	no	no	no	no	no	no	no	no	no	no	no
SRR25010963	PRJNA976726	07/04/2018	Bangladesh	Mcgill University	Cholera	8	0	11573066	11407815	9411962	6049556	5424	6	ctxB1	ND	521	ICE-TET	544	yes	no	yes	no	no	no	no	no	no	no	no	no	no	yes	no	no	yes	yes	yes	yes	no	yes	yes	no	yes	yes	yes	yes	yes	yes	no
SRR25010964	PRJNA976726	04/04/2018	Bangladesh	Mcgill University	Cholera	19	0	86550476	86500351	85424235	54588	393	13	ctxB1	ND	3	ICE-TET	6	no	no	no	no	no	no	no	no	no	yes	no	no	no	yes	no	no	yes	yes	no	yes	no	yes	yes	no	no	no	no	no	no	no	no
SRR25010965	PRJNA976726	04/04/2018	Bangladesh	Mcgill University	Cholera	3	0	3507667	2819977	2224530	359993	431222	2	ctxB1	ND	40	ICE-TET	37	yes	no	yes	no	no	no	no	no	no	no	no	no	no	yes	no	no	yes	yes	yes	yes	no	yes	yes	no	yes	yes	yes	yes	yes	yes	no
SRR25010966	PRJNA976726	03/04/2018	Bangladesh	Mcgill University	Cholera	8	0	29159225	27478738	20834366	5804962	6155897	6	ctxB1	ND	554	ICE-TET	524	yes	no	yes	no	no	no	no	no	no	no	no	no	no	yes	no	no	yes	yes	yes	yes	no	yes	yes	no	yes	yes	yes	yes	yes	yes	no
SRR25010967	PRJNA976726	02/04/2018	Bangladesh	Mcgill University	Cholera	1	0	6258715	6078666	3855862	164786	2675	0	ctxB1	ND	6	ICE-TET	6	no	no	yes	no	no	no	no	no	no	no	no	no	no	yes	no	no	yes	yes	yes	yes	no	yes	yes	no	yes	yes	yes	yes	yes	yes	no
SRR25010968	PRJNA976726	13/11/2018	Bangladesh	Mcgill University	Cholera	1295288	5.83	22225946	21994377	19133277	20805	1461585	1292770	ND	ND	1	ND	1	no	yes	no	no	no	yes	no	no	no	no	no	yes	no	no	no	yes	yes	no	no	no	yes	no	no	no	no	no	no	no	no	no	yes
SRR25010970	PRJNA976726	01/04/2018	Bangladesh	Mcgill University	Cholera	5	0	3631230	3600302	549553	145055	84	1	ctxB7	ND	21	ICE-GEN	20	no	no	no	no	yes	no	yes	yes	yes	yes	yes	no	yes	no	yes	no	no	no	no	no	no	no	no	yes	yes	no	no	no	yes	yes	no
SRR25010972	PRJNA976726	07/11/2018	Bangladesh	Mcgill University	Cholera	368247	2.19	16811133	16637665	14713352	28719	382640	366967	ctxB7	ND	0	ICE-GEN	4	no	no	no	no	no	yes	no	no	no	no	no	no	no	no	no	no	no	no	no	no	no	no	no	no	no	no	no	no	no	no	no
SRR25010973	PRJNA976726	05/11/2018	Bangladesh	Mcgill University	Cholera	58945	0.48	12241921	6992853	4572849	47446	888458	58835	ND	ND	7	ICE-GEN	5	no	no	no	yes	no	yes	no	no	no	yes	no	no	yes	no	no	no	no	no	no	no	no	no	no	yes	no	no	no	no	yes	no	no
SRR25010974	PRJNA976726	04/11/2018	Bangladesh	Mcgill University	Cholera	21325	0.06	32821515	32758468	31701740	1317	116103	21276	ND	ND	0	ND	1	no	no	no	no	no	yes	no	no	no	no	no	no	no	no	no	no	no	no	no	no	no	no	no	no	no	no	no	no	no	no	no
SRR25010975	PRJNA976726	03/11/2018	Bangladesh	Mcgill University	Cholera	179509	0.57	31686187	29544024	28531541	16351	450913	179172	ND	ND	3	ND	1	no	yes	no	no	no	no	no	no	no	no	no	yes	no	no	no	yes	no	no	no	no	yes	yes	no	yes	no	no	no	no	no	no	yes
SRR25010976	PRJNA976726	30/10/2018	Bangladesh	Mcgill University	Cholera	1422563	4.33	32823492	29341694	16057015	21552	12394179	1420491	ND	ND	1	ND	1	no	yes	no	no	no	yes	no	no	no	no	no	yes	no	no	no	yes	no	no	no	no	yes	no	no	no	no	no	no	no	no	no	yes
SRR25010977	PRJNA976726	29/10/2018	Bangladesh	Mcgill University	Cholera	160546	0.59	27298923	26689224	26319520	10684	253473	160106	ND	ND	0	ND	0	no	yes	no	no	no	no	no	no	no	no	no	yes	no	no	no	yes	no	no	no	no	yes	no	no	no	no	no	no	no	no	no	yes
SRR25010979	PRJNA976726	30/07/2018	Bangladesh	Mcgill University	Cholera	7707242	24.91	30944518	29355030	20920080	12078552	7700510	7694864	ctxB1	ND	1000	ND	1142	yes	yes	yes	no	no	no	no	no	yes	yes	no	yes	no	yes	no	yes	yes	yes	yes	yes	yes	yes	yes	yes	yes	yes	yes	yes	yes	yes	yes
SRR25010980	PRJNA976726	24/07/2018	Bangladesh	Mcgill University	Cholera	1	0	19251529	19083584	18277831	14001048	608	0	ctxB7	ND	1146	ICE-GEN	1265	no	no	no	yes	yes	no	yes	yes	yes	yes	yes	no	yes	no	yes	no	no	no	no	no	no	no	no	yes	yes	no	no	no	yes	yes	no
SRR25010981	PRJNA976726	22/07/2018	Bangladesh	Mcgill University	Cholera	2	0	23120686	23101816	22800176	18450737	572	0	ctxB7	ND	1608	ICE-GEN	1629	no	no	no	yes	yes	no	yes	yes	yes	yes	yes	no	yes	no	yes	no	no	no	no	no	no	no	no	yes	yes	no	no	no	yes	yes	no
SRR25010983	PRJNA976726	20/06/2018	Bangladesh	Mcgill University	Cholera	50	0	32511715	21903709	21036015	5127705	18733	46	ctxB1	ND	422	ICE-TET	450	yes	no	yes	no	no	no	no	no	yes	yes	no	no	no	yes	no	no	yes	yes	yes	yes	no	yes	yes	yes	yes	yes	yes	yes	yes	yes	no
SRR25010984	PRJNA976726	10/06/2018	Bangladesh	Mcgill University	Cholera	14471	0.07	20668229	20576523	19670814	13995281	20669	14436	ctxB7	ND	1169	ICE-GEN	1355	no	yes	no	yes	yes	no	yes	yes	yes	yes	yes	yes	yes	no	yes	yes	no	no	no	no	yes	no	no	yes	yes	no	no	no	yes	yes	yes
SRR25010985	PRJNA976726	31/05/2018	Bangladesh	Mcgill University	Cholera	1	0	15129109	15022026	13588513	92804	302	1	ctxB7	ND	0	ICE-GEN	3	no	no	yes	yes	no	no	no	yes	yes	yes	yes	no	yes	no	no	no	no	no	no	no	no	no	no	yes	yes	yes	no	no	no	yes	no
SRR25010986	PRJNA976726	31/05/2018	Bangladesh	Mcgill University	Cholera	3	0	27647831	27524527	27003917	2864	13051	0	ND	ND	0	ND	0	no	no	no	no	no	no	no	no	no	no	no	no	no	no	no	no	no	no	no	no	no	no	no	no	no	no	no	no	no	no	no
SRR25010987	PRJNA976726	08/04/2018	Bangladesh	Mcgill University	Cholera	20	0	29341054	18903314	18500936	3906836	16036	12	ctxB7	ND	325	ICE-GEN	329	no	no	yes	yes	yes	no	yes	yes	yes	yes	yes	no	yes	yes	yes	no	yes	yes	yes	yes	no	yes	yes	yes	yes	yes	no	yes	yes	yes	no
SRR25010988	PRJNA976726	30/05/2018	Bangladesh	Mcgill University	Cholera	7	0	19111719	18060899	17055998	9590335	4287	7	ctxB7	ND	785	ICE-GEN	965	no	no	no	yes	yes	no	yes	yes	yes	yes	yes	no	yes	no	yes	no	no	no	no	no	no	no	no	yes	yes	no	no	no	yes	yes	no
SRR25010990	PRJNA976726	29/05/2018	Bangladesh	Mcgill University	Cholera	3	0	37076459	30601159	30136433	7098761	9453	0	ctxB7	ND	502	ICE-GEN	719	no	no	no	yes	yes	no	yes	yes	yes	yes	yes	no	yes	no	yes	no	no	no	no	no	no	no	no	yes	yes	no	no	no	yes	yes	no
SRR25010991	PRJNA976726	23/05/2018	Bangladesh	Mcgill University	Cholera	501752	9.4	5338786	4858692	1711240	580985	501242	500470	ctxB7	ND	56	ICE-GEN	36	no	yes	no	yes	yes	no	yes	yes	yes	yes	yes	yes	yes	no	yes	yes	no	no	no	no	yes	no	no	yes	yes	no	no	no	yes	yes	yes
SRR25010993	PRJNA976726	21/05/2018	Bangladesh	Mcgill University	Cholera	2441	0.02	11714480	11577250	8968846	790302	58495	2432	ctxB7	ND	60	ICE-GEN	53	no	no	no	yes	yes	no	yes	yes	yes	yes	yes	yes	yes	no	yes	no	no	no	no	no	no	no	no	yes	yes	no	no	no	yes	yes	yes
SRR25010994	PRJNA976726	20/05/2018	Bangladesh	Mcgill University	Cholera	6039869	28.53	21171603	20152903	13928286	3336871	6034305	6029169	ctxB7	ND	249	ICE-GEN	321	no	yes	no	yes	yes	no	yes	yes	yes	yes	yes	yes	yes	no	yes	yes	no	no	no	no	yes	no	no	yes	yes	no	no	no	yes	yes	yes
SRR25010995	PRJNA976726	20/05/2018	Bangladesh	Mcgill University	Cholera	2	0	13688021	13014899	10855848	569715	2239	0	ctxB7	ND	71	ICE-GEN	34	no	no	no	yes	yes	no	yes	yes	yes	yes	yes	no	yes	no	yes	no	no	no	no	no	no	no	no	yes	yes	no	no	no	yes	yes	no
SRR25010996	PRJNA976726	19/05/2018	Bangladesh	Mcgill University	Cholera	4	0	20539879	20483572	19396738	14312	820	1	ND	ND	1	ND	0	no	no	no	no	no	no	no	no	no	no	no	no	no	no	no	no	no	no	no	no	no	no	no	yes	no	no	no	no	no	no	no
SRR25010997	PRJNA976726	19/05/2018	Bangladesh	Mcgill University	Cholera	5	0	24326771	20871721	20694719	212125	6633	0	ctxB7	ND	21	ICE-GEN	29	no	no	no	yes	yes	no	yes	yes	yes	yes	yes	no	yes	no	yes	no	no	no	no	no	no	no	no	yes	yes	no	no	no	yes	yes	no
SRR25010998	PRJNA976726	07/04/2018	Bangladesh	Mcgill University	Cholera	47	0	26421129	24287633	23615763	127941	10901	31	ctxB7	ND	9	ICE-GEN	14	no	no	no	yes	yes	no	yes	yes	yes	yes	yes	no	yes	no	yes	no	no	no	no	no	no	no	no	yes	yes	no	no	no	yes	yes	no
SRR25010999	PRJNA976726	17/05/2018	Bangladesh	Mcgill University	Cholera	92211	0.8	11454850	11364811	8509048	4346763	98953	91940	ctxB7	ND	449	ICE-GEN	376	no	yes	no	yes	yes	no	yes	yes	yes	yes	yes	yes	yes	no	yes	yes	no	no	no	no	yes	no	no	yes	yes	no	no	no	yes	yes	yes
SRR25011000	PRJNA976726	16/05/2018	Bangladesh	Mcgill University	Cholera	0	0	31773153	31620634	31449863	24779291	1432	0	ctxB7	ND	2260	ICE-GEN	2305	no	no	no	yes	yes	no	yes	yes	yes	yes	yes	no	yes	no	yes	no	no	no	no	no	no	no	no	yes	yes	no	no	no	yes	yes	no
SRR25011001	PRJNA976726	16/05/2018	Bangladesh	Mcgill University	Cholera	226104	0.71	31647733	24425394	23269370	2493940	647951	225612	ctxB7	ND	214	ICEVchBan9	199	no	yes	no	yes	yes	no	yes	yes	yes	yes	yes	yes	yes	no	yes	yes	no	no	no	no	yes	no	no	yes	yes	no	no	no	yes	yes	yes
SRR25011002	PRJNA976726	15/05/2018	Bangladesh	Mcgill University	Cholera	4	0	5241623	5230149	2958753	2417825	30	0	ctxB7	ND	192	ICE-GEN	220	no	no	no	yes	yes	no	yes	yes	yes	yes	yes	no	yes	no	yes	no	no	no	no	no	no	no	no	yes	yes	no	no	no	yes	yes	no
SRR25011003	PRJNA976726	14/05/2018	Bangladesh	Mcgill University	Cholera	4	0	22259322	15544459	15264265	1659974	68455	0	ctxB7	ND	149	ICE-GEN	148	no	no	no	yes	yes	no	yes	yes	yes	yes	yes	no	yes	no	yes	no	no	no	no	no	no	no	no	yes	yes	no	no	no	yes	yes	no
SRR25011004	PRJNA976726	14/05/2018	Bangladesh	Mcgill University	Cholera	0	0	27942127	27868578	27300296	20134387	1749	0	ctxB7	ND	1693	ICE-GEN	2087	no	no	no	yes	yes	no	yes	yes	yes	yes	yes	no	yes	no	yes	no	no	no	no	no	no	no	no	yes	yes	no	no	no	yes	yes	no
SRR25011005	PRJNA976726	12/05/2018	Bangladesh	Mcgill University	Cholera	2260	0.02	15040922	14898289	12953545	221637	209729	2252	ctxB7	ND	19	ICE-GEN	24	no	no	no	yes	yes	no	yes	yes	yes	yes	yes	no	yes	no	yes	yes	no	no	no	no	no	no	no	yes	yes	no	no	no	yes	yes	no
SRR25011006	PRJNA976726	07/05/2018	Bangladesh	Mcgill University	Cholera	1	0	19306102	19195009	18259091	14157906	6009	0	ctxB7	ND	1214	ICE-GEN	1194	no	no	no	yes	yes	no	yes	yes	yes	yes	yes	no	yes	no	yes	no	no	no	no	no	no	no	no	yes	yes	no	no	no	yes	yes	no
SRR25011008	PRJNA976726	24/03/2018	Bangladesh	Mcgill University	Cholera	2	0	26242013	26000254	24463929	117650	2887	1	ctxB1	ND	12	ICE-TET	6	no	no	yes	no	no	no	no	no	yes	yes	no	no	no	yes	no	no	yes	yes	yes	yes	no	yes	yes	yes	yes	no	yes	yes	yes	yes	no
SRR25011009	PRJNA976726	07/04/2018	Bangladesh	Mcgill University	Cholera	19	0	32333237	32238100	31771643	1019	10221	3	ND	ND	0	ND	0	no	no	no	no	no	no	no	no	no	no	no	no	no	no	no	no	no	no	no	no	no	no	no	no	no	no	no	no	no	no	no
SRR25011010	PRJNA976726	28/10/2018	Bangladesh	Mcgill University	Cholera	59945	1.43	4197057	3999557	2041049	5100	77418	59761	ND	ND	1	ND	0	no	yes	no	no	no	no	no	no	no	no	no	yes	no	no	no	yes	no	no	no	no	yes	no	no	no	no	no	no	no	no	no	yes
SRR25011011	PRJNA976726	24/10/2018	Bangladesh	Mcgill University	Cholera	456990	2.04	22386780	21192853	19841715	57363	574530	456206	ctxB7	ND	2	ICE-GEN	7	no	no	no	no	no	yes	no	yes	no	no	no	no	yes	no	no	no	no	no	no	no	no	no	no	yes	no	no	no	no	no	no	no
SRR25011012	PRJNA976726	23/10/2018	Bangladesh	Mcgill University	Cholera	99	0	31616386	30578906	29651280	828908	653516	97	ctxB7	ND	50	ICE-GEN	69	no	no	no	yes	yes	no	yes	yes	yes	yes	yes	no	yes	no	yes	no	no	no	no	no	no	no	no	yes	yes	no	no	no	yes	yes	no
SRR25011013	PRJNA976726	01/04/2018	Bangladesh	Mcgill University	Cholera	117	0	12767142	12412447	9735716	239835	340560	113	ctxB1	ND	18	ND	24	yes	no	yes	no	no	no	no	no	yes	yes	no	no	no	yes	no	no	yes	yes	yes	yes	no	yes	yes	yes	yes	yes	yes	yes	yes	yes	no
SRR25011017	PRJNA976726	30/06/2018	Bangladesh	Mcgill University	Cholera	1087	0	43536726	41104256	40990547	682	4627	1085	ND	ND	0	ND	0	no	no	no	no	no	no	no	no	no	no	no	no	no	no	no	no	no	no	no	no	no	no	no	no	no	no	no	no	no	no	no
SRR25011019	PRJNA976726	05/06/2018	Bangladesh	Mcgill University	Cholera	1	0	31763411	31382188	31234237	22102609	40277	0	ctxB1	ND	1956	ICE-TET	2019	yes	no	yes	no	no	no	no	no	yes	yes	no	no	no	yes	no	no	yes	yes	yes	yes	no	yes	yes	yes	yes	yes	yes	yes	yes	yes	no
SRR25011021	PRJNA976726	04/06/2018	Bangladesh	Mcgill University	Cholera	8667752	44.75	19370413	19159570	9205292	2020587	8662630	8657395	ctxB7	ND	148	ICE-GEN	163	no	no	no	yes	yes	yes	yes	yes	yes	yes	yes	no	yes	no	yes	no	no	no	no	no	no	no	no	yes	yes	no	no	no	yes	yes	no
SRR25011023	PRJNA976726	27/05/2018	Bangladesh	Mcgill University	Cholera	636606	17.56	3624303	3594623	445635	138909	634815	634466	ctxB7	ND	11	ICE-GEN	7	no	no	no	yes	yes	yes	yes	yes	yes	yes	yes	no	yes	no	yes	no	no	no	no	no	no	no	no	yes	yes	no	no	no	yes	yes	no
SRR25011024	PRJNA976726	29/03/2018	Bangladesh	Mcgill University	Cholera	13	0	10721145	10684525	8488485	284622	389	3	ctxB1	ND	23	ND	16	yes	no	yes	no	no	no	no	no	yes	yes	no	no	no	yes	no	no	yes	yes	yes	yes	no	yes	yes	yes	yes	yes	yes	yes	yes	yes	no
SRR25011025	PRJNA976726	15/03/2018	Bangladesh	Mcgill University	Cholera	12	0	16716402	15334805	13896949	6602068	16099	6	ctxB7	ND	580	ICE-GEN	610	no	no	no	yes	yes	no	yes	yes	yes	yes	yes	no	yes	no	yes	no	no	no	no	no	no	no	no	yes	yes	no	no	no	yes	yes	no
SRR25011026	PRJNA976726	27/05/2018	Bangladesh	Mcgill University	Cholera	9	0	4225249	4202435	1726038	1085102	465	4	ctxB7	ND	60	ICE-GEN	99	no	no	no	yes	yes	no	yes	yes	yes	yes	yes	no	yes	no	yes	no	no	no	no	no	no	no	no	yes	yes	no	no	no	yes	yes	no
SRR25011028	PRJNA976726	27/05/2018	Bangladesh	Mcgill University	Cholera	902	0	35613718	33858803	33267362	585	6742	898	ND	ND	0	ND	0	no	no	no	no	no	no	no	no	no	no	no	no	no	no	no	no	no	no	no	no	no	no	no	no	no	no	no	no	no	no	no
SRR25011029	PRJNA976726	26/05/2018	Bangladesh	Mcgill University	Cholera	1756787	34.24	5130257	5080222	1321887	630990	1753129	1751638	ctxB7	ND	39	ICE-GEN	55	no	no	no	yes	yes	yes	yes	yes	yes	yes	yes	no	yes	no	yes	no	no	no	no	no	no	no	no	yes	yes	no	no	no	yes	yes	no
SRR25011030	PRJNA976726	23/05/2018	Bangladesh	Mcgill University	Cholera	203693	2.23	9121261	8973449	6268191	48989	204085	202790	ctxB7	ND	5	ICE-GEN	3	no	yes	no	no	no	yes	yes	no	yes	no	no	yes	no	no	no	yes	no	no	no	no	yes	no	no	no	no	no	no	no	no	yes	yes
SRR25011032	PRJNA976726	23/05/2018	Bangladesh	Mcgill University	Cholera	19898122	77.19	25777104	25507731	5364725	4172387	19887147	19871948	ctxB7	ND	181	ICE-GEN	432	no	no	no	yes	yes	yes	yes	yes	yes	yes	yes	no	yes	no	yes	no	no	no	no	no	no	no	no	yes	yes	no	no	no	yes	yes	no
SRR25011033	PRJNA976726	22/05/2018	Bangladesh	Mcgill University	Cholera	6	0	2471891	2438284	529211	1312	241	1	ND	ND	0	ND	0	no	no	no	no	no	no	no	no	no	no	no	no	no	no	no	no	no	no	no	no	no	no	no	no	no	no	no	no	no	no	no
SRR25011034	PRJNA976726	22/05/2018	Bangladesh	Mcgill University	Cholera	8347754	50.11	16659036	16429113	6819492	4655071	8333661	8326325	ctxB7	ND	391	ICE-GEN	432	no	no	no	yes	yes	yes	yes	yes	yes	yes	yes	no	yes	no	yes	no	no	no	no	no	no	no	no	yes	yes	no	no	no	yes	yes	no
SRR25011035	PRJNA976726	12/05/2018	Bangladesh	Mcgill University	Cholera	96	0	36819778	36612607	36382177	2669044	37956	95	ctxB7	ND	265	ICE-GEN	249	no	no	no	yes	yes	no	yes	yes	yes	yes	yes	no	yes	no	yes	no	no	no	no	no	no	no	no	yes	yes	no	no	no	yes	yes	no
SRR25011036	PRJNA976726	28/03/2018	Bangladesh	Mcgill University	Cholera	0	0	11021591	9165400	7821234	3190	7782	0	ND	ND	0	ND	0	no	no	no	no	no	no	no	no	no	no	no	no	no	no	no	no	no	no	no	no	no	no	no	no	no	no	no	no	no	no	no
SRR25011037	PRJNA976726	05/05/2018	Bangladesh	Mcgill University	Cholera	23	0	28361661	28319880	25346705	11671912	2819872	19	ctxB7	ND	916	ICE-GEN	1023	no	no	no	yes	yes	no	yes	yes	yes	yes	yes	no	yes	no	yes	no	no	no	no	no	no	no	no	yes	yes	no	no	no	yes	yes	no
SRR25011038	PRJNA976726	24/04/2018	Bangladesh	Mcgill University	Cholera	30	0	39019422	37989723	37833011	5083401	29133	0	ctxB7	ND	424	ICE-GEN	530	no	no	no	yes	yes	no	yes	yes	yes	yes	yes	no	yes	no	yes	no	no	no	no	no	no	no	no	yes	yes	no	no	no	yes	yes	no
SRR25011039	PRJNA976726	23/04/2018	Bangladesh	Mcgill University	Cholera	16	0	25515691	25150087	23392004	454	7575	1	ND	ND	0	ND	0	no	no	no	no	no	no	no	no	no	no	no	no	no	no	no	no	no	no	no	no	no	no	no	no	no	no	no	no	no	no	no
SRR25011040	PRJNA976726	21/04/2018	Bangladesh	Mcgill University	Cholera	641436	2.24	28671356	28451842	26989382	25122	952050	639896	ND	ND	0	ND	1	no	yes	no	no	no	no	no	no	no	no	no	yes	no	no	no	yes	yes	no	no	no	yes	no	no	no	no	no	no	no	no	no	yes
SRR25011041	PRJNA976726	17/04/2018	Bangladesh	Mcgill University	Cholera	27	0	3164204	3119012	822476	377647	446	25	ctxB7	ND	21	ICE-GEN	40	no	no	no	yes	yes	no	yes	yes	yes	yes	yes	no	yes	no	yes	no	no	no	no	no	no	no	no	yes	yes	no	no	no	yes	yes	no
SRR25011042	PRJNA976726	08/10/2018	Bangladesh	Mcgill University	Cholera	12488499	63.36	19709562	16969815	3667858	1336627	12490501	12470648	ctxB7	ND	78	ICE-GEN	133	no	no	no	yes	yes	yes	yes	yes	yes	yes	yes	no	yes	no	yes	no	no	no	no	no	no	no	no	yes	yes	no	no	no	yes	yes	no
SRR25011043	PRJNA976726	04/10/2018	Bangladesh	Mcgill University	Cholera	2311758	9.4	24585931	21050960	18341068	727873	2347401	2306545	ctxB7	ND	82	ICE-GEN	62	no	no	no	yes	yes	yes	yes	yes	yes	yes	yes	no	yes	no	yes	no	no	no	no	no	no	no	no	yes	yes	no	no	no	yes	yes	no
SRR25011044	PRJNA976726	04/10/2018	Bangladesh	Mcgill University	Cholera	43	0	14706845	13473863	10347833	4257989	166798	1	ctxB7	ND	338	ICE-GEN	416	no	no	no	yes	yes	no	yes	yes	yes	yes	yes	no	yes	no	yes	no	no	no	no	no	no	no	no	yes	yes	no	no	no	yes	yes	no
SRR25011045	PRJNA976726	01/10/2018	Bangladesh	Mcgill University	Cholera	9	0	16949851	16746364	15928213	12430937	1326	7	ctxB7	ND	1062	ICE-GEN	1008	no	no	no	yes	yes	no	yes	yes	yes	yes	yes	no	yes	no	yes	no	no	no	no	no	no	no	no	yes	yes	no	no	no	yes	yes	no
SRR25011046	PRJNA976726	01/10/2018	Bangladesh	Mcgill University	Cholera	10	0	29950522	29927317	29742406	23851589	311	5	ctxB7	ND	2009	ICE-GEN	2067	no	no	no	yes	yes	no	yes	yes	yes	yes	yes	no	yes	no	yes	no	no	no	no	no	no	no	no	yes	yes	no	no	no	yes	yes	no
SRR25011047	PRJNA976726	01/10/2018	Bangladesh	Mcgill University	Cholera	4	0	25818533	15282997	14273381	694891	78982	1	ctxB7	ND	60	ICE-GEN	72	no	no	no	yes	yes	no	yes	yes	yes	yes	yes	no	yes	no	yes	no	no	no	no	no	no	no	no	yes	yes	no	no	no	yes	yes	no
SRR25011048	PRJNA976726	27/09/2018	Bangladesh	Mcgill University	Cholera	2404083	8.19	29368415	28659252	25363780	9128095	2399138	2395281	ctxB1	ND	647	ND	809	yes	yes	yes	no	no	no	no	no	yes	yes	no	yes	no	yes	no	yes	yes	yes	yes	yes	yes	yes	yes	yes	yes	yes	yes	yes	yes	yes	yes
SRR25011049	PRJNA976726	20/08/2018	Bangladesh	Mcgill University	Cholera	30	0	27493591	27465798	26812787	2028	781	23	ND	ND	0	ND	0	no	no	no	no	no	no	no	no	no	no	no	no	no	no	no	no	no	no	no	no	no	no	no	no	no	no	no	no	no	no	no
SRR25011050	PRJNA976726	19/08/2018	Bangladesh	Mcgill University	Cholera	24	0	17684346	16695011	15172691	874964	56607	19	ctxB7	ND	75	ICE-GEN	93	no	no	no	yes	yes	no	yes	yes	yes	yes	yes	no	yes	no	yes	no	no	no	no	no	no	no	no	yes	yes	no	no	no	yes	yes	no
SRR25011051	PRJNA976726	13/08/2018	Bangladesh	Mcgill University	Cholera	7	0	24161373	24116884	22109978	14793087	236	3	ctxB7	ND	1079	ICE-GEN	1246	no	no	no	yes	yes	no	yes	yes	yes	yes	yes	no	yes	no	yes	no	no	no	no	no	no	no	no	yes	yes	no	no	no	yes	yes	no
SRR25011052	PRJNA976726	20/03/2018	Bangladesh	Mcgill University	Cholera	7	0	13747255	13735923	12329669	9961578	48	1	ctxB7	ND	831	ICE-GEN	743	no	no	no	yes	yes	no	yes	yes	yes	yes	yes	no	yes	no	yes	no	no	no	no	no	no	no	no	yes	yes	no	no	no	yes	yes	no
SRR25011053	PRJNA976726	07/08/2018	Bangladesh	Mcgill University	Cholera	18041198	68.12	26484255	25130025	6982263	3711751	18042386	18024595	ctxB7	ND	234	ICE-GEN	312	no	no	no	yes	yes	yes	yes	yes	yes	yes	yes	no	yes	no	yes	no	no	no	no	no	no	no	no	yes	yes	no	no	no	yes	yes	no
SRR25011054	PRJNA976726	29/07/2018	Bangladesh	Mcgill University	Cholera	6879003	21.09	32617247	27222899	19920626	7022693	6883646	6870225	ctxB7	ND	666	ICEVchBan9	576	no	yes	no	yes	yes	yes	yes	yes	yes	yes	yes	yes	yes	no	yes	yes	no	no	no	no	yes	no	no	yes	yes	no	no	no	yes	yes	yes
SRR25011055	PRJNA976726	25/07/2018	Bangladesh	Mcgill University	Cholera	2	0	30959384	29321918	29076049	9197053	42684	2	ctxB7	ND	784	ICE-GEN	834	no	no	no	yes	yes	no	yes	yes	yes	yes	yes	no	yes	no	yes	no	no	no	no	no	no	no	no	yes	yes	no	no	no	yes	yes	no
SRR25011056	PRJNA976726	22/07/2018	Bangladesh	Mcgill University	Cholera	5	0	20993495	16726740	15502549	2178747	121328	2	ctxB7	ND	191	ICE-GEN	199	no	no	no	yes	yes	no	yes	yes	yes	yes	yes	no	yes	no	yes	no	no	no	no	no	no	no	no	yes	yes	no	no	no	yes	yes	no
SRR25011057	PRJNA976726	16/07/2018	Bangladesh	Mcgill University	Cholera	30	0	34476445	32687534	16220874	10157	16217299	12	ND	ND	0	ND	2	no	no	no	no	no	no	no	no	no	no	no	no	no	no	no	no	no	no	no	no	no	no	no	no	no	no	no	no	no	no	no
SRR25011058	PRJNA976726	04/07/2018	Bangladesh	Mcgill University	Cholera	259938	1.03	25277406	24104560	23527371	18309686	264462	259417	ctxB7	ND	1562	ICE-GEN	1550	no	no	no	yes	yes	yes	yes	yes	yes	yes	yes	no	yes	no	yes	no	no	no	no	no	no	no	no	yes	yes	no	no	no	yes	yes	no
SRR25011059	PRJNA976726	19/06/2018	Bangladesh	Mcgill University	Cholera	259	0	33672409	33024140	32726453	24582503	8650	249	ctxB7	ND	2187	ICE-GEN	2096	no	no	no	yes	yes	no	yes	yes	yes	yes	yes	no	yes	no	yes	no	no	no	no	no	no	no	no	yes	yes	no	no	no	yes	yes	no
SRR25011060	PRJNA976726	07/06/2018	Bangladesh	Mcgill University	Cholera	5	0	35443348	34912444	28186004	55606	6357022	4	ctxB7	ND	1	ICE-GEN	3	no	no	no	yes	no	no	yes	no	no	yes	no	no	yes	no	no	no	no	no	no	no	no	no	no	no	yes	no	no	no	no	yes	no
SRR25011061	PRJNA976726	07/06/2018	Bangladesh	Mcgill University	Cholera	0	0	25113097	24899250	24663741	18541043	890	0	ctxB7	ND	1533	ICE-GEN	1721	no	no	no	yes	yes	no	yes	yes	yes	yes	yes	no	yes	no	yes	no	no	no	no	no	no	no	no	yes	yes	no	no	no	yes	yes	no
SRR25011062	PRJNA976726	06/06/2018	Bangladesh	Mcgill University	Cholera	31	0	4348337	4101898	2073846	965417	191604	20	ctxB1	ND	73	ICE-TET	105	yes	no	yes	no	no	no	no	no	no	no	no	no	no	yes	no	no	yes	yes	yes	yes	no	yes	yes	no	yes	yes	yes	yes	yes	yes	no
SRR25011063	PRJNA976726	20/03/2018	Bangladesh	Mcgill University	Cholera	13	0	19744835	19729786	19139169	15393959	91	11	ctxB7	ND	1348	ICE-GEN	1338	no	no	no	yes	yes	no	yes	yes	yes	yes	yes	no	yes	no	yes	no	no	no	no	no	no	no	no	yes	yes	no	no	no	yes	yes	no
SRR25011064	PRJNA976726	05/06/2018	Bangladesh	Mcgill University	Cholera	5	0	10326572	9033135	5904718	112055	81472	1	ctxB7	ND	6	ICE-GEN	8	no	no	no	yes	no	no	yes	yes	yes	yes	yes	no	yes	no	yes	no	no	no	no	no	no	no	no	yes	yes	no	no	no	yes	yes	no
SRR25011065	PRJNA976726	05/06/2018	Bangladesh	Mcgill University	Cholera	2	0	27203068	18832653	17920145	473458	560871	0	ctxB7	ND	35	ICE-GEN	40	no	no	no	yes	yes	no	yes	yes	yes	yes	yes	no	yes	no	yes	no	no	no	no	no	no	no	no	yes	yes	no	no	no	yes	yes	no
SRR25011066	PRJNA976726	15/03/2018	Bangladesh	Mcgill University	Cholera	34	0	2960600	2952267	32840	5520	63	26	ND	ND	1	ND	0	no	no	no	no	no	no	no	no	no	no	no	no	no	no	no	no	no	no	no	no	no	no	no	no	no	no	no	no	no	no	no
SRR25011067	PRJNA976726	01/12/2018	Bangladesh	Mcgill University	Cholera	29509840	96.66	30529211	30101173	543289	77549	29515593	29492807	ctxB7	ND	8	ICE-GEN	7	no	no	no	yes	no	yes	yes	yes	no	yes	no	no	yes	no	yes	no	no	no	no	no	no	no	no	yes	yes	no	no	no	no	yes	no
SRR25011068	PRJNA976726	24/10/2018	Bangladesh	Mcgill University	Cholera	35010	0.11	30697457	30447944	28817324	2204	170688	34943	ND	ND	0	ND	0	no	no	no	no	no	yes	no	no	no	no	no	no	no	no	no	no	no	no	no	no	no	no	no	no	no	no	no	no	no	no	no
SRR25011069	PRJNA976726	06/10/2018	Bangladesh	Mcgill University	Cholera	8	0	15308274	13735347	10076178	838029	2081	2	ND	ND	18	ND	74	yes	no	no	no	yes	no	no	no	no	no	no	no	no	no	no	no	no	no	no	no	no	no	no	no	no	no	no	no	no	no	no
SRR25011070	PRJNA976726	05/08/2018	Bangladesh	Mcgill University	Cholera	12	0	5928432	5891104	3952933	1383695	530	7	ctxB7	ND	96	ICE-GEN	147	no	no	no	yes	yes	no	yes	yes	yes	yes	yes	no	yes	no	yes	no	no	no	no	no	no	no	no	yes	yes	no	no	no	yes	yes	no
SRR25011071	PRJNA976726	18/07/2018	Bangladesh	Mcgill University	Cholera	0	0	9430223	9367248	7604406	5061264	219	0	ctxB7	ND	413	ICE-GEN	527	no	no	no	yes	yes	no	yes	yes	yes	yes	yes	no	yes	no	yes	no	no	no	no	no	no	no	no	yes	yes	no	no	no	yes	yes	no
SRR25011072	PRJNA976726	30/06/2018	Bangladesh	Mcgill University	Cholera	3	0	16609963	15987519	14394959	438	3568	1	ND	ND	0	ND	0	no	no	no	no	no	no	no	no	no	no	no	no	no	no	no	no	no	no	no	no	no	no	no	no	no	no	no	no	no	no	no
SRR25011074	PRJNA976726	30/05/2018	Bangladesh	Mcgill University	Cholera	3	0	18294819	16898941	15413861	6137	1511	0	ND	ND	0	ND	0	no	no	no	no	no	no	no	no	no	no	no	no	no	no	no	no	no	no	no	no	no	no	no	no	no	no	no	no	no	no	no
SRR25011077	PRJNA976726	07/04/2018	Bangladesh	Mcgill University	Cholera	16	0	28425539	24574292	23748408	58342	410772	9	ctxB7	ND	6	ICE-GEN	6	no	no	no	no	no	no	no	no	no	no	no	no	yes	no	no	no	no	no	no	no	no	no	no	yes	no	no	no	no	no	yes	no
SRR25011079	PRJNA976726	21/03/2018	Bangladesh	Mcgill University	Cholera	0	0	35921225	35597459	35025189	10309168	144394	0	ctxB7	ND	964	ICE-GEN	921	no	no	no	yes	yes	no	yes	yes	yes	yes	yes	no	yes	no	yes	no	no	no	no	no	no	no	no	yes	yes	no	no	no	yes	yes	no
SRR25011080	PRJNA976726	13/03/2018	Bangladesh	Mcgill University	Cholera	3	0	6249667	6231524	3436805	2519721	111	0	ctxB1	ND	255	ND	250	yes	no	yes	no	no	no	no	no	yes	yes	no	no	no	yes	no	no	yes	yes	yes	yes	no	yes	yes	yes	yes	yes	yes	yes	yes	yes	no
SRR25011081	PRJNA976726	04/03/2019	Bangladesh	Mcgill University	Cholera	9	0	28178310	24105118	22561153	144376	1256391	7	ctxB7	ND	20	ICE-GEN	11	no	no	no	yes	no	no	yes	yes	yes	yes	yes	no	yes	no	yes	no	no	no	no	no	no	no	no	yes	yes	no	no	no	yes	yes	no
SRR25011082	PRJNA976726	09/12/2018	Bangladesh	Mcgill University	Cholera	1	0	10671604	10526944	8859635	13398	561	1	ND	ND	0	ND	0	no	no	no	no	no	no	no	no	no	no	no	no	no	no	no	no	no	no	no	no	no	no	no	no	no	no	no	no	no	no	no
SRR25011083	PRJNA976726	02/12/2018	Bangladesh	Mcgill University	Cholera	4	0	12555456	12218165	10660036	3393502	1903	0	ctxB7	ND	355	ICE-GEN	296	no	no	no	yes	yes	no	yes	yes	yes	yes	yes	no	yes	no	yes	no	no	no	no	no	no	no	no	yes	yes	no	no	no	yes	yes	no
SRR25011084	PRJNA976726	27/11/2018	Bangladesh	Mcgill University	Cholera	9	0	3823872	3804654	877436	139083	174	3	ctxB7	ND	20	ICE-GEN	12	no	no	no	yes	yes	no	yes	yes	yes	yes	yes	no	yes	no	yes	no	no	no	no	no	no	no	no	yes	yes	no	no	no	yes	yes	no
SRR25011085	PRJNA976726	25/11/2018	Bangladesh	Mcgill University	Cholera	39	0	24969436	22020882	21290916	5250112	8250	36	ctxB7	ND	416	ICE-GEN	449	no	no	no	yes	yes	no	yes	yes	yes	yes	yes	no	yes	no	yes	no	no	no	no	no	no	no	no	yes	yes	no	no	no	yes	yes	no
SRR25011086	PRJNA976726	24/11/2018	Bangladesh	Mcgill University	Cholera	70	0	22184887	21134460	5078834	2434	15001538	69	ND	ND	0	ND	1	no	no	no	no	no	no	no	no	no	no	no	no	no	no	no	no	no	no	no	no	no	no	no	no	no	no	no	no	no	no	no
SRR25011087	PRJNA976726	24/11/2018	Bangladesh	Mcgill University	Cholera	9	0	17357870	17275858	16098988	40848	596	4	ctxB7	ND	5	ICE-GEN	0	no	no	no	no	no	no	no	no	yes	no	no	no	no	no	no	no	no	no	no	no	no	no	no	no	no	no	no	no	no	no	no
SRR25011088	PRJNA976726	05/04/2018	Bangladesh	Mcgill University	Cholera	45	0	18732306	17042984	16111759	9174618	109152	41	ctxB1	ND	691	ND	897	yes	no	yes	no	no	no	no	no	yes	yes	no	no	no	yes	no	no	yes	yes	yes	yes	no	yes	yes	yes	yes	yes	yes	yes	yes	yes	no
SRR25011089	PRJNA976726	24/11/2018	Bangladesh	Mcgill University	Cholera	11	0	26006801	25870978	25219951	1943	4194	6	ND	ND	0	ND	0	no	no	no	no	no	no	no	no	no	no	no	no	no	no	no	no	no	no	no	no	no	no	no	no	no	no	no	no	no	no	no
SRR25011090	PRJNA976726	18/11/2018	Bangladesh	Mcgill University	Cholera	9	0	16339540	16301819	13482769	8921834	218	4	ctxB7	ND	677	ICE-GEN	850	no	no	no	yes	yes	no	yes	yes	yes	yes	yes	no	yes	no	yes	no	no	no	no	no	no	no	no	yes	yes	no	no	no	yes	yes	no
SRR25011091	PRJNA976726	12/11/2018	Bangladesh	Mcgill University	Cholera	14	0	4754474	4637033	2462572	10887	323	11	ND	ND	1	ND	2	no	no	no	no	no	no	no	no	no	no	no	no	no	no	no	no	no	no	no	no	no	no	no	no	no	no	no	no	no	no	no
SRR25011092	PRJNA976726	11/11/2018	Bangladesh	Mcgill University	Cholera	12	0	4040019	4002472	248014	9486	197	2	ctxB7	ND	1	ND	0	no	no	no	no	no	no	no	no	no	no	no	no	no	no	no	no	no	no	no	no	no	no	no	yes	no	no	no	no	no	no	no
SRR25011093	PRJNA976726	11/11/2018	Bangladesh	Mcgill University	Cholera	9	0	12309041	12186198	9528691	6162	19506	5	ND	ND	0	ND	0	no	no	no	no	no	no	no	no	no	no	no	no	no	no	no	no	no	no	no	no	no	no	no	no	no	no	no	no	no	no	no
SRR25011094	PRJNA976726	10/11/2018	Bangladesh	Mcgill University	Cholera	20	0	22528083	22484099	21068863	17210630	131	11	ctxB7	ND	1512	ICE-GEN	1401	no	no	no	yes	yes	no	yes	yes	yes	yes	yes	no	yes	no	yes	no	no	no	no	no	no	no	no	yes	yes	no	no	no	yes	yes	no
SRR25011096	PRJNA976726	06/10/2018	Bangladesh	Mcgill University	Cholera	13	0	5300899	5239566	181226	5883	320	11	ctxB7	ND	0	ND	2	no	no	no	no	no	no	no	no	no	no	no	no	no	no	no	no	no	no	no	no	no	no	no	no	no	no	no	no	no	no	no
SRR25011097	PRJNA976726	19/09/2018	Bangladesh	Mcgill University	Cholera	105	0	14701932	13854102	11358274	30010	18089	2	ND	ND	5	ICE-TET	4	no	no	no	no	no	no	no	no	no	no	no	no	no	yes	no	no	no	no	no	no	no	yes	no	no	no	no	no	no	no	no	no
SRR25011098	PRJNA976726	15/04/2018	Bangladesh	Mcgill University	Cholera	13	0	34350241	33969606	33702927	118064	1380	7	ctxB1	ND	24	ND	8	no	no	yes	no	no	no	no	no	yes	yes	no	no	no	yes	no	no	no	yes	yes	yes	no	yes	yes	yes	yes	yes	yes	yes	yes	yes	no
SRR25011099	PRJNA976726	15/04/2018	Bangladesh	Mcgill University	Cholera	6	0	27171818	25519437	25138690	9057905	265503	1	ctxB7	ND	835	ICE-GEN	777	no	no	no	yes	yes	no	yes	yes	yes	yes	yes	no	yes	no	yes	no	no	no	no	no	no	no	no	yes	yes	no	no	no	yes	yes	no
SRR25011100	PRJNA976726	09/04/2018	Bangladesh	Mcgill University	Cholera	1	0	25419840	25312768	25013436	12188848	76598	0	ctxB1	ND	1025	ND	1219	yes	no	yes	no	no	no	no	no	yes	yes	no	no	no	yes	no	no	yes	yes	yes	yes	no	yes	yes	yes	yes	yes	yes	yes	yes	yes	no
SRR25011101	PRJNA976726	02/04/2018	Bangladesh	Mcgill University	Cholera	21	0	36800659	36221716	35113671	436	697498	19	ND	ND	0	ND	0	no	no	no	no	no	no	no	no	no	no	no	no	no	no	no	no	no	no	no	no	no	no	no	no	no	no	no	no	no	no	no
SRR25011103	PRJNA976726	28/03/2018	Bangladesh	Mcgill University	Cholera	9	0	23437015	23362204	22701970	12229991	1250	1	ctxB1	ND	875	ND	1170	yes	no	yes	no	no	no	no	no	yes	yes	no	no	no	yes	no	no	yes	yes	yes	yes	no	yes	yes	yes	yes	yes	yes	yes	yes	yes	no
SRR25011104	PRJNA976726	05/11/2018	Bangladesh	Mcgill University	Cholera	384305	3.8	10101099	9763142	7059804	22788	391509	383652	ctxB7	ND	0	ICE-GEN	0	no	yes	no	no	no	no	no	no	no	no	no	yes	no	no	no	yes	no	no	no	no	yes	no	no	no	no	no	no	no	no	no	yes
SRR25011105	PRJNA976726	24/10/2018	Bangladesh	Mcgill University	Cholera	66741	0.45	14772729	14275931	8672563	3779	3266498	66603	ND	ND	1	ND	2	no	yes	no	no	no	no	no	no	no	no	no	yes	no	no	no	yes	no	no	no	no	yes	no	no	no	no	no	no	no	no	no	yes
SRR25011106	PRJNA976726	12/09/2018	Bangladesh	Mcgill University	Cholera	2	0	6809088	5799115	4193872	1699102	1970	1	ctxB7	ND	147	ICE-GEN	129	no	no	no	yes	yes	no	yes	yes	yes	yes	yes	no	yes	no	yes	no	no	no	no	no	no	no	no	yes	yes	no	no	no	yes	yes	no
SRR25011108	PRJNA976726	08/08/2018	Bangladesh	Mcgill University	Cholera	2	0	5139703	5124735	2823047	2098404	58	0	ctxB7	ND	192	ICE-GEN	175	no	no	no	yes	yes	no	yes	yes	yes	yes	yes	no	yes	no	yes	no	no	no	no	no	no	no	no	yes	yes	no	no	no	yes	yes	no
SRR25011109	PRJNA976726	01/08/2018	Bangladesh	Mcgill University	Cholera	1	0	1984512	1968568	393430	282222	53	0	ctxB7	ND	23	ICE-GEN	26	no	no	no	yes	yes	no	yes	yes	yes	yes	yes	no	yes	no	yes	no	no	no	no	no	no	no	no	yes	yes	no	no	no	yes	yes	no
SRR25011110	PRJNA976726	25/07/2018	Bangladesh	Mcgill University	Cholera	0	0	7408722	7200746	5140240	3084796	431	0	ctxB7	ND	287	ICE-GEN	269	no	no	no	yes	yes	no	yes	yes	yes	yes	yes	no	yes	no	yes	no	no	no	no	no	no	no	no	yes	yes	no	no	no	yes	yes	no
SRR25011111	PRJNA976726	22/07/2018	Bangladesh	Mcgill University	Cholera	1	0	29447770	14759806	13898121	1234	568631	0	ND	ND	0	ND	0	no	no	no	no	no	no	no	no	no	no	no	no	no	no	no	no	no	no	no	no	no	no	no	no	no	no	no	no	no	no	no
SRR25011113	PRJNA976726	27/06/2018	Bangladesh	Mcgill University	Cholera	8	0	26811648	15490599	14503742	787139	16642	0	ctxB1	ND	77	ICE-TET	76	yes	no	yes	no	no	no	no	no	no	no	no	no	no	yes	no	no	yes	yes	yes	yes	no	yes	yes	no	yes	yes	yes	yes	yes	yes	no
SRR25011114	PRJNA976726	28/03/2018	Bangladesh	Mcgill University	Cholera	23	0	8897834	8056991	5996830	2335303	119140	7	ctxB7	ND	179	ICE-GEN	213	no	no	no	yes	yes	no	yes	yes	yes	yes	yes	no	yes	no	yes	no	no	no	no	no	no	no	no	yes	yes	no	no	no	yes	yes	no
SRR25011115	PRJNA976726	20/05/2018	Bangladesh	Mcgill University	Cholera	1	0	3025971	2945635	975718	14537	88346	0	ND	ND	1	ND	2	no	no	no	no	no	no	no	no	no	no	no	no	no	no	no	no	no	no	no	no	no	no	no	no	no	yes	no	no	no	no	no
SRR25011116	PRJNA976726	08/05/2018	Bangladesh	Mcgill University	Cholera	3	0	2769463	2760412	558830	450764	32	0	ctxB7	ND	41	ICE-GEN	38	no	no	no	yes	yes	no	yes	yes	yes	yes	yes	no	yes	no	yes	no	no	no	no	no	no	no	no	yes	yes	no	no	no	yes	yes	no
SRR25011117	PRJNA976726	05/05/2018	Bangladesh	Mcgill University	Cholera	0	0	2959954	2935593	685036	398433	207	0	ctxB7	ND	32	ICE-GEN	38	no	no	no	yes	yes	no	yes	yes	yes	yes	yes	no	yes	no	yes	no	no	no	no	no	no	no	no	yes	yes	no	no	no	yes	yes	no
SRR25011119	PRJNA976726	23/04/2018	Bangladesh	Mcgill University	Cholera	4	0	6914318	6905627	4543137	3495524	1103	0	ND	ND	23	ND	340	no	no	no	no	yes	no	no	no	yes	no	no	no	no	no	no	no	no	no	no	no	no	no	no	yes	no	no	no	no	no	no	no
SRR25011122	PRJNA976726	30/10/2018	Bangladesh	Mcgill University	Cholera	4	0	22029451	21003197	20068983	6260788	5508	1	ctxB7	ND	585	ICE-GEN	574	no	no	no	yes	yes	no	yes	yes	yes	yes	yes	no	yes	no	yes	no	no	no	no	no	no	no	no	yes	yes	no	no	no	yes	yes	no
SRR25011125	PRJNA976726	25/03/2018	Bangladesh	Mcgill University	Cholera	9	0	28128284	27911809	27537243	458	2587	5	ND	ND	0	ND	0	no	no	no	no	no	no	no	no	no	no	no	no	no	no	no	no	no	no	no	no	no	no	no	no	no	no	no	no	no	no	no
SRR25011126	PRJNA976726	15/10/2018	Bangladesh	Mcgill University	Cholera	2	0	10541293	10491296	8522648	14270	138	1	ND	ND	0	ND	2	no	no	no	no	no	no	no	no	no	no	no	no	no	no	no	no	no	no	no	no	no	no	no	no	no	no	no	no	no	no	no
SRR25011128	PRJNA976726	07/10/2018	Bangladesh	Mcgill University	Cholera	9	0	25554887	20968755	20754324	265425	6641	0	ctxB1	ND	30	ND	17	yes	no	yes	no	no	no	no	no	yes	yes	no	no	no	yes	no	no	yes	yes	yes	yes	no	yes	yes	yes	yes	yes	yes	yes	yes	yes	no
SRR25011129	PRJNA976726	02/10/2018	Bangladesh	Mcgill University	Cholera	3	0	6751345	6710027	4668256	2661	668	0	ND	ND	0	ND	0	no	no	no	no	no	no	no	no	no	no	no	no	no	no	no	no	no	no	no	no	no	no	no	no	no	no	no	no	no	no	no
SRR25011130	PRJNA976726	04/06/2018	Bangladesh	Mcgill University	Cholera	29	0	21961201	17638557	16994998	2597669	16682	2	ctxB7	ND	197	ICE-GEN	227	no	no	no	yes	yes	no	yes	yes	yes	yes	yes	no	yes	no	yes	no	no	no	no	no	no	no	no	yes	yes	no	no	no	yes	yes	no
SRR25011131	PRJNA976726	31/05/2018	Bangladesh	Mcgill University	Cholera	19	0	18233693	17760856	16277809	11927567	1665	14	ctxB7	ND	1121	ICE-GEN	1000	no	no	no	yes	yes	no	yes	yes	yes	yes	yes	no	yes	no	yes	no	no	no	no	no	no	no	no	yes	yes	no	no	no	yes	yes	no
SRR25011132	PRJNA976726	31/05/2018	Bangladesh	Mcgill University	Cholera	8	0	30393137	26802582	26037497	6316307	7580	3	ctxB7	ND	547	ICE-GEN	546	no	no	no	yes	yes	no	yes	yes	yes	yes	yes	no	yes	no	yes	no	no	no	no	no	no	no	no	yes	yes	no	no	no	yes	yes	no
SRR25011133	PRJNA976726	28/05/2018	Bangladesh	Mcgill University	Cholera	40	0	31039989	30667697	29106468	4164	1059381	29	ND	ND	1	ND	0	no	no	no	no	no	no	no	no	no	no	no	no	no	no	no	no	no	no	no	no	no	no	no	no	no	no	no	no	no	no	no
SRR25011134	PRJNA976726	28/05/2018	Bangladesh	Mcgill University	Cholera	15	0	26794306	25823486	25037299	17957125	73221	9	ctxB7	ND	1637	ICE-GEN	1569	no	no	no	yes	yes	no	yes	yes	yes	yes	yes	no	yes	no	yes	no	no	no	no	no	no	no	no	yes	yes	no	no	no	yes	yes	no
SRR25011135	PRJNA976726	24/05/2018	Bangladesh	Mcgill University	Cholera	13	0	19012018	18934817	17817839	13730108	269	9	ctxB7	ND	1177	ICE-GEN	1144	no	no	no	yes	yes	no	yes	yes	yes	yes	yes	no	yes	no	yes	no	no	no	no	no	no	no	no	yes	yes	no	no	no	yes	yes	no
SRR25011136	PRJNA976726	24/05/2018	Bangladesh	Mcgill University	Cholera	8	0	6741897	6660609	2690764	10411	2458244	2	ND	ND	1	ND	7	no	no	no	no	no	no	no	no	no	no	no	no	no	no	no	no	no	no	no	no	no	no	no	no	no	no	no	no	no	no	no
SRR25011137	PRJNA976726	24/05/2018	Bangladesh	Mcgill University	Cholera	18	0	31275482	30114135	29613163	11724777	156165	12	ctxB1	ND	1003	ICE-TET	966	yes	no	yes	no	no	no	no	no	yes	yes	no	no	no	yes	no	no	yes	yes	yes	yes	no	yes	yes	yes	yes	yes	yes	yes	yes	yes	no
SRR25011138	PRJNA976726	20/03/2018	Bangladesh	Mcgill University	Cholera	0	0	4466940	4455020	2583224	1665066	82	0	ctxB1	ND	145	ND	184	yes	no	yes	no	no	no	no	no	yes	yes	no	no	no	yes	no	no	yes	yes	yes	yes	no	yes	yes	yes	yes	yes	yes	yes	yes	yes	no
SRR25011139	PRJNA976726	24/05/2018	Bangladesh	Mcgill University	Cholera	3848580	12.12	31744733	29525784	25050066	13607112	3983497	3840316	ctxB7	ND	1191	ICE-GEN	984	no	yes	no	yes	yes	yes	yes	yes	yes	yes	yes	yes	yes	no	yes	yes	no	no	no	no	yes	no	no	yes	yes	no	no	no	yes	yes	yes
SRR25011140	PRJNA976726	23/05/2018	Bangladesh	Mcgill University	Cholera	3	0	19742213	15833690	14063548	1802683	128608	1	ctxB7	ND	175	ICE-GEN	149	no	no	no	yes	yes	no	yes	yes	yes	yes	yes	no	yes	no	yes	no	no	no	no	no	no	no	no	yes	yes	no	no	no	yes	yes	no
SRR25011141	PRJNA976726	23/05/2018	Bangladesh	Mcgill University	Cholera	14	0	29195692	28991143	28720362	19212272	1601	3	ctxB7	ND	1544	ICE-GEN	1554	no	no	no	yes	yes	no	yes	yes	yes	yes	yes	no	yes	no	yes	no	no	no	no	no	no	no	no	yes	yes	no	no	no	yes	yes	no
SRR25011142	PRJNA976726	23/05/2018	Bangladesh	Mcgill University	Cholera	11	0	25089177	24912902	24681401	19093538	2784	6	ctxB7	ND	1798	ICE-GEN	1626	no	no	no	yes	yes	no	yes	yes	yes	yes	yes	no	yes	no	yes	no	no	no	no	no	no	no	no	yes	yes	no	no	no	yes	yes	no
SRR25011143	PRJNA976726	22/05/2018	Bangladesh	Mcgill University	Cholera	43	0	10742506	10265809	7761533	4413	37671	20	ND	ND	0	ND	1	no	no	no	no	no	no	no	no	no	no	no	no	no	no	no	no	no	no	no	no	no	no	no	no	no	no	no	no	no	no	no
SRR25011144	PRJNA976726	22/05/2018	Bangladesh	Mcgill University	Cholera	20	0	38802004	37699258	37432303	27471835	5463	14	ctxB7	ND	2306	ICE-GEN	2194	no	no	no	yes	yes	no	yes	yes	yes	yes	yes	no	yes	no	yes	no	no	no	no	no	no	no	no	yes	yes	no	no	no	yes	yes	no
SRR25011145	PRJNA976726	22/05/2018	Bangladesh	Mcgill University	Cholera	12	0	32697410	29829633	29350178	8919122	45560	8	ctxB7	ND	784	ICE-GEN	760	no	no	no	yes	yes	no	yes	yes	yes	yes	yes	no	yes	no	yes	no	no	no	no	no	no	no	no	yes	yes	no	no	no	yes	yes	no
SRR25011146	PRJNA976726	21/05/2018	Bangladesh	Mcgill University	Cholera	28	0	4557989	4395882	809113	7166	350	23	ND	ND	0	ND	1	no	no	no	no	no	no	no	no	no	no	no	no	no	no	no	no	no	no	no	no	no	no	no	no	no	no	no	no	no	no	no
SRR25011147	PRJNA976726	17/05/2018	Bangladesh	Mcgill University	Cholera	19	0	10527983	7519872	5432813	2095347	4587	10	ctxB7	ND	133	ICE-GEN	164	no	no	no	yes	yes	no	yes	yes	yes	yes	yes	no	yes	no	yes	no	no	no	no	no	no	no	no	yes	yes	no	no	no	yes	yes	no
SRR25011148	PRJNA976726	16/05/2018	Bangladesh	Mcgill University	Cholera	58	0	24729842	13281587	12626541	66877	92145	46	ctxB9	ND	2	ICE-GEN	4	no	no	no	yes	no	no	no	yes	yes	yes	yes	no	yes	no	no	no	no	no	no	no	no	no	no	yes	no	no	no	no	yes	yes	no
SRR25011149	PRJNA976726	19/03/2018	Bangladesh	Mcgill University	Cholera	8	0	20910538	20122399	18856622	13827038	1546	6	ctxB1	ND	975	ND	1331	yes	no	yes	no	no	no	no	no	yes	yes	no	no	no	yes	no	no	yes	yes	yes	yes	no	yes	yes	yes	yes	yes	yes	yes	yes	yes	no
SRR25011150	PRJNA976726	14/05/2018	Bangladesh	Mcgill University	Cholera	19	0	7893773	7813389	5296390	1452792	580	8	ctxB7	ND	74	ICE-GEN	118	no	no	no	yes	yes	no	yes	yes	yes	yes	yes	no	yes	no	yes	no	no	no	no	no	no	no	no	yes	yes	no	no	no	yes	yes	no
SRR25011151	PRJNA976726	11/05/2018	Bangladesh	Mcgill University	Cholera	31	0	31497988	31365039	31051879	12768849	6981	27	ctxB1	ND	1039	ND	1148	yes	no	yes	no	no	no	no	no	yes	yes	no	no	no	yes	no	no	yes	yes	yes	yes	no	yes	yes	yes	yes	yes	yes	yes	yes	yes	no
SRR25011152	PRJNA976726	10/05/2018	Bangladesh	Mcgill University	Cholera	25	0	24232378	23002182	22307986	2780355	4507	15	ctxB7	ND	210	ICE-GEN	252	no	no	no	yes	yes	no	yes	yes	yes	yes	yes	no	yes	no	yes	no	no	no	no	no	no	no	no	yes	yes	no	no	no	yes	yes	no
SRR25011153	PRJNA976726	09/05/2018	Bangladesh	Mcgill University	Cholera	4	0	33335975	32695074	32117124	500	33569	2	ND	ND	0	ND	1	no	no	no	no	no	no	no	no	no	no	no	no	no	no	no	no	no	no	no	no	no	no	no	no	no	no	no	no	no	no	no
SRR25011154	PRJNA976726	09/05/2018	Bangladesh	Mcgill University	Cholera	0	0	17435782	17361841	15682444	24621	44438	0	ND	ND	3	ICE-GEN	1	no	no	no	no	no	no	no	no	no	yes	no	no	no	no	no	no	no	no	no	no	no	no	no	no	no	no	no	no	no	no	no
SRR25011155	PRJNA976726	08/05/2018	Bangladesh	Mcgill University	Cholera	16	0	29830716	20546241	19463575	537602	584867	11	ctxB7	ND	37	ICE-GEN	52	no	no	no	yes	yes	no	yes	yes	yes	yes	yes	no	yes	no	yes	no	no	no	no	no	no	no	no	yes	yes	no	no	no	yes	yes	no
SRR25011156	PRJNA976726	03/05/2018	Bangladesh	Mcgill University	Cholera	9	0	6130046	5283380	3751919	70978	51310	6	ctxB7	ND	2	ICE-GEN	6	no	no	no	yes	no	no	yes	yes	yes	yes	no	no	yes	no	yes	no	no	no	no	no	no	no	no	yes	yes	no	no	no	yes	yes	no
SRR25011157	PRJNA976726	03/05/2018	Bangladesh	Mcgill University	Cholera	16	0	25776467	25737582	25092094	1946	815	11	ND	ND	1	ND	0	no	no	no	no	no	no	no	no	no	no	no	no	no	no	no	no	no	no	no	no	no	no	no	no	no	no	no	no	no	no	no
SRR25011158	PRJNA976726	30/04/2018	Bangladesh	Mcgill University	Cholera	17	0	30052326	25849460	25168531	15411705	4633	12	ctxB7	ND	1407	ICE-GEN	1217	no	no	no	yes	yes	no	yes	yes	yes	yes	yes	no	yes	no	yes	no	no	no	no	no	no	no	no	yes	yes	no	no	no	yes	yes	no
SRR25011159	PRJNA976726	30/04/2018	Bangladesh	Mcgill University	Cholera	14	0	35361788	32864587	32681419	23809249	3199	5	ctxB7	ND	2059	ICE-GEN	1981	no	no	no	yes	yes	no	yes	yes	yes	yes	yes	no	yes	no	yes	no	no	no	no	no	no	no	no	yes	yes	no	no	no	yes	yes	no
SRR25011160	PRJNA976726	19/03/2018	Bangladesh	Mcgill University	Cholera	0	0	8610123	8291447	7240017	5355292	512	0	ctxB1	ND	401	ND	503	yes	no	yes	no	no	no	no	no	yes	yes	no	no	no	yes	no	no	yes	yes	yes	yes	no	yes	yes	yes	yes	yes	yes	yes	yes	yes	no
SRR25011161	PRJNA976726	26/04/2018	Bangladesh	Mcgill University	Cholera	6	0	27071592	26774615	26309021	16935239	1371	3	ctxB7	ND	1391	ICE-GEN	1549	no	no	no	yes	yes	no	yes	yes	yes	yes	yes	no	yes	no	yes	no	no	no	no	no	no	no	no	yes	yes	no	no	no	yes	yes	no
SRR25011162	PRJNA976726	28/07/2018	Bangladesh	Mcgill University	Cholera	167	0.01	3319722	2888053	781346	1233	2126	162	ND	ND	0	ND	0	no	no	no	no	no	no	no	no	no	no	no	no	no	no	no	no	no	no	no	no	no	no	no	no	no	no	no	no	no	no	no
SRR25011163	PRJNA976726	04/04/2018	Bangladesh	Mcgill University	Cholera	12	0	21152625	20394782	19701455	14816230	1920	6	ctxB7	ND	1303	ICE-GEN	1199	no	no	no	yes	yes	no	yes	yes	yes	yes	yes	no	yes	no	yes	no	no	no	no	no	no	no	no	yes	yes	no	no	no	yes	yes	no
SRR25011164	PRJNA976726	23/07/2018	Bangladesh	Mcgill University	Cholera	7	0	14732246	13980290	12622400	8265115	1548	1	ctxB7	ND	714	ICE-GEN	651	no	no	no	yes	yes	no	yes	yes	yes	yes	yes	no	yes	no	yes	no	no	no	no	no	no	no	no	yes	yes	no	no	no	yes	yes	no
SRR25011165	PRJNA976726	15/07/2018	Bangladesh	Mcgill University	Cholera	4	0	12885577	12844128	10892187	644	792	2	ND	ND	0	ND	0	no	no	no	no	no	no	no	no	no	no	no	no	no	no	no	no	no	no	no	no	no	no	no	no	no	no	no	no	no	no	no
SRR25011166	PRJNA976726	11/07/2018	Bangladesh	Mcgill University	Cholera	158	0	3291159	2786758	902944	1301	2504	156	ND	ND	0	ND	0	no	no	no	no	no	no	no	no	no	no	no	no	no	no	no	no	no	no	no	no	no	no	no	no	no	no	no	no	no	no	no
SRR25011167	PRJNA976726	09/07/2018	Bangladesh	Mcgill University	Cholera	5	0	6885992	6776919	5001342	89037	1233	1	ctxB7	ND	8	ICE-GEN	4	no	no	no	yes	yes	no	yes	yes	yes	yes	yes	no	yes	no	yes	no	no	no	no	no	no	no	no	no	yes	no	no	no	yes	yes	no
SRR25011168	PRJNA976726	01/07/2018	Bangladesh	Mcgill University	Cholera	3	0	14131945	13876134	11290793	75826	887465	2	ctxB7	ND	4	ICE-GEN	5	no	no	no	yes	yes	no	yes	no	no	yes	yes	no	yes	no	no	no	no	no	no	no	no	no	no	no	no	no	no	no	yes	no	no
SRR25011169	PRJNA976726	26/06/2018	Bangladesh	Mcgill University	Cholera	157895	0.45	34991192	34829500	33934789	29631	160333	157373	ND	ND	6	ICE-TET	1	no	yes	no	no	no	no	no	no	no	no	no	yes	no	no	no	yes	no	no	no	no	yes	no	no	no	no	no	no	no	no	no	yes
SRR25011170	PRJNA976726	26/06/2018	Bangladesh	Mcgill University	Cholera	3	0	11208232	11175777	9359342	683	1552	1	ND	ND	0	ND	0	no	no	no	no	no	no	no	no	no	no	no	no	no	no	no	no	no	no	no	no	no	no	no	no	no	no	no	no	no	no	no
SRR25011171	PRJNA976726	26/06/2018	Bangladesh	Mcgill University	Cholera	661	0	15216553	15136902	13389835	60357	1840	652	ctxB1	ND	5	ICE-TET	3	no	no	no	no	no	no	no	no	no	no	no	no	no	yes	no	no	yes	yes	no	no	no	no	no	no	no	yes	no	no	no	no	no
SRR25011172	PRJNA976726	23/06/2018	Bangladesh	Mcgill University	Cholera	7	0	4322696	4310045	2622874	1485278	94	2	ctxB7	ND	119	ICE-GEN	140	no	no	no	yes	yes	no	yes	yes	yes	yes	yes	no	yes	no	yes	no	no	no	no	no	no	no	no	yes	yes	no	no	no	yes	yes	no
SRR25011173	PRJNA976726	09/06/2018	Bangladesh	Mcgill University	Cholera	17741	0.05	38841499	38491731	38063782	2534	61442	17695	ND	ND	0	ND	0	no	yes	no	no	no	no	no	no	no	no	no	yes	no	no	no	yes	no	no	no	no	yes	no	no	no	no	no	no	no	no	no	yes
SRR25011174	PRJNA976726	03/04/2018	Bangladesh	Mcgill University	Cholera	10	0	33298941	24404841	23860351	13049241	276284	8	ctxB7	ND	1070	ICE-GEN	1083	no	no	no	yes	yes	no	yes	yes	yes	yes	yes	no	yes	no	yes	no	no	no	no	no	no	no	no	yes	yes	no	no	no	yes	yes	no
SRR25011175	PRJNA976726	06/06/2018	Bangladesh	Mcgill University	Cholera	434	0	23602808	23106560	22081157	28205	23066	431	ctxB7	ND	4	ICE-GEN	0	no	no	no	no	no	no	no	no	yes	no	no	no	yes	no	no	no	no	no	no	no	no	no	no	yes	no	no	no	no	no	no	no
SRR25011176	PRJNA976726	06/06/2018	Bangladesh	Mcgill University	Cholera	10	0	26519536	26249521	26033246	8674	86553	8	ND	ND	0	ND	0	no	no	no	no	no	no	no	no	no	no	no	no	no	no	no	no	no	no	no	no	no	no	no	no	no	no	no	no	no	no	no
SRR25011177	PRJNA976726	03/06/2018	Bangladesh	Mcgill University	Cholera	82411	0.51	16264386	15349168	14126028	75898	140095	82237	ctxB1	ND	7	ICE-TET	4	no	yes	yes	no	no	no	no	no	no	no	no	yes	no	yes	no	yes	yes	yes	yes	no	yes	yes	no	no	yes	no	yes	yes	no	yes	yes
SRR25011178	PRJNA976726	26/05/2018	Bangladesh	Mcgill University	Cholera	62905	0.22	28821327	28612617	28024716	93729	65591	62815	ctxB1	ND	9	ICE-GEN	6	no	yes	no	yes	yes	no	no	yes	no	yes	no	yes	no	no	yes	yes	no	no	no	no	yes	no	no	yes	yes	no	no	no	no	yes	yes
SRR25011179	PRJNA976726	23/05/2018	Bangladesh	Mcgill University	Cholera	1056188	24.6	4293365	4128999	945102	49101	1053634	1052704	ND	ND	3	ICE-TET	1	no	yes	yes	no	no	no	no	no	no	no	no	yes	no	no	no	yes	yes	yes	no	yes	yes	yes	no	no	no	yes	yes	no	no	yes	yes
SRR25011180	PRJNA976726	22/05/2018	Bangladesh	Mcgill University	Cholera	2	0	9891619	9872733	7707854	5395275	111	0	ctxB1	ND	398	ICE-TET	540	yes	no	yes	no	no	no	no	no	no	no	no	no	no	yes	no	no	yes	yes	yes	yes	no	yes	yes	no	yes	yes	yes	yes	yes	yes	no
SRR25011181	PRJNA976726	21/05/2018	Bangladesh	Mcgill University	Cholera	3	0	31627343	31388228	30960743	1526	126475	0	ND	ND	0	ND	0	no	no	no	no	no	no	no	no	no	no	no	no	no	no	no	no	no	no	no	no	no	no	no	no	no	no	no	no	no	no	no
SRR25011182	PRJNA976726	20/05/2018	Bangladesh	Mcgill University	Cholera	1305462	15.98	8168284	7707783	3812136	257065	1359784	1302149	ctxB1	ND	21	ICE-TET	41	yes	yes	yes	no	no	no	no	no	yes	no	no	yes	no	yes	no	yes	yes	yes	yes	yes	yes	yes	yes	yes	yes	yes	yes	yes	yes	yes	yes
SRR25011183	PRJNA976726	16/05/2018	Bangladesh	Mcgill University	Cholera	16	0	28268735	28249611	28130192	22704485	142	10	ctxB1	ND	1999	ICE-TET	2169	yes	no	yes	no	no	no	no	no	no	no	no	no	no	yes	no	no	yes	yes	yes	yes	no	yes	yes	no	yes	yes	yes	yes	yes	yes	no
SRR25011185	PRJNA976726	03/04/2018	Bangladesh	Mcgill University	Cholera	38316	0.15	25110249	23660568	22217382	39835	1116699	38263	ctxB1	ND	4	ND	6	no	yes	no	no	no	no	no	no	no	no	no	yes	no	no	no	yes	yes	yes	no	no	yes	yes	no	yes	yes	no	no	no	yes	yes	yes
SRR25011187	PRJNA976726	13/05/2018	Bangladesh	Mcgill University	Cholera	1222	0.01	23139448	21988880	19894747	34268	30989	1217	ctxB1	ND	0	ICE-TET	8	no	no	no	no	no	no	no	no	no	no	no	no	no	no	no	no	yes	no	yes	no	no	no	yes	no	no	yes	no	yes	yes	yes	no
SRR25011188	PRJNA976726	12/05/2018	Bangladesh	Mcgill University	Cholera	7	0	29593716	29271081	29047681	22850703	3986	2	ctxB1	ND	1715	ICE-TET	1928	yes	no	yes	no	no	no	no	no	no	no	no	no	no	yes	no	no	yes	yes	yes	yes	no	yes	yes	no	yes	yes	yes	yes	yes	yes	no
SRR25011189	PRJNA976726	08/05/2018	Bangladesh	Mcgill University	Cholera	533225	4.67	11418403	11239795	7818999	2273062	531433	530180	ctxB1	ND	261	ICE-TET	186	yes	yes	yes	no	no	no	no	no	no	no	no	yes	no	yes	no	yes	yes	yes	yes	yes	yes	yes	yes	no	yes	yes	yes	yes	yes	yes	yes
SRR25011190	PRJNA976726	07/05/2018	Bangladesh	Mcgill University	Cholera	316	0	13441209	11897326	9226094	123905	13997	307	ctxB1	ND	15	ICE-TET	11	yes	no	yes	no	no	no	no	no	no	no	no	no	no	yes	no	no	yes	yes	yes	yes	no	yes	yes	no	yes	yes	yes	yes	yes	yes	no
SRR25011191	PRJNA976726	07/05/2018	Bangladesh	Mcgill University	Cholera	1856	0.03	6026042	5935842	2297959	145320	3564	1843	ctxB1	ND	18	ICE-TET	6	yes	no	yes	no	no	no	no	no	no	no	no	yes	no	yes	no	no	yes	yes	yes	yes	no	yes	yes	no	yes	yes	yes	yes	yes	yes	no
SRR25011193	PRJNA976726	06/05/2018	Bangladesh	Mcgill University	Cholera	1063394	4.34	24504169	24255812	21638989	31344	1064595	1061668	ctxB1	ND	4	ICE-TET	4	no	yes	yes	no	no	no	no	no	no	no	no	yes	no	no	no	yes	no	no	no	no	yes	yes	no	no	no	no	no	no	no	no	yes
SRR25011194	PRJNA976726	22/09/2018	Bangladesh	Mcgill University	Cholera	100	0	27554752	19670076	19011304	275511	69695	101	ctxB1	ND	48	ND	25	yes	no	yes	no	no	no	no	no	yes	yes	no	no	no	yes	no	no	yes	yes	yes	yes	no	yes	yes	yes	yes	yes	yes	yes	yes	yes	no
SRR25011195	PRJNA976726	18/09/2018	Bangladesh	Mcgill University	Cholera	4	0	19142203	18854648	17795215	12473272	454205	0	ctxB1	ND	1162	ND	1156	yes	no	yes	no	no	no	no	no	yes	yes	no	no	no	yes	no	no	yes	yes	yes	yes	no	yes	yes	yes	yes	yes	yes	yes	yes	yes	no
SRR25011196	PRJNA976726	29/08/2018	Bangladesh	Mcgill University	Cholera	8	0	36049756	25761746	25500210	54681	12476	5	ctxB7	ND	4	ICE-GEN	4	no	no	no	no	no	no	yes	no	no	yes	no	no	yes	no	no	no	no	no	no	no	no	no	no	yes	no	no	no	no	no	yes	no
SRR25011198	PRJNA976726	27/08/2018	Bangladesh	Mcgill University	Cholera	1	0	15750548	15673228	13088859	978530	298	0	ctxB1	ND	65	ICE-GEN	121	no	no	yes	yes	yes	no	yes	yes	yes	yes	yes	no	yes	yes	yes	no	yes	yes	yes	yes	no	yes	yes	yes	yes	yes	yes	yes	yes	yes	no
SRR25011199	PRJNA976726	22/07/2018	Bangladesh	Mcgill University	Cholera	4	0	16720160	15414218	13045469	9262621	3261	3	ctxB1	ND	845	ND	753	yes	no	yes	no	no	no	no	no	yes	yes	no	no	no	yes	no	no	yes	yes	yes	yes	no	yes	yes	yes	yes	yes	yes	yes	yes	yes	no
SRR25011200	PRJNA976726	25/03/2018	Bangladesh	Mcgill University	Cholera	9	0	13237586	13225455	12017247	9924765	73	8	ctxB1	ND	812	ND	923	yes	no	yes	no	no	no	no	no	yes	yes	no	no	no	yes	no	no	yes	yes	yes	yes	no	yes	yes	yes	yes	yes	yes	yes	yes	yes	no
SRR25011201	PRJNA976726	21/07/2018	Bangladesh	Mcgill University	Cholera	4	0	12987962	12916443	11326387	662	241	0	ND	ND	0	ND	0	no	no	no	no	no	no	no	no	no	no	no	no	no	no	no	no	no	no	no	no	no	no	no	no	no	no	no	no	no	no	no
SRR25011202	PRJNA976726	08/07/2018	Bangladesh	Mcgill University	Cholera	7	0	17023122	16639465	15248820	11569352	856	0	ctxB1	ND	1057	ND	1001	yes	no	yes	no	no	no	no	no	yes	yes	no	no	no	yes	no	no	yes	yes	yes	yes	no	yes	yes	yes	yes	yes	yes	yes	yes	yes	no
SRR25011203	PRJNA976726	07/07/2018	Bangladesh	Mcgill University	Cholera	4	0	4677239	4541641	3093345	26125	116022	0	ctxB1	ND	6	ICE-GEN	0	no	no	no	no	no	no	no	no	no	no	no	no	no	no	no	no	no	no	no	no	no	no	no	no	no	no	no	no	no	no	no
SRR25011204	PRJNA976726	07/07/2018	Bangladesh	Mcgill University	Cholera	2	0	29511408	24431105	24124058	4031272	6173	0	ctxB1	ND	341	ND	338	yes	no	yes	no	no	no	no	no	yes	yes	no	no	no	yes	no	no	yes	yes	yes	yes	no	yes	yes	yes	yes	yes	yes	yes	yes	yes	no
SRR25011205	PRJNA976726	30/06/2018	Bangladesh	Mcgill University	Cholera	4	0	8088073	6868278	3949703	796476	41658	0	ctxB7	ND	59	ICE-GEN	44	no	no	no	yes	yes	no	yes	yes	yes	yes	yes	no	yes	no	yes	no	no	no	no	no	no	no	no	yes	yes	no	no	no	yes	yes	no
SRR25011207	PRJNA976726	27/06/2018	Bangladesh	Mcgill University	Cholera	1	0	19887625	19847332	19007030	15031391	1287	0	ctxB7	ND	1280	ICE-GEN	1485	no	no	no	yes	yes	no	yes	yes	yes	yes	yes	no	yes	no	yes	no	no	no	no	no	no	no	no	yes	yes	no	no	no	yes	yes	no
SRR25011208	PRJNA976726	11/06/2018	Bangladesh	Mcgill University	Cholera	27	0	26394528	19107495	18509381	109979	29708	25	ctxB7	ND	6	ICE-GEN	12	no	no	no	yes	yes	no	yes	yes	yes	yes	yes	no	yes	no	no	no	no	no	no	no	no	no	no	yes	no	no	no	no	yes	yes	no
SRR25011209	PRJNA976726	10/06/2018	Bangladesh	Mcgill University	Cholera	2	0	15455967	14343397	12798020	8873957	2524	0	ctxB1	ND	819	ND	740	yes	no	yes	no	no	no	no	no	yes	yes	no	no	no	yes	no	no	yes	yes	yes	yes	no	yes	yes	yes	yes	yes	yes	yes	yes	yes	no
SRR25011210	PRJNA976726	06/06/2018	Bangladesh	Mcgill University	Cholera	1	0	9396091	9055941	6196373	7027	136881	0	ND	ND	0	ICE-GEN	0	no	no	no	no	no	no	no	no	no	no	no	no	no	no	no	no	no	no	no	no	no	no	no	no	no	no	no	no	no	no	no
SRR25011211	PRJNA976726	25/03/2018	Bangladesh	Mcgill University	Cholera	18	0	2601681	2587124	44850	30598	85	11	ND	ND	2	ICE-GEN	0	no	no	no	yes	no	no	no	no	no	no	no	no	no	no	no	no	no	no	no	no	no	no	no	yes	no	no	no	no	no	no	no
SRR25011212	PRJNA976726	04/06/2018	Bangladesh	Mcgill University	Cholera	2	0	12016125	11988032	9310806	363189	268	0	ctxB7	ND	28	ICE-GEN	36	no	no	no	yes	yes	no	yes	yes	yes	yes	yes	no	yes	no	yes	no	no	no	no	no	no	no	no	yes	yes	no	no	no	yes	yes	no
SRR25011213	PRJNA976726	30/05/2018	Bangladesh	Mcgill University	Cholera	9	0	10136984	9993728	5257761	178667	3424	3	ctxB7	ND	8	ICE-GEN	8	no	no	no	yes	yes	no	yes	yes	yes	yes	yes	no	yes	no	yes	no	no	no	no	no	no	no	no	yes	yes	no	no	no	yes	yes	no
SRR25011215	PRJNA976726	26/05/2018	Bangladesh	Mcgill University	Cholera	5	0	20654206	20538422	19163222	5706	3279	1	ND	ND	0	ND	0	no	no	no	no	no	no	no	no	no	no	no	no	no	no	no	no	no	no	no	no	no	no	no	no	no	no	no	no	no	no	no
SRR25011216	PRJNA976726	26/05/2018	Bangladesh	Mcgill University	Cholera	0	0	22315279	22294579	21640289	117769	53439	0	ctxB7	ND	10	ICE-GEN	9	no	no	no	no	yes	no	yes	no	yes	yes	yes	no	yes	no	no	no	no	no	no	no	no	no	no	yes	no	no	no	no	yes	no	no
SRR25011217	PRJNA976726	23/05/2018	Bangladesh	Mcgill University	Cholera	4	0	34504434	33154887	32839207	103755	4283	0	ctxB7	ND	7	ICE-GEN	5	no	no	no	no	yes	no	yes	yes	yes	yes	yes	no	yes	no	yes	no	no	no	no	no	no	no	no	yes	yes	no	no	no	yes	yes	no
SRR25011219	PRJNA976726	21/05/2018	Bangladesh	Mcgill University	Cholera	1	0	14419723	14237584	12294560	7363703	1436	0	ctxB7	ND	589	ICE-GEN	665	no	no	no	yes	yes	no	yes	yes	yes	yes	yes	no	yes	no	yes	no	no	no	no	no	no	no	no	yes	yes	no	no	no	yes	yes	no
SRR25011221	PRJNA976726	15/05/2018	Bangladesh	Mcgill University	Cholera	3	0	25094199	24046515	23329643	1148107	2331	0	ctxB1	ND	121	ND	85	yes	no	yes	no	no	no	no	no	yes	yes	no	no	no	yes	no	no	yes	yes	yes	yes	no	yes	yes	yes	yes	yes	yes	yes	yes	yes	no
SRR25011222	PRJNA976726	22/03/2018	Bangladesh	Mcgill University	Cholera	21	0	24476848	14434691	13340805	610733	84141	9	ctxB7	ND	55	ICE-GEN	51	no	no	no	yes	yes	no	yes	yes	yes	yes	yes	no	yes	no	yes	no	no	no	no	no	no	no	no	yes	yes	no	no	no	yes	yes	no
SRR25011223	PRJNA976726	12/05/2018	Bangladesh	Mcgill University	Cholera	7	0	18785631	18580180	17767018	126641	7288	0	ctxB7	ND	10	ICE-GEN	13	no	no	no	yes	yes	no	yes	yes	yes	yes	yes	no	yes	no	yes	no	no	no	no	no	no	no	no	yes	yes	no	no	no	yes	yes	no
SRR25011224	PRJNA976726	12/05/2018	Bangladesh	Mcgill University	Cholera	0	0	34686461	34592782	34408999	22753849	422	0	ctxB7	ND	1926	ICE-GEN	2452	no	no	no	yes	yes	no	yes	yes	yes	yes	yes	no	yes	no	yes	no	no	no	no	no	no	no	no	yes	yes	no	no	no	yes	yes	no
SRR25011225	PRJNA976726	08/05/2018	Bangladesh	Mcgill University	Cholera	3	0	8802276	8415406	6535740	22729	11168	0	ctxB1	ND	4	ND	1	no	no	no	no	no	no	no	no	no	yes	no	no	no	no	no	no	no	no	no	no	no	no	no	yes	no	no	no	no	no	no	no
SRR25011226	PRJNA976726	07/05/2018	Bangladesh	Mcgill University	Cholera	0	0	26349003	21049692	18085366	85450	1136608	0	ctxB7	ND	3	ICE-GEN	2	no	no	no	no	yes	no	no	yes	yes	yes	no	no	no	no	no	no	no	no	yes	no	no	yes	no	no	yes	no	no	yes	yes	yes	no
SRR25011230	PRJNA976726	17/04/2018	Bangladesh	Mcgill University	Cholera	1	0	9585770	9220916	1908067	11155	4969700	0	ctxB1	ND	2	ND	1	no	no	no	no	no	no	no	no	yes	no	no	no	no	no	no	no	no	no	no	no	no	no	no	no	no	no	no	no	no	no	no
SRR25011232	PRJNA976726	28/03/2018	Bangladesh	Mcgill University	Cholera	134	0	42046285	41704917	41014614	14012	5865	128	ND	ND	2	ND	0	no	no	no	no	no	no	no	no	no	no	no	no	no	no	no	no	no	no	no	no	no	no	no	no	no	no	no	no	no	no	no
SRR25011233	PRJNA976726	22/03/2018	Bangladesh	Mcgill University	Cholera	1900340	8.39	22654425	22105097	19478828	6944519	1898713	1895086	ctxB1	ND	556	ND	645	yes	yes	yes	no	no	no	no	no	yes	yes	no	yes	no	yes	no	yes	yes	yes	yes	yes	yes	yes	yes	yes	yes	yes	yes	yes	yes	yes	yes
SRR25011235	PRJNA976726	08/04/2019	Bangladesh	Mcgill University	Cholera	146	0	23257054	22472513	21016426	933	422445	142	ND	ND	0	ND	0	no	no	no	no	no	no	no	no	no	no	no	no	no	no	no	no	no	no	no	no	no	no	no	no	no	no	no	no	no	no	no
SRR25011236	PRJNA976726	03/04/2019	Bangladesh	Mcgill University	Cholera	24664	0.09	27166440	26031837	23748408	308077	1763525	24555	ctxB7	ND	20	ICE-GEN	27	no	no	no	yes	yes	yes	yes	yes	yes	yes	yes	no	yes	no	yes	no	no	no	no	no	no	no	no	yes	yes	no	no	no	yes	yes	no
SRR25011237	PRJNA976726	24/03/2019	Bangladesh	Mcgill University	Cholera	3428050	9.03	37980373	33439381	29468327	1241097	3502534	3422753	ctxB7	ND	88	ICE-GEN	99	no	no	no	yes	yes	yes	yes	yes	yes	yes	yes	no	yes	no	yes	no	no	no	no	no	no	no	no	yes	yes	no	no	no	yes	yes	no
SRR25011238	PRJNA976726	21/03/2019	Bangladesh	Mcgill University	Cholera	16287380	55.86	29157443	28311182	11829086	2825484	16308577	16272480	ctxB7	ND	251	ICE-GEN	261	no	no	no	yes	yes	yes	yes	yes	yes	yes	yes	no	yes	no	yes	no	no	no	no	no	no	no	no	yes	yes	no	no	no	yes	yes	no
SRR25011239	PRJNA976726	20/03/2019	Bangladesh	Mcgill University	Cholera	575	0	36153501	36067911	35922172	26741009	1160	565	ctxB1	PLE1	1719	ICE-TET	2099	yes	no	yes	no	no	no	no	no	no	no	no	no	no	yes	no	no	yes	yes	yes	yes	no	yes	yes	no	yes	yes	yes	yes	yes	yes	no
SRR25011240	PRJNA976726	20/03/2019	Bangladesh	Mcgill University	Cholera	2520060	9.32	27029963	18750282	15695332	1344325	2547849	2516907	ctxB7	ND	128	ICE-GEN	113	no	no	no	yes	yes	yes	yes	yes	yes	yes	yes	no	yes	no	yes	no	no	no	no	no	no	no	no	yes	yes	no	no	no	yes	yes	no
SRR25011241	PRJNA976726	13/03/2019	Bangladesh	Mcgill University	Cholera	56636	0.16	35785296	24001405	23358170	288860	212536	56513	ctxB1	ND	27	ND	50	yes	yes	yes	no	no	no	no	no	yes	yes	no	yes	no	yes	no	yes	yes	yes	yes	yes	yes	yes	yes	yes	yes	yes	yes	yes	yes	yes	yes
SRR25011242	PRJNA976726	12/03/2019	Bangladesh	Mcgill University	Cholera	360474	2.78	12975461	8620839	5956891	399140	373964	359400	ctxB7	ND	26	ICE-GEN	48	no	no	no	yes	yes	yes	yes	yes	yes	yes	yes	no	yes	no	yes	no	no	no	no	no	no	no	no	yes	yes	no	no	no	yes	yes	no
SRR25011243	PRJNA976726	12/03/2019	Bangladesh	Mcgill University	Cholera	16	0	13352570	13078800	9762803	3047905	1185	4	ctxB7	ND	245	ICE-GEN	274	no	no	no	yes	yes	no	yes	yes	yes	yes	yes	no	yes	no	yes	no	no	no	no	no	no	no	no	yes	yes	no	no	no	yes	yes	no
SRR25011244	PRJNA976726	21/03/2018	Bangladesh	Mcgill University	Cholera	18443804	53.54	34450968	32043598	7184490	24379	24494134	18426189	ctxB1	ND	2	ND	2	no	yes	no	no	no	no	no	no	no	no	no	no	no	no	no	no	yes	no	yes	yes	no	yes	yes	no	no	no	no	no	no	no	yes
SRR25011245	PRJNA976726	07/03/2019	Bangladesh	Mcgill University	Cholera	96	0	34448285	27470056	26935706	8245271	123072	87	ctxB7	ND	637	ICE-GEN	697	no	no	no	yes	yes	no	yes	yes	yes	yes	yes	no	yes	no	yes	no	no	no	no	no	no	no	no	yes	yes	no	no	no	yes	yes	no
SRR25011247	PRJNA976726	28/11/2018	Bangladesh	Mcgill University	Cholera	7	0	3327442	3292452	510515	1330	249	1	ND	ND	0	ND	2	no	no	no	no	no	no	no	no	no	no	no	no	no	no	no	no	no	no	no	no	no	no	no	no	no	no	no	no	no	no	no
SRR25011248	PRJNA976726	19/11/2018	Bangladesh	Mcgill University	Cholera	23684544	72.56	32641999	31825150	8057327	4369370	23677644	23658345	ctxB7	ND	279	ICE-GEN	379	no	no	no	yes	yes	yes	yes	yes	yes	yes	yes	no	yes	no	yes	no	no	no	no	no	no	no	no	yes	yes	no	no	no	yes	yes	no
SRR25011249	PRJNA976726	19/11/2018	Bangladesh	Mcgill University	Cholera	1774562	6.05	29355614	16727628	14263186	9308	1805493	1772482	ND	ND	4	ND	0	no	no	no	no	no	yes	no	no	no	no	no	no	no	no	no	no	no	no	no	no	no	no	no	no	no	no	no	no	no	no	no
SRR25011250	PRJNA976726	15/11/2018	Bangladesh	Mcgill University	Cholera	38	0	24553077	20917816	19700258	69668	19337	33	ctxB1	PLE1	5	ICE-TET	3	no	no	yes	no	no	no	no	no	no	no	no	no	no	no	no	no	yes	yes	no	no	no	no	yes	no	no	no	yes	no	no	no	no
SRR25011252	PRJNA976726	30/10/2018	Bangladesh	Mcgill University	Cholera	5	0	29630638	29605370	29440609	23911381	1255	3	ctxB7	ND	1955	ICE-GEN	2058	no	no	no	yes	yes	no	yes	yes	yes	yes	yes	no	yes	no	yes	no	no	no	no	no	no	no	no	yes	yes	no	no	no	yes	yes	no
SRR25011253	PRJNA976726	22/10/2018	Bangladesh	Mcgill University	Cholera	12	0	23590217	23547961	23376576	17914339	411	4	ctxB7	ND	1553	ICE-GEN	1457	no	no	no	yes	yes	no	yes	yes	yes	yes	yes	no	yes	no	yes	no	no	no	no	no	no	no	no	yes	yes	no	no	no	yes	yes	no
SRR25011254	PRJNA976726	09/10/2018	Bangladesh	Mcgill University	Cholera	6	0	4070743	4059869	514781	373600	430793	0	ctxB7	ND	32	ICE-GEN	39	no	no	no	yes	yes	no	yes	yes	yes	yes	yes	no	yes	no	yes	no	no	no	no	no	no	no	no	yes	yes	no	no	no	yes	yes	no
SRR25011255	PRJNA976726	21/03/2018	Bangladesh	Mcgill University	Cholera	4288793	15.93	26930900	26059270	21502971	7734283	4292160	4279007	ctxB1	ND	596	ND	742	yes	yes	yes	no	no	no	no	no	yes	yes	no	no	no	yes	no	no	yes	yes	yes	yes	no	yes	yes	yes	yes	yes	yes	yes	yes	yes	yes
SRR25011256	PRJNA976726	15/03/2018	Bangladesh	Mcgill University	Cholera	9	0	2916705	2906276	260644	188295	292564	2	ctxB7	ND	17	ICE-GEN	4	no	no	no	yes	yes	no	yes	yes	yes	yes	yes	no	yes	no	yes	no	no	no	no	no	no	no	no	yes	yes	no	no	no	yes	yes	no
SRR25011257	PRJNA976726	14/03/2018	Bangladesh	Mcgill University	Cholera	6	0	14813591	11343541	8993517	3427733	9890	3	ctxB7	ND	294	ICE-GEN	223	no	no	no	yes	yes	no	yes	yes	yes	yes	yes	no	yes	no	yes	no	no	no	no	no	no	no	no	yes	yes	no	no	no	yes	yes	no
SRR25011258	PRJNA976726	26/04/2018	Bangladesh	Mcgill University	Cholera	4	0	36048804	35463499	28736431	58103	6330847	2	ctxB7	ND	8	ICE-GEN	11	no	no	no	yes	no	no	no	yes	no	yes	no	no	no	no	no	no	no	no	no	no	no	no	no	yes	yes	no	no	no	no	no	no
SRR25011259	PRJNA976726	23/04/2018	Bangladesh	Mcgill University	Cholera	27864	0.11	25841745	14860839	14427590	158635	207441	27841	ctxB1	ND	20	ND	15	yes	yes	yes	no	no	no	no	no	yes	yes	no	yes	no	yes	no	yes	yes	yes	yes	yes	yes	yes	yes	yes	yes	yes	yes	yes	yes	yes	yes
SRR25011260	PRJNA976726	22/04/2018	Bangladesh	Mcgill University	Cholera	78	0	33091644	30239261	29864413	20961140	18157	72	ctxB7	ND	1935	ICE-GEN	1829	no	no	no	yes	yes	no	yes	yes	yes	yes	yes	no	yes	no	yes	no	no	no	no	no	no	no	no	yes	yes	no	no	no	yes	yes	no
SRR25011261	PRJNA976726	22/04/2018	Bangladesh	Mcgill University	Cholera	6631545	20.13	32945199	32120197	24108879	11969588	7534646	6621929	ctxB1	ND	1010	ND	1065	yes	yes	yes	no	no	no	no	no	yes	yes	no	yes	no	yes	no	yes	yes	yes	yes	yes	yes	yes	yes	yes	yes	yes	yes	yes	yes	yes	yes
SRR25011262	PRJNA976726	19/04/2018	Bangladesh	Mcgill University	Cholera	41	0	25450592	19193498	18107899	6036375	59663	37	ctxB7	ND	524	ICE-GEN	511	no	no	no	yes	yes	no	yes	yes	yes	yes	yes	no	yes	no	yes	no	no	no	no	no	no	no	no	yes	yes	no	no	no	yes	yes	no
SRR25011263	PRJNA976726	16/04/2018	Bangladesh	Mcgill University	Cholera	46975	0.16	30236833	20236045	19684561	249850	173042	46809	ctxB1	ND	23	ND	12	yes	yes	yes	no	no	no	no	no	yes	yes	no	yes	no	yes	no	yes	yes	yes	yes	yes	yes	yes	yes	yes	yes	yes	yes	yes	yes	yes	yes
SRR25011264	PRJNA976726	16/04/2018	Bangladesh	Mcgill University	Cholera	9	0	24304284	24105143	23361808	18130755	69537	8	ctxB7	ND	1520	ICE-GEN	1605	no	no	no	yes	yes	no	yes	yes	yes	yes	yes	no	yes	no	yes	no	no	no	no	no	no	no	no	yes	yes	no	no	no	yes	yes	no
SRR25011265	PRJNA976726	12/04/2018	Bangladesh	Mcgill University	Cholera	12	0	20683668	14754072	13419849	2515863	503801	4	ctxB7	ND	202	ICE-GEN	248	no	no	no	yes	yes	no	yes	yes	yes	yes	yes	no	yes	no	yes	no	no	no	no	no	no	no	no	yes	yes	no	no	no	yes	yes	no
SRR27876767	PRJNA1072756	15/08/2022	India	University of Cambridge	Cholera	0	0	10448864	10417536	10406207	482	2151	0	ND	ND	0	ND	0	no	no	no	no	no	no	no	no	no	no	no	no	no	no	no	no	no	no	no	no	no	no	no	no	no	no	no	no	no	no	no
SRR28368601	PRJNA1087376	18/05/2022	Bangladesh	The University of Auckland, New Zealand	Cholera	0	0	23150162	17563533	17494926	5290	10094	0	ND	ND	0	ND	0	no	no	no	no	no	no	no	no	no	no	no	no	no	no	no	no	no	no	no	no	no	no	no	no	no	no	no	no	no	no	no
SRR28368756	PRJNA1087376	31/10/2022	Bangladesh	The University of Auckland, New Zealand	Cholera	0	0	19552464	17135045	17098353	12030	3424	0	ND	ND	0	ND	0	no	no	no	no	no	no	no	no	no	no	no	no	no	no	no	no	no	no	no	no	no	no	no	no	no	no	no	no	no	no	no
SRR30129674	PRJNA1081952	03/12/2018	Bangladesh	The Walter and Eliza Hall Institute of Medical Research	Cholera	2	0	4244343	4116842	3928247	601	6741	0	ND	ND	0	ND	2	no	no	no	no	no	no	no	no	no	no	no	no	no	no	no	no	no	no	no	no	no	no	no	no	no	no	no	no	no	no	no
SRR31239555	PRJNA1157371	16/11/2021	Ghana	Stanford University	Cholera	13	0	13957204	8177566	8086997	902	9670	4	ND	ND	0	ND	0	no	no	no	no	no	no	no	no	no	no	no	no	no	no	no	no	no	no	no	no	no	no	no	no	no	no	no	no	no	no	no
DRR070899	PRJDB4525	01/02/2011	Thailand	Kyushu	No cholera	5	0	NA	NA	NA	NA	NA	NA	NA	NA	NA	NA	NA	NA	NA	NA	NA	NA	NA	NA	NA	NA	NA	NA	NA	NA	NA	NA	NA	NA	NA	NA	NA	NA	NA	NA	NA	NA	NA	NA	NA	NA	NA	NA
DRR070900	PRJDB4525	01/02/2011	Thailand	Kyushu	No cholera	11	0	NA	NA	NA	NA	NA	NA	NA	NA	NA	NA	NA	NA	NA	NA	NA	NA	NA	NA	NA	NA	NA	NA	NA	NA	NA	NA	NA	NA	NA	NA	NA	NA	NA	NA	NA	NA	NA	NA	NA	NA	NA	NA
DRR070901	PRJDB4525	01/02/2011	Thailand	Kyushu	No cholera	124	0	NA	NA	NA	NA	NA	NA	NA	NA	NA	NA	NA	NA	NA	NA	NA	NA	NA	NA	NA	NA	NA	NA	NA	NA	NA	NA	NA	NA	NA	NA	NA	NA	NA	NA	NA	NA	NA	NA	NA	NA	NA	NA
DRR070902	PRJDB4525	01/02/2011	Thailand	Kyushu	No cholera	5	0	NA	NA	NA	NA	NA	NA	NA	NA	NA	NA	NA	NA	NA	NA	NA	NA	NA	NA	NA	NA	NA	NA	NA	NA	NA	NA	NA	NA	NA	NA	NA	NA	NA	NA	NA	NA	NA	NA	NA	NA	NA	NA
DRR070903	PRJDB4525	01/02/2011	Thailand	Kyushu	No cholera	8	0	NA	NA	NA	NA	NA	NA	NA	NA	NA	NA	NA	NA	NA	NA	NA	NA	NA	NA	NA	NA	NA	NA	NA	NA	NA	NA	NA	NA	NA	NA	NA	NA	NA	NA	NA	NA	NA	NA	NA	NA	NA	NA
DRR070904	PRJDB4525	01/02/2011	Thailand	Kyushu	No cholera	33	0	NA	NA	NA	NA	NA	NA	NA	NA	NA	NA	NA	NA	NA	NA	NA	NA	NA	NA	NA	NA	NA	NA	NA	NA	NA	NA	NA	NA	NA	NA	NA	NA	NA	NA	NA	NA	NA	NA	NA	NA	NA	NA
DRR070905	PRJDB4525	01/02/2011	Thailand	Kyushu	No cholera	126	0	NA	NA	NA	NA	NA	NA	NA	NA	NA	NA	NA	NA	NA	NA	NA	NA	NA	NA	NA	NA	NA	NA	NA	NA	NA	NA	NA	NA	NA	NA	NA	NA	NA	NA	NA	NA	NA	NA	NA	NA	NA	NA
DRR070920	PRJDB4525	01/02/2011	Thailand	Kyushu	No cholera	3	0	NA	NA	NA	NA	NA	NA	NA	NA	NA	NA	NA	NA	NA	NA	NA	NA	NA	NA	NA	NA	NA	NA	NA	NA	NA	NA	NA	NA	NA	NA	NA	NA	NA	NA	NA	NA	NA	NA	NA	NA	NA	NA
DRR070921	PRJDB4525	01/02/2011	Thailand	Kyushu	No cholera	5	0	NA	NA	NA	NA	NA	NA	NA	NA	NA	NA	NA	NA	NA	NA	NA	NA	NA	NA	NA	NA	NA	NA	NA	NA	NA	NA	NA	NA	NA	NA	NA	NA	NA	NA	NA	NA	NA	NA	NA	NA	NA	NA
DRR070922	PRJDB4525	01/02/2011	Thailand	Kyushu	No cholera	42	0	NA	NA	NA	NA	NA	NA	NA	NA	NA	NA	NA	NA	NA	NA	NA	NA	NA	NA	NA	NA	NA	NA	NA	NA	NA	NA	NA	NA	NA	NA	NA	NA	NA	NA	NA	NA	NA	NA	NA	NA	NA	NA
DRR070923	PRJDB4525	01/02/2011	Thailand	Kyushu	No cholera	9	0	NA	NA	NA	NA	NA	NA	NA	NA	NA	NA	NA	NA	NA	NA	NA	NA	NA	NA	NA	NA	NA	NA	NA	NA	NA	NA	NA	NA	NA	NA	NA	NA	NA	NA	NA	NA	NA	NA	NA	NA	NA	NA
DRR070924	PRJDB4525	01/02/2011	Thailand	Kyushu	No cholera	8	0	NA	NA	NA	NA	NA	NA	NA	NA	NA	NA	NA	NA	NA	NA	NA	NA	NA	NA	NA	NA	NA	NA	NA	NA	NA	NA	NA	NA	NA	NA	NA	NA	NA	NA	NA	NA	NA	NA	NA	NA	NA	NA
DRR070925	PRJDB4525	01/02/2011	Thailand	Kyushu	No cholera	3	0	NA	NA	NA	NA	NA	NA	NA	NA	NA	NA	NA	NA	NA	NA	NA	NA	NA	NA	NA	NA	NA	NA	NA	NA	NA	NA	NA	NA	NA	NA	NA	NA	NA	NA	NA	NA	NA	NA	NA	NA	NA	NA
DRR251916	PRJDB10675	31/08/2017	India	Girc	No cholera	2116	0.03	6892827	6401609	5834441	353	213536	2293	ND	ND	0	ND	0	no	no	no	no	no	no	no	no	no	no	no	no	no	no	no	no	no	no	no	no	no	no	no	no	no	no	no	no	no	no	no
DRR251920	PRJDB10675	02/11/2017	India	Girc	No cholera	5	0	NA	NA	NA	NA	NA	NA	NA	NA	NA	NA	NA	NA	NA	NA	NA	NA	NA	NA	NA	NA	NA	NA	NA	NA	NA	NA	NA	NA	NA	NA	NA	NA	NA	NA	NA	NA	NA	NA	NA	NA	NA	NA
DRR251927	PRJDB10675	03/05/2018	India	Girc	No cholera	208	0	NA	NA	NA	NA	NA	NA	NA	NA	NA	NA	NA	NA	NA	NA	NA	NA	NA	NA	NA	NA	NA	NA	NA	NA	NA	NA	NA	NA	NA	NA	NA	NA	NA	NA	NA	NA	NA	NA	NA	NA	NA	NA
DRR251947	PRJDB10675	22/08/2017	India	Girc	No cholera	35	0	NA	NA	NA	NA	NA	NA	NA	NA	NA	NA	NA	NA	NA	NA	NA	NA	NA	NA	NA	NA	NA	NA	NA	NA	NA	NA	NA	NA	NA	NA	NA	NA	NA	NA	NA	NA	NA	NA	NA	NA	NA	NA
DRR251948	PRJDB10675	12/09/2017	India	Girc	No cholera	0	0	NA	NA	NA	NA	NA	NA	NA	NA	NA	NA	NA	NA	NA	NA	NA	NA	NA	NA	NA	NA	NA	NA	NA	NA	NA	NA	NA	NA	NA	NA	NA	NA	NA	NA	NA	NA	NA	NA	NA	NA	NA	NA
DRR251949	PRJDB10675	03/10/2017	India	Girc	No cholera	1	0	NA	NA	NA	NA	NA	NA	NA	NA	NA	NA	NA	NA	NA	NA	NA	NA	NA	NA	NA	NA	NA	NA	NA	NA	NA	NA	NA	NA	NA	NA	NA	NA	NA	NA	NA	NA	NA	NA	NA	NA	NA	NA
DRR251951	PRJDB10675	01/11/2017	India	Girc	No cholera	0	0	NA	NA	NA	NA	NA	NA	NA	NA	NA	NA	NA	NA	NA	NA	NA	NA	NA	NA	NA	NA	NA	NA	NA	NA	NA	NA	NA	NA	NA	NA	NA	NA	NA	NA	NA	NA	NA	NA	NA	NA	NA	NA
DRR251952	PRJDB10675	01/11/2017	India	Girc	No cholera	7	0	NA	NA	NA	NA	NA	NA	NA	NA	NA	NA	NA	NA	NA	NA	NA	NA	NA	NA	NA	NA	NA	NA	NA	NA	NA	NA	NA	NA	NA	NA	NA	NA	NA	NA	NA	NA	NA	NA	NA	NA	NA	NA
DRR251953	PRJDB10675	06/11/2017	India	Girc	No cholera	4	0	NA	NA	NA	NA	NA	NA	NA	NA	NA	NA	NA	NA	NA	NA	NA	NA	NA	NA	NA	NA	NA	NA	NA	NA	NA	NA	NA	NA	NA	NA	NA	NA	NA	NA	NA	NA	NA	NA	NA	NA	NA	NA
DRR251954	PRJDB10675	07/11/2017	India	Girc	No cholera	2	0	NA	NA	NA	NA	NA	NA	NA	NA	NA	NA	NA	NA	NA	NA	NA	NA	NA	NA	NA	NA	NA	NA	NA	NA	NA	NA	NA	NA	NA	NA	NA	NA	NA	NA	NA	NA	NA	NA	NA	NA	NA	NA
DRR251955	PRJDB10675	08/11/2017	India	Girc	No cholera	18	0	NA	NA	NA	NA	NA	NA	NA	NA	NA	NA	NA	NA	NA	NA	NA	NA	NA	NA	NA	NA	NA	NA	NA	NA	NA	NA	NA	NA	NA	NA	NA	NA	NA	NA	NA	NA	NA	NA	NA	NA	NA	NA
DRR251957	PRJDB10675	30/08/2017	India	Girc	No cholera	2	0	NA	NA	NA	NA	NA	NA	NA	NA	NA	NA	NA	NA	NA	NA	NA	NA	NA	NA	NA	NA	NA	NA	NA	NA	NA	NA	NA	NA	NA	NA	NA	NA	NA	NA	NA	NA	NA	NA	NA	NA	NA	NA
DRR251958	PRJDB10675	31/08/2017	India	Girc	No cholera	2	0	NA	NA	NA	NA	NA	NA	NA	NA	NA	NA	NA	NA	NA	NA	NA	NA	NA	NA	NA	NA	NA	NA	NA	NA	NA	NA	NA	NA	NA	NA	NA	NA	NA	NA	NA	NA	NA	NA	NA	NA	NA	NA
DRR251959	PRJDB10675	12/09/2017	India	Girc	No cholera	3	0	NA	NA	NA	NA	NA	NA	NA	NA	NA	NA	NA	NA	NA	NA	NA	NA	NA	NA	NA	NA	NA	NA	NA	NA	NA	NA	NA	NA	NA	NA	NA	NA	NA	NA	NA	NA	NA	NA	NA	NA	NA	NA
DRR251960	PRJDB10675	03/10/2017	India	Girc	No cholera	3	0	NA	NA	NA	NA	NA	NA	NA	NA	NA	NA	NA	NA	NA	NA	NA	NA	NA	NA	NA	NA	NA	NA	NA	NA	NA	NA	NA	NA	NA	NA	NA	NA	NA	NA	NA	NA	NA	NA	NA	NA	NA	NA
DRR251961	PRJDB10675	03/10/2017	India	Girc	No cholera	0	0	NA	NA	NA	NA	NA	NA	NA	NA	NA	NA	NA	NA	NA	NA	NA	NA	NA	NA	NA	NA	NA	NA	NA	NA	NA	NA	NA	NA	NA	NA	NA	NA	NA	NA	NA	NA	NA	NA	NA	NA	NA	NA
DRR251962	PRJDB10675	04/10/2017	India	Girc	No cholera	4	0	NA	NA	NA	NA	NA	NA	NA	NA	NA	NA	NA	NA	NA	NA	NA	NA	NA	NA	NA	NA	NA	NA	NA	NA	NA	NA	NA	NA	NA	NA	NA	NA	NA	NA	NA	NA	NA	NA	NA	NA	NA	NA
DRR251965	PRJDB10675	31/10/2017	India	Girc	No cholera	74	0	NA	NA	NA	NA	NA	NA	NA	NA	NA	NA	NA	NA	NA	NA	NA	NA	NA	NA	NA	NA	NA	NA	NA	NA	NA	NA	NA	NA	NA	NA	NA	NA	NA	NA	NA	NA	NA	NA	NA	NA	NA	NA
DRR251966	PRJDB10675	01/11/2017	India	Girc	No cholera	1	0	NA	NA	NA	NA	NA	NA	NA	NA	NA	NA	NA	NA	NA	NA	NA	NA	NA	NA	NA	NA	NA	NA	NA	NA	NA	NA	NA	NA	NA	NA	NA	NA	NA	NA	NA	NA	NA	NA	NA	NA	NA	NA
DRR251967	PRJDB10675	30/08/2017	India	Girc	No cholera	4	0	NA	NA	NA	NA	NA	NA	NA	NA	NA	NA	NA	NA	NA	NA	NA	NA	NA	NA	NA	NA	NA	NA	NA	NA	NA	NA	NA	NA	NA	NA	NA	NA	NA	NA	NA	NA	NA	NA	NA	NA	NA	NA
ERR10889056	PRJEB51728	2012/2017	Zimbabwe	University of British Columbia	No cholera	2	0	NA	NA	NA	NA	NA	NA	NA	NA	NA	NA	NA	NA	NA	NA	NA	NA	NA	NA	NA	NA	NA	NA	NA	NA	NA	NA	NA	NA	NA	NA	NA	NA	NA	NA	NA	NA	NA	NA	NA	NA	NA	NA
ERR10889147	PRJEB51728	2012/2017	Zimbabwe	University of British Columbia	No cholera	0	0	NA	NA	NA	NA	NA	NA	NA	NA	NA	NA	NA	NA	NA	NA	NA	NA	NA	NA	NA	NA	NA	NA	NA	NA	NA	NA	NA	NA	NA	NA	NA	NA	NA	NA	NA	NA	NA	NA	NA	NA	NA	NA
ERR10889152	PRJEB51728	2012/2017	Zimbabwe	University of British Columbia	No cholera	0	0	NA	NA	NA	NA	NA	NA	NA	NA	NA	NA	NA	NA	NA	NA	NA	NA	NA	NA	NA	NA	NA	NA	NA	NA	NA	NA	NA	NA	NA	NA	NA	NA	NA	NA	NA	NA	NA	NA	NA	NA	NA	NA
ERR10889174	PRJEB51728	2012/2017	Zimbabwe	University of British Columbia	No cholera	0	0	NA	NA	NA	NA	NA	NA	NA	NA	NA	NA	NA	NA	NA	NA	NA	NA	NA	NA	NA	NA	NA	NA	NA	NA	NA	NA	NA	NA	NA	NA	NA	NA	NA	NA	NA	NA	NA	NA	NA	NA	NA	NA
ERR10889180	PRJEB51728	2012/2017	Zimbabwe	University of British Columbia	No cholera	0	0	NA	NA	NA	NA	NA	NA	NA	NA	NA	NA	NA	NA	NA	NA	NA	NA	NA	NA	NA	NA	NA	NA	NA	NA	NA	NA	NA	NA	NA	NA	NA	NA	NA	NA	NA	NA	NA	NA	NA	NA	NA	NA
ERR10889182	PRJEB51728	2012/2017	Zimbabwe	University of British Columbia	No cholera	0	0	NA	NA	NA	NA	NA	NA	NA	NA	NA	NA	NA	NA	NA	NA	NA	NA	NA	NA	NA	NA	NA	NA	NA	NA	NA	NA	NA	NA	NA	NA	NA	NA	NA	NA	NA	NA	NA	NA	NA	NA	NA	NA
ERR10889185	PRJEB51728	2012/2017	Zimbabwe	University of British Columbia	No cholera	0	0	NA	NA	NA	NA	NA	NA	NA	NA	NA	NA	NA	NA	NA	NA	NA	NA	NA	NA	NA	NA	NA	NA	NA	NA	NA	NA	NA	NA	NA	NA	NA	NA	NA	NA	NA	NA	NA	NA	NA	NA	NA	NA
ERR10889186	PRJEB51728	2012/2017	Zimbabwe	University of British Columbia	No cholera	0	0	NA	NA	NA	NA	NA	NA	NA	NA	NA	NA	NA	NA	NA	NA	NA	NA	NA	NA	NA	NA	NA	NA	NA	NA	NA	NA	NA	NA	NA	NA	NA	NA	NA	NA	NA	NA	NA	NA	NA	NA	NA	NA
ERR10889188	PRJEB51728	2012/2017	Zimbabwe	University of British Columbia	No cholera	0	0	NA	NA	NA	NA	NA	NA	NA	NA	NA	NA	NA	NA	NA	NA	NA	NA	NA	NA	NA	NA	NA	NA	NA	NA	NA	NA	NA	NA	NA	NA	NA	NA	NA	NA	NA	NA	NA	NA	NA	NA	NA	NA
ERR10889191	PRJEB51728	2012/2017	Zimbabwe	University of British Columbia	No cholera	0	0	NA	NA	NA	NA	NA	NA	NA	NA	NA	NA	NA	NA	NA	NA	NA	NA	NA	NA	NA	NA	NA	NA	NA	NA	NA	NA	NA	NA	NA	NA	NA	NA	NA	NA	NA	NA	NA	NA	NA	NA	NA	NA
ERR10889192	PRJEB51728	2012/2017	Zimbabwe	University of British Columbia	No cholera	0	0	NA	NA	NA	NA	NA	NA	NA	NA	NA	NA	NA	NA	NA	NA	NA	NA	NA	NA	NA	NA	NA	NA	NA	NA	NA	NA	NA	NA	NA	NA	NA	NA	NA	NA	NA	NA	NA	NA	NA	NA	NA	NA
ERR10889194	PRJEB51728	2012/2017	Zimbabwe	University of British Columbia	No cholera	0	0	NA	NA	NA	NA	NA	NA	NA	NA	NA	NA	NA	NA	NA	NA	NA	NA	NA	NA	NA	NA	NA	NA	NA	NA	NA	NA	NA	NA	NA	NA	NA	NA	NA	NA	NA	NA	NA	NA	NA	NA	NA	NA
ERR10889195	PRJEB51728	2012/2017	Zimbabwe	University of British Columbia	No cholera	0	0	NA	NA	NA	NA	NA	NA	NA	NA	NA	NA	NA	NA	NA	NA	NA	NA	NA	NA	NA	NA	NA	NA	NA	NA	NA	NA	NA	NA	NA	NA	NA	NA	NA	NA	NA	NA	NA	NA	NA	NA	NA	NA
ERR10889197	PRJEB51728	2012/2017	Zimbabwe	University of British Columbia	No cholera	0	0	NA	NA	NA	NA	NA	NA	NA	NA	NA	NA	NA	NA	NA	NA	NA	NA	NA	NA	NA	NA	NA	NA	NA	NA	NA	NA	NA	NA	NA	NA	NA	NA	NA	NA	NA	NA	NA	NA	NA	NA	NA	NA
ERR10889198	PRJEB51728	2012/2017	Zimbabwe	University of British Columbia	No cholera	3	0	NA	NA	NA	NA	NA	NA	NA	NA	NA	NA	NA	NA	NA	NA	NA	NA	NA	NA	NA	NA	NA	NA	NA	NA	NA	NA	NA	NA	NA	NA	NA	NA	NA	NA	NA	NA	NA	NA	NA	NA	NA	NA
ERR10889199	PRJEB51728	2012/2017	Zimbabwe	University of British Columbia	No cholera	1	0	NA	NA	NA	NA	NA	NA	NA	NA	NA	NA	NA	NA	NA	NA	NA	NA	NA	NA	NA	NA	NA	NA	NA	NA	NA	NA	NA	NA	NA	NA	NA	NA	NA	NA	NA	NA	NA	NA	NA	NA	NA	NA
ERR10889200	PRJEB51728	2012/2017	Zimbabwe	University of British Columbia	No cholera	0	0	NA	NA	NA	NA	NA	NA	NA	NA	NA	NA	NA	NA	NA	NA	NA	NA	NA	NA	NA	NA	NA	NA	NA	NA	NA	NA	NA	NA	NA	NA	NA	NA	NA	NA	NA	NA	NA	NA	NA	NA	NA	NA
ERR10889205	PRJEB51728	2012/2017	Zimbabwe	University of British Columbia	No cholera	0	0	NA	NA	NA	NA	NA	NA	NA	NA	NA	NA	NA	NA	NA	NA	NA	NA	NA	NA	NA	NA	NA	NA	NA	NA	NA	NA	NA	NA	NA	NA	NA	NA	NA	NA	NA	NA	NA	NA	NA	NA	NA	NA
ERR10889208	PRJEB51728	2012/2017	Zimbabwe	University of British Columbia	No cholera	0	0	NA	NA	NA	NA	NA	NA	NA	NA	NA	NA	NA	NA	NA	NA	NA	NA	NA	NA	NA	NA	NA	NA	NA	NA	NA	NA	NA	NA	NA	NA	NA	NA	NA	NA	NA	NA	NA	NA	NA	NA	NA	NA
ERR10889211	PRJEB51728	2012/2017	Zimbabwe	University of British Columbia	No cholera	0	0	NA	NA	NA	NA	NA	NA	NA	NA	NA	NA	NA	NA	NA	NA	NA	NA	NA	NA	NA	NA	NA	NA	NA	NA	NA	NA	NA	NA	NA	NA	NA	NA	NA	NA	NA	NA	NA	NA	NA	NA	NA	NA
ERR10889213	PRJEB51728	2012/2017	Zimbabwe	University of British Columbia	No cholera	0	0	NA	NA	NA	NA	NA	NA	NA	NA	NA	NA	NA	NA	NA	NA	NA	NA	NA	NA	NA	NA	NA	NA	NA	NA	NA	NA	NA	NA	NA	NA	NA	NA	NA	NA	NA	NA	NA	NA	NA	NA	NA	NA
ERR10889214	PRJEB51728	2012/2017	Zimbabwe	University of British Columbia	No cholera	0	0	NA	NA	NA	NA	NA	NA	NA	NA	NA	NA	NA	NA	NA	NA	NA	NA	NA	NA	NA	NA	NA	NA	NA	NA	NA	NA	NA	NA	NA	NA	NA	NA	NA	NA	NA	NA	NA	NA	NA	NA	NA	NA
ERR10889215	PRJEB51728	2012/2017	Zimbabwe	University of British Columbia	No cholera	0	0	NA	NA	NA	NA	NA	NA	NA	NA	NA	NA	NA	NA	NA	NA	NA	NA	NA	NA	NA	NA	NA	NA	NA	NA	NA	NA	NA	NA	NA	NA	NA	NA	NA	NA	NA	NA	NA	NA	NA	NA	NA	NA
ERR10889219	PRJEB51728	2012/2017	Zimbabwe	University of British Columbia	No cholera	0	0	NA	NA	NA	NA	NA	NA	NA	NA	NA	NA	NA	NA	NA	NA	NA	NA	NA	NA	NA	NA	NA	NA	NA	NA	NA	NA	NA	NA	NA	NA	NA	NA	NA	NA	NA	NA	NA	NA	NA	NA	NA	NA
ERR10889220	PRJEB51728	2012/2017	Zimbabwe	University of British Columbia	No cholera	8	0	NA	NA	NA	NA	NA	NA	NA	NA	NA	NA	NA	NA	NA	NA	NA	NA	NA	NA	NA	NA	NA	NA	NA	NA	NA	NA	NA	NA	NA	NA	NA	NA	NA	NA	NA	NA	NA	NA	NA	NA	NA	NA
ERR10889221	PRJEB51728	2012/2017	Zimbabwe	University of British Columbia	No cholera	0	0	NA	NA	NA	NA	NA	NA	NA	NA	NA	NA	NA	NA	NA	NA	NA	NA	NA	NA	NA	NA	NA	NA	NA	NA	NA	NA	NA	NA	NA	NA	NA	NA	NA	NA	NA	NA	NA	NA	NA	NA	NA	NA
ERR10889224	PRJEB51728	2012/2017	Zimbabwe	University of British Columbia	No cholera	2	0	NA	NA	NA	NA	NA	NA	NA	NA	NA	NA	NA	NA	NA	NA	NA	NA	NA	NA	NA	NA	NA	NA	NA	NA	NA	NA	NA	NA	NA	NA	NA	NA	NA	NA	NA	NA	NA	NA	NA	NA	NA	NA
ERR10889226	PRJEB51728	2012/2017	Zimbabwe	University of British Columbia	No cholera	0	0	NA	NA	NA	NA	NA	NA	NA	NA	NA	NA	NA	NA	NA	NA	NA	NA	NA	NA	NA	NA	NA	NA	NA	NA	NA	NA	NA	NA	NA	NA	NA	NA	NA	NA	NA	NA	NA	NA	NA	NA	NA	NA
ERR10889228	PRJEB51728	2012/2017	Zimbabwe	University of British Columbia	No cholera	0	0	NA	NA	NA	NA	NA	NA	NA	NA	NA	NA	NA	NA	NA	NA	NA	NA	NA	NA	NA	NA	NA	NA	NA	NA	NA	NA	NA	NA	NA	NA	NA	NA	NA	NA	NA	NA	NA	NA	NA	NA	NA	NA
ERR10889230	PRJEB51728	2012/2017	Zimbabwe	University of British Columbia	No cholera	0	0	NA	NA	NA	NA	NA	NA	NA	NA	NA	NA	NA	NA	NA	NA	NA	NA	NA	NA	NA	NA	NA	NA	NA	NA	NA	NA	NA	NA	NA	NA	NA	NA	NA	NA	NA	NA	NA	NA	NA	NA	NA	NA
ERR10889232	PRJEB51728	2012/2017	Zimbabwe	University of British Columbia	No cholera	12	0	NA	NA	NA	NA	NA	NA	NA	NA	NA	NA	NA	NA	NA	NA	NA	NA	NA	NA	NA	NA	NA	NA	NA	NA	NA	NA	NA	NA	NA	NA	NA	NA	NA	NA	NA	NA	NA	NA	NA	NA	NA	NA
ERR10889235	PRJEB51728	2012/2017	Zimbabwe	University of British Columbia	No cholera	48	0	NA	NA	NA	NA	NA	NA	NA	NA	NA	NA	NA	NA	NA	NA	NA	NA	NA	NA	NA	NA	NA	NA	NA	NA	NA	NA	NA	NA	NA	NA	NA	NA	NA	NA	NA	NA	NA	NA	NA	NA	NA	NA
ERR10889237	PRJEB51728	2012/2017	Zimbabwe	University of British Columbia	No cholera	10	0	NA	NA	NA	NA	NA	NA	NA	NA	NA	NA	NA	NA	NA	NA	NA	NA	NA	NA	NA	NA	NA	NA	NA	NA	NA	NA	NA	NA	NA	NA	NA	NA	NA	NA	NA	NA	NA	NA	NA	NA	NA	NA
ERR10889238	PRJEB51728	2012/2017	Zimbabwe	University of British Columbia	No cholera	0	0	NA	NA	NA	NA	NA	NA	NA	NA	NA	NA	NA	NA	NA	NA	NA	NA	NA	NA	NA	NA	NA	NA	NA	NA	NA	NA	NA	NA	NA	NA	NA	NA	NA	NA	NA	NA	NA	NA	NA	NA	NA	NA
ERR10889240	PRJEB51728	2012/2017	Zimbabwe	University of British Columbia	No cholera	1	0	NA	NA	NA	NA	NA	NA	NA	NA	NA	NA	NA	NA	NA	NA	NA	NA	NA	NA	NA	NA	NA	NA	NA	NA	NA	NA	NA	NA	NA	NA	NA	NA	NA	NA	NA	NA	NA	NA	NA	NA	NA	NA
ERR10889241	PRJEB51728	2012/2017	Zimbabwe	University of British Columbia	No cholera	1	0	NA	NA	NA	NA	NA	NA	NA	NA	NA	NA	NA	NA	NA	NA	NA	NA	NA	NA	NA	NA	NA	NA	NA	NA	NA	NA	NA	NA	NA	NA	NA	NA	NA	NA	NA	NA	NA	NA	NA	NA	NA	NA
ERR10889242	PRJEB51728	2012/2017	Zimbabwe	University of British Columbia	No cholera	0	0	NA	NA	NA	NA	NA	NA	NA	NA	NA	NA	NA	NA	NA	NA	NA	NA	NA	NA	NA	NA	NA	NA	NA	NA	NA	NA	NA	NA	NA	NA	NA	NA	NA	NA	NA	NA	NA	NA	NA	NA	NA	NA
ERR10889243	PRJEB51728	2012/2017	Zimbabwe	University of British Columbia	No cholera	2	0	NA	NA	NA	NA	NA	NA	NA	NA	NA	NA	NA	NA	NA	NA	NA	NA	NA	NA	NA	NA	NA	NA	NA	NA	NA	NA	NA	NA	NA	NA	NA	NA	NA	NA	NA	NA	NA	NA	NA	NA	NA	NA
ERR10889244	PRJEB51728	2012/2017	Zimbabwe	University of British Columbia	No cholera	2	0	NA	NA	NA	NA	NA	NA	NA	NA	NA	NA	NA	NA	NA	NA	NA	NA	NA	NA	NA	NA	NA	NA	NA	NA	NA	NA	NA	NA	NA	NA	NA	NA	NA	NA	NA	NA	NA	NA	NA	NA	NA	NA
ERR10889246	PRJEB51728	2012/2017	Zimbabwe	University of British Columbia	No cholera	3	0	NA	NA	NA	NA	NA	NA	NA	NA	NA	NA	NA	NA	NA	NA	NA	NA	NA	NA	NA	NA	NA	NA	NA	NA	NA	NA	NA	NA	NA	NA	NA	NA	NA	NA	NA	NA	NA	NA	NA	NA	NA	NA
ERR10889248	PRJEB51728	2012/2017	Zimbabwe	University of British Columbia	No cholera	0	0	NA	NA	NA	NA	NA	NA	NA	NA	NA	NA	NA	NA	NA	NA	NA	NA	NA	NA	NA	NA	NA	NA	NA	NA	NA	NA	NA	NA	NA	NA	NA	NA	NA	NA	NA	NA	NA	NA	NA	NA	NA	NA
ERR10889252	PRJEB51728	2012/2017	Zimbabwe	University of British Columbia	No cholera	0	0	NA	NA	NA	NA	NA	NA	NA	NA	NA	NA	NA	NA	NA	NA	NA	NA	NA	NA	NA	NA	NA	NA	NA	NA	NA	NA	NA	NA	NA	NA	NA	NA	NA	NA	NA	NA	NA	NA	NA	NA	NA	NA
ERR10889253	PRJEB51728	2012/2017	Zimbabwe	University of British Columbia	No cholera	0	0	NA	NA	NA	NA	NA	NA	NA	NA	NA	NA	NA	NA	NA	NA	NA	NA	NA	NA	NA	NA	NA	NA	NA	NA	NA	NA	NA	NA	NA	NA	NA	NA	NA	NA	NA	NA	NA	NA	NA	NA	NA	NA
ERR10889256	PRJEB51728	2012/2017	Zimbabwe	University of British Columbia	No cholera	1	0	NA	NA	NA	NA	NA	NA	NA	NA	NA	NA	NA	NA	NA	NA	NA	NA	NA	NA	NA	NA	NA	NA	NA	NA	NA	NA	NA	NA	NA	NA	NA	NA	NA	NA	NA	NA	NA	NA	NA	NA	NA	NA
ERR10889257	PRJEB51728	2012/2017	Zimbabwe	University of British Columbia	No cholera	0	0	NA	NA	NA	NA	NA	NA	NA	NA	NA	NA	NA	NA	NA	NA	NA	NA	NA	NA	NA	NA	NA	NA	NA	NA	NA	NA	NA	NA	NA	NA	NA	NA	NA	NA	NA	NA	NA	NA	NA	NA	NA	NA
ERR10889259	PRJEB51728	2012/2017	Zimbabwe	University of British Columbia	No cholera	1	0	NA	NA	NA	NA	NA	NA	NA	NA	NA	NA	NA	NA	NA	NA	NA	NA	NA	NA	NA	NA	NA	NA	NA	NA	NA	NA	NA	NA	NA	NA	NA	NA	NA	NA	NA	NA	NA	NA	NA	NA	NA	NA
ERR10889260	PRJEB51728	2012/2017	Zimbabwe	University of British Columbia	No cholera	0	0	NA	NA	NA	NA	NA	NA	NA	NA	NA	NA	NA	NA	NA	NA	NA	NA	NA	NA	NA	NA	NA	NA	NA	NA	NA	NA	NA	NA	NA	NA	NA	NA	NA	NA	NA	NA	NA	NA	NA	NA	NA	NA
ERR10889262	PRJEB51728	2012/2017	Zimbabwe	University of British Columbia	No cholera	0	0	NA	NA	NA	NA	NA	NA	NA	NA	NA	NA	NA	NA	NA	NA	NA	NA	NA	NA	NA	NA	NA	NA	NA	NA	NA	NA	NA	NA	NA	NA	NA	NA	NA	NA	NA	NA	NA	NA	NA	NA	NA	NA
ERR10889264	PRJEB51728	2012/2017	Zimbabwe	University of British Columbia	No cholera	5	0	NA	NA	NA	NA	NA	NA	NA	NA	NA	NA	NA	NA	NA	NA	NA	NA	NA	NA	NA	NA	NA	NA	NA	NA	NA	NA	NA	NA	NA	NA	NA	NA	NA	NA	NA	NA	NA	NA	NA	NA	NA	NA
ERR10889265	PRJEB51728	2012/2017	Zimbabwe	University of British Columbia	No cholera	1	0	NA	NA	NA	NA	NA	NA	NA	NA	NA	NA	NA	NA	NA	NA	NA	NA	NA	NA	NA	NA	NA	NA	NA	NA	NA	NA	NA	NA	NA	NA	NA	NA	NA	NA	NA	NA	NA	NA	NA	NA	NA	NA
ERR10889273	PRJEB51728	2012/2017	Zimbabwe	University of British Columbia	No cholera	0	0	NA	NA	NA	NA	NA	NA	NA	NA	NA	NA	NA	NA	NA	NA	NA	NA	NA	NA	NA	NA	NA	NA	NA	NA	NA	NA	NA	NA	NA	NA	NA	NA	NA	NA	NA	NA	NA	NA	NA	NA	NA	NA
ERR10889281	PRJEB51728	2012/2017	Zimbabwe	University of British Columbia	No cholera	0	0	NA	NA	NA	NA	NA	NA	NA	NA	NA	NA	NA	NA	NA	NA	NA	NA	NA	NA	NA	NA	NA	NA	NA	NA	NA	NA	NA	NA	NA	NA	NA	NA	NA	NA	NA	NA	NA	NA	NA	NA	NA	NA
ERR10889288	PRJEB51728	2012/2017	Zimbabwe	University of British Columbia	No cholera	0	0	NA	NA	NA	NA	NA	NA	NA	NA	NA	NA	NA	NA	NA	NA	NA	NA	NA	NA	NA	NA	NA	NA	NA	NA	NA	NA	NA	NA	NA	NA	NA	NA	NA	NA	NA	NA	NA	NA	NA	NA	NA	NA
ERR10889296	PRJEB51728	2012/2017	Zimbabwe	University of British Columbia	No cholera	0	0	NA	NA	NA	NA	NA	NA	NA	NA	NA	NA	NA	NA	NA	NA	NA	NA	NA	NA	NA	NA	NA	NA	NA	NA	NA	NA	NA	NA	NA	NA	NA	NA	NA	NA	NA	NA	NA	NA	NA	NA	NA	NA
ERR10889297	PRJEB51728	2012/2017	Zimbabwe	University of British Columbia	No cholera	0	0	NA	NA	NA	NA	NA	NA	NA	NA	NA	NA	NA	NA	NA	NA	NA	NA	NA	NA	NA	NA	NA	NA	NA	NA	NA	NA	NA	NA	NA	NA	NA	NA	NA	NA	NA	NA	NA	NA	NA	NA	NA	NA
ERR10889298	PRJEB51728	2012/2017	Zimbabwe	University of British Columbia	No cholera	0	0	NA	NA	NA	NA	NA	NA	NA	NA	NA	NA	NA	NA	NA	NA	NA	NA	NA	NA	NA	NA	NA	NA	NA	NA	NA	NA	NA	NA	NA	NA	NA	NA	NA	NA	NA	NA	NA	NA	NA	NA	NA	NA
ERR10889299	PRJEB51728	2012/2017	Zimbabwe	University of British Columbia	No cholera	0	0	NA	NA	NA	NA	NA	NA	NA	NA	NA	NA	NA	NA	NA	NA	NA	NA	NA	NA	NA	NA	NA	NA	NA	NA	NA	NA	NA	NA	NA	NA	NA	NA	NA	NA	NA	NA	NA	NA	NA	NA	NA	NA
ERR10889301	PRJEB51728	2012/2017	Zimbabwe	University of British Columbia	No cholera	0	0	NA	NA	NA	NA	NA	NA	NA	NA	NA	NA	NA	NA	NA	NA	NA	NA	NA	NA	NA	NA	NA	NA	NA	NA	NA	NA	NA	NA	NA	NA	NA	NA	NA	NA	NA	NA	NA	NA	NA	NA	NA	NA
ERR10889302	PRJEB51728	2012/2017	Zimbabwe	University of British Columbia	No cholera	0	0	NA	NA	NA	NA	NA	NA	NA	NA	NA	NA	NA	NA	NA	NA	NA	NA	NA	NA	NA	NA	NA	NA	NA	NA	NA	NA	NA	NA	NA	NA	NA	NA	NA	NA	NA	NA	NA	NA	NA	NA	NA	NA
ERR10889304	PRJEB51728	2012/2017	Zimbabwe	University of British Columbia	No cholera	0	0	NA	NA	NA	NA	NA	NA	NA	NA	NA	NA	NA	NA	NA	NA	NA	NA	NA	NA	NA	NA	NA	NA	NA	NA	NA	NA	NA	NA	NA	NA	NA	NA	NA	NA	NA	NA	NA	NA	NA	NA	NA	NA
ERR10889305	PRJEB51728	2012/2017	Zimbabwe	University of British Columbia	No cholera	0	0	NA	NA	NA	NA	NA	NA	NA	NA	NA	NA	NA	NA	NA	NA	NA	NA	NA	NA	NA	NA	NA	NA	NA	NA	NA	NA	NA	NA	NA	NA	NA	NA	NA	NA	NA	NA	NA	NA	NA	NA	NA	NA
ERR10889306	PRJEB51728	2012/2017	Zimbabwe	University of British Columbia	No cholera	0	0	NA	NA	NA	NA	NA	NA	NA	NA	NA	NA	NA	NA	NA	NA	NA	NA	NA	NA	NA	NA	NA	NA	NA	NA	NA	NA	NA	NA	NA	NA	NA	NA	NA	NA	NA	NA	NA	NA	NA	NA	NA	NA
ERR10889308	PRJEB51728	2012/2017	Zimbabwe	University of British Columbia	No cholera	1	0	NA	NA	NA	NA	NA	NA	NA	NA	NA	NA	NA	NA	NA	NA	NA	NA	NA	NA	NA	NA	NA	NA	NA	NA	NA	NA	NA	NA	NA	NA	NA	NA	NA	NA	NA	NA	NA	NA	NA	NA	NA	NA
ERR10889313	PRJEB51728	2012/2017	Zimbabwe	University of British Columbia	No cholera	0	0	NA	NA	NA	NA	NA	NA	NA	NA	NA	NA	NA	NA	NA	NA	NA	NA	NA	NA	NA	NA	NA	NA	NA	NA	NA	NA	NA	NA	NA	NA	NA	NA	NA	NA	NA	NA	NA	NA	NA	NA	NA	NA
ERR10889314	PRJEB51728	2012/2017	Zimbabwe	University of British Columbia	No cholera	0	0	NA	NA	NA	NA	NA	NA	NA	NA	NA	NA	NA	NA	NA	NA	NA	NA	NA	NA	NA	NA	NA	NA	NA	NA	NA	NA	NA	NA	NA	NA	NA	NA	NA	NA	NA	NA	NA	NA	NA	NA	NA	NA
ERR10889315	PRJEB51728	2012/2017	Zimbabwe	University of British Columbia	No cholera	1	0	NA	NA	NA	NA	NA	NA	NA	NA	NA	NA	NA	NA	NA	NA	NA	NA	NA	NA	NA	NA	NA	NA	NA	NA	NA	NA	NA	NA	NA	NA	NA	NA	NA	NA	NA	NA	NA	NA	NA	NA	NA	NA
ERR10889316	PRJEB51728	2012/2017	Zimbabwe	University of British Columbia	No cholera	0	0	NA	NA	NA	NA	NA	NA	NA	NA	NA	NA	NA	NA	NA	NA	NA	NA	NA	NA	NA	NA	NA	NA	NA	NA	NA	NA	NA	NA	NA	NA	NA	NA	NA	NA	NA	NA	NA	NA	NA	NA	NA	NA
ERR10889318	PRJEB51728	2012/2017	Zimbabwe	University of British Columbia	No cholera	0	0	NA	NA	NA	NA	NA	NA	NA	NA	NA	NA	NA	NA	NA	NA	NA	NA	NA	NA	NA	NA	NA	NA	NA	NA	NA	NA	NA	NA	NA	NA	NA	NA	NA	NA	NA	NA	NA	NA	NA	NA	NA	NA
ERR10889319	PRJEB51728	2012/2017	Zimbabwe	University of British Columbia	No cholera	0	0	NA	NA	NA	NA	NA	NA	NA	NA	NA	NA	NA	NA	NA	NA	NA	NA	NA	NA	NA	NA	NA	NA	NA	NA	NA	NA	NA	NA	NA	NA	NA	NA	NA	NA	NA	NA	NA	NA	NA	NA	NA	NA
ERR10889320	PRJEB51728	2012/2017	Zimbabwe	University of British Columbia	No cholera	3	0	NA	NA	NA	NA	NA	NA	NA	NA	NA	NA	NA	NA	NA	NA	NA	NA	NA	NA	NA	NA	NA	NA	NA	NA	NA	NA	NA	NA	NA	NA	NA	NA	NA	NA	NA	NA	NA	NA	NA	NA	NA	NA
ERR10889322	PRJEB51728	2012/2017	Zimbabwe	University of British Columbia	No cholera	3	0	NA	NA	NA	NA	NA	NA	NA	NA	NA	NA	NA	NA	NA	NA	NA	NA	NA	NA	NA	NA	NA	NA	NA	NA	NA	NA	NA	NA	NA	NA	NA	NA	NA	NA	NA	NA	NA	NA	NA	NA	NA	NA
ERR10889325	PRJEB51728	2012/2017	Zimbabwe	University of British Columbia	No cholera	6	0	NA	NA	NA	NA	NA	NA	NA	NA	NA	NA	NA	NA	NA	NA	NA	NA	NA	NA	NA	NA	NA	NA	NA	NA	NA	NA	NA	NA	NA	NA	NA	NA	NA	NA	NA	NA	NA	NA	NA	NA	NA	NA
ERR10889327	PRJEB51728	2012/2017	Zimbabwe	University of British Columbia	No cholera	0	0	NA	NA	NA	NA	NA	NA	NA	NA	NA	NA	NA	NA	NA	NA	NA	NA	NA	NA	NA	NA	NA	NA	NA	NA	NA	NA	NA	NA	NA	NA	NA	NA	NA	NA	NA	NA	NA	NA	NA	NA	NA	NA
ERR10889329	PRJEB51728	2012/2017	Zimbabwe	University of British Columbia	No cholera	0	0	NA	NA	NA	NA	NA	NA	NA	NA	NA	NA	NA	NA	NA	NA	NA	NA	NA	NA	NA	NA	NA	NA	NA	NA	NA	NA	NA	NA	NA	NA	NA	NA	NA	NA	NA	NA	NA	NA	NA	NA	NA	NA
ERR10889330	PRJEB51728	2012/2017	Zimbabwe	University of British Columbia	No cholera	1	0	NA	NA	NA	NA	NA	NA	NA	NA	NA	NA	NA	NA	NA	NA	NA	NA	NA	NA	NA	NA	NA	NA	NA	NA	NA	NA	NA	NA	NA	NA	NA	NA	NA	NA	NA	NA	NA	NA	NA	NA	NA	NA
ERR10889332	PRJEB51728	2012/2017	Zimbabwe	University of British Columbia	No cholera	0	0	NA	NA	NA	NA	NA	NA	NA	NA	NA	NA	NA	NA	NA	NA	NA	NA	NA	NA	NA	NA	NA	NA	NA	NA	NA	NA	NA	NA	NA	NA	NA	NA	NA	NA	NA	NA	NA	NA	NA	NA	NA	NA
ERR10889335	PRJEB51728	2012/2017	Zimbabwe	University of British Columbia	No cholera	0	0	NA	NA	NA	NA	NA	NA	NA	NA	NA	NA	NA	NA	NA	NA	NA	NA	NA	NA	NA	NA	NA	NA	NA	NA	NA	NA	NA	NA	NA	NA	NA	NA	NA	NA	NA	NA	NA	NA	NA	NA	NA	NA
ERR10889336	PRJEB51728	2012/2017	Zimbabwe	University of British Columbia	No cholera	0	0	NA	NA	NA	NA	NA	NA	NA	NA	NA	NA	NA	NA	NA	NA	NA	NA	NA	NA	NA	NA	NA	NA	NA	NA	NA	NA	NA	NA	NA	NA	NA	NA	NA	NA	NA	NA	NA	NA	NA	NA	NA	NA
ERR10889337	PRJEB51728	2012/2017	Zimbabwe	University of British Columbia	No cholera	0	0	NA	NA	NA	NA	NA	NA	NA	NA	NA	NA	NA	NA	NA	NA	NA	NA	NA	NA	NA	NA	NA	NA	NA	NA	NA	NA	NA	NA	NA	NA	NA	NA	NA	NA	NA	NA	NA	NA	NA	NA	NA	NA
ERR10889338	PRJEB51728	2012/2017	Zimbabwe	University of British Columbia	No cholera	0	0	NA	NA	NA	NA	NA	NA	NA	NA	NA	NA	NA	NA	NA	NA	NA	NA	NA	NA	NA	NA	NA	NA	NA	NA	NA	NA	NA	NA	NA	NA	NA	NA	NA	NA	NA	NA	NA	NA	NA	NA	NA	NA
ERR10889339	PRJEB51728	2012/2017	Zimbabwe	University of British Columbia	No cholera	0	0	NA	NA	NA	NA	NA	NA	NA	NA	NA	NA	NA	NA	NA	NA	NA	NA	NA	NA	NA	NA	NA	NA	NA	NA	NA	NA	NA	NA	NA	NA	NA	NA	NA	NA	NA	NA	NA	NA	NA	NA	NA	NA
ERR10889340	PRJEB51728	2012/2017	Zimbabwe	University of British Columbia	No cholera	0	0	NA	NA	NA	NA	NA	NA	NA	NA	NA	NA	NA	NA	NA	NA	NA	NA	NA	NA	NA	NA	NA	NA	NA	NA	NA	NA	NA	NA	NA	NA	NA	NA	NA	NA	NA	NA	NA	NA	NA	NA	NA	NA
ERR10889341	PRJEB51728	2012/2017	Zimbabwe	University of British Columbia	No cholera	1	0	NA	NA	NA	NA	NA	NA	NA	NA	NA	NA	NA	NA	NA	NA	NA	NA	NA	NA	NA	NA	NA	NA	NA	NA	NA	NA	NA	NA	NA	NA	NA	NA	NA	NA	NA	NA	NA	NA	NA	NA	NA	NA
ERR10889343	PRJEB51728	2012/2017	Zimbabwe	University of British Columbia	No cholera	0	0	NA	NA	NA	NA	NA	NA	NA	NA	NA	NA	NA	NA	NA	NA	NA	NA	NA	NA	NA	NA	NA	NA	NA	NA	NA	NA	NA	NA	NA	NA	NA	NA	NA	NA	NA	NA	NA	NA	NA	NA	NA	NA
ERR10889344	PRJEB51728	2012/2017	Zimbabwe	University of British Columbia	No cholera	0	0	NA	NA	NA	NA	NA	NA	NA	NA	NA	NA	NA	NA	NA	NA	NA	NA	NA	NA	NA	NA	NA	NA	NA	NA	NA	NA	NA	NA	NA	NA	NA	NA	NA	NA	NA	NA	NA	NA	NA	NA	NA	NA
ERR10889345	PRJEB51728	2012/2017	Zimbabwe	University of British Columbia	No cholera	1	0	NA	NA	NA	NA	NA	NA	NA	NA	NA	NA	NA	NA	NA	NA	NA	NA	NA	NA	NA	NA	NA	NA	NA	NA	NA	NA	NA	NA	NA	NA	NA	NA	NA	NA	NA	NA	NA	NA	NA	NA	NA	NA
ERR10889347	PRJEB51728	2012/2017	Zimbabwe	University of British Columbia	No cholera	25	0	NA	NA	NA	NA	NA	NA	NA	NA	NA	NA	NA	NA	NA	NA	NA	NA	NA	NA	NA	NA	NA	NA	NA	NA	NA	NA	NA	NA	NA	NA	NA	NA	NA	NA	NA	NA	NA	NA	NA	NA	NA	NA
ERR10889348	PRJEB51728	2012/2017	Zimbabwe	University of British Columbia	No cholera	0	0	NA	NA	NA	NA	NA	NA	NA	NA	NA	NA	NA	NA	NA	NA	NA	NA	NA	NA	NA	NA	NA	NA	NA	NA	NA	NA	NA	NA	NA	NA	NA	NA	NA	NA	NA	NA	NA	NA	NA	NA	NA	NA
ERR10889349	PRJEB51728	2012/2017	Zimbabwe	University of British Columbia	No cholera	0	0	NA	NA	NA	NA	NA	NA	NA	NA	NA	NA	NA	NA	NA	NA	NA	NA	NA	NA	NA	NA	NA	NA	NA	NA	NA	NA	NA	NA	NA	NA	NA	NA	NA	NA	NA	NA	NA	NA	NA	NA	NA	NA
ERR10889350	PRJEB51728	2012/2017	Zimbabwe	University of British Columbia	No cholera	0	0	NA	NA	NA	NA	NA	NA	NA	NA	NA	NA	NA	NA	NA	NA	NA	NA	NA	NA	NA	NA	NA	NA	NA	NA	NA	NA	NA	NA	NA	NA	NA	NA	NA	NA	NA	NA	NA	NA	NA	NA	NA	NA
ERR10889352	PRJEB51728	2012/2017	Zimbabwe	University of British Columbia	No cholera	0	0	NA	NA	NA	NA	NA	NA	NA	NA	NA	NA	NA	NA	NA	NA	NA	NA	NA	NA	NA	NA	NA	NA	NA	NA	NA	NA	NA	NA	NA	NA	NA	NA	NA	NA	NA	NA	NA	NA	NA	NA	NA	NA
ERR10889353	PRJEB51728	2012/2017	Zimbabwe	University of British Columbia	No cholera	0	0	NA	NA	NA	NA	NA	NA	NA	NA	NA	NA	NA	NA	NA	NA	NA	NA	NA	NA	NA	NA	NA	NA	NA	NA	NA	NA	NA	NA	NA	NA	NA	NA	NA	NA	NA	NA	NA	NA	NA	NA	NA	NA
ERR10889355	PRJEB51728	2012/2017	Zimbabwe	University of British Columbia	No cholera	0	0	NA	NA	NA	NA	NA	NA	NA	NA	NA	NA	NA	NA	NA	NA	NA	NA	NA	NA	NA	NA	NA	NA	NA	NA	NA	NA	NA	NA	NA	NA	NA	NA	NA	NA	NA	NA	NA	NA	NA	NA	NA	NA
ERR10889360	PRJEB51728	2012/2017	Zimbabwe	University of British Columbia	No cholera	0	0	NA	NA	NA	NA	NA	NA	NA	NA	NA	NA	NA	NA	NA	NA	NA	NA	NA	NA	NA	NA	NA	NA	NA	NA	NA	NA	NA	NA	NA	NA	NA	NA	NA	NA	NA	NA	NA	NA	NA	NA	NA	NA
ERR10889362	PRJEB51728	2012/2017	Zimbabwe	University of British Columbia	No cholera	0	0	NA	NA	NA	NA	NA	NA	NA	NA	NA	NA	NA	NA	NA	NA	NA	NA	NA	NA	NA	NA	NA	NA	NA	NA	NA	NA	NA	NA	NA	NA	NA	NA	NA	NA	NA	NA	NA	NA	NA	NA	NA	NA
ERR10889364	PRJEB51728	2012/2017	Zimbabwe	University of British Columbia	No cholera	6	0	NA	NA	NA	NA	NA	NA	NA	NA	NA	NA	NA	NA	NA	NA	NA	NA	NA	NA	NA	NA	NA	NA	NA	NA	NA	NA	NA	NA	NA	NA	NA	NA	NA	NA	NA	NA	NA	NA	NA	NA	NA	NA
ERR10889365	PRJEB51728	2012/2017	Zimbabwe	University of British Columbia	No cholera	0	0	NA	NA	NA	NA	NA	NA	NA	NA	NA	NA	NA	NA	NA	NA	NA	NA	NA	NA	NA	NA	NA	NA	NA	NA	NA	NA	NA	NA	NA	NA	NA	NA	NA	NA	NA	NA	NA	NA	NA	NA	NA	NA
ERR10889367	PRJEB51728	2012/2017	Zimbabwe	University of British Columbia	No cholera	1	0	NA	NA	NA	NA	NA	NA	NA	NA	NA	NA	NA	NA	NA	NA	NA	NA	NA	NA	NA	NA	NA	NA	NA	NA	NA	NA	NA	NA	NA	NA	NA	NA	NA	NA	NA	NA	NA	NA	NA	NA	NA	NA
ERR10889371	PRJEB51728	2012/2017	Zimbabwe	University of British Columbia	No cholera	1	0	NA	NA	NA	NA	NA	NA	NA	NA	NA	NA	NA	NA	NA	NA	NA	NA	NA	NA	NA	NA	NA	NA	NA	NA	NA	NA	NA	NA	NA	NA	NA	NA	NA	NA	NA	NA	NA	NA	NA	NA	NA	NA
ERR10889375	PRJEB51728	2012/2017	Zimbabwe	University of British Columbia	No cholera	0	0	NA	NA	NA	NA	NA	NA	NA	NA	NA	NA	NA	NA	NA	NA	NA	NA	NA	NA	NA	NA	NA	NA	NA	NA	NA	NA	NA	NA	NA	NA	NA	NA	NA	NA	NA	NA	NA	NA	NA	NA	NA	NA
ERR10889378	PRJEB51728	2012/2017	Zimbabwe	University of British Columbia	No cholera	0	0	NA	NA	NA	NA	NA	NA	NA	NA	NA	NA	NA	NA	NA	NA	NA	NA	NA	NA	NA	NA	NA	NA	NA	NA	NA	NA	NA	NA	NA	NA	NA	NA	NA	NA	NA	NA	NA	NA	NA	NA	NA	NA
ERR10889381	PRJEB51728	2012/2017	Zimbabwe	University of British Columbia	No cholera	0	0	NA	NA	NA	NA	NA	NA	NA	NA	NA	NA	NA	NA	NA	NA	NA	NA	NA	NA	NA	NA	NA	NA	NA	NA	NA	NA	NA	NA	NA	NA	NA	NA	NA	NA	NA	NA	NA	NA	NA	NA	NA	NA
ERR10889382	PRJEB51728	2012/2017	Zimbabwe	University of British Columbia	No cholera	2	0	NA	NA	NA	NA	NA	NA	NA	NA	NA	NA	NA	NA	NA	NA	NA	NA	NA	NA	NA	NA	NA	NA	NA	NA	NA	NA	NA	NA	NA	NA	NA	NA	NA	NA	NA	NA	NA	NA	NA	NA	NA	NA
ERR10889384	PRJEB51728	2012/2017	Zimbabwe	University of British Columbia	No cholera	0	0	NA	NA	NA	NA	NA	NA	NA	NA	NA	NA	NA	NA	NA	NA	NA	NA	NA	NA	NA	NA	NA	NA	NA	NA	NA	NA	NA	NA	NA	NA	NA	NA	NA	NA	NA	NA	NA	NA	NA	NA	NA	NA
ERR10889386	PRJEB51728	2012/2017	Zimbabwe	University of British Columbia	No cholera	0	0	NA	NA	NA	NA	NA	NA	NA	NA	NA	NA	NA	NA	NA	NA	NA	NA	NA	NA	NA	NA	NA	NA	NA	NA	NA	NA	NA	NA	NA	NA	NA	NA	NA	NA	NA	NA	NA	NA	NA	NA	NA	NA
ERR10889389	PRJEB51728	2012/2017	Zimbabwe	University of British Columbia	No cholera	0	0	NA	NA	NA	NA	NA	NA	NA	NA	NA	NA	NA	NA	NA	NA	NA	NA	NA	NA	NA	NA	NA	NA	NA	NA	NA	NA	NA	NA	NA	NA	NA	NA	NA	NA	NA	NA	NA	NA	NA	NA	NA	NA
ERR10889390	PRJEB51728	2012/2017	Zimbabwe	University of British Columbia	No cholera	0	0	NA	NA	NA	NA	NA	NA	NA	NA	NA	NA	NA	NA	NA	NA	NA	NA	NA	NA	NA	NA	NA	NA	NA	NA	NA	NA	NA	NA	NA	NA	NA	NA	NA	NA	NA	NA	NA	NA	NA	NA	NA	NA
ERR10889391	PRJEB51728	2012/2017	Zimbabwe	University of British Columbia	No cholera	3	0	NA	NA	NA	NA	NA	NA	NA	NA	NA	NA	NA	NA	NA	NA	NA	NA	NA	NA	NA	NA	NA	NA	NA	NA	NA	NA	NA	NA	NA	NA	NA	NA	NA	NA	NA	NA	NA	NA	NA	NA	NA	NA
ERR10889392	PRJEB51728	2012/2017	Zimbabwe	University of British Columbia	No cholera	1	0	NA	NA	NA	NA	NA	NA	NA	NA	NA	NA	NA	NA	NA	NA	NA	NA	NA	NA	NA	NA	NA	NA	NA	NA	NA	NA	NA	NA	NA	NA	NA	NA	NA	NA	NA	NA	NA	NA	NA	NA	NA	NA
ERR10889395	PRJEB51728	2012/2017	Zimbabwe	University of British Columbia	No cholera	0	0	NA	NA	NA	NA	NA	NA	NA	NA	NA	NA	NA	NA	NA	NA	NA	NA	NA	NA	NA	NA	NA	NA	NA	NA	NA	NA	NA	NA	NA	NA	NA	NA	NA	NA	NA	NA	NA	NA	NA	NA	NA	NA
ERR10889399	PRJEB51728	2012/2017	Zimbabwe	University of British Columbia	No cholera	0	0	NA	NA	NA	NA	NA	NA	NA	NA	NA	NA	NA	NA	NA	NA	NA	NA	NA	NA	NA	NA	NA	NA	NA	NA	NA	NA	NA	NA	NA	NA	NA	NA	NA	NA	NA	NA	NA	NA	NA	NA	NA	NA
ERR10889400	PRJEB51728	2012/2017	Zimbabwe	University of British Columbia	No cholera	0	0	NA	NA	NA	NA	NA	NA	NA	NA	NA	NA	NA	NA	NA	NA	NA	NA	NA	NA	NA	NA	NA	NA	NA	NA	NA	NA	NA	NA	NA	NA	NA	NA	NA	NA	NA	NA	NA	NA	NA	NA	NA	NA
ERR10889402	PRJEB51728	2012/2017	Zimbabwe	University of British Columbia	No cholera	1	0	NA	NA	NA	NA	NA	NA	NA	NA	NA	NA	NA	NA	NA	NA	NA	NA	NA	NA	NA	NA	NA	NA	NA	NA	NA	NA	NA	NA	NA	NA	NA	NA	NA	NA	NA	NA	NA	NA	NA	NA	NA	NA
ERR10889403	PRJEB51728	2012/2017	Zimbabwe	University of British Columbia	No cholera	9	0	NA	NA	NA	NA	NA	NA	NA	NA	NA	NA	NA	NA	NA	NA	NA	NA	NA	NA	NA	NA	NA	NA	NA	NA	NA	NA	NA	NA	NA	NA	NA	NA	NA	NA	NA	NA	NA	NA	NA	NA	NA	NA
ERR10889405	PRJEB51728	2012/2017	Zimbabwe	University of British Columbia	No cholera	2	0	NA	NA	NA	NA	NA	NA	NA	NA	NA	NA	NA	NA	NA	NA	NA	NA	NA	NA	NA	NA	NA	NA	NA	NA	NA	NA	NA	NA	NA	NA	NA	NA	NA	NA	NA	NA	NA	NA	NA	NA	NA	NA
ERR10889406	PRJEB51728	2012/2017	Zimbabwe	University of British Columbia	No cholera	0	0	NA	NA	NA	NA	NA	NA	NA	NA	NA	NA	NA	NA	NA	NA	NA	NA	NA	NA	NA	NA	NA	NA	NA	NA	NA	NA	NA	NA	NA	NA	NA	NA	NA	NA	NA	NA	NA	NA	NA	NA	NA	NA
ERR10889407	PRJEB51728	2012/2017	Zimbabwe	University of British Columbia	No cholera	0	0	NA	NA	NA	NA	NA	NA	NA	NA	NA	NA	NA	NA	NA	NA	NA	NA	NA	NA	NA	NA	NA	NA	NA	NA	NA	NA	NA	NA	NA	NA	NA	NA	NA	NA	NA	NA	NA	NA	NA	NA	NA	NA
ERR10889409	PRJEB51728	2012/2017	Zimbabwe	University of British Columbia	No cholera	0	0	NA	NA	NA	NA	NA	NA	NA	NA	NA	NA	NA	NA	NA	NA	NA	NA	NA	NA	NA	NA	NA	NA	NA	NA	NA	NA	NA	NA	NA	NA	NA	NA	NA	NA	NA	NA	NA	NA	NA	NA	NA	NA
ERR10889411	PRJEB51728	2012/2017	Zimbabwe	University of British Columbia	No cholera	0	0	NA	NA	NA	NA	NA	NA	NA	NA	NA	NA	NA	NA	NA	NA	NA	NA	NA	NA	NA	NA	NA	NA	NA	NA	NA	NA	NA	NA	NA	NA	NA	NA	NA	NA	NA	NA	NA	NA	NA	NA	NA	NA
ERR10889412	PRJEB51728	2012/2017	Zimbabwe	University of British Columbia	No cholera	1	0	NA	NA	NA	NA	NA	NA	NA	NA	NA	NA	NA	NA	NA	NA	NA	NA	NA	NA	NA	NA	NA	NA	NA	NA	NA	NA	NA	NA	NA	NA	NA	NA	NA	NA	NA	NA	NA	NA	NA	NA	NA	NA
ERR10889415	PRJEB51728	2012/2017	Zimbabwe	University of British Columbia	No cholera	3	0	NA	NA	NA	NA	NA	NA	NA	NA	NA	NA	NA	NA	NA	NA	NA	NA	NA	NA	NA	NA	NA	NA	NA	NA	NA	NA	NA	NA	NA	NA	NA	NA	NA	NA	NA	NA	NA	NA	NA	NA	NA	NA
ERR10889416	PRJEB51728	2012/2017	Zimbabwe	University of British Columbia	No cholera	0	0	NA	NA	NA	NA	NA	NA	NA	NA	NA	NA	NA	NA	NA	NA	NA	NA	NA	NA	NA	NA	NA	NA	NA	NA	NA	NA	NA	NA	NA	NA	NA	NA	NA	NA	NA	NA	NA	NA	NA	NA	NA	NA
ERR10889417	PRJEB51728	2012/2017	Zimbabwe	University of British Columbia	No cholera	0	0	NA	NA	NA	NA	NA	NA	NA	NA	NA	NA	NA	NA	NA	NA	NA	NA	NA	NA	NA	NA	NA	NA	NA	NA	NA	NA	NA	NA	NA	NA	NA	NA	NA	NA	NA	NA	NA	NA	NA	NA	NA	NA
ERR10889420	PRJEB51728	2012/2017	Zimbabwe	University of British Columbia	No cholera	7	0	NA	NA	NA	NA	NA	NA	NA	NA	NA	NA	NA	NA	NA	NA	NA	NA	NA	NA	NA	NA	NA	NA	NA	NA	NA	NA	NA	NA	NA	NA	NA	NA	NA	NA	NA	NA	NA	NA	NA	NA	NA	NA
ERR10889421	PRJEB51728	2012/2017	Zimbabwe	University of British Columbia	No cholera	0	0	NA	NA	NA	NA	NA	NA	NA	NA	NA	NA	NA	NA	NA	NA	NA	NA	NA	NA	NA	NA	NA	NA	NA	NA	NA	NA	NA	NA	NA	NA	NA	NA	NA	NA	NA	NA	NA	NA	NA	NA	NA	NA
ERR10889423	PRJEB51728	2012/2017	Zimbabwe	University of British Columbia	No cholera	0	0	NA	NA	NA	NA	NA	NA	NA	NA	NA	NA	NA	NA	NA	NA	NA	NA	NA	NA	NA	NA	NA	NA	NA	NA	NA	NA	NA	NA	NA	NA	NA	NA	NA	NA	NA	NA	NA	NA	NA	NA	NA	NA
ERR10889424	PRJEB51728	2012/2017	Zimbabwe	University of British Columbia	No cholera	0	0	NA	NA	NA	NA	NA	NA	NA	NA	NA	NA	NA	NA	NA	NA	NA	NA	NA	NA	NA	NA	NA	NA	NA	NA	NA	NA	NA	NA	NA	NA	NA	NA	NA	NA	NA	NA	NA	NA	NA	NA	NA	NA
ERR10889429	PRJEB51728	2012/2017	Zimbabwe	University of British Columbia	No cholera	0	0	NA	NA	NA	NA	NA	NA	NA	NA	NA	NA	NA	NA	NA	NA	NA	NA	NA	NA	NA	NA	NA	NA	NA	NA	NA	NA	NA	NA	NA	NA	NA	NA	NA	NA	NA	NA	NA	NA	NA	NA	NA	NA
ERR10889431	PRJEB51728	2012/2017	Zimbabwe	University of British Columbia	No cholera	0	0	NA	NA	NA	NA	NA	NA	NA	NA	NA	NA	NA	NA	NA	NA	NA	NA	NA	NA	NA	NA	NA	NA	NA	NA	NA	NA	NA	NA	NA	NA	NA	NA	NA	NA	NA	NA	NA	NA	NA	NA	NA	NA
ERR10889432	PRJEB51728	2012/2017	Zimbabwe	University of British Columbia	No cholera	0	0	NA	NA	NA	NA	NA	NA	NA	NA	NA	NA	NA	NA	NA	NA	NA	NA	NA	NA	NA	NA	NA	NA	NA	NA	NA	NA	NA	NA	NA	NA	NA	NA	NA	NA	NA	NA	NA	NA	NA	NA	NA	NA
ERR10889433	PRJEB51728	2012/2017	Zimbabwe	University of British Columbia	No cholera	1	0	NA	NA	NA	NA	NA	NA	NA	NA	NA	NA	NA	NA	NA	NA	NA	NA	NA	NA	NA	NA	NA	NA	NA	NA	NA	NA	NA	NA	NA	NA	NA	NA	NA	NA	NA	NA	NA	NA	NA	NA	NA	NA
ERR10889435	PRJEB51728	2012/2017	Zimbabwe	University of British Columbia	No cholera	0	0	NA	NA	NA	NA	NA	NA	NA	NA	NA	NA	NA	NA	NA	NA	NA	NA	NA	NA	NA	NA	NA	NA	NA	NA	NA	NA	NA	NA	NA	NA	NA	NA	NA	NA	NA	NA	NA	NA	NA	NA	NA	NA
ERR10889436	PRJEB51728	2012/2017	Zimbabwe	University of British Columbia	No cholera	0	0	NA	NA	NA	NA	NA	NA	NA	NA	NA	NA	NA	NA	NA	NA	NA	NA	NA	NA	NA	NA	NA	NA	NA	NA	NA	NA	NA	NA	NA	NA	NA	NA	NA	NA	NA	NA	NA	NA	NA	NA	NA	NA
ERR10889437	PRJEB51728	2012/2017	Zimbabwe	University of British Columbia	No cholera	1	0	NA	NA	NA	NA	NA	NA	NA	NA	NA	NA	NA	NA	NA	NA	NA	NA	NA	NA	NA	NA	NA	NA	NA	NA	NA	NA	NA	NA	NA	NA	NA	NA	NA	NA	NA	NA	NA	NA	NA	NA	NA	NA
ERR10889438	PRJEB51728	2012/2017	Zimbabwe	University of British Columbia	No cholera	0	0	NA	NA	NA	NA	NA	NA	NA	NA	NA	NA	NA	NA	NA	NA	NA	NA	NA	NA	NA	NA	NA	NA	NA	NA	NA	NA	NA	NA	NA	NA	NA	NA	NA	NA	NA	NA	NA	NA	NA	NA	NA	NA
ERR10889440	PRJEB51728	2012/2017	Zimbabwe	University of British Columbia	No cholera	14	0	NA	NA	NA	NA	NA	NA	NA	NA	NA	NA	NA	NA	NA	NA	NA	NA	NA	NA	NA	NA	NA	NA	NA	NA	NA	NA	NA	NA	NA	NA	NA	NA	NA	NA	NA	NA	NA	NA	NA	NA	NA	NA
ERR10889442	PRJEB51728	2012/2017	Zimbabwe	University of British Columbia	No cholera	0	0	NA	NA	NA	NA	NA	NA	NA	NA	NA	NA	NA	NA	NA	NA	NA	NA	NA	NA	NA	NA	NA	NA	NA	NA	NA	NA	NA	NA	NA	NA	NA	NA	NA	NA	NA	NA	NA	NA	NA	NA	NA	NA
ERR10889443	PRJEB51728	2012/2017	Zimbabwe	University of British Columbia	No cholera	0	0	NA	NA	NA	NA	NA	NA	NA	NA	NA	NA	NA	NA	NA	NA	NA	NA	NA	NA	NA	NA	NA	NA	NA	NA	NA	NA	NA	NA	NA	NA	NA	NA	NA	NA	NA	NA	NA	NA	NA	NA	NA	NA
ERR10889446	PRJEB51728	2012/2017	Zimbabwe	University of British Columbia	No cholera	0	0	NA	NA	NA	NA	NA	NA	NA	NA	NA	NA	NA	NA	NA	NA	NA	NA	NA	NA	NA	NA	NA	NA	NA	NA	NA	NA	NA	NA	NA	NA	NA	NA	NA	NA	NA	NA	NA	NA	NA	NA	NA	NA
ERR10889447	PRJEB51728	2012/2017	Zimbabwe	University of British Columbia	No cholera	0	0	NA	NA	NA	NA	NA	NA	NA	NA	NA	NA	NA	NA	NA	NA	NA	NA	NA	NA	NA	NA	NA	NA	NA	NA	NA	NA	NA	NA	NA	NA	NA	NA	NA	NA	NA	NA	NA	NA	NA	NA	NA	NA
ERR10889450	PRJEB51728	2012/2017	Zimbabwe	University of British Columbia	No cholera	0	0	NA	NA	NA	NA	NA	NA	NA	NA	NA	NA	NA	NA	NA	NA	NA	NA	NA	NA	NA	NA	NA	NA	NA	NA	NA	NA	NA	NA	NA	NA	NA	NA	NA	NA	NA	NA	NA	NA	NA	NA	NA	NA
ERR10889451	PRJEB51728	2012/2017	Zimbabwe	University of British Columbia	No cholera	2	0	NA	NA	NA	NA	NA	NA	NA	NA	NA	NA	NA	NA	NA	NA	NA	NA	NA	NA	NA	NA	NA	NA	NA	NA	NA	NA	NA	NA	NA	NA	NA	NA	NA	NA	NA	NA	NA	NA	NA	NA	NA	NA
ERR10889452	PRJEB51728	2012/2017	Zimbabwe	University of British Columbia	No cholera	2	0	NA	NA	NA	NA	NA	NA	NA	NA	NA	NA	NA	NA	NA	NA	NA	NA	NA	NA	NA	NA	NA	NA	NA	NA	NA	NA	NA	NA	NA	NA	NA	NA	NA	NA	NA	NA	NA	NA	NA	NA	NA	NA
ERR10889453	PRJEB51728	2012/2017	Zimbabwe	University of British Columbia	No cholera	0	0	NA	NA	NA	NA	NA	NA	NA	NA	NA	NA	NA	NA	NA	NA	NA	NA	NA	NA	NA	NA	NA	NA	NA	NA	NA	NA	NA	NA	NA	NA	NA	NA	NA	NA	NA	NA	NA	NA	NA	NA	NA	NA
ERR10889456	PRJEB51728	2012/2017	Zimbabwe	University of British Columbia	No cholera	0	0	NA	NA	NA	NA	NA	NA	NA	NA	NA	NA	NA	NA	NA	NA	NA	NA	NA	NA	NA	NA	NA	NA	NA	NA	NA	NA	NA	NA	NA	NA	NA	NA	NA	NA	NA	NA	NA	NA	NA	NA	NA	NA
ERR10889458	PRJEB51728	2012/2017	Zimbabwe	University of British Columbia	No cholera	0	0	NA	NA	NA	NA	NA	NA	NA	NA	NA	NA	NA	NA	NA	NA	NA	NA	NA	NA	NA	NA	NA	NA	NA	NA	NA	NA	NA	NA	NA	NA	NA	NA	NA	NA	NA	NA	NA	NA	NA	NA	NA	NA
ERR10889460	PRJEB51728	2012/2017	Zimbabwe	University of British Columbia	No cholera	1	0	NA	NA	NA	NA	NA	NA	NA	NA	NA	NA	NA	NA	NA	NA	NA	NA	NA	NA	NA	NA	NA	NA	NA	NA	NA	NA	NA	NA	NA	NA	NA	NA	NA	NA	NA	NA	NA	NA	NA	NA	NA	NA
ERR10889462	PRJEB51728	2012/2017	Zimbabwe	University of British Columbia	No cholera	1	0	NA	NA	NA	NA	NA	NA	NA	NA	NA	NA	NA	NA	NA	NA	NA	NA	NA	NA	NA	NA	NA	NA	NA	NA	NA	NA	NA	NA	NA	NA	NA	NA	NA	NA	NA	NA	NA	NA	NA	NA	NA	NA
ERR10889463	PRJEB51728	2012/2017	Zimbabwe	University of British Columbia	No cholera	0	0	NA	NA	NA	NA	NA	NA	NA	NA	NA	NA	NA	NA	NA	NA	NA	NA	NA	NA	NA	NA	NA	NA	NA	NA	NA	NA	NA	NA	NA	NA	NA	NA	NA	NA	NA	NA	NA	NA	NA	NA	NA	NA
ERR10889464	PRJEB51728	2012/2017	Zimbabwe	University of British Columbia	No cholera	0	0	NA	NA	NA	NA	NA	NA	NA	NA	NA	NA	NA	NA	NA	NA	NA	NA	NA	NA	NA	NA	NA	NA	NA	NA	NA	NA	NA	NA	NA	NA	NA	NA	NA	NA	NA	NA	NA	NA	NA	NA	NA	NA
ERR10889465	PRJEB51728	2012/2017	Zimbabwe	University of British Columbia	No cholera	3	0	NA	NA	NA	NA	NA	NA	NA	NA	NA	NA	NA	NA	NA	NA	NA	NA	NA	NA	NA	NA	NA	NA	NA	NA	NA	NA	NA	NA	NA	NA	NA	NA	NA	NA	NA	NA	NA	NA	NA	NA	NA	NA
ERR10889466	PRJEB51728	2012/2017	Zimbabwe	University of British Columbia	No cholera	1	0	NA	NA	NA	NA	NA	NA	NA	NA	NA	NA	NA	NA	NA	NA	NA	NA	NA	NA	NA	NA	NA	NA	NA	NA	NA	NA	NA	NA	NA	NA	NA	NA	NA	NA	NA	NA	NA	NA	NA	NA	NA	NA
ERR10889468	PRJEB51728	2012/2017	Zimbabwe	University of British Columbia	No cholera	3	0	NA	NA	NA	NA	NA	NA	NA	NA	NA	NA	NA	NA	NA	NA	NA	NA	NA	NA	NA	NA	NA	NA	NA	NA	NA	NA	NA	NA	NA	NA	NA	NA	NA	NA	NA	NA	NA	NA	NA	NA	NA	NA
ERR10889471	PRJEB51728	2012/2017	Zimbabwe	University of British Columbia	No cholera	0	0	NA	NA	NA	NA	NA	NA	NA	NA	NA	NA	NA	NA	NA	NA	NA	NA	NA	NA	NA	NA	NA	NA	NA	NA	NA	NA	NA	NA	NA	NA	NA	NA	NA	NA	NA	NA	NA	NA	NA	NA	NA	NA
ERR10889474	PRJEB51728	2012/2017	Zimbabwe	University of British Columbia	No cholera	0	0	NA	NA	NA	NA	NA	NA	NA	NA	NA	NA	NA	NA	NA	NA	NA	NA	NA	NA	NA	NA	NA	NA	NA	NA	NA	NA	NA	NA	NA	NA	NA	NA	NA	NA	NA	NA	NA	NA	NA	NA	NA	NA
ERR10889476	PRJEB51728	2012/2017	Zimbabwe	University of British Columbia	No cholera	0	0	NA	NA	NA	NA	NA	NA	NA	NA	NA	NA	NA	NA	NA	NA	NA	NA	NA	NA	NA	NA	NA	NA	NA	NA	NA	NA	NA	NA	NA	NA	NA	NA	NA	NA	NA	NA	NA	NA	NA	NA	NA	NA
ERR10889478	PRJEB51728	2012/2017	Zimbabwe	University of British Columbia	No cholera	0	0	NA	NA	NA	NA	NA	NA	NA	NA	NA	NA	NA	NA	NA	NA	NA	NA	NA	NA	NA	NA	NA	NA	NA	NA	NA	NA	NA	NA	NA	NA	NA	NA	NA	NA	NA	NA	NA	NA	NA	NA	NA	NA
ERR10889479	PRJEB51728	2012/2017	Zimbabwe	University of British Columbia	No cholera	0	0	NA	NA	NA	NA	NA	NA	NA	NA	NA	NA	NA	NA	NA	NA	NA	NA	NA	NA	NA	NA	NA	NA	NA	NA	NA	NA	NA	NA	NA	NA	NA	NA	NA	NA	NA	NA	NA	NA	NA	NA	NA	NA
ERR10889483	PRJEB51728	2012/2017	Zimbabwe	University of British Columbia	No cholera	0	0	NA	NA	NA	NA	NA	NA	NA	NA	NA	NA	NA	NA	NA	NA	NA	NA	NA	NA	NA	NA	NA	NA	NA	NA	NA	NA	NA	NA	NA	NA	NA	NA	NA	NA	NA	NA	NA	NA	NA	NA	NA	NA
ERR10889491	PRJEB51728	2012/2017	Zimbabwe	University of British Columbia	No cholera	0	0	NA	NA	NA	NA	NA	NA	NA	NA	NA	NA	NA	NA	NA	NA	NA	NA	NA	NA	NA	NA	NA	NA	NA	NA	NA	NA	NA	NA	NA	NA	NA	NA	NA	NA	NA	NA	NA	NA	NA	NA	NA	NA
ERR10889493	PRJEB51728	2012/2017	Zimbabwe	University of British Columbia	No cholera	0	0	NA	NA	NA	NA	NA	NA	NA	NA	NA	NA	NA	NA	NA	NA	NA	NA	NA	NA	NA	NA	NA	NA	NA	NA	NA	NA	NA	NA	NA	NA	NA	NA	NA	NA	NA	NA	NA	NA	NA	NA	NA	NA
ERR10889495	PRJEB51728	2012/2017	Zimbabwe	University of British Columbia	No cholera	1	0	NA	NA	NA	NA	NA	NA	NA	NA	NA	NA	NA	NA	NA	NA	NA	NA	NA	NA	NA	NA	NA	NA	NA	NA	NA	NA	NA	NA	NA	NA	NA	NA	NA	NA	NA	NA	NA	NA	NA	NA	NA	NA
ERR10889497	PRJEB51728	2012/2017	Zimbabwe	University of British Columbia	No cholera	0	0	NA	NA	NA	NA	NA	NA	NA	NA	NA	NA	NA	NA	NA	NA	NA	NA	NA	NA	NA	NA	NA	NA	NA	NA	NA	NA	NA	NA	NA	NA	NA	NA	NA	NA	NA	NA	NA	NA	NA	NA	NA	NA
ERR10889499	PRJEB51728	2012/2017	Zimbabwe	University of British Columbia	No cholera	0	0	NA	NA	NA	NA	NA	NA	NA	NA	NA	NA	NA	NA	NA	NA	NA	NA	NA	NA	NA	NA	NA	NA	NA	NA	NA	NA	NA	NA	NA	NA	NA	NA	NA	NA	NA	NA	NA	NA	NA	NA	NA	NA
ERR10889501	PRJEB51728	2012/2017	Zimbabwe	University of British Columbia	No cholera	0	0	NA	NA	NA	NA	NA	NA	NA	NA	NA	NA	NA	NA	NA	NA	NA	NA	NA	NA	NA	NA	NA	NA	NA	NA	NA	NA	NA	NA	NA	NA	NA	NA	NA	NA	NA	NA	NA	NA	NA	NA	NA	NA
ERR10889503	PRJEB51728	2012/2017	Zimbabwe	University of British Columbia	No cholera	0	0	NA	NA	NA	NA	NA	NA	NA	NA	NA	NA	NA	NA	NA	NA	NA	NA	NA	NA	NA	NA	NA	NA	NA	NA	NA	NA	NA	NA	NA	NA	NA	NA	NA	NA	NA	NA	NA	NA	NA	NA	NA	NA
ERR10889504	PRJEB51728	2012/2017	Zimbabwe	University of British Columbia	No cholera	0	0	NA	NA	NA	NA	NA	NA	NA	NA	NA	NA	NA	NA	NA	NA	NA	NA	NA	NA	NA	NA	NA	NA	NA	NA	NA	NA	NA	NA	NA	NA	NA	NA	NA	NA	NA	NA	NA	NA	NA	NA	NA	NA
ERR10889506	PRJEB51728	2012/2017	Zimbabwe	University of British Columbia	No cholera	3	0	NA	NA	NA	NA	NA	NA	NA	NA	NA	NA	NA	NA	NA	NA	NA	NA	NA	NA	NA	NA	NA	NA	NA	NA	NA	NA	NA	NA	NA	NA	NA	NA	NA	NA	NA	NA	NA	NA	NA	NA	NA	NA
ERR10889511	PRJEB51728	2012/2017	Zimbabwe	University of British Columbia	No cholera	0	0	NA	NA	NA	NA	NA	NA	NA	NA	NA	NA	NA	NA	NA	NA	NA	NA	NA	NA	NA	NA	NA	NA	NA	NA	NA	NA	NA	NA	NA	NA	NA	NA	NA	NA	NA	NA	NA	NA	NA	NA	NA	NA
ERR10889513	PRJEB51728	2012/2017	Zimbabwe	University of British Columbia	No cholera	0	0	NA	NA	NA	NA	NA	NA	NA	NA	NA	NA	NA	NA	NA	NA	NA	NA	NA	NA	NA	NA	NA	NA	NA	NA	NA	NA	NA	NA	NA	NA	NA	NA	NA	NA	NA	NA	NA	NA	NA	NA	NA	NA
ERR10889515	PRJEB51728	2012/2017	Zimbabwe	University of British Columbia	No cholera	0	0	NA	NA	NA	NA	NA	NA	NA	NA	NA	NA	NA	NA	NA	NA	NA	NA	NA	NA	NA	NA	NA	NA	NA	NA	NA	NA	NA	NA	NA	NA	NA	NA	NA	NA	NA	NA	NA	NA	NA	NA	NA	NA
ERR10889516	PRJEB51728	2012/2017	Zimbabwe	University of British Columbia	No cholera	0	0	NA	NA	NA	NA	NA	NA	NA	NA	NA	NA	NA	NA	NA	NA	NA	NA	NA	NA	NA	NA	NA	NA	NA	NA	NA	NA	NA	NA	NA	NA	NA	NA	NA	NA	NA	NA	NA	NA	NA	NA	NA	NA
ERR10889519	PRJEB51728	2012/2017	Zimbabwe	University of British Columbia	No cholera	0	0	NA	NA	NA	NA	NA	NA	NA	NA	NA	NA	NA	NA	NA	NA	NA	NA	NA	NA	NA	NA	NA	NA	NA	NA	NA	NA	NA	NA	NA	NA	NA	NA	NA	NA	NA	NA	NA	NA	NA	NA	NA	NA
ERR10889521	PRJEB51728	2012/2017	Zimbabwe	University of British Columbia	No cholera	4	0	NA	NA	NA	NA	NA	NA	NA	NA	NA	NA	NA	NA	NA	NA	NA	NA	NA	NA	NA	NA	NA	NA	NA	NA	NA	NA	NA	NA	NA	NA	NA	NA	NA	NA	NA	NA	NA	NA	NA	NA	NA	NA
ERR10889522	PRJEB51728	2012/2017	Zimbabwe	University of British Columbia	No cholera	3	0	NA	NA	NA	NA	NA	NA	NA	NA	NA	NA	NA	NA	NA	NA	NA	NA	NA	NA	NA	NA	NA	NA	NA	NA	NA	NA	NA	NA	NA	NA	NA	NA	NA	NA	NA	NA	NA	NA	NA	NA	NA	NA
ERR10889524	PRJEB51728	2012/2017	Zimbabwe	University of British Columbia	No cholera	0	0	NA	NA	NA	NA	NA	NA	NA	NA	NA	NA	NA	NA	NA	NA	NA	NA	NA	NA	NA	NA	NA	NA	NA	NA	NA	NA	NA	NA	NA	NA	NA	NA	NA	NA	NA	NA	NA	NA	NA	NA	NA	NA
ERR10889525	PRJEB51728	2012/2017	Zimbabwe	University of British Columbia	No cholera	0	0	NA	NA	NA	NA	NA	NA	NA	NA	NA	NA	NA	NA	NA	NA	NA	NA	NA	NA	NA	NA	NA	NA	NA	NA	NA	NA	NA	NA	NA	NA	NA	NA	NA	NA	NA	NA	NA	NA	NA	NA	NA	NA
ERR10889526	PRJEB51728	2012/2017	Zimbabwe	University of British Columbia	No cholera	0	0	NA	NA	NA	NA	NA	NA	NA	NA	NA	NA	NA	NA	NA	NA	NA	NA	NA	NA	NA	NA	NA	NA	NA	NA	NA	NA	NA	NA	NA	NA	NA	NA	NA	NA	NA	NA	NA	NA	NA	NA	NA	NA
ERR10889528	PRJEB51728	2012/2017	Zimbabwe	University of British Columbia	No cholera	1	0	NA	NA	NA	NA	NA	NA	NA	NA	NA	NA	NA	NA	NA	NA	NA	NA	NA	NA	NA	NA	NA	NA	NA	NA	NA	NA	NA	NA	NA	NA	NA	NA	NA	NA	NA	NA	NA	NA	NA	NA	NA	NA
ERR10889529	PRJEB51728	2012/2017	Zimbabwe	University of British Columbia	No cholera	0	0	NA	NA	NA	NA	NA	NA	NA	NA	NA	NA	NA	NA	NA	NA	NA	NA	NA	NA	NA	NA	NA	NA	NA	NA	NA	NA	NA	NA	NA	NA	NA	NA	NA	NA	NA	NA	NA	NA	NA	NA	NA	NA
ERR10889531	PRJEB51728	2012/2017	Zimbabwe	University of British Columbia	No cholera	0	0	NA	NA	NA	NA	NA	NA	NA	NA	NA	NA	NA	NA	NA	NA	NA	NA	NA	NA	NA	NA	NA	NA	NA	NA	NA	NA	NA	NA	NA	NA	NA	NA	NA	NA	NA	NA	NA	NA	NA	NA	NA	NA
ERR10889532	PRJEB51728	2012/2017	Zimbabwe	University of British Columbia	No cholera	0	0	NA	NA	NA	NA	NA	NA	NA	NA	NA	NA	NA	NA	NA	NA	NA	NA	NA	NA	NA	NA	NA	NA	NA	NA	NA	NA	NA	NA	NA	NA	NA	NA	NA	NA	NA	NA	NA	NA	NA	NA	NA	NA
ERR10889533	PRJEB51728	2012/2017	Zimbabwe	University of British Columbia	No cholera	1	0	NA	NA	NA	NA	NA	NA	NA	NA	NA	NA	NA	NA	NA	NA	NA	NA	NA	NA	NA	NA	NA	NA	NA	NA	NA	NA	NA	NA	NA	NA	NA	NA	NA	NA	NA	NA	NA	NA	NA	NA	NA	NA
ERR10889537	PRJEB51728	2012/2017	Zimbabwe	University of British Columbia	No cholera	0	0	NA	NA	NA	NA	NA	NA	NA	NA	NA	NA	NA	NA	NA	NA	NA	NA	NA	NA	NA	NA	NA	NA	NA	NA	NA	NA	NA	NA	NA	NA	NA	NA	NA	NA	NA	NA	NA	NA	NA	NA	NA	NA
ERR10889538	PRJEB51728	2012/2017	Zimbabwe	University of British Columbia	No cholera	1	0	NA	NA	NA	NA	NA	NA	NA	NA	NA	NA	NA	NA	NA	NA	NA	NA	NA	NA	NA	NA	NA	NA	NA	NA	NA	NA	NA	NA	NA	NA	NA	NA	NA	NA	NA	NA	NA	NA	NA	NA	NA	NA
ERR10889542	PRJEB51728	2012/2017	Zimbabwe	University of British Columbia	No cholera	0	0	NA	NA	NA	NA	NA	NA	NA	NA	NA	NA	NA	NA	NA	NA	NA	NA	NA	NA	NA	NA	NA	NA	NA	NA	NA	NA	NA	NA	NA	NA	NA	NA	NA	NA	NA	NA	NA	NA	NA	NA	NA	NA
ERR10889543	PRJEB51728	2012/2017	Zimbabwe	University of British Columbia	No cholera	0	0	NA	NA	NA	NA	NA	NA	NA	NA	NA	NA	NA	NA	NA	NA	NA	NA	NA	NA	NA	NA	NA	NA	NA	NA	NA	NA	NA	NA	NA	NA	NA	NA	NA	NA	NA	NA	NA	NA	NA	NA	NA	NA
ERR10889546	PRJEB51728	2012/2017	Zimbabwe	University of British Columbia	No cholera	0	0	NA	NA	NA	NA	NA	NA	NA	NA	NA	NA	NA	NA	NA	NA	NA	NA	NA	NA	NA	NA	NA	NA	NA	NA	NA	NA	NA	NA	NA	NA	NA	NA	NA	NA	NA	NA	NA	NA	NA	NA	NA	NA
ERR10889548	PRJEB51728	2012/2017	Zimbabwe	University of British Columbia	No cholera	0	0	NA	NA	NA	NA	NA	NA	NA	NA	NA	NA	NA	NA	NA	NA	NA	NA	NA	NA	NA	NA	NA	NA	NA	NA	NA	NA	NA	NA	NA	NA	NA	NA	NA	NA	NA	NA	NA	NA	NA	NA	NA	NA
ERR10889550	PRJEB51728	2012/2017	Zimbabwe	University of British Columbia	No cholera	0	0	NA	NA	NA	NA	NA	NA	NA	NA	NA	NA	NA	NA	NA	NA	NA	NA	NA	NA	NA	NA	NA	NA	NA	NA	NA	NA	NA	NA	NA	NA	NA	NA	NA	NA	NA	NA	NA	NA	NA	NA	NA	NA
ERR10889555	PRJEB51728	2012/2017	Zimbabwe	University of British Columbia	No cholera	0	0	NA	NA	NA	NA	NA	NA	NA	NA	NA	NA	NA	NA	NA	NA	NA	NA	NA	NA	NA	NA	NA	NA	NA	NA	NA	NA	NA	NA	NA	NA	NA	NA	NA	NA	NA	NA	NA	NA	NA	NA	NA	NA
ERR10889556	PRJEB51728	2012/2017	Zimbabwe	University of British Columbia	No cholera	0	0	NA	NA	NA	NA	NA	NA	NA	NA	NA	NA	NA	NA	NA	NA	NA	NA	NA	NA	NA	NA	NA	NA	NA	NA	NA	NA	NA	NA	NA	NA	NA	NA	NA	NA	NA	NA	NA	NA	NA	NA	NA	NA
ERR10889557	PRJEB51728	2012/2017	Zimbabwe	University of British Columbia	No cholera	0	0	NA	NA	NA	NA	NA	NA	NA	NA	NA	NA	NA	NA	NA	NA	NA	NA	NA	NA	NA	NA	NA	NA	NA	NA	NA	NA	NA	NA	NA	NA	NA	NA	NA	NA	NA	NA	NA	NA	NA	NA	NA	NA
ERR10889564	PRJEB51728	2012/2017	Zimbabwe	University of British Columbia	No cholera	0	0	NA	NA	NA	NA	NA	NA	NA	NA	NA	NA	NA	NA	NA	NA	NA	NA	NA	NA	NA	NA	NA	NA	NA	NA	NA	NA	NA	NA	NA	NA	NA	NA	NA	NA	NA	NA	NA	NA	NA	NA	NA	NA
ERR10889566	PRJEB51728	2012/2017	Zimbabwe	University of British Columbia	No cholera	1	0	NA	NA	NA	NA	NA	NA	NA	NA	NA	NA	NA	NA	NA	NA	NA	NA	NA	NA	NA	NA	NA	NA	NA	NA	NA	NA	NA	NA	NA	NA	NA	NA	NA	NA	NA	NA	NA	NA	NA	NA	NA	NA
ERR10889570	PRJEB51728	2012/2017	Zimbabwe	University of British Columbia	No cholera	0	0	NA	NA	NA	NA	NA	NA	NA	NA	NA	NA	NA	NA	NA	NA	NA	NA	NA	NA	NA	NA	NA	NA	NA	NA	NA	NA	NA	NA	NA	NA	NA	NA	NA	NA	NA	NA	NA	NA	NA	NA	NA	NA
ERR10889589	PRJEB51728	2012/2017	Zimbabwe	University of British Columbia	No cholera	0	0	NA	NA	NA	NA	NA	NA	NA	NA	NA	NA	NA	NA	NA	NA	NA	NA	NA	NA	NA	NA	NA	NA	NA	NA	NA	NA	NA	NA	NA	NA	NA	NA	NA	NA	NA	NA	NA	NA	NA	NA	NA	NA
ERR10889591	PRJEB51728	2012/2017	Zimbabwe	University of British Columbia	No cholera	1	0	NA	NA	NA	NA	NA	NA	NA	NA	NA	NA	NA	NA	NA	NA	NA	NA	NA	NA	NA	NA	NA	NA	NA	NA	NA	NA	NA	NA	NA	NA	NA	NA	NA	NA	NA	NA	NA	NA	NA	NA	NA	NA
ERR10889594	PRJEB51728	2012/2017	Zimbabwe	University of British Columbia	No cholera	0	0	NA	NA	NA	NA	NA	NA	NA	NA	NA	NA	NA	NA	NA	NA	NA	NA	NA	NA	NA	NA	NA	NA	NA	NA	NA	NA	NA	NA	NA	NA	NA	NA	NA	NA	NA	NA	NA	NA	NA	NA	NA	NA
ERR10889596	PRJEB51728	2012/2017	Zimbabwe	University of British Columbia	No cholera	0	0	NA	NA	NA	NA	NA	NA	NA	NA	NA	NA	NA	NA	NA	NA	NA	NA	NA	NA	NA	NA	NA	NA	NA	NA	NA	NA	NA	NA	NA	NA	NA	NA	NA	NA	NA	NA	NA	NA	NA	NA	NA	NA
ERR10889599	PRJEB51728	2012/2017	Zimbabwe	University of British Columbia	No cholera	28	0	NA	NA	NA	NA	NA	NA	NA	NA	NA	NA	NA	NA	NA	NA	NA	NA	NA	NA	NA	NA	NA	NA	NA	NA	NA	NA	NA	NA	NA	NA	NA	NA	NA	NA	NA	NA	NA	NA	NA	NA	NA	NA
ERR10889602	PRJEB51728	2012/2017	Zimbabwe	University of British Columbia	No cholera	5	0	NA	NA	NA	NA	NA	NA	NA	NA	NA	NA	NA	NA	NA	NA	NA	NA	NA	NA	NA	NA	NA	NA	NA	NA	NA	NA	NA	NA	NA	NA	NA	NA	NA	NA	NA	NA	NA	NA	NA	NA	NA	NA
ERR10889606	PRJEB51728	2012/2017	Zimbabwe	University of British Columbia	No cholera	22	0	NA	NA	NA	NA	NA	NA	NA	NA	NA	NA	NA	NA	NA	NA	NA	NA	NA	NA	NA	NA	NA	NA	NA	NA	NA	NA	NA	NA	NA	NA	NA	NA	NA	NA	NA	NA	NA	NA	NA	NA	NA	NA
ERR10889608	PRJEB51728	2012/2017	Zimbabwe	University of British Columbia	No cholera	3	0	NA	NA	NA	NA	NA	NA	NA	NA	NA	NA	NA	NA	NA	NA	NA	NA	NA	NA	NA	NA	NA	NA	NA	NA	NA	NA	NA	NA	NA	NA	NA	NA	NA	NA	NA	NA	NA	NA	NA	NA	NA	NA
ERR10889609	PRJEB51728	2012/2017	Zimbabwe	University of British Columbia	No cholera	4	0	NA	NA	NA	NA	NA	NA	NA	NA	NA	NA	NA	NA	NA	NA	NA	NA	NA	NA	NA	NA	NA	NA	NA	NA	NA	NA	NA	NA	NA	NA	NA	NA	NA	NA	NA	NA	NA	NA	NA	NA	NA	NA
ERR10889610	PRJEB51728	2012/2017	Zimbabwe	University of British Columbia	No cholera	1	0	NA	NA	NA	NA	NA	NA	NA	NA	NA	NA	NA	NA	NA	NA	NA	NA	NA	NA	NA	NA	NA	NA	NA	NA	NA	NA	NA	NA	NA	NA	NA	NA	NA	NA	NA	NA	NA	NA	NA	NA	NA	NA
ERR10889622	PRJEB51728	2012/2017	Zimbabwe	University of British Columbia	No cholera	4	0	NA	NA	NA	NA	NA	NA	NA	NA	NA	NA	NA	NA	NA	NA	NA	NA	NA	NA	NA	NA	NA	NA	NA	NA	NA	NA	NA	NA	NA	NA	NA	NA	NA	NA	NA	NA	NA	NA	NA	NA	NA	NA
ERR10889623	PRJEB51728	2012/2017	Zimbabwe	University of British Columbia	No cholera	0	0	NA	NA	NA	NA	NA	NA	NA	NA	NA	NA	NA	NA	NA	NA	NA	NA	NA	NA	NA	NA	NA	NA	NA	NA	NA	NA	NA	NA	NA	NA	NA	NA	NA	NA	NA	NA	NA	NA	NA	NA	NA	NA
ERR10889628	PRJEB51728	2012/2017	Zimbabwe	University of British Columbia	No cholera	0	0	NA	NA	NA	NA	NA	NA	NA	NA	NA	NA	NA	NA	NA	NA	NA	NA	NA	NA	NA	NA	NA	NA	NA	NA	NA	NA	NA	NA	NA	NA	NA	NA	NA	NA	NA	NA	NA	NA	NA	NA	NA	NA
ERR10889629	PRJEB51728	2012/2017	Zimbabwe	University of British Columbia	No cholera	3	0	NA	NA	NA	NA	NA	NA	NA	NA	NA	NA	NA	NA	NA	NA	NA	NA	NA	NA	NA	NA	NA	NA	NA	NA	NA	NA	NA	NA	NA	NA	NA	NA	NA	NA	NA	NA	NA	NA	NA	NA	NA	NA
ERR10889632	PRJEB51728	2012/2017	Zimbabwe	University of British Columbia	No cholera	0	0	NA	NA	NA	NA	NA	NA	NA	NA	NA	NA	NA	NA	NA	NA	NA	NA	NA	NA	NA	NA	NA	NA	NA	NA	NA	NA	NA	NA	NA	NA	NA	NA	NA	NA	NA	NA	NA	NA	NA	NA	NA	NA
ERR10889633	PRJEB51728	2012/2017	Zimbabwe	University of British Columbia	No cholera	5	0	NA	NA	NA	NA	NA	NA	NA	NA	NA	NA	NA	NA	NA	NA	NA	NA	NA	NA	NA	NA	NA	NA	NA	NA	NA	NA	NA	NA	NA	NA	NA	NA	NA	NA	NA	NA	NA	NA	NA	NA	NA	NA
ERR10889635	PRJEB51728	2012/2017	Zimbabwe	University of British Columbia	No cholera	6	0	NA	NA	NA	NA	NA	NA	NA	NA	NA	NA	NA	NA	NA	NA	NA	NA	NA	NA	NA	NA	NA	NA	NA	NA	NA	NA	NA	NA	NA	NA	NA	NA	NA	NA	NA	NA	NA	NA	NA	NA	NA	NA
ERR10889638	PRJEB51728	2012/2017	Zimbabwe	University of British Columbia	No cholera	0	0	NA	NA	NA	NA	NA	NA	NA	NA	NA	NA	NA	NA	NA	NA	NA	NA	NA	NA	NA	NA	NA	NA	NA	NA	NA	NA	NA	NA	NA	NA	NA	NA	NA	NA	NA	NA	NA	NA	NA	NA	NA	NA
ERR10889641	PRJEB51728	2012/2017	Zimbabwe	University of British Columbia	No cholera	0	0	NA	NA	NA	NA	NA	NA	NA	NA	NA	NA	NA	NA	NA	NA	NA	NA	NA	NA	NA	NA	NA	NA	NA	NA	NA	NA	NA	NA	NA	NA	NA	NA	NA	NA	NA	NA	NA	NA	NA	NA	NA	NA
ERR10889643	PRJEB51728	2012/2017	Zimbabwe	University of British Columbia	No cholera	0	0	NA	NA	NA	NA	NA	NA	NA	NA	NA	NA	NA	NA	NA	NA	NA	NA	NA	NA	NA	NA	NA	NA	NA	NA	NA	NA	NA	NA	NA	NA	NA	NA	NA	NA	NA	NA	NA	NA	NA	NA	NA	NA
ERR10889644	PRJEB51728	2012/2017	Zimbabwe	University of British Columbia	No cholera	0	0	NA	NA	NA	NA	NA	NA	NA	NA	NA	NA	NA	NA	NA	NA	NA	NA	NA	NA	NA	NA	NA	NA	NA	NA	NA	NA	NA	NA	NA	NA	NA	NA	NA	NA	NA	NA	NA	NA	NA	NA	NA	NA
ERR10889645	PRJEB51728	2012/2017	Zimbabwe	University of British Columbia	No cholera	1	0	NA	NA	NA	NA	NA	NA	NA	NA	NA	NA	NA	NA	NA	NA	NA	NA	NA	NA	NA	NA	NA	NA	NA	NA	NA	NA	NA	NA	NA	NA	NA	NA	NA	NA	NA	NA	NA	NA	NA	NA	NA	NA
ERR10889647	PRJEB51728	2012/2017	Zimbabwe	University of British Columbia	No cholera	1	0	NA	NA	NA	NA	NA	NA	NA	NA	NA	NA	NA	NA	NA	NA	NA	NA	NA	NA	NA	NA	NA	NA	NA	NA	NA	NA	NA	NA	NA	NA	NA	NA	NA	NA	NA	NA	NA	NA	NA	NA	NA	NA
ERR10889648	PRJEB51728	2012/2017	Zimbabwe	University of British Columbia	No cholera	8	0	NA	NA	NA	NA	NA	NA	NA	NA	NA	NA	NA	NA	NA	NA	NA	NA	NA	NA	NA	NA	NA	NA	NA	NA	NA	NA	NA	NA	NA	NA	NA	NA	NA	NA	NA	NA	NA	NA	NA	NA	NA	NA
ERR10889652	PRJEB51728	2012/2017	Zimbabwe	University of British Columbia	No cholera	1	0	NA	NA	NA	NA	NA	NA	NA	NA	NA	NA	NA	NA	NA	NA	NA	NA	NA	NA	NA	NA	NA	NA	NA	NA	NA	NA	NA	NA	NA	NA	NA	NA	NA	NA	NA	NA	NA	NA	NA	NA	NA	NA
ERR10889655	PRJEB51728	2012/2017	Zimbabwe	University of British Columbia	No cholera	0	0	NA	NA	NA	NA	NA	NA	NA	NA	NA	NA	NA	NA	NA	NA	NA	NA	NA	NA	NA	NA	NA	NA	NA	NA	NA	NA	NA	NA	NA	NA	NA	NA	NA	NA	NA	NA	NA	NA	NA	NA	NA	NA
ERR10889661	PRJEB51728	2012/2017	Zimbabwe	University of British Columbia	No cholera	4	0	NA	NA	NA	NA	NA	NA	NA	NA	NA	NA	NA	NA	NA	NA	NA	NA	NA	NA	NA	NA	NA	NA	NA	NA	NA	NA	NA	NA	NA	NA	NA	NA	NA	NA	NA	NA	NA	NA	NA	NA	NA	NA
ERR10889667	PRJEB51728	2012/2017	Zimbabwe	University of British Columbia	No cholera	0	0	NA	NA	NA	NA	NA	NA	NA	NA	NA	NA	NA	NA	NA	NA	NA	NA	NA	NA	NA	NA	NA	NA	NA	NA	NA	NA	NA	NA	NA	NA	NA	NA	NA	NA	NA	NA	NA	NA	NA	NA	NA	NA
ERR10889668	PRJEB51728	2012/2017	Zimbabwe	University of British Columbia	No cholera	0	0	NA	NA	NA	NA	NA	NA	NA	NA	NA	NA	NA	NA	NA	NA	NA	NA	NA	NA	NA	NA	NA	NA	NA	NA	NA	NA	NA	NA	NA	NA	NA	NA	NA	NA	NA	NA	NA	NA	NA	NA	NA	NA
ERR10889669	PRJEB51728	2012/2017	Zimbabwe	University of British Columbia	No cholera	0	0	NA	NA	NA	NA	NA	NA	NA	NA	NA	NA	NA	NA	NA	NA	NA	NA	NA	NA	NA	NA	NA	NA	NA	NA	NA	NA	NA	NA	NA	NA	NA	NA	NA	NA	NA	NA	NA	NA	NA	NA	NA	NA
ERR10889671	PRJEB51728	2012/2017	Zimbabwe	University of British Columbia	No cholera	1	0	NA	NA	NA	NA	NA	NA	NA	NA	NA	NA	NA	NA	NA	NA	NA	NA	NA	NA	NA	NA	NA	NA	NA	NA	NA	NA	NA	NA	NA	NA	NA	NA	NA	NA	NA	NA	NA	NA	NA	NA	NA	NA
ERR10889672	PRJEB51728	2012/2017	Zimbabwe	University of British Columbia	No cholera	5	0	NA	NA	NA	NA	NA	NA	NA	NA	NA	NA	NA	NA	NA	NA	NA	NA	NA	NA	NA	NA	NA	NA	NA	NA	NA	NA	NA	NA	NA	NA	NA	NA	NA	NA	NA	NA	NA	NA	NA	NA	NA	NA
ERR10889673	PRJEB51728	2012/2017	Zimbabwe	University of British Columbia	No cholera	0	0	NA	NA	NA	NA	NA	NA	NA	NA	NA	NA	NA	NA	NA	NA	NA	NA	NA	NA	NA	NA	NA	NA	NA	NA	NA	NA	NA	NA	NA	NA	NA	NA	NA	NA	NA	NA	NA	NA	NA	NA	NA	NA
ERR10889675	PRJEB51728	2012/2017	Zimbabwe	University of British Columbia	No cholera	0	0	NA	NA	NA	NA	NA	NA	NA	NA	NA	NA	NA	NA	NA	NA	NA	NA	NA	NA	NA	NA	NA	NA	NA	NA	NA	NA	NA	NA	NA	NA	NA	NA	NA	NA	NA	NA	NA	NA	NA	NA	NA	NA
ERR10889676	PRJEB51728	2012/2017	Zimbabwe	University of British Columbia	No cholera	1	0	NA	NA	NA	NA	NA	NA	NA	NA	NA	NA	NA	NA	NA	NA	NA	NA	NA	NA	NA	NA	NA	NA	NA	NA	NA	NA	NA	NA	NA	NA	NA	NA	NA	NA	NA	NA	NA	NA	NA	NA	NA	NA
ERR10889679	PRJEB51728	2012/2017	Zimbabwe	University of British Columbia	No cholera	0	0	NA	NA	NA	NA	NA	NA	NA	NA	NA	NA	NA	NA	NA	NA	NA	NA	NA	NA	NA	NA	NA	NA	NA	NA	NA	NA	NA	NA	NA	NA	NA	NA	NA	NA	NA	NA	NA	NA	NA	NA	NA	NA
ERR10889680	PRJEB51728	2012/2017	Zimbabwe	University of British Columbia	No cholera	0	0	NA	NA	NA	NA	NA	NA	NA	NA	NA	NA	NA	NA	NA	NA	NA	NA	NA	NA	NA	NA	NA	NA	NA	NA	NA	NA	NA	NA	NA	NA	NA	NA	NA	NA	NA	NA	NA	NA	NA	NA	NA	NA
ERR10889681	PRJEB51728	2012/2017	Zimbabwe	University of British Columbia	No cholera	5	0	NA	NA	NA	NA	NA	NA	NA	NA	NA	NA	NA	NA	NA	NA	NA	NA	NA	NA	NA	NA	NA	NA	NA	NA	NA	NA	NA	NA	NA	NA	NA	NA	NA	NA	NA	NA	NA	NA	NA	NA	NA	NA
ERR10889682	PRJEB51728	2012/2017	Zimbabwe	University of British Columbia	No cholera	0	0	NA	NA	NA	NA	NA	NA	NA	NA	NA	NA	NA	NA	NA	NA	NA	NA	NA	NA	NA	NA	NA	NA	NA	NA	NA	NA	NA	NA	NA	NA	NA	NA	NA	NA	NA	NA	NA	NA	NA	NA	NA	NA
ERR10889684	PRJEB51728	2012/2017	Zimbabwe	University of British Columbia	No cholera	6	0	NA	NA	NA	NA	NA	NA	NA	NA	NA	NA	NA	NA	NA	NA	NA	NA	NA	NA	NA	NA	NA	NA	NA	NA	NA	NA	NA	NA	NA	NA	NA	NA	NA	NA	NA	NA	NA	NA	NA	NA	NA	NA
ERR10889686	PRJEB51728	2012/2017	Zimbabwe	University of British Columbia	No cholera	75	0	NA	NA	NA	NA	NA	NA	NA	NA	NA	NA	NA	NA	NA	NA	NA	NA	NA	NA	NA	NA	NA	NA	NA	NA	NA	NA	NA	NA	NA	NA	NA	NA	NA	NA	NA	NA	NA	NA	NA	NA	NA	NA
ERR10889687	PRJEB51728	2012/2017	Zimbabwe	University of British Columbia	No cholera	0	0	NA	NA	NA	NA	NA	NA	NA	NA	NA	NA	NA	NA	NA	NA	NA	NA	NA	NA	NA	NA	NA	NA	NA	NA	NA	NA	NA	NA	NA	NA	NA	NA	NA	NA	NA	NA	NA	NA	NA	NA	NA	NA
ERR10889688	PRJEB51728	2012/2017	Zimbabwe	University of British Columbia	No cholera	0	0	NA	NA	NA	NA	NA	NA	NA	NA	NA	NA	NA	NA	NA	NA	NA	NA	NA	NA	NA	NA	NA	NA	NA	NA	NA	NA	NA	NA	NA	NA	NA	NA	NA	NA	NA	NA	NA	NA	NA	NA	NA	NA
ERR10889689	PRJEB51728	2012/2017	Zimbabwe	University of British Columbia	No cholera	8	0	NA	NA	NA	NA	NA	NA	NA	NA	NA	NA	NA	NA	NA	NA	NA	NA	NA	NA	NA	NA	NA	NA	NA	NA	NA	NA	NA	NA	NA	NA	NA	NA	NA	NA	NA	NA	NA	NA	NA	NA	NA	NA
ERR10889692	PRJEB51728	2012/2017	Zimbabwe	University of British Columbia	No cholera	1	0	NA	NA	NA	NA	NA	NA	NA	NA	NA	NA	NA	NA	NA	NA	NA	NA	NA	NA	NA	NA	NA	NA	NA	NA	NA	NA	NA	NA	NA	NA	NA	NA	NA	NA	NA	NA	NA	NA	NA	NA	NA	NA
ERR10889693	PRJEB51728	2012/2017	Zimbabwe	University of British Columbia	No cholera	24	0	NA	NA	NA	NA	NA	NA	NA	NA	NA	NA	NA	NA	NA	NA	NA	NA	NA	NA	NA	NA	NA	NA	NA	NA	NA	NA	NA	NA	NA	NA	NA	NA	NA	NA	NA	NA	NA	NA	NA	NA	NA	NA
ERR10889694	PRJEB51728	2012/2017	Zimbabwe	University of British Columbia	No cholera	0	0	NA	NA	NA	NA	NA	NA	NA	NA	NA	NA	NA	NA	NA	NA	NA	NA	NA	NA	NA	NA	NA	NA	NA	NA	NA	NA	NA	NA	NA	NA	NA	NA	NA	NA	NA	NA	NA	NA	NA	NA	NA	NA
ERR10889696	PRJEB51728	2012/2017	Zimbabwe	University of British Columbia	No cholera	0	0	NA	NA	NA	NA	NA	NA	NA	NA	NA	NA	NA	NA	NA	NA	NA	NA	NA	NA	NA	NA	NA	NA	NA	NA	NA	NA	NA	NA	NA	NA	NA	NA	NA	NA	NA	NA	NA	NA	NA	NA	NA	NA
ERR10889698	PRJEB51728	2012/2017	Zimbabwe	University of British Columbia	No cholera	0	0	NA	NA	NA	NA	NA	NA	NA	NA	NA	NA	NA	NA	NA	NA	NA	NA	NA	NA	NA	NA	NA	NA	NA	NA	NA	NA	NA	NA	NA	NA	NA	NA	NA	NA	NA	NA	NA	NA	NA	NA	NA	NA
ERR10889700	PRJEB51728	2012/2017	Zimbabwe	University of British Columbia	No cholera	0	0	NA	NA	NA	NA	NA	NA	NA	NA	NA	NA	NA	NA	NA	NA	NA	NA	NA	NA	NA	NA	NA	NA	NA	NA	NA	NA	NA	NA	NA	NA	NA	NA	NA	NA	NA	NA	NA	NA	NA	NA	NA	NA
ERR10889701	PRJEB51728	2012/2017	Zimbabwe	University of British Columbia	No cholera	4	0	NA	NA	NA	NA	NA	NA	NA	NA	NA	NA	NA	NA	NA	NA	NA	NA	NA	NA	NA	NA	NA	NA	NA	NA	NA	NA	NA	NA	NA	NA	NA	NA	NA	NA	NA	NA	NA	NA	NA	NA	NA	NA
ERR10889704	PRJEB51728	2012/2017	Zimbabwe	University of British Columbia	No cholera	2	0	NA	NA	NA	NA	NA	NA	NA	NA	NA	NA	NA	NA	NA	NA	NA	NA	NA	NA	NA	NA	NA	NA	NA	NA	NA	NA	NA	NA	NA	NA	NA	NA	NA	NA	NA	NA	NA	NA	NA	NA	NA	NA
ERR10889706	PRJEB51728	2012/2017	Zimbabwe	University of British Columbia	No cholera	3	0	NA	NA	NA	NA	NA	NA	NA	NA	NA	NA	NA	NA	NA	NA	NA	NA	NA	NA	NA	NA	NA	NA	NA	NA	NA	NA	NA	NA	NA	NA	NA	NA	NA	NA	NA	NA	NA	NA	NA	NA	NA	NA
ERR10889707	PRJEB51728	2012/2017	Zimbabwe	University of British Columbia	No cholera	0	0	NA	NA	NA	NA	NA	NA	NA	NA	NA	NA	NA	NA	NA	NA	NA	NA	NA	NA	NA	NA	NA	NA	NA	NA	NA	NA	NA	NA	NA	NA	NA	NA	NA	NA	NA	NA	NA	NA	NA	NA	NA	NA
ERR10889708	PRJEB51728	2012/2017	Zimbabwe	University of British Columbia	No cholera	0	0	NA	NA	NA	NA	NA	NA	NA	NA	NA	NA	NA	NA	NA	NA	NA	NA	NA	NA	NA	NA	NA	NA	NA	NA	NA	NA	NA	NA	NA	NA	NA	NA	NA	NA	NA	NA	NA	NA	NA	NA	NA	NA
ERR10889710	PRJEB51728	2012/2017	Zimbabwe	University of British Columbia	No cholera	0	0	NA	NA	NA	NA	NA	NA	NA	NA	NA	NA	NA	NA	NA	NA	NA	NA	NA	NA	NA	NA	NA	NA	NA	NA	NA	NA	NA	NA	NA	NA	NA	NA	NA	NA	NA	NA	NA	NA	NA	NA	NA	NA
ERR10889711	PRJEB51728	2012/2017	Zimbabwe	University of British Columbia	No cholera	0	0	NA	NA	NA	NA	NA	NA	NA	NA	NA	NA	NA	NA	NA	NA	NA	NA	NA	NA	NA	NA	NA	NA	NA	NA	NA	NA	NA	NA	NA	NA	NA	NA	NA	NA	NA	NA	NA	NA	NA	NA	NA	NA
ERR10889713	PRJEB51728	2012/2017	Zimbabwe	University of British Columbia	No cholera	0	0	NA	NA	NA	NA	NA	NA	NA	NA	NA	NA	NA	NA	NA	NA	NA	NA	NA	NA	NA	NA	NA	NA	NA	NA	NA	NA	NA	NA	NA	NA	NA	NA	NA	NA	NA	NA	NA	NA	NA	NA	NA	NA
ERR10889717	PRJEB51728	2012/2017	Zimbabwe	University of British Columbia	No cholera	0	0	NA	NA	NA	NA	NA	NA	NA	NA	NA	NA	NA	NA	NA	NA	NA	NA	NA	NA	NA	NA	NA	NA	NA	NA	NA	NA	NA	NA	NA	NA	NA	NA	NA	NA	NA	NA	NA	NA	NA	NA	NA	NA
ERR10889718	PRJEB51728	2012/2017	Zimbabwe	University of British Columbia	No cholera	52	0	NA	NA	NA	NA	NA	NA	NA	NA	NA	NA	NA	NA	NA	NA	NA	NA	NA	NA	NA	NA	NA	NA	NA	NA	NA	NA	NA	NA	NA	NA	NA	NA	NA	NA	NA	NA	NA	NA	NA	NA	NA	NA
ERR10889722	PRJEB51728	2012/2017	Zimbabwe	University of British Columbia	No cholera	11	0	NA	NA	NA	NA	NA	NA	NA	NA	NA	NA	NA	NA	NA	NA	NA	NA	NA	NA	NA	NA	NA	NA	NA	NA	NA	NA	NA	NA	NA	NA	NA	NA	NA	NA	NA	NA	NA	NA	NA	NA	NA	NA
ERR10889725	PRJEB51728	2012/2017	Zimbabwe	University of British Columbia	No cholera	0	0	NA	NA	NA	NA	NA	NA	NA	NA	NA	NA	NA	NA	NA	NA	NA	NA	NA	NA	NA	NA	NA	NA	NA	NA	NA	NA	NA	NA	NA	NA	NA	NA	NA	NA	NA	NA	NA	NA	NA	NA	NA	NA
ERR10889726	PRJEB51728	2012/2017	Zimbabwe	University of British Columbia	No cholera	6	0	NA	NA	NA	NA	NA	NA	NA	NA	NA	NA	NA	NA	NA	NA	NA	NA	NA	NA	NA	NA	NA	NA	NA	NA	NA	NA	NA	NA	NA	NA	NA	NA	NA	NA	NA	NA	NA	NA	NA	NA	NA	NA
ERR10889729	PRJEB51728	2012/2017	Zimbabwe	University of British Columbia	No cholera	0	0	NA	NA	NA	NA	NA	NA	NA	NA	NA	NA	NA	NA	NA	NA	NA	NA	NA	NA	NA	NA	NA	NA	NA	NA	NA	NA	NA	NA	NA	NA	NA	NA	NA	NA	NA	NA	NA	NA	NA	NA	NA	NA
ERR10889731	PRJEB51728	2012/2017	Zimbabwe	University of British Columbia	No cholera	0	0	NA	NA	NA	NA	NA	NA	NA	NA	NA	NA	NA	NA	NA	NA	NA	NA	NA	NA	NA	NA	NA	NA	NA	NA	NA	NA	NA	NA	NA	NA	NA	NA	NA	NA	NA	NA	NA	NA	NA	NA	NA	NA
ERR10889733	PRJEB51728	2012/2017	Zimbabwe	University of British Columbia	No cholera	7	0	NA	NA	NA	NA	NA	NA	NA	NA	NA	NA	NA	NA	NA	NA	NA	NA	NA	NA	NA	NA	NA	NA	NA	NA	NA	NA	NA	NA	NA	NA	NA	NA	NA	NA	NA	NA	NA	NA	NA	NA	NA	NA
ERR10889735	PRJEB51728	2012/2017	Zimbabwe	University of British Columbia	No cholera	0	0	NA	NA	NA	NA	NA	NA	NA	NA	NA	NA	NA	NA	NA	NA	NA	NA	NA	NA	NA	NA	NA	NA	NA	NA	NA	NA	NA	NA	NA	NA	NA	NA	NA	NA	NA	NA	NA	NA	NA	NA	NA	NA
ERR10889737	PRJEB51728	2012/2017	Zimbabwe	University of British Columbia	No cholera	0	0	NA	NA	NA	NA	NA	NA	NA	NA	NA	NA	NA	NA	NA	NA	NA	NA	NA	NA	NA	NA	NA	NA	NA	NA	NA	NA	NA	NA	NA	NA	NA	NA	NA	NA	NA	NA	NA	NA	NA	NA	NA	NA
ERR10889739	PRJEB51728	2012/2017	Zimbabwe	University of British Columbia	No cholera	0	0	NA	NA	NA	NA	NA	NA	NA	NA	NA	NA	NA	NA	NA	NA	NA	NA	NA	NA	NA	NA	NA	NA	NA	NA	NA	NA	NA	NA	NA	NA	NA	NA	NA	NA	NA	NA	NA	NA	NA	NA	NA	NA
ERR10889740	PRJEB51728	2012/2017	Zimbabwe	University of British Columbia	No cholera	0	0	NA	NA	NA	NA	NA	NA	NA	NA	NA	NA	NA	NA	NA	NA	NA	NA	NA	NA	NA	NA	NA	NA	NA	NA	NA	NA	NA	NA	NA	NA	NA	NA	NA	NA	NA	NA	NA	NA	NA	NA	NA	NA
ERR10889741	PRJEB51728	2012/2017	Zimbabwe	University of British Columbia	No cholera	0	0	NA	NA	NA	NA	NA	NA	NA	NA	NA	NA	NA	NA	NA	NA	NA	NA	NA	NA	NA	NA	NA	NA	NA	NA	NA	NA	NA	NA	NA	NA	NA	NA	NA	NA	NA	NA	NA	NA	NA	NA	NA	NA
ERR10889743	PRJEB51728	2012/2017	Zimbabwe	University of British Columbia	No cholera	0	0	NA	NA	NA	NA	NA	NA	NA	NA	NA	NA	NA	NA	NA	NA	NA	NA	NA	NA	NA	NA	NA	NA	NA	NA	NA	NA	NA	NA	NA	NA	NA	NA	NA	NA	NA	NA	NA	NA	NA	NA	NA	NA
ERR10889745	PRJEB51728	2012/2017	Zimbabwe	University of British Columbia	No cholera	14	0	NA	NA	NA	NA	NA	NA	NA	NA	NA	NA	NA	NA	NA	NA	NA	NA	NA	NA	NA	NA	NA	NA	NA	NA	NA	NA	NA	NA	NA	NA	NA	NA	NA	NA	NA	NA	NA	NA	NA	NA	NA	NA
ERR10889748	PRJEB51728	2012/2017	Zimbabwe	University of British Columbia	No cholera	3	0	NA	NA	NA	NA	NA	NA	NA	NA	NA	NA	NA	NA	NA	NA	NA	NA	NA	NA	NA	NA	NA	NA	NA	NA	NA	NA	NA	NA	NA	NA	NA	NA	NA	NA	NA	NA	NA	NA	NA	NA	NA	NA
ERR10889750	PRJEB51728	2012/2017	Zimbabwe	University of British Columbia	No cholera	0	0	NA	NA	NA	NA	NA	NA	NA	NA	NA	NA	NA	NA	NA	NA	NA	NA	NA	NA	NA	NA	NA	NA	NA	NA	NA	NA	NA	NA	NA	NA	NA	NA	NA	NA	NA	NA	NA	NA	NA	NA	NA	NA
ERR10889752	PRJEB51728	2012/2017	Zimbabwe	University of British Columbia	No cholera	3	0	NA	NA	NA	NA	NA	NA	NA	NA	NA	NA	NA	NA	NA	NA	NA	NA	NA	NA	NA	NA	NA	NA	NA	NA	NA	NA	NA	NA	NA	NA	NA	NA	NA	NA	NA	NA	NA	NA	NA	NA	NA	NA
ERR10889753	PRJEB51728	2012/2017	Zimbabwe	University of British Columbia	No cholera	0	0	NA	NA	NA	NA	NA	NA	NA	NA	NA	NA	NA	NA	NA	NA	NA	NA	NA	NA	NA	NA	NA	NA	NA	NA	NA	NA	NA	NA	NA	NA	NA	NA	NA	NA	NA	NA	NA	NA	NA	NA	NA	NA
ERR10889755	PRJEB51728	2012/2017	Zimbabwe	University of British Columbia	No cholera	2	0	NA	NA	NA	NA	NA	NA	NA	NA	NA	NA	NA	NA	NA	NA	NA	NA	NA	NA	NA	NA	NA	NA	NA	NA	NA	NA	NA	NA	NA	NA	NA	NA	NA	NA	NA	NA	NA	NA	NA	NA	NA	NA
ERR10889758	PRJEB51728	2012/2017	Zimbabwe	University of British Columbia	No cholera	1	0	NA	NA	NA	NA	NA	NA	NA	NA	NA	NA	NA	NA	NA	NA	NA	NA	NA	NA	NA	NA	NA	NA	NA	NA	NA	NA	NA	NA	NA	NA	NA	NA	NA	NA	NA	NA	NA	NA	NA	NA	NA	NA
ERR10889760	PRJEB51728	2012/2017	Zimbabwe	University of British Columbia	No cholera	23	0	NA	NA	NA	NA	NA	NA	NA	NA	NA	NA	NA	NA	NA	NA	NA	NA	NA	NA	NA	NA	NA	NA	NA	NA	NA	NA	NA	NA	NA	NA	NA	NA	NA	NA	NA	NA	NA	NA	NA	NA	NA	NA
ERR10889762	PRJEB51728	2012/2017	Zimbabwe	University of British Columbia	No cholera	0	0	NA	NA	NA	NA	NA	NA	NA	NA	NA	NA	NA	NA	NA	NA	NA	NA	NA	NA	NA	NA	NA	NA	NA	NA	NA	NA	NA	NA	NA	NA	NA	NA	NA	NA	NA	NA	NA	NA	NA	NA	NA	NA
ERR10889763	PRJEB51728	2012/2017	Zimbabwe	University of British Columbia	No cholera	9	0	NA	NA	NA	NA	NA	NA	NA	NA	NA	NA	NA	NA	NA	NA	NA	NA	NA	NA	NA	NA	NA	NA	NA	NA	NA	NA	NA	NA	NA	NA	NA	NA	NA	NA	NA	NA	NA	NA	NA	NA	NA	NA
ERR10889764	PRJEB51728	2012/2017	Zimbabwe	University of British Columbia	No cholera	0	0	NA	NA	NA	NA	NA	NA	NA	NA	NA	NA	NA	NA	NA	NA	NA	NA	NA	NA	NA	NA	NA	NA	NA	NA	NA	NA	NA	NA	NA	NA	NA	NA	NA	NA	NA	NA	NA	NA	NA	NA	NA	NA
ERR10889766	PRJEB51728	2012/2017	Zimbabwe	University of British Columbia	No cholera	0	0	NA	NA	NA	NA	NA	NA	NA	NA	NA	NA	NA	NA	NA	NA	NA	NA	NA	NA	NA	NA	NA	NA	NA	NA	NA	NA	NA	NA	NA	NA	NA	NA	NA	NA	NA	NA	NA	NA	NA	NA	NA	NA
ERR10889768	PRJEB51728	2012/2017	Zimbabwe	University of British Columbia	No cholera	4	0	NA	NA	NA	NA	NA	NA	NA	NA	NA	NA	NA	NA	NA	NA	NA	NA	NA	NA	NA	NA	NA	NA	NA	NA	NA	NA	NA	NA	NA	NA	NA	NA	NA	NA	NA	NA	NA	NA	NA	NA	NA	NA
ERR10889770	PRJEB51728	2012/2017	Zimbabwe	University of British Columbia	No cholera	0	0	NA	NA	NA	NA	NA	NA	NA	NA	NA	NA	NA	NA	NA	NA	NA	NA	NA	NA	NA	NA	NA	NA	NA	NA	NA	NA	NA	NA	NA	NA	NA	NA	NA	NA	NA	NA	NA	NA	NA	NA	NA	NA
ERR10889771	PRJEB51728	2012/2017	Zimbabwe	University of British Columbia	No cholera	4	0	NA	NA	NA	NA	NA	NA	NA	NA	NA	NA	NA	NA	NA	NA	NA	NA	NA	NA	NA	NA	NA	NA	NA	NA	NA	NA	NA	NA	NA	NA	NA	NA	NA	NA	NA	NA	NA	NA	NA	NA	NA	NA
ERR10889773	PRJEB51728	2012/2017	Zimbabwe	University of British Columbia	No cholera	2	0	NA	NA	NA	NA	NA	NA	NA	NA	NA	NA	NA	NA	NA	NA	NA	NA	NA	NA	NA	NA	NA	NA	NA	NA	NA	NA	NA	NA	NA	NA	NA	NA	NA	NA	NA	NA	NA	NA	NA	NA	NA	NA
ERR10889774	PRJEB51728	2012/2017	Zimbabwe	University of British Columbia	No cholera	0	0	NA	NA	NA	NA	NA	NA	NA	NA	NA	NA	NA	NA	NA	NA	NA	NA	NA	NA	NA	NA	NA	NA	NA	NA	NA	NA	NA	NA	NA	NA	NA	NA	NA	NA	NA	NA	NA	NA	NA	NA	NA	NA
ERR10889776	PRJEB51728	2012/2017	Zimbabwe	University of British Columbia	No cholera	0	0	NA	NA	NA	NA	NA	NA	NA	NA	NA	NA	NA	NA	NA	NA	NA	NA	NA	NA	NA	NA	NA	NA	NA	NA	NA	NA	NA	NA	NA	NA	NA	NA	NA	NA	NA	NA	NA	NA	NA	NA	NA	NA
ERR10889777	PRJEB51728	2012/2017	Zimbabwe	University of British Columbia	No cholera	1	0	NA	NA	NA	NA	NA	NA	NA	NA	NA	NA	NA	NA	NA	NA	NA	NA	NA	NA	NA	NA	NA	NA	NA	NA	NA	NA	NA	NA	NA	NA	NA	NA	NA	NA	NA	NA	NA	NA	NA	NA	NA	NA
ERR10889779	PRJEB51728	2012/2017	Zimbabwe	University of British Columbia	No cholera	5	0	NA	NA	NA	NA	NA	NA	NA	NA	NA	NA	NA	NA	NA	NA	NA	NA	NA	NA	NA	NA	NA	NA	NA	NA	NA	NA	NA	NA	NA	NA	NA	NA	NA	NA	NA	NA	NA	NA	NA	NA	NA	NA
ERR10889781	PRJEB51728	2012/2017	Zimbabwe	University of British Columbia	No cholera	0	0	NA	NA	NA	NA	NA	NA	NA	NA	NA	NA	NA	NA	NA	NA	NA	NA	NA	NA	NA	NA	NA	NA	NA	NA	NA	NA	NA	NA	NA	NA	NA	NA	NA	NA	NA	NA	NA	NA	NA	NA	NA	NA
ERR10889784	PRJEB51728	2012/2017	Zimbabwe	University of British Columbia	No cholera	0	0	NA	NA	NA	NA	NA	NA	NA	NA	NA	NA	NA	NA	NA	NA	NA	NA	NA	NA	NA	NA	NA	NA	NA	NA	NA	NA	NA	NA	NA	NA	NA	NA	NA	NA	NA	NA	NA	NA	NA	NA	NA	NA
ERR10889785	PRJEB51728	2012/2017	Zimbabwe	University of British Columbia	No cholera	0	0	NA	NA	NA	NA	NA	NA	NA	NA	NA	NA	NA	NA	NA	NA	NA	NA	NA	NA	NA	NA	NA	NA	NA	NA	NA	NA	NA	NA	NA	NA	NA	NA	NA	NA	NA	NA	NA	NA	NA	NA	NA	NA
ERR10889786	PRJEB51728	2012/2017	Zimbabwe	University of British Columbia	No cholera	3	0	NA	NA	NA	NA	NA	NA	NA	NA	NA	NA	NA	NA	NA	NA	NA	NA	NA	NA	NA	NA	NA	NA	NA	NA	NA	NA	NA	NA	NA	NA	NA	NA	NA	NA	NA	NA	NA	NA	NA	NA	NA	NA
ERR10889787	PRJEB51728	2012/2017	Zimbabwe	University of British Columbia	No cholera	0	0	NA	NA	NA	NA	NA	NA	NA	NA	NA	NA	NA	NA	NA	NA	NA	NA	NA	NA	NA	NA	NA	NA	NA	NA	NA	NA	NA	NA	NA	NA	NA	NA	NA	NA	NA	NA	NA	NA	NA	NA	NA	NA
ERR10889789	PRJEB51728	2012/2017	Zimbabwe	University of British Columbia	No cholera	0	0	NA	NA	NA	NA	NA	NA	NA	NA	NA	NA	NA	NA	NA	NA	NA	NA	NA	NA	NA	NA	NA	NA	NA	NA	NA	NA	NA	NA	NA	NA	NA	NA	NA	NA	NA	NA	NA	NA	NA	NA	NA	NA
ERR10889794	PRJEB51728	2012/2017	Zimbabwe	University of British Columbia	No cholera	0	0	NA	NA	NA	NA	NA	NA	NA	NA	NA	NA	NA	NA	NA	NA	NA	NA	NA	NA	NA	NA	NA	NA	NA	NA	NA	NA	NA	NA	NA	NA	NA	NA	NA	NA	NA	NA	NA	NA	NA	NA	NA	NA
ERR10889796	PRJEB51728	2012/2017	Zimbabwe	University of British Columbia	No cholera	3	0	NA	NA	NA	NA	NA	NA	NA	NA	NA	NA	NA	NA	NA	NA	NA	NA	NA	NA	NA	NA	NA	NA	NA	NA	NA	NA	NA	NA	NA	NA	NA	NA	NA	NA	NA	NA	NA	NA	NA	NA	NA	NA
ERR10889797	PRJEB51728	2012/2017	Zimbabwe	University of British Columbia	No cholera	0	0	NA	NA	NA	NA	NA	NA	NA	NA	NA	NA	NA	NA	NA	NA	NA	NA	NA	NA	NA	NA	NA	NA	NA	NA	NA	NA	NA	NA	NA	NA	NA	NA	NA	NA	NA	NA	NA	NA	NA	NA	NA	NA
ERR10889799	PRJEB51728	2012/2017	Zimbabwe	University of British Columbia	No cholera	9	0	NA	NA	NA	NA	NA	NA	NA	NA	NA	NA	NA	NA	NA	NA	NA	NA	NA	NA	NA	NA	NA	NA	NA	NA	NA	NA	NA	NA	NA	NA	NA	NA	NA	NA	NA	NA	NA	NA	NA	NA	NA	NA
ERR10889801	PRJEB51728	2012/2017	Zimbabwe	University of British Columbia	No cholera	1	0	NA	NA	NA	NA	NA	NA	NA	NA	NA	NA	NA	NA	NA	NA	NA	NA	NA	NA	NA	NA	NA	NA	NA	NA	NA	NA	NA	NA	NA	NA	NA	NA	NA	NA	NA	NA	NA	NA	NA	NA	NA	NA
ERR10889804	PRJEB51728	2012/2017	Zimbabwe	University of British Columbia	No cholera	0	0	NA	NA	NA	NA	NA	NA	NA	NA	NA	NA	NA	NA	NA	NA	NA	NA	NA	NA	NA	NA	NA	NA	NA	NA	NA	NA	NA	NA	NA	NA	NA	NA	NA	NA	NA	NA	NA	NA	NA	NA	NA	NA
ERR10889805	PRJEB51728	2012/2017	Zimbabwe	University of British Columbia	No cholera	47	0	NA	NA	NA	NA	NA	NA	NA	NA	NA	NA	NA	NA	NA	NA	NA	NA	NA	NA	NA	NA	NA	NA	NA	NA	NA	NA	NA	NA	NA	NA	NA	NA	NA	NA	NA	NA	NA	NA	NA	NA	NA	NA
ERR10889808	PRJEB51728	2012/2017	Zimbabwe	University of British Columbia	No cholera	0	0	NA	NA	NA	NA	NA	NA	NA	NA	NA	NA	NA	NA	NA	NA	NA	NA	NA	NA	NA	NA	NA	NA	NA	NA	NA	NA	NA	NA	NA	NA	NA	NA	NA	NA	NA	NA	NA	NA	NA	NA	NA	NA
ERR10889809	PRJEB51728	2012/2017	Zimbabwe	University of British Columbia	No cholera	9	0	NA	NA	NA	NA	NA	NA	NA	NA	NA	NA	NA	NA	NA	NA	NA	NA	NA	NA	NA	NA	NA	NA	NA	NA	NA	NA	NA	NA	NA	NA	NA	NA	NA	NA	NA	NA	NA	NA	NA	NA	NA	NA
ERR10889856	PRJEB51728	2012/2017	Zimbabwe	University of British Columbia	No cholera	0	0	NA	NA	NA	NA	NA	NA	NA	NA	NA	NA	NA	NA	NA	NA	NA	NA	NA	NA	NA	NA	NA	NA	NA	NA	NA	NA	NA	NA	NA	NA	NA	NA	NA	NA	NA	NA	NA	NA	NA	NA	NA	NA
ERR10889857	PRJEB51728	2012/2017	Zimbabwe	University of British Columbia	No cholera	6	0	NA	NA	NA	NA	NA	NA	NA	NA	NA	NA	NA	NA	NA	NA	NA	NA	NA	NA	NA	NA	NA	NA	NA	NA	NA	NA	NA	NA	NA	NA	NA	NA	NA	NA	NA	NA	NA	NA	NA	NA	NA	NA
ERR10889859	PRJEB51728	2012/2017	Zimbabwe	University of British Columbia	No cholera	0	0	NA	NA	NA	NA	NA	NA	NA	NA	NA	NA	NA	NA	NA	NA	NA	NA	NA	NA	NA	NA	NA	NA	NA	NA	NA	NA	NA	NA	NA	NA	NA	NA	NA	NA	NA	NA	NA	NA	NA	NA	NA	NA
ERR10889861	PRJEB51728	2012/2017	Zimbabwe	University of British Columbia	No cholera	0	0	NA	NA	NA	NA	NA	NA	NA	NA	NA	NA	NA	NA	NA	NA	NA	NA	NA	NA	NA	NA	NA	NA	NA	NA	NA	NA	NA	NA	NA	NA	NA	NA	NA	NA	NA	NA	NA	NA	NA	NA	NA	NA
ERR10889862	PRJEB51728	2012/2017	Zimbabwe	University of British Columbia	No cholera	0	0	NA	NA	NA	NA	NA	NA	NA	NA	NA	NA	NA	NA	NA	NA	NA	NA	NA	NA	NA	NA	NA	NA	NA	NA	NA	NA	NA	NA	NA	NA	NA	NA	NA	NA	NA	NA	NA	NA	NA	NA	NA	NA
ERR10889866	PRJEB51728	2012/2017	Zimbabwe	University of British Columbia	No cholera	0	0	NA	NA	NA	NA	NA	NA	NA	NA	NA	NA	NA	NA	NA	NA	NA	NA	NA	NA	NA	NA	NA	NA	NA	NA	NA	NA	NA	NA	NA	NA	NA	NA	NA	NA	NA	NA	NA	NA	NA	NA	NA	NA
ERR10889867	PRJEB51728	2012/2017	Zimbabwe	University of British Columbia	No cholera	4	0	NA	NA	NA	NA	NA	NA	NA	NA	NA	NA	NA	NA	NA	NA	NA	NA	NA	NA	NA	NA	NA	NA	NA	NA	NA	NA	NA	NA	NA	NA	NA	NA	NA	NA	NA	NA	NA	NA	NA	NA	NA	NA
ERR10889868	PRJEB51728	2012/2017	Zimbabwe	University of British Columbia	No cholera	18	0	NA	NA	NA	NA	NA	NA	NA	NA	NA	NA	NA	NA	NA	NA	NA	NA	NA	NA	NA	NA	NA	NA	NA	NA	NA	NA	NA	NA	NA	NA	NA	NA	NA	NA	NA	NA	NA	NA	NA	NA	NA	NA
ERR10889869	PRJEB51728	2012/2017	Zimbabwe	University of British Columbia	No cholera	0	0	NA	NA	NA	NA	NA	NA	NA	NA	NA	NA	NA	NA	NA	NA	NA	NA	NA	NA	NA	NA	NA	NA	NA	NA	NA	NA	NA	NA	NA	NA	NA	NA	NA	NA	NA	NA	NA	NA	NA	NA	NA	NA
ERR10889871	PRJEB51728	2012/2017	Zimbabwe	University of British Columbia	No cholera	4	0	NA	NA	NA	NA	NA	NA	NA	NA	NA	NA	NA	NA	NA	NA	NA	NA	NA	NA	NA	NA	NA	NA	NA	NA	NA	NA	NA	NA	NA	NA	NA	NA	NA	NA	NA	NA	NA	NA	NA	NA	NA	NA
ERR10889872	PRJEB51728	2012/2017	Zimbabwe	University of British Columbia	No cholera	0	0	NA	NA	NA	NA	NA	NA	NA	NA	NA	NA	NA	NA	NA	NA	NA	NA	NA	NA	NA	NA	NA	NA	NA	NA	NA	NA	NA	NA	NA	NA	NA	NA	NA	NA	NA	NA	NA	NA	NA	NA	NA	NA
ERR10889873	PRJEB51728	2012/2017	Zimbabwe	University of British Columbia	No cholera	3	0	NA	NA	NA	NA	NA	NA	NA	NA	NA	NA	NA	NA	NA	NA	NA	NA	NA	NA	NA	NA	NA	NA	NA	NA	NA	NA	NA	NA	NA	NA	NA	NA	NA	NA	NA	NA	NA	NA	NA	NA	NA	NA
ERR10889876	PRJEB51728	2012/2017	Zimbabwe	University of British Columbia	No cholera	0	0	NA	NA	NA	NA	NA	NA	NA	NA	NA	NA	NA	NA	NA	NA	NA	NA	NA	NA	NA	NA	NA	NA	NA	NA	NA	NA	NA	NA	NA	NA	NA	NA	NA	NA	NA	NA	NA	NA	NA	NA	NA	NA
ERR10889877	PRJEB51728	2012/2017	Zimbabwe	University of British Columbia	No cholera	0	0	NA	NA	NA	NA	NA	NA	NA	NA	NA	NA	NA	NA	NA	NA	NA	NA	NA	NA	NA	NA	NA	NA	NA	NA	NA	NA	NA	NA	NA	NA	NA	NA	NA	NA	NA	NA	NA	NA	NA	NA	NA	NA
ERR10889878	PRJEB51728	2012/2017	Zimbabwe	University of British Columbia	No cholera	0	0	NA	NA	NA	NA	NA	NA	NA	NA	NA	NA	NA	NA	NA	NA	NA	NA	NA	NA	NA	NA	NA	NA	NA	NA	NA	NA	NA	NA	NA	NA	NA	NA	NA	NA	NA	NA	NA	NA	NA	NA	NA	NA
ERR10889882	PRJEB51728	2012/2017	Zimbabwe	University of British Columbia	No cholera	1	0	NA	NA	NA	NA	NA	NA	NA	NA	NA	NA	NA	NA	NA	NA	NA	NA	NA	NA	NA	NA	NA	NA	NA	NA	NA	NA	NA	NA	NA	NA	NA	NA	NA	NA	NA	NA	NA	NA	NA	NA	NA	NA
ERR10889887	PRJEB51728	2012/2017	Zimbabwe	University of British Columbia	No cholera	16	0	NA	NA	NA	NA	NA	NA	NA	NA	NA	NA	NA	NA	NA	NA	NA	NA	NA	NA	NA	NA	NA	NA	NA	NA	NA	NA	NA	NA	NA	NA	NA	NA	NA	NA	NA	NA	NA	NA	NA	NA	NA	NA
ERR10889889	PRJEB51728	2012/2017	Zimbabwe	University of British Columbia	No cholera	8	0	NA	NA	NA	NA	NA	NA	NA	NA	NA	NA	NA	NA	NA	NA	NA	NA	NA	NA	NA	NA	NA	NA	NA	NA	NA	NA	NA	NA	NA	NA	NA	NA	NA	NA	NA	NA	NA	NA	NA	NA	NA	NA
ERR10889890	PRJEB51728	2012/2017	Zimbabwe	University of British Columbia	No cholera	0	0	NA	NA	NA	NA	NA	NA	NA	NA	NA	NA	NA	NA	NA	NA	NA	NA	NA	NA	NA	NA	NA	NA	NA	NA	NA	NA	NA	NA	NA	NA	NA	NA	NA	NA	NA	NA	NA	NA	NA	NA	NA	NA
ERR10889896	PRJEB51728	2012/2017	Zimbabwe	University of British Columbia	No cholera	0	0	NA	NA	NA	NA	NA	NA	NA	NA	NA	NA	NA	NA	NA	NA	NA	NA	NA	NA	NA	NA	NA	NA	NA	NA	NA	NA	NA	NA	NA	NA	NA	NA	NA	NA	NA	NA	NA	NA	NA	NA	NA	NA
ERR10889969	PRJEB51728	2012/2017	Zimbabwe	University of British Columbia	No cholera	0	0	NA	NA	NA	NA	NA	NA	NA	NA	NA	NA	NA	NA	NA	NA	NA	NA	NA	NA	NA	NA	NA	NA	NA	NA	NA	NA	NA	NA	NA	NA	NA	NA	NA	NA	NA	NA	NA	NA	NA	NA	NA	NA
ERR10889989	PRJEB51728	2012/2017	Zimbabwe	University of British Columbia	No cholera	0	0	NA	NA	NA	NA	NA	NA	NA	NA	NA	NA	NA	NA	NA	NA	NA	NA	NA	NA	NA	NA	NA	NA	NA	NA	NA	NA	NA	NA	NA	NA	NA	NA	NA	NA	NA	NA	NA	NA	NA	NA	NA	NA
ERR10889994	PRJEB51728	2012/2017	Zimbabwe	University of British Columbia	No cholera	0	0	NA	NA	NA	NA	NA	NA	NA	NA	NA	NA	NA	NA	NA	NA	NA	NA	NA	NA	NA	NA	NA	NA	NA	NA	NA	NA	NA	NA	NA	NA	NA	NA	NA	NA	NA	NA	NA	NA	NA	NA	NA	NA
ERR10890000	PRJEB51728	2012/2017	Zimbabwe	University of British Columbia	No cholera	1	0	NA	NA	NA	NA	NA	NA	NA	NA	NA	NA	NA	NA	NA	NA	NA	NA	NA	NA	NA	NA	NA	NA	NA	NA	NA	NA	NA	NA	NA	NA	NA	NA	NA	NA	NA	NA	NA	NA	NA	NA	NA	NA
ERR10890002	PRJEB51728	2012/2017	Zimbabwe	University of British Columbia	No cholera	0	0	NA	NA	NA	NA	NA	NA	NA	NA	NA	NA	NA	NA	NA	NA	NA	NA	NA	NA	NA	NA	NA	NA	NA	NA	NA	NA	NA	NA	NA	NA	NA	NA	NA	NA	NA	NA	NA	NA	NA	NA	NA	NA
ERR10890004	PRJEB51728	2012/2017	Zimbabwe	University of British Columbia	No cholera	0	0	NA	NA	NA	NA	NA	NA	NA	NA	NA	NA	NA	NA	NA	NA	NA	NA	NA	NA	NA	NA	NA	NA	NA	NA	NA	NA	NA	NA	NA	NA	NA	NA	NA	NA	NA	NA	NA	NA	NA	NA	NA	NA
ERR10890007	PRJEB51728	2012/2017	Zimbabwe	University of British Columbia	No cholera	0	0	NA	NA	NA	NA	NA	NA	NA	NA	NA	NA	NA	NA	NA	NA	NA	NA	NA	NA	NA	NA	NA	NA	NA	NA	NA	NA	NA	NA	NA	NA	NA	NA	NA	NA	NA	NA	NA	NA	NA	NA	NA	NA
ERR10890008	PRJEB51728	2012/2017	Zimbabwe	University of British Columbia	No cholera	1	0	NA	NA	NA	NA	NA	NA	NA	NA	NA	NA	NA	NA	NA	NA	NA	NA	NA	NA	NA	NA	NA	NA	NA	NA	NA	NA	NA	NA	NA	NA	NA	NA	NA	NA	NA	NA	NA	NA	NA	NA	NA	NA
ERR10890011	PRJEB51728	2012/2017	Zimbabwe	University of British Columbia	No cholera	16	0	NA	NA	NA	NA	NA	NA	NA	NA	NA	NA	NA	NA	NA	NA	NA	NA	NA	NA	NA	NA	NA	NA	NA	NA	NA	NA	NA	NA	NA	NA	NA	NA	NA	NA	NA	NA	NA	NA	NA	NA	NA	NA
ERR10890013	PRJEB51728	2012/2017	Zimbabwe	University of British Columbia	No cholera	2	0	NA	NA	NA	NA	NA	NA	NA	NA	NA	NA	NA	NA	NA	NA	NA	NA	NA	NA	NA	NA	NA	NA	NA	NA	NA	NA	NA	NA	NA	NA	NA	NA	NA	NA	NA	NA	NA	NA	NA	NA	NA	NA
ERR10890014	PRJEB51728	2012/2017	Zimbabwe	University of British Columbia	No cholera	0	0	NA	NA	NA	NA	NA	NA	NA	NA	NA	NA	NA	NA	NA	NA	NA	NA	NA	NA	NA	NA	NA	NA	NA	NA	NA	NA	NA	NA	NA	NA	NA	NA	NA	NA	NA	NA	NA	NA	NA	NA	NA	NA
ERR10890015	PRJEB51728	2012/2017	Zimbabwe	University of British Columbia	No cholera	0	0	NA	NA	NA	NA	NA	NA	NA	NA	NA	NA	NA	NA	NA	NA	NA	NA	NA	NA	NA	NA	NA	NA	NA	NA	NA	NA	NA	NA	NA	NA	NA	NA	NA	NA	NA	NA	NA	NA	NA	NA	NA	NA
ERR10890017	PRJEB51728	2012/2017	Zimbabwe	University of British Columbia	No cholera	0	0	NA	NA	NA	NA	NA	NA	NA	NA	NA	NA	NA	NA	NA	NA	NA	NA	NA	NA	NA	NA	NA	NA	NA	NA	NA	NA	NA	NA	NA	NA	NA	NA	NA	NA	NA	NA	NA	NA	NA	NA	NA	NA
ERR10890019	PRJEB51728	2012/2017	Zimbabwe	University of British Columbia	No cholera	0	0	NA	NA	NA	NA	NA	NA	NA	NA	NA	NA	NA	NA	NA	NA	NA	NA	NA	NA	NA	NA	NA	NA	NA	NA	NA	NA	NA	NA	NA	NA	NA	NA	NA	NA	NA	NA	NA	NA	NA	NA	NA	NA
ERR10890020	PRJEB51728	2012/2017	Zimbabwe	University of British Columbia	No cholera	4	0	NA	NA	NA	NA	NA	NA	NA	NA	NA	NA	NA	NA	NA	NA	NA	NA	NA	NA	NA	NA	NA	NA	NA	NA	NA	NA	NA	NA	NA	NA	NA	NA	NA	NA	NA	NA	NA	NA	NA	NA	NA	NA
ERR10890021	PRJEB51728	2012/2017	Zimbabwe	University of British Columbia	No cholera	0	0	NA	NA	NA	NA	NA	NA	NA	NA	NA	NA	NA	NA	NA	NA	NA	NA	NA	NA	NA	NA	NA	NA	NA	NA	NA	NA	NA	NA	NA	NA	NA	NA	NA	NA	NA	NA	NA	NA	NA	NA	NA	NA
ERR10890023	PRJEB51728	2012/2017	Zimbabwe	University of British Columbia	No cholera	0	0	NA	NA	NA	NA	NA	NA	NA	NA	NA	NA	NA	NA	NA	NA	NA	NA	NA	NA	NA	NA	NA	NA	NA	NA	NA	NA	NA	NA	NA	NA	NA	NA	NA	NA	NA	NA	NA	NA	NA	NA	NA	NA
ERR10890027	PRJEB51728	2012/2017	Zimbabwe	University of British Columbia	No cholera	0	0	NA	NA	NA	NA	NA	NA	NA	NA	NA	NA	NA	NA	NA	NA	NA	NA	NA	NA	NA	NA	NA	NA	NA	NA	NA	NA	NA	NA	NA	NA	NA	NA	NA	NA	NA	NA	NA	NA	NA	NA	NA	NA
ERR10890028	PRJEB51728	2012/2017	Zimbabwe	University of British Columbia	No cholera	0	0	NA	NA	NA	NA	NA	NA	NA	NA	NA	NA	NA	NA	NA	NA	NA	NA	NA	NA	NA	NA	NA	NA	NA	NA	NA	NA	NA	NA	NA	NA	NA	NA	NA	NA	NA	NA	NA	NA	NA	NA	NA	NA
ERR10890029	PRJEB51728	2012/2017	Zimbabwe	University of British Columbia	No cholera	0	0	NA	NA	NA	NA	NA	NA	NA	NA	NA	NA	NA	NA	NA	NA	NA	NA	NA	NA	NA	NA	NA	NA	NA	NA	NA	NA	NA	NA	NA	NA	NA	NA	NA	NA	NA	NA	NA	NA	NA	NA	NA	NA
ERR10890032	PRJEB51728	2012/2017	Zimbabwe	University of British Columbia	No cholera	1	0	NA	NA	NA	NA	NA	NA	NA	NA	NA	NA	NA	NA	NA	NA	NA	NA	NA	NA	NA	NA	NA	NA	NA	NA	NA	NA	NA	NA	NA	NA	NA	NA	NA	NA	NA	NA	NA	NA	NA	NA	NA	NA
ERR10890033	PRJEB51728	2012/2017	Zimbabwe	University of British Columbia	No cholera	1	0	NA	NA	NA	NA	NA	NA	NA	NA	NA	NA	NA	NA	NA	NA	NA	NA	NA	NA	NA	NA	NA	NA	NA	NA	NA	NA	NA	NA	NA	NA	NA	NA	NA	NA	NA	NA	NA	NA	NA	NA	NA	NA
ERR10890036	PRJEB51728	2012/2017	Zimbabwe	University of British Columbia	No cholera	5	0	NA	NA	NA	NA	NA	NA	NA	NA	NA	NA	NA	NA	NA	NA	NA	NA	NA	NA	NA	NA	NA	NA	NA	NA	NA	NA	NA	NA	NA	NA	NA	NA	NA	NA	NA	NA	NA	NA	NA	NA	NA	NA
ERR10890038	PRJEB51728	2012/2017	Zimbabwe	University of British Columbia	No cholera	1	0	NA	NA	NA	NA	NA	NA	NA	NA	NA	NA	NA	NA	NA	NA	NA	NA	NA	NA	NA	NA	NA	NA	NA	NA	NA	NA	NA	NA	NA	NA	NA	NA	NA	NA	NA	NA	NA	NA	NA	NA	NA	NA
ERR10890042	PRJEB51728	2012/2017	Zimbabwe	University of British Columbia	No cholera	0	0	NA	NA	NA	NA	NA	NA	NA	NA	NA	NA	NA	NA	NA	NA	NA	NA	NA	NA	NA	NA	NA	NA	NA	NA	NA	NA	NA	NA	NA	NA	NA	NA	NA	NA	NA	NA	NA	NA	NA	NA	NA	NA
ERR10890043	PRJEB51728	2012/2017	Zimbabwe	University of British Columbia	No cholera	0	0	NA	NA	NA	NA	NA	NA	NA	NA	NA	NA	NA	NA	NA	NA	NA	NA	NA	NA	NA	NA	NA	NA	NA	NA	NA	NA	NA	NA	NA	NA	NA	NA	NA	NA	NA	NA	NA	NA	NA	NA	NA	NA
ERR10890044	PRJEB51728	2012/2017	Zimbabwe	University of British Columbia	No cholera	6	0	NA	NA	NA	NA	NA	NA	NA	NA	NA	NA	NA	NA	NA	NA	NA	NA	NA	NA	NA	NA	NA	NA	NA	NA	NA	NA	NA	NA	NA	NA	NA	NA	NA	NA	NA	NA	NA	NA	NA	NA	NA	NA
ERR10890047	PRJEB51728	2012/2017	Zimbabwe	University of British Columbia	No cholera	0	0	NA	NA	NA	NA	NA	NA	NA	NA	NA	NA	NA	NA	NA	NA	NA	NA	NA	NA	NA	NA	NA	NA	NA	NA	NA	NA	NA	NA	NA	NA	NA	NA	NA	NA	NA	NA	NA	NA	NA	NA	NA	NA
ERR10890049	PRJEB51728	2012/2017	Zimbabwe	University of British Columbia	No cholera	0	0	NA	NA	NA	NA	NA	NA	NA	NA	NA	NA	NA	NA	NA	NA	NA	NA	NA	NA	NA	NA	NA	NA	NA	NA	NA	NA	NA	NA	NA	NA	NA	NA	NA	NA	NA	NA	NA	NA	NA	NA	NA	NA
ERR10890050	PRJEB51728	2012/2017	Zimbabwe	University of British Columbia	No cholera	0	0	NA	NA	NA	NA	NA	NA	NA	NA	NA	NA	NA	NA	NA	NA	NA	NA	NA	NA	NA	NA	NA	NA	NA	NA	NA	NA	NA	NA	NA	NA	NA	NA	NA	NA	NA	NA	NA	NA	NA	NA	NA	NA
ERR10890051	PRJEB51728	2012/2017	Zimbabwe	University of British Columbia	No cholera	0	0	NA	NA	NA	NA	NA	NA	NA	NA	NA	NA	NA	NA	NA	NA	NA	NA	NA	NA	NA	NA	NA	NA	NA	NA	NA	NA	NA	NA	NA	NA	NA	NA	NA	NA	NA	NA	NA	NA	NA	NA	NA	NA
ERR10890052	PRJEB51728	2012/2017	Zimbabwe	University of British Columbia	No cholera	0	0	NA	NA	NA	NA	NA	NA	NA	NA	NA	NA	NA	NA	NA	NA	NA	NA	NA	NA	NA	NA	NA	NA	NA	NA	NA	NA	NA	NA	NA	NA	NA	NA	NA	NA	NA	NA	NA	NA	NA	NA	NA	NA
ERR10890053	PRJEB51728	2012/2017	Zimbabwe	University of British Columbia	No cholera	3	0	NA	NA	NA	NA	NA	NA	NA	NA	NA	NA	NA	NA	NA	NA	NA	NA	NA	NA	NA	NA	NA	NA	NA	NA	NA	NA	NA	NA	NA	NA	NA	NA	NA	NA	NA	NA	NA	NA	NA	NA	NA	NA
ERR10890055	PRJEB51728	2012/2017	Zimbabwe	University of British Columbia	No cholera	0	0	NA	NA	NA	NA	NA	NA	NA	NA	NA	NA	NA	NA	NA	NA	NA	NA	NA	NA	NA	NA	NA	NA	NA	NA	NA	NA	NA	NA	NA	NA	NA	NA	NA	NA	NA	NA	NA	NA	NA	NA	NA	NA
ERR10890056	PRJEB51728	2012/2017	Zimbabwe	University of British Columbia	No cholera	0	0	NA	NA	NA	NA	NA	NA	NA	NA	NA	NA	NA	NA	NA	NA	NA	NA	NA	NA	NA	NA	NA	NA	NA	NA	NA	NA	NA	NA	NA	NA	NA	NA	NA	NA	NA	NA	NA	NA	NA	NA	NA	NA
ERR10890058	PRJEB51728	2012/2017	Zimbabwe	University of British Columbia	No cholera	1	0	NA	NA	NA	NA	NA	NA	NA	NA	NA	NA	NA	NA	NA	NA	NA	NA	NA	NA	NA	NA	NA	NA	NA	NA	NA	NA	NA	NA	NA	NA	NA	NA	NA	NA	NA	NA	NA	NA	NA	NA	NA	NA
ERR10890059	PRJEB51728	2012/2017	Zimbabwe	University of British Columbia	No cholera	3	0	NA	NA	NA	NA	NA	NA	NA	NA	NA	NA	NA	NA	NA	NA	NA	NA	NA	NA	NA	NA	NA	NA	NA	NA	NA	NA	NA	NA	NA	NA	NA	NA	NA	NA	NA	NA	NA	NA	NA	NA	NA	NA
ERR10890060	PRJEB51728	2012/2017	Zimbabwe	University of British Columbia	No cholera	14	0	NA	NA	NA	NA	NA	NA	NA	NA	NA	NA	NA	NA	NA	NA	NA	NA	NA	NA	NA	NA	NA	NA	NA	NA	NA	NA	NA	NA	NA	NA	NA	NA	NA	NA	NA	NA	NA	NA	NA	NA	NA	NA
ERR10890062	PRJEB51728	2012/2017	Zimbabwe	University of British Columbia	No cholera	0	0	NA	NA	NA	NA	NA	NA	NA	NA	NA	NA	NA	NA	NA	NA	NA	NA	NA	NA	NA	NA	NA	NA	NA	NA	NA	NA	NA	NA	NA	NA	NA	NA	NA	NA	NA	NA	NA	NA	NA	NA	NA	NA
ERR10890066	PRJEB51728	2012/2017	Zimbabwe	University of British Columbia	No cholera	8	0	NA	NA	NA	NA	NA	NA	NA	NA	NA	NA	NA	NA	NA	NA	NA	NA	NA	NA	NA	NA	NA	NA	NA	NA	NA	NA	NA	NA	NA	NA	NA	NA	NA	NA	NA	NA	NA	NA	NA	NA	NA	NA
ERR10890067	PRJEB51728	2012/2017	Zimbabwe	University of British Columbia	No cholera	0	0	NA	NA	NA	NA	NA	NA	NA	NA	NA	NA	NA	NA	NA	NA	NA	NA	NA	NA	NA	NA	NA	NA	NA	NA	NA	NA	NA	NA	NA	NA	NA	NA	NA	NA	NA	NA	NA	NA	NA	NA	NA	NA
ERR10890068	PRJEB51728	2012/2017	Zimbabwe	University of British Columbia	No cholera	5	0	NA	NA	NA	NA	NA	NA	NA	NA	NA	NA	NA	NA	NA	NA	NA	NA	NA	NA	NA	NA	NA	NA	NA	NA	NA	NA	NA	NA	NA	NA	NA	NA	NA	NA	NA	NA	NA	NA	NA	NA	NA	NA
ERR10890072	PRJEB51728	2012/2017	Zimbabwe	University of British Columbia	No cholera	0	0	NA	NA	NA	NA	NA	NA	NA	NA	NA	NA	NA	NA	NA	NA	NA	NA	NA	NA	NA	NA	NA	NA	NA	NA	NA	NA	NA	NA	NA	NA	NA	NA	NA	NA	NA	NA	NA	NA	NA	NA	NA	NA
ERR10890073	PRJEB51728	2012/2017	Zimbabwe	University of British Columbia	No cholera	1	0	NA	NA	NA	NA	NA	NA	NA	NA	NA	NA	NA	NA	NA	NA	NA	NA	NA	NA	NA	NA	NA	NA	NA	NA	NA	NA	NA	NA	NA	NA	NA	NA	NA	NA	NA	NA	NA	NA	NA	NA	NA	NA
ERR10890076	PRJEB51728	2012/2017	Zimbabwe	University of British Columbia	No cholera	16	0	NA	NA	NA	NA	NA	NA	NA	NA	NA	NA	NA	NA	NA	NA	NA	NA	NA	NA	NA	NA	NA	NA	NA	NA	NA	NA	NA	NA	NA	NA	NA	NA	NA	NA	NA	NA	NA	NA	NA	NA	NA	NA
ERR10890077	PRJEB51728	2012/2017	Zimbabwe	University of British Columbia	No cholera	2	0	NA	NA	NA	NA	NA	NA	NA	NA	NA	NA	NA	NA	NA	NA	NA	NA	NA	NA	NA	NA	NA	NA	NA	NA	NA	NA	NA	NA	NA	NA	NA	NA	NA	NA	NA	NA	NA	NA	NA	NA	NA	NA
ERR10890083	PRJEB51728	2012/2017	Zimbabwe	University of British Columbia	No cholera	5	0	NA	NA	NA	NA	NA	NA	NA	NA	NA	NA	NA	NA	NA	NA	NA	NA	NA	NA	NA	NA	NA	NA	NA	NA	NA	NA	NA	NA	NA	NA	NA	NA	NA	NA	NA	NA	NA	NA	NA	NA	NA	NA
ERR10890089	PRJEB51728	2012/2017	Zimbabwe	University of British Columbia	No cholera	0	0	NA	NA	NA	NA	NA	NA	NA	NA	NA	NA	NA	NA	NA	NA	NA	NA	NA	NA	NA	NA	NA	NA	NA	NA	NA	NA	NA	NA	NA	NA	NA	NA	NA	NA	NA	NA	NA	NA	NA	NA	NA	NA
ERR10890090	PRJEB51728	2012/2017	Zimbabwe	University of British Columbia	No cholera	0	0	NA	NA	NA	NA	NA	NA	NA	NA	NA	NA	NA	NA	NA	NA	NA	NA	NA	NA	NA	NA	NA	NA	NA	NA	NA	NA	NA	NA	NA	NA	NA	NA	NA	NA	NA	NA	NA	NA	NA	NA	NA	NA
ERR10890091	PRJEB51728	2012/2017	Zimbabwe	University of British Columbia	No cholera	9	0	NA	NA	NA	NA	NA	NA	NA	NA	NA	NA	NA	NA	NA	NA	NA	NA	NA	NA	NA	NA	NA	NA	NA	NA	NA	NA	NA	NA	NA	NA	NA	NA	NA	NA	NA	NA	NA	NA	NA	NA	NA	NA
ERR10890093	PRJEB51728	2012/2017	Zimbabwe	University of British Columbia	No cholera	0	0	NA	NA	NA	NA	NA	NA	NA	NA	NA	NA	NA	NA	NA	NA	NA	NA	NA	NA	NA	NA	NA	NA	NA	NA	NA	NA	NA	NA	NA	NA	NA	NA	NA	NA	NA	NA	NA	NA	NA	NA	NA	NA
ERR10890096	PRJEB51728	2012/2017	Zimbabwe	University of British Columbia	No cholera	1	0	NA	NA	NA	NA	NA	NA	NA	NA	NA	NA	NA	NA	NA	NA	NA	NA	NA	NA	NA	NA	NA	NA	NA	NA	NA	NA	NA	NA	NA	NA	NA	NA	NA	NA	NA	NA	NA	NA	NA	NA	NA	NA
ERR10890105	PRJEB51728	2012/2017	Zimbabwe	University of British Columbia	No cholera	0	0	NA	NA	NA	NA	NA	NA	NA	NA	NA	NA	NA	NA	NA	NA	NA	NA	NA	NA	NA	NA	NA	NA	NA	NA	NA	NA	NA	NA	NA	NA	NA	NA	NA	NA	NA	NA	NA	NA	NA	NA	NA	NA
ERR10890106	PRJEB51728	2012/2017	Zimbabwe	University of British Columbia	No cholera	0	0	NA	NA	NA	NA	NA	NA	NA	NA	NA	NA	NA	NA	NA	NA	NA	NA	NA	NA	NA	NA	NA	NA	NA	NA	NA	NA	NA	NA	NA	NA	NA	NA	NA	NA	NA	NA	NA	NA	NA	NA	NA	NA
ERR10890107	PRJEB51728	2012/2017	Zimbabwe	University of British Columbia	No cholera	0	0	NA	NA	NA	NA	NA	NA	NA	NA	NA	NA	NA	NA	NA	NA	NA	NA	NA	NA	NA	NA	NA	NA	NA	NA	NA	NA	NA	NA	NA	NA	NA	NA	NA	NA	NA	NA	NA	NA	NA	NA	NA	NA
ERR10890110	PRJEB51728	2012/2017	Zimbabwe	University of British Columbia	No cholera	0	0	NA	NA	NA	NA	NA	NA	NA	NA	NA	NA	NA	NA	NA	NA	NA	NA	NA	NA	NA	NA	NA	NA	NA	NA	NA	NA	NA	NA	NA	NA	NA	NA	NA	NA	NA	NA	NA	NA	NA	NA	NA	NA
ERR10890118	PRJEB51728	2012/2017	Zimbabwe	University of British Columbia	No cholera	0	0	NA	NA	NA	NA	NA	NA	NA	NA	NA	NA	NA	NA	NA	NA	NA	NA	NA	NA	NA	NA	NA	NA	NA	NA	NA	NA	NA	NA	NA	NA	NA	NA	NA	NA	NA	NA	NA	NA	NA	NA	NA	NA
ERR10890122	PRJEB51728	2012/2017	Zimbabwe	University of British Columbia	No cholera	0	0	NA	NA	NA	NA	NA	NA	NA	NA	NA	NA	NA	NA	NA	NA	NA	NA	NA	NA	NA	NA	NA	NA	NA	NA	NA	NA	NA	NA	NA	NA	NA	NA	NA	NA	NA	NA	NA	NA	NA	NA	NA	NA
ERR10890123	PRJEB51728	2012/2017	Zimbabwe	University of British Columbia	No cholera	6	0	NA	NA	NA	NA	NA	NA	NA	NA	NA	NA	NA	NA	NA	NA	NA	NA	NA	NA	NA	NA	NA	NA	NA	NA	NA	NA	NA	NA	NA	NA	NA	NA	NA	NA	NA	NA	NA	NA	NA	NA	NA	NA
ERR10890126	PRJEB51728	2012/2017	Zimbabwe	University of British Columbia	No cholera	0	0	NA	NA	NA	NA	NA	NA	NA	NA	NA	NA	NA	NA	NA	NA	NA	NA	NA	NA	NA	NA	NA	NA	NA	NA	NA	NA	NA	NA	NA	NA	NA	NA	NA	NA	NA	NA	NA	NA	NA	NA	NA	NA
ERR10890128	PRJEB51728	2012/2017	Zimbabwe	University of British Columbia	No cholera	0	0	NA	NA	NA	NA	NA	NA	NA	NA	NA	NA	NA	NA	NA	NA	NA	NA	NA	NA	NA	NA	NA	NA	NA	NA	NA	NA	NA	NA	NA	NA	NA	NA	NA	NA	NA	NA	NA	NA	NA	NA	NA	NA
ERR10890134	PRJEB51728	2012/2017	Zimbabwe	University of British Columbia	No cholera	0	0	NA	NA	NA	NA	NA	NA	NA	NA	NA	NA	NA	NA	NA	NA	NA	NA	NA	NA	NA	NA	NA	NA	NA	NA	NA	NA	NA	NA	NA	NA	NA	NA	NA	NA	NA	NA	NA	NA	NA	NA	NA	NA
ERR10890136	PRJEB51728	2012/2017	Zimbabwe	University of British Columbia	No cholera	1	0	NA	NA	NA	NA	NA	NA	NA	NA	NA	NA	NA	NA	NA	NA	NA	NA	NA	NA	NA	NA	NA	NA	NA	NA	NA	NA	NA	NA	NA	NA	NA	NA	NA	NA	NA	NA	NA	NA	NA	NA	NA	NA
ERR10890138	PRJEB51728	2012/2017	Zimbabwe	University of British Columbia	No cholera	0	0	NA	NA	NA	NA	NA	NA	NA	NA	NA	NA	NA	NA	NA	NA	NA	NA	NA	NA	NA	NA	NA	NA	NA	NA	NA	NA	NA	NA	NA	NA	NA	NA	NA	NA	NA	NA	NA	NA	NA	NA	NA	NA
ERR10890139	PRJEB51728	2012/2017	Zimbabwe	University of British Columbia	No cholera	0	0	NA	NA	NA	NA	NA	NA	NA	NA	NA	NA	NA	NA	NA	NA	NA	NA	NA	NA	NA	NA	NA	NA	NA	NA	NA	NA	NA	NA	NA	NA	NA	NA	NA	NA	NA	NA	NA	NA	NA	NA	NA	NA
ERR10890141	PRJEB51728	2012/2017	Zimbabwe	University of British Columbia	No cholera	8	0	NA	NA	NA	NA	NA	NA	NA	NA	NA	NA	NA	NA	NA	NA	NA	NA	NA	NA	NA	NA	NA	NA	NA	NA	NA	NA	NA	NA	NA	NA	NA	NA	NA	NA	NA	NA	NA	NA	NA	NA	NA	NA
ERR10890147	PRJEB51728	2012/2017	Zimbabwe	University of British Columbia	No cholera	1	0	NA	NA	NA	NA	NA	NA	NA	NA	NA	NA	NA	NA	NA	NA	NA	NA	NA	NA	NA	NA	NA	NA	NA	NA	NA	NA	NA	NA	NA	NA	NA	NA	NA	NA	NA	NA	NA	NA	NA	NA	NA	NA
ERR10890148	PRJEB51728	2012/2017	Zimbabwe	University of British Columbia	No cholera	3	0	NA	NA	NA	NA	NA	NA	NA	NA	NA	NA	NA	NA	NA	NA	NA	NA	NA	NA	NA	NA	NA	NA	NA	NA	NA	NA	NA	NA	NA	NA	NA	NA	NA	NA	NA	NA	NA	NA	NA	NA	NA	NA
ERR10890149	PRJEB51728	2012/2017	Zimbabwe	University of British Columbia	No cholera	0	0	NA	NA	NA	NA	NA	NA	NA	NA	NA	NA	NA	NA	NA	NA	NA	NA	NA	NA	NA	NA	NA	NA	NA	NA	NA	NA	NA	NA	NA	NA	NA	NA	NA	NA	NA	NA	NA	NA	NA	NA	NA	NA
ERR10890155	PRJEB51728	2012/2017	Zimbabwe	University of British Columbia	No cholera	11	0	NA	NA	NA	NA	NA	NA	NA	NA	NA	NA	NA	NA	NA	NA	NA	NA	NA	NA	NA	NA	NA	NA	NA	NA	NA	NA	NA	NA	NA	NA	NA	NA	NA	NA	NA	NA	NA	NA	NA	NA	NA	NA
ERR10890156	PRJEB51728	2012/2017	Zimbabwe	University of British Columbia	No cholera	0	0	NA	NA	NA	NA	NA	NA	NA	NA	NA	NA	NA	NA	NA	NA	NA	NA	NA	NA	NA	NA	NA	NA	NA	NA	NA	NA	NA	NA	NA	NA	NA	NA	NA	NA	NA	NA	NA	NA	NA	NA	NA	NA
ERR10890158	PRJEB51728	2012/2017	Zimbabwe	University of British Columbia	No cholera	0	0	NA	NA	NA	NA	NA	NA	NA	NA	NA	NA	NA	NA	NA	NA	NA	NA	NA	NA	NA	NA	NA	NA	NA	NA	NA	NA	NA	NA	NA	NA	NA	NA	NA	NA	NA	NA	NA	NA	NA	NA	NA	NA
ERR10890159	PRJEB51728	2012/2017	Zimbabwe	University of British Columbia	No cholera	5	0	NA	NA	NA	NA	NA	NA	NA	NA	NA	NA	NA	NA	NA	NA	NA	NA	NA	NA	NA	NA	NA	NA	NA	NA	NA	NA	NA	NA	NA	NA	NA	NA	NA	NA	NA	NA	NA	NA	NA	NA	NA	NA
ERR10890161	PRJEB51728	2012/2017	Zimbabwe	University of British Columbia	No cholera	12	0	NA	NA	NA	NA	NA	NA	NA	NA	NA	NA	NA	NA	NA	NA	NA	NA	NA	NA	NA	NA	NA	NA	NA	NA	NA	NA	NA	NA	NA	NA	NA	NA	NA	NA	NA	NA	NA	NA	NA	NA	NA	NA
ERR10890167	PRJEB51728	2012/2017	Zimbabwe	University of British Columbia	No cholera	2	0	NA	NA	NA	NA	NA	NA	NA	NA	NA	NA	NA	NA	NA	NA	NA	NA	NA	NA	NA	NA	NA	NA	NA	NA	NA	NA	NA	NA	NA	NA	NA	NA	NA	NA	NA	NA	NA	NA	NA	NA	NA	NA
ERR10890169	PRJEB51728	2012/2017	Zimbabwe	University of British Columbia	No cholera	13	0	NA	NA	NA	NA	NA	NA	NA	NA	NA	NA	NA	NA	NA	NA	NA	NA	NA	NA	NA	NA	NA	NA	NA	NA	NA	NA	NA	NA	NA	NA	NA	NA	NA	NA	NA	NA	NA	NA	NA	NA	NA	NA
ERR10890172	PRJEB51728	2012/2017	Zimbabwe	University of British Columbia	No cholera	0	0	NA	NA	NA	NA	NA	NA	NA	NA	NA	NA	NA	NA	NA	NA	NA	NA	NA	NA	NA	NA	NA	NA	NA	NA	NA	NA	NA	NA	NA	NA	NA	NA	NA	NA	NA	NA	NA	NA	NA	NA	NA	NA
ERR10890174	PRJEB51728	2012/2017	Zimbabwe	University of British Columbia	No cholera	2	0	NA	NA	NA	NA	NA	NA	NA	NA	NA	NA	NA	NA	NA	NA	NA	NA	NA	NA	NA	NA	NA	NA	NA	NA	NA	NA	NA	NA	NA	NA	NA	NA	NA	NA	NA	NA	NA	NA	NA	NA	NA	NA
ERR10890187	PRJEB51728	2012/2017	Zimbabwe	University of British Columbia	No cholera	0	0	NA	NA	NA	NA	NA	NA	NA	NA	NA	NA	NA	NA	NA	NA	NA	NA	NA	NA	NA	NA	NA	NA	NA	NA	NA	NA	NA	NA	NA	NA	NA	NA	NA	NA	NA	NA	NA	NA	NA	NA	NA	NA
ERR10890196	PRJEB51728	2012/2017	Zimbabwe	University of British Columbia	No cholera	2	0	NA	NA	NA	NA	NA	NA	NA	NA	NA	NA	NA	NA	NA	NA	NA	NA	NA	NA	NA	NA	NA	NA	NA	NA	NA	NA	NA	NA	NA	NA	NA	NA	NA	NA	NA	NA	NA	NA	NA	NA	NA	NA
ERR10890212	PRJEB51728	2012/2017	Zimbabwe	University of British Columbia	No cholera	0	0	NA	NA	NA	NA	NA	NA	NA	NA	NA	NA	NA	NA	NA	NA	NA	NA	NA	NA	NA	NA	NA	NA	NA	NA	NA	NA	NA	NA	NA	NA	NA	NA	NA	NA	NA	NA	NA	NA	NA	NA	NA	NA
ERR10890214	PRJEB51728	2012/2017	Zimbabwe	University of British Columbia	No cholera	0	0	NA	NA	NA	NA	NA	NA	NA	NA	NA	NA	NA	NA	NA	NA	NA	NA	NA	NA	NA	NA	NA	NA	NA	NA	NA	NA	NA	NA	NA	NA	NA	NA	NA	NA	NA	NA	NA	NA	NA	NA	NA	NA
ERR10890218	PRJEB51728	2012/2017	Zimbabwe	University of British Columbia	No cholera	0	0	NA	NA	NA	NA	NA	NA	NA	NA	NA	NA	NA	NA	NA	NA	NA	NA	NA	NA	NA	NA	NA	NA	NA	NA	NA	NA	NA	NA	NA	NA	NA	NA	NA	NA	NA	NA	NA	NA	NA	NA	NA	NA
ERR10890219	PRJEB51728	2012/2017	Zimbabwe	University of British Columbia	No cholera	3	0	NA	NA	NA	NA	NA	NA	NA	NA	NA	NA	NA	NA	NA	NA	NA	NA	NA	NA	NA	NA	NA	NA	NA	NA	NA	NA	NA	NA	NA	NA	NA	NA	NA	NA	NA	NA	NA	NA	NA	NA	NA	NA
ERR10890220	PRJEB51728	2012/2017	Zimbabwe	University of British Columbia	No cholera	0	0	NA	NA	NA	NA	NA	NA	NA	NA	NA	NA	NA	NA	NA	NA	NA	NA	NA	NA	NA	NA	NA	NA	NA	NA	NA	NA	NA	NA	NA	NA	NA	NA	NA	NA	NA	NA	NA	NA	NA	NA	NA	NA
ERR10890221	PRJEB51728	2012/2017	Zimbabwe	University of British Columbia	No cholera	10	0	NA	NA	NA	NA	NA	NA	NA	NA	NA	NA	NA	NA	NA	NA	NA	NA	NA	NA	NA	NA	NA	NA	NA	NA	NA	NA	NA	NA	NA	NA	NA	NA	NA	NA	NA	NA	NA	NA	NA	NA	NA	NA
ERR10890223	PRJEB51728	2012/2017	Zimbabwe	University of British Columbia	No cholera	0	0	NA	NA	NA	NA	NA	NA	NA	NA	NA	NA	NA	NA	NA	NA	NA	NA	NA	NA	NA	NA	NA	NA	NA	NA	NA	NA	NA	NA	NA	NA	NA	NA	NA	NA	NA	NA	NA	NA	NA	NA	NA	NA
ERR10890224	PRJEB51728	2012/2017	Zimbabwe	University of British Columbia	No cholera	0	0	NA	NA	NA	NA	NA	NA	NA	NA	NA	NA	NA	NA	NA	NA	NA	NA	NA	NA	NA	NA	NA	NA	NA	NA	NA	NA	NA	NA	NA	NA	NA	NA	NA	NA	NA	NA	NA	NA	NA	NA	NA	NA
ERR10890227	PRJEB51728	2012/2017	Zimbabwe	University of British Columbia	No cholera	10	0	NA	NA	NA	NA	NA	NA	NA	NA	NA	NA	NA	NA	NA	NA	NA	NA	NA	NA	NA	NA	NA	NA	NA	NA	NA	NA	NA	NA	NA	NA	NA	NA	NA	NA	NA	NA	NA	NA	NA	NA	NA	NA
ERR10890229	PRJEB51728	2012/2017	Zimbabwe	University of British Columbia	No cholera	0	0	NA	NA	NA	NA	NA	NA	NA	NA	NA	NA	NA	NA	NA	NA	NA	NA	NA	NA	NA	NA	NA	NA	NA	NA	NA	NA	NA	NA	NA	NA	NA	NA	NA	NA	NA	NA	NA	NA	NA	NA	NA	NA
ERR10890230	PRJEB51728	2012/2017	Zimbabwe	University of British Columbia	No cholera	0	0	NA	NA	NA	NA	NA	NA	NA	NA	NA	NA	NA	NA	NA	NA	NA	NA	NA	NA	NA	NA	NA	NA	NA	NA	NA	NA	NA	NA	NA	NA	NA	NA	NA	NA	NA	NA	NA	NA	NA	NA	NA	NA
ERR10890231	PRJEB51728	2012/2017	Zimbabwe	University of British Columbia	No cholera	3	0	NA	NA	NA	NA	NA	NA	NA	NA	NA	NA	NA	NA	NA	NA	NA	NA	NA	NA	NA	NA	NA	NA	NA	NA	NA	NA	NA	NA	NA	NA	NA	NA	NA	NA	NA	NA	NA	NA	NA	NA	NA	NA
ERR10890233	PRJEB51728	2012/2017	Zimbabwe	University of British Columbia	No cholera	0	0	NA	NA	NA	NA	NA	NA	NA	NA	NA	NA	NA	NA	NA	NA	NA	NA	NA	NA	NA	NA	NA	NA	NA	NA	NA	NA	NA	NA	NA	NA	NA	NA	NA	NA	NA	NA	NA	NA	NA	NA	NA	NA
ERR10890235	PRJEB51728	2012/2017	Zimbabwe	University of British Columbia	No cholera	0	0	NA	NA	NA	NA	NA	NA	NA	NA	NA	NA	NA	NA	NA	NA	NA	NA	NA	NA	NA	NA	NA	NA	NA	NA	NA	NA	NA	NA	NA	NA	NA	NA	NA	NA	NA	NA	NA	NA	NA	NA	NA	NA
ERR10890238	PRJEB51728	2012/2017	Zimbabwe	University of British Columbia	No cholera	1	0	NA	NA	NA	NA	NA	NA	NA	NA	NA	NA	NA	NA	NA	NA	NA	NA	NA	NA	NA	NA	NA	NA	NA	NA	NA	NA	NA	NA	NA	NA	NA	NA	NA	NA	NA	NA	NA	NA	NA	NA	NA	NA
ERR10890264	PRJEB51728	2012/2017	Zimbabwe	University of British Columbia	No cholera	0	0	NA	NA	NA	NA	NA	NA	NA	NA	NA	NA	NA	NA	NA	NA	NA	NA	NA	NA	NA	NA	NA	NA	NA	NA	NA	NA	NA	NA	NA	NA	NA	NA	NA	NA	NA	NA	NA	NA	NA	NA	NA	NA
ERR10890267	PRJEB51728	2012/2017	Zimbabwe	University of British Columbia	No cholera	0	0	NA	NA	NA	NA	NA	NA	NA	NA	NA	NA	NA	NA	NA	NA	NA	NA	NA	NA	NA	NA	NA	NA	NA	NA	NA	NA	NA	NA	NA	NA	NA	NA	NA	NA	NA	NA	NA	NA	NA	NA	NA	NA
ERR10890268	PRJEB51728	2012/2017	Zimbabwe	University of British Columbia	No cholera	0	0	NA	NA	NA	NA	NA	NA	NA	NA	NA	NA	NA	NA	NA	NA	NA	NA	NA	NA	NA	NA	NA	NA	NA	NA	NA	NA	NA	NA	NA	NA	NA	NA	NA	NA	NA	NA	NA	NA	NA	NA	NA	NA
ERR10890270	PRJEB51728	2012/2017	Zimbabwe	University of British Columbia	No cholera	0	0	NA	NA	NA	NA	NA	NA	NA	NA	NA	NA	NA	NA	NA	NA	NA	NA	NA	NA	NA	NA	NA	NA	NA	NA	NA	NA	NA	NA	NA	NA	NA	NA	NA	NA	NA	NA	NA	NA	NA	NA	NA	NA
ERR10890272	PRJEB51728	2012/2017	Zimbabwe	University of British Columbia	No cholera	7	0	NA	NA	NA	NA	NA	NA	NA	NA	NA	NA	NA	NA	NA	NA	NA	NA	NA	NA	NA	NA	NA	NA	NA	NA	NA	NA	NA	NA	NA	NA	NA	NA	NA	NA	NA	NA	NA	NA	NA	NA	NA	NA
ERR10890273	PRJEB51728	2012/2017	Zimbabwe	University of British Columbia	No cholera	0	0	NA	NA	NA	NA	NA	NA	NA	NA	NA	NA	NA	NA	NA	NA	NA	NA	NA	NA	NA	NA	NA	NA	NA	NA	NA	NA	NA	NA	NA	NA	NA	NA	NA	NA	NA	NA	NA	NA	NA	NA	NA	NA
ERR10890276	PRJEB51728	2012/2017	Zimbabwe	University of British Columbia	No cholera	0	0	NA	NA	NA	NA	NA	NA	NA	NA	NA	NA	NA	NA	NA	NA	NA	NA	NA	NA	NA	NA	NA	NA	NA	NA	NA	NA	NA	NA	NA	NA	NA	NA	NA	NA	NA	NA	NA	NA	NA	NA	NA	NA
ERR10890277	PRJEB51728	2012/2017	Zimbabwe	University of British Columbia	No cholera	0	0	NA	NA	NA	NA	NA	NA	NA	NA	NA	NA	NA	NA	NA	NA	NA	NA	NA	NA	NA	NA	NA	NA	NA	NA	NA	NA	NA	NA	NA	NA	NA	NA	NA	NA	NA	NA	NA	NA	NA	NA	NA	NA
ERR10890278	PRJEB51728	2012/2017	Zimbabwe	University of British Columbia	No cholera	0	0	NA	NA	NA	NA	NA	NA	NA	NA	NA	NA	NA	NA	NA	NA	NA	NA	NA	NA	NA	NA	NA	NA	NA	NA	NA	NA	NA	NA	NA	NA	NA	NA	NA	NA	NA	NA	NA	NA	NA	NA	NA	NA
ERR10890281	PRJEB51728	2012/2017	Zimbabwe	University of British Columbia	No cholera	0	0	NA	NA	NA	NA	NA	NA	NA	NA	NA	NA	NA	NA	NA	NA	NA	NA	NA	NA	NA	NA	NA	NA	NA	NA	NA	NA	NA	NA	NA	NA	NA	NA	NA	NA	NA	NA	NA	NA	NA	NA	NA	NA
ERR10890283	PRJEB51728	2012/2017	Zimbabwe	University of British Columbia	No cholera	7	0	NA	NA	NA	NA	NA	NA	NA	NA	NA	NA	NA	NA	NA	NA	NA	NA	NA	NA	NA	NA	NA	NA	NA	NA	NA	NA	NA	NA	NA	NA	NA	NA	NA	NA	NA	NA	NA	NA	NA	NA	NA	NA
ERR10890284	PRJEB51728	2012/2017	Zimbabwe	University of British Columbia	No cholera	1	0	NA	NA	NA	NA	NA	NA	NA	NA	NA	NA	NA	NA	NA	NA	NA	NA	NA	NA	NA	NA	NA	NA	NA	NA	NA	NA	NA	NA	NA	NA	NA	NA	NA	NA	NA	NA	NA	NA	NA	NA	NA	NA
ERR10890286	PRJEB51728	2012/2017	Zimbabwe	University of British Columbia	No cholera	0	0	NA	NA	NA	NA	NA	NA	NA	NA	NA	NA	NA	NA	NA	NA	NA	NA	NA	NA	NA	NA	NA	NA	NA	NA	NA	NA	NA	NA	NA	NA	NA	NA	NA	NA	NA	NA	NA	NA	NA	NA	NA	NA
ERR10890289	PRJEB51728	2012/2017	Zimbabwe	University of British Columbia	No cholera	0	0	NA	NA	NA	NA	NA	NA	NA	NA	NA	NA	NA	NA	NA	NA	NA	NA	NA	NA	NA	NA	NA	NA	NA	NA	NA	NA	NA	NA	NA	NA	NA	NA	NA	NA	NA	NA	NA	NA	NA	NA	NA	NA
ERR10890290	PRJEB51728	2012/2017	Zimbabwe	University of British Columbia	No cholera	9	0	NA	NA	NA	NA	NA	NA	NA	NA	NA	NA	NA	NA	NA	NA	NA	NA	NA	NA	NA	NA	NA	NA	NA	NA	NA	NA	NA	NA	NA	NA	NA	NA	NA	NA	NA	NA	NA	NA	NA	NA	NA	NA
ERR10890304	PRJEB51728	2012/2017	Zimbabwe	University of British Columbia	No cholera	0	0	NA	NA	NA	NA	NA	NA	NA	NA	NA	NA	NA	NA	NA	NA	NA	NA	NA	NA	NA	NA	NA	NA	NA	NA	NA	NA	NA	NA	NA	NA	NA	NA	NA	NA	NA	NA	NA	NA	NA	NA	NA	NA
ERR10890310	PRJEB51728	2012/2017	Zimbabwe	University of British Columbia	No cholera	3	0	NA	NA	NA	NA	NA	NA	NA	NA	NA	NA	NA	NA	NA	NA	NA	NA	NA	NA	NA	NA	NA	NA	NA	NA	NA	NA	NA	NA	NA	NA	NA	NA	NA	NA	NA	NA	NA	NA	NA	NA	NA	NA
ERR10890311	PRJEB51728	2012/2017	Zimbabwe	University of British Columbia	No cholera	0	0	NA	NA	NA	NA	NA	NA	NA	NA	NA	NA	NA	NA	NA	NA	NA	NA	NA	NA	NA	NA	NA	NA	NA	NA	NA	NA	NA	NA	NA	NA	NA	NA	NA	NA	NA	NA	NA	NA	NA	NA	NA	NA
ERR10890312	PRJEB51728	2012/2017	Zimbabwe	University of British Columbia	No cholera	0	0	NA	NA	NA	NA	NA	NA	NA	NA	NA	NA	NA	NA	NA	NA	NA	NA	NA	NA	NA	NA	NA	NA	NA	NA	NA	NA	NA	NA	NA	NA	NA	NA	NA	NA	NA	NA	NA	NA	NA	NA	NA	NA
ERR10890314	PRJEB51728	2012/2017	Zimbabwe	University of British Columbia	No cholera	0	0	NA	NA	NA	NA	NA	NA	NA	NA	NA	NA	NA	NA	NA	NA	NA	NA	NA	NA	NA	NA	NA	NA	NA	NA	NA	NA	NA	NA	NA	NA	NA	NA	NA	NA	NA	NA	NA	NA	NA	NA	NA	NA
ERR10890316	PRJEB51728	2012/2017	Zimbabwe	University of British Columbia	No cholera	0	0	NA	NA	NA	NA	NA	NA	NA	NA	NA	NA	NA	NA	NA	NA	NA	NA	NA	NA	NA	NA	NA	NA	NA	NA	NA	NA	NA	NA	NA	NA	NA	NA	NA	NA	NA	NA	NA	NA	NA	NA	NA	NA
ERR10890318	PRJEB51728	2012/2017	Zimbabwe	University of British Columbia	No cholera	0	0	NA	NA	NA	NA	NA	NA	NA	NA	NA	NA	NA	NA	NA	NA	NA	NA	NA	NA	NA	NA	NA	NA	NA	NA	NA	NA	NA	NA	NA	NA	NA	NA	NA	NA	NA	NA	NA	NA	NA	NA	NA	NA
ERR10890320	PRJEB51728	2012/2017	Zimbabwe	University of British Columbia	No cholera	0	0	NA	NA	NA	NA	NA	NA	NA	NA	NA	NA	NA	NA	NA	NA	NA	NA	NA	NA	NA	NA	NA	NA	NA	NA	NA	NA	NA	NA	NA	NA	NA	NA	NA	NA	NA	NA	NA	NA	NA	NA	NA	NA
ERR10890321	PRJEB51728	2012/2017	Zimbabwe	University of British Columbia	No cholera	2	0	NA	NA	NA	NA	NA	NA	NA	NA	NA	NA	NA	NA	NA	NA	NA	NA	NA	NA	NA	NA	NA	NA	NA	NA	NA	NA	NA	NA	NA	NA	NA	NA	NA	NA	NA	NA	NA	NA	NA	NA	NA	NA
ERR10890324	PRJEB51728	2012/2017	Zimbabwe	University of British Columbia	No cholera	0	0	NA	NA	NA	NA	NA	NA	NA	NA	NA	NA	NA	NA	NA	NA	NA	NA	NA	NA	NA	NA	NA	NA	NA	NA	NA	NA	NA	NA	NA	NA	NA	NA	NA	NA	NA	NA	NA	NA	NA	NA	NA	NA
ERR10890325	PRJEB51728	2012/2017	Zimbabwe	University of British Columbia	No cholera	0	0	NA	NA	NA	NA	NA	NA	NA	NA	NA	NA	NA	NA	NA	NA	NA	NA	NA	NA	NA	NA	NA	NA	NA	NA	NA	NA	NA	NA	NA	NA	NA	NA	NA	NA	NA	NA	NA	NA	NA	NA	NA	NA
ERR10890327	PRJEB51728	2012/2017	Zimbabwe	University of British Columbia	No cholera	0	0	NA	NA	NA	NA	NA	NA	NA	NA	NA	NA	NA	NA	NA	NA	NA	NA	NA	NA	NA	NA	NA	NA	NA	NA	NA	NA	NA	NA	NA	NA	NA	NA	NA	NA	NA	NA	NA	NA	NA	NA	NA	NA
ERR10890329	PRJEB51728	2012/2017	Zimbabwe	University of British Columbia	No cholera	1	0	NA	NA	NA	NA	NA	NA	NA	NA	NA	NA	NA	NA	NA	NA	NA	NA	NA	NA	NA	NA	NA	NA	NA	NA	NA	NA	NA	NA	NA	NA	NA	NA	NA	NA	NA	NA	NA	NA	NA	NA	NA	NA
ERR10890333	PRJEB51728	2012/2017	Zimbabwe	University of British Columbia	No cholera	0	0	NA	NA	NA	NA	NA	NA	NA	NA	NA	NA	NA	NA	NA	NA	NA	NA	NA	NA	NA	NA	NA	NA	NA	NA	NA	NA	NA	NA	NA	NA	NA	NA	NA	NA	NA	NA	NA	NA	NA	NA	NA	NA
ERR10890337	PRJEB51728	2012/2017	Zimbabwe	University of British Columbia	No cholera	0	0	NA	NA	NA	NA	NA	NA	NA	NA	NA	NA	NA	NA	NA	NA	NA	NA	NA	NA	NA	NA	NA	NA	NA	NA	NA	NA	NA	NA	NA	NA	NA	NA	NA	NA	NA	NA	NA	NA	NA	NA	NA	NA
ERR10890344	PRJEB51728	2012/2017	Zimbabwe	University of British Columbia	No cholera	6	0	NA	NA	NA	NA	NA	NA	NA	NA	NA	NA	NA	NA	NA	NA	NA	NA	NA	NA	NA	NA	NA	NA	NA	NA	NA	NA	NA	NA	NA	NA	NA	NA	NA	NA	NA	NA	NA	NA	NA	NA	NA	NA
ERR10890346	PRJEB51728	2012/2017	Zimbabwe	University of British Columbia	No cholera	2	0	NA	NA	NA	NA	NA	NA	NA	NA	NA	NA	NA	NA	NA	NA	NA	NA	NA	NA	NA	NA	NA	NA	NA	NA	NA	NA	NA	NA	NA	NA	NA	NA	NA	NA	NA	NA	NA	NA	NA	NA	NA	NA
ERR10890348	PRJEB51728	2012/2017	Zimbabwe	University of British Columbia	No cholera	0	0	NA	NA	NA	NA	NA	NA	NA	NA	NA	NA	NA	NA	NA	NA	NA	NA	NA	NA	NA	NA	NA	NA	NA	NA	NA	NA	NA	NA	NA	NA	NA	NA	NA	NA	NA	NA	NA	NA	NA	NA	NA	NA
ERR10890351	PRJEB51728	2012/2017	Zimbabwe	University of British Columbia	No cholera	0	0	NA	NA	NA	NA	NA	NA	NA	NA	NA	NA	NA	NA	NA	NA	NA	NA	NA	NA	NA	NA	NA	NA	NA	NA	NA	NA	NA	NA	NA	NA	NA	NA	NA	NA	NA	NA	NA	NA	NA	NA	NA	NA
ERR10890354	PRJEB51728	2012/2017	Zimbabwe	University of British Columbia	No cholera	0	0	NA	NA	NA	NA	NA	NA	NA	NA	NA	NA	NA	NA	NA	NA	NA	NA	NA	NA	NA	NA	NA	NA	NA	NA	NA	NA	NA	NA	NA	NA	NA	NA	NA	NA	NA	NA	NA	NA	NA	NA	NA	NA
ERR10890355	PRJEB51728	2012/2017	Zimbabwe	University of British Columbia	No cholera	0	0	NA	NA	NA	NA	NA	NA	NA	NA	NA	NA	NA	NA	NA	NA	NA	NA	NA	NA	NA	NA	NA	NA	NA	NA	NA	NA	NA	NA	NA	NA	NA	NA	NA	NA	NA	NA	NA	NA	NA	NA	NA	NA
ERR10890356	PRJEB51728	2012/2017	Zimbabwe	University of British Columbia	No cholera	4	0	NA	NA	NA	NA	NA	NA	NA	NA	NA	NA	NA	NA	NA	NA	NA	NA	NA	NA	NA	NA	NA	NA	NA	NA	NA	NA	NA	NA	NA	NA	NA	NA	NA	NA	NA	NA	NA	NA	NA	NA	NA	NA
ERR10890361	PRJEB51728	2012/2017	Zimbabwe	University of British Columbia	No cholera	0	0	NA	NA	NA	NA	NA	NA	NA	NA	NA	NA	NA	NA	NA	NA	NA	NA	NA	NA	NA	NA	NA	NA	NA	NA	NA	NA	NA	NA	NA	NA	NA	NA	NA	NA	NA	NA	NA	NA	NA	NA	NA	NA
ERR10890364	PRJEB51728	2012/2017	Zimbabwe	University of British Columbia	No cholera	0	0	NA	NA	NA	NA	NA	NA	NA	NA	NA	NA	NA	NA	NA	NA	NA	NA	NA	NA	NA	NA	NA	NA	NA	NA	NA	NA	NA	NA	NA	NA	NA	NA	NA	NA	NA	NA	NA	NA	NA	NA	NA	NA
ERR10890369	PRJEB51728	2012/2017	Zimbabwe	University of British Columbia	No cholera	2	0	NA	NA	NA	NA	NA	NA	NA	NA	NA	NA	NA	NA	NA	NA	NA	NA	NA	NA	NA	NA	NA	NA	NA	NA	NA	NA	NA	NA	NA	NA	NA	NA	NA	NA	NA	NA	NA	NA	NA	NA	NA	NA
ERR10890370	PRJEB51728	2012/2017	Zimbabwe	University of British Columbia	No cholera	0	0	NA	NA	NA	NA	NA	NA	NA	NA	NA	NA	NA	NA	NA	NA	NA	NA	NA	NA	NA	NA	NA	NA	NA	NA	NA	NA	NA	NA	NA	NA	NA	NA	NA	NA	NA	NA	NA	NA	NA	NA	NA	NA
ERR10890371	PRJEB51728	2012/2017	Zimbabwe	University of British Columbia	No cholera	0	0	NA	NA	NA	NA	NA	NA	NA	NA	NA	NA	NA	NA	NA	NA	NA	NA	NA	NA	NA	NA	NA	NA	NA	NA	NA	NA	NA	NA	NA	NA	NA	NA	NA	NA	NA	NA	NA	NA	NA	NA	NA	NA
ERR10890374	PRJEB51728	2012/2017	Zimbabwe	University of British Columbia	No cholera	0	0	NA	NA	NA	NA	NA	NA	NA	NA	NA	NA	NA	NA	NA	NA	NA	NA	NA	NA	NA	NA	NA	NA	NA	NA	NA	NA	NA	NA	NA	NA	NA	NA	NA	NA	NA	NA	NA	NA	NA	NA	NA	NA
ERR10890375	PRJEB51728	2012/2017	Zimbabwe	University of British Columbia	No cholera	1	0	NA	NA	NA	NA	NA	NA	NA	NA	NA	NA	NA	NA	NA	NA	NA	NA	NA	NA	NA	NA	NA	NA	NA	NA	NA	NA	NA	NA	NA	NA	NA	NA	NA	NA	NA	NA	NA	NA	NA	NA	NA	NA
ERR10890377	PRJEB51728	2012/2017	Zimbabwe	University of British Columbia	No cholera	0	0	NA	NA	NA	NA	NA	NA	NA	NA	NA	NA	NA	NA	NA	NA	NA	NA	NA	NA	NA	NA	NA	NA	NA	NA	NA	NA	NA	NA	NA	NA	NA	NA	NA	NA	NA	NA	NA	NA	NA	NA	NA	NA
ERR10890379	PRJEB51728	2012/2017	Zimbabwe	University of British Columbia	No cholera	0	0	NA	NA	NA	NA	NA	NA	NA	NA	NA	NA	NA	NA	NA	NA	NA	NA	NA	NA	NA	NA	NA	NA	NA	NA	NA	NA	NA	NA	NA	NA	NA	NA	NA	NA	NA	NA	NA	NA	NA	NA	NA	NA
ERR10890380	PRJEB51728	2012/2017	Zimbabwe	University of British Columbia	No cholera	0	0	NA	NA	NA	NA	NA	NA	NA	NA	NA	NA	NA	NA	NA	NA	NA	NA	NA	NA	NA	NA	NA	NA	NA	NA	NA	NA	NA	NA	NA	NA	NA	NA	NA	NA	NA	NA	NA	NA	NA	NA	NA	NA
ERR10890381	PRJEB51728	2012/2017	Zimbabwe	University of British Columbia	No cholera	4	0	NA	NA	NA	NA	NA	NA	NA	NA	NA	NA	NA	NA	NA	NA	NA	NA	NA	NA	NA	NA	NA	NA	NA	NA	NA	NA	NA	NA	NA	NA	NA	NA	NA	NA	NA	NA	NA	NA	NA	NA	NA	NA
ERR10890388	PRJEB51728	2012/2017	Zimbabwe	University of British Columbia	No cholera	0	0	NA	NA	NA	NA	NA	NA	NA	NA	NA	NA	NA	NA	NA	NA	NA	NA	NA	NA	NA	NA	NA	NA	NA	NA	NA	NA	NA	NA	NA	NA	NA	NA	NA	NA	NA	NA	NA	NA	NA	NA	NA	NA
ERR10890390	PRJEB51728	2012/2017	Zimbabwe	University of British Columbia	No cholera	0	0	NA	NA	NA	NA	NA	NA	NA	NA	NA	NA	NA	NA	NA	NA	NA	NA	NA	NA	NA	NA	NA	NA	NA	NA	NA	NA	NA	NA	NA	NA	NA	NA	NA	NA	NA	NA	NA	NA	NA	NA	NA	NA
ERR10890392	PRJEB51728	2012/2017	Zimbabwe	University of British Columbia	No cholera	0	0	NA	NA	NA	NA	NA	NA	NA	NA	NA	NA	NA	NA	NA	NA	NA	NA	NA	NA	NA	NA	NA	NA	NA	NA	NA	NA	NA	NA	NA	NA	NA	NA	NA	NA	NA	NA	NA	NA	NA	NA	NA	NA
ERR10890395	PRJEB51728	2012/2017	Zimbabwe	University of British Columbia	No cholera	5	0	NA	NA	NA	NA	NA	NA	NA	NA	NA	NA	NA	NA	NA	NA	NA	NA	NA	NA	NA	NA	NA	NA	NA	NA	NA	NA	NA	NA	NA	NA	NA	NA	NA	NA	NA	NA	NA	NA	NA	NA	NA	NA
ERR10890396	PRJEB51728	2012/2017	Zimbabwe	University of British Columbia	No cholera	1	0	NA	NA	NA	NA	NA	NA	NA	NA	NA	NA	NA	NA	NA	NA	NA	NA	NA	NA	NA	NA	NA	NA	NA	NA	NA	NA	NA	NA	NA	NA	NA	NA	NA	NA	NA	NA	NA	NA	NA	NA	NA	NA
ERR10890400	PRJEB51728	2012/2017	Zimbabwe	University of British Columbia	No cholera	0	0	NA	NA	NA	NA	NA	NA	NA	NA	NA	NA	NA	NA	NA	NA	NA	NA	NA	NA	NA	NA	NA	NA	NA	NA	NA	NA	NA	NA	NA	NA	NA	NA	NA	NA	NA	NA	NA	NA	NA	NA	NA	NA
ERR10890406	PRJEB51728	2012/2017	Zimbabwe	University of British Columbia	No cholera	0	0	NA	NA	NA	NA	NA	NA	NA	NA	NA	NA	NA	NA	NA	NA	NA	NA	NA	NA	NA	NA	NA	NA	NA	NA	NA	NA	NA	NA	NA	NA	NA	NA	NA	NA	NA	NA	NA	NA	NA	NA	NA	NA
ERR10890408	PRJEB51728	2012/2017	Zimbabwe	University of British Columbia	No cholera	0	0	NA	NA	NA	NA	NA	NA	NA	NA	NA	NA	NA	NA	NA	NA	NA	NA	NA	NA	NA	NA	NA	NA	NA	NA	NA	NA	NA	NA	NA	NA	NA	NA	NA	NA	NA	NA	NA	NA	NA	NA	NA	NA
ERR10890409	PRJEB51728	2012/2017	Zimbabwe	University of British Columbia	No cholera	3	0	NA	NA	NA	NA	NA	NA	NA	NA	NA	NA	NA	NA	NA	NA	NA	NA	NA	NA	NA	NA	NA	NA	NA	NA	NA	NA	NA	NA	NA	NA	NA	NA	NA	NA	NA	NA	NA	NA	NA	NA	NA	NA
ERR10890416	PRJEB51728	2012/2017	Zimbabwe	University of British Columbia	No cholera	0	0	NA	NA	NA	NA	NA	NA	NA	NA	NA	NA	NA	NA	NA	NA	NA	NA	NA	NA	NA	NA	NA	NA	NA	NA	NA	NA	NA	NA	NA	NA	NA	NA	NA	NA	NA	NA	NA	NA	NA	NA	NA	NA
ERR10890418	PRJEB51728	2012/2017	Zimbabwe	University of British Columbia	No cholera	0	0	NA	NA	NA	NA	NA	NA	NA	NA	NA	NA	NA	NA	NA	NA	NA	NA	NA	NA	NA	NA	NA	NA	NA	NA	NA	NA	NA	NA	NA	NA	NA	NA	NA	NA	NA	NA	NA	NA	NA	NA	NA	NA
ERR10890422	PRJEB51728	2012/2017	Zimbabwe	University of British Columbia	No cholera	0	0	NA	NA	NA	NA	NA	NA	NA	NA	NA	NA	NA	NA	NA	NA	NA	NA	NA	NA	NA	NA	NA	NA	NA	NA	NA	NA	NA	NA	NA	NA	NA	NA	NA	NA	NA	NA	NA	NA	NA	NA	NA	NA
ERR10890424	PRJEB51728	2012/2017	Zimbabwe	University of British Columbia	No cholera	2	0	NA	NA	NA	NA	NA	NA	NA	NA	NA	NA	NA	NA	NA	NA	NA	NA	NA	NA	NA	NA	NA	NA	NA	NA	NA	NA	NA	NA	NA	NA	NA	NA	NA	NA	NA	NA	NA	NA	NA	NA	NA	NA
ERR10890431	PRJEB51728	2012/2017	Zimbabwe	University of British Columbia	No cholera	1	0	NA	NA	NA	NA	NA	NA	NA	NA	NA	NA	NA	NA	NA	NA	NA	NA	NA	NA	NA	NA	NA	NA	NA	NA	NA	NA	NA	NA	NA	NA	NA	NA	NA	NA	NA	NA	NA	NA	NA	NA	NA	NA
ERR10890434	PRJEB51728	2012/2017	Zimbabwe	University of British Columbia	No cholera	1	0	NA	NA	NA	NA	NA	NA	NA	NA	NA	NA	NA	NA	NA	NA	NA	NA	NA	NA	NA	NA	NA	NA	NA	NA	NA	NA	NA	NA	NA	NA	NA	NA	NA	NA	NA	NA	NA	NA	NA	NA	NA	NA
ERR10890458	PRJEB51728	2012/2017	Zimbabwe	University of British Columbia	No cholera	3	0	NA	NA	NA	NA	NA	NA	NA	NA	NA	NA	NA	NA	NA	NA	NA	NA	NA	NA	NA	NA	NA	NA	NA	NA	NA	NA	NA	NA	NA	NA	NA	NA	NA	NA	NA	NA	NA	NA	NA	NA	NA	NA
ERR10890493	PRJEB51728	2012/2017	Zimbabwe	University of British Columbia	No cholera	1	0	NA	NA	NA	NA	NA	NA	NA	NA	NA	NA	NA	NA	NA	NA	NA	NA	NA	NA	NA	NA	NA	NA	NA	NA	NA	NA	NA	NA	NA	NA	NA	NA	NA	NA	NA	NA	NA	NA	NA	NA	NA	NA
ERR10890496	PRJEB51728	2012/2017	Zimbabwe	University of British Columbia	No cholera	12	0	NA	NA	NA	NA	NA	NA	NA	NA	NA	NA	NA	NA	NA	NA	NA	NA	NA	NA	NA	NA	NA	NA	NA	NA	NA	NA	NA	NA	NA	NA	NA	NA	NA	NA	NA	NA	NA	NA	NA	NA	NA	NA
ERR10890499	PRJEB51728	2012/2017	Zimbabwe	University of British Columbia	No cholera	1	0	NA	NA	NA	NA	NA	NA	NA	NA	NA	NA	NA	NA	NA	NA	NA	NA	NA	NA	NA	NA	NA	NA	NA	NA	NA	NA	NA	NA	NA	NA	NA	NA	NA	NA	NA	NA	NA	NA	NA	NA	NA	NA
ERR10890513	PRJEB51728	2012/2017	Zimbabwe	University of British Columbia	No cholera	0	0	NA	NA	NA	NA	NA	NA	NA	NA	NA	NA	NA	NA	NA	NA	NA	NA	NA	NA	NA	NA	NA	NA	NA	NA	NA	NA	NA	NA	NA	NA	NA	NA	NA	NA	NA	NA	NA	NA	NA	NA	NA	NA
ERR10890573	PRJEB51728	2012/2017	Zimbabwe	University of British Columbia	No cholera	16	0	NA	NA	NA	NA	NA	NA	NA	NA	NA	NA	NA	NA	NA	NA	NA	NA	NA	NA	NA	NA	NA	NA	NA	NA	NA	NA	NA	NA	NA	NA	NA	NA	NA	NA	NA	NA	NA	NA	NA	NA	NA	NA
ERR10890575	PRJEB51728	2012/2017	Zimbabwe	University of British Columbia	No cholera	0	0	NA	NA	NA	NA	NA	NA	NA	NA	NA	NA	NA	NA	NA	NA	NA	NA	NA	NA	NA	NA	NA	NA	NA	NA	NA	NA	NA	NA	NA	NA	NA	NA	NA	NA	NA	NA	NA	NA	NA	NA	NA	NA
ERR10890592	PRJEB51728	2012/2017	Zimbabwe	University of British Columbia	No cholera	8	0	NA	NA	NA	NA	NA	NA	NA	NA	NA	NA	NA	NA	NA	NA	NA	NA	NA	NA	NA	NA	NA	NA	NA	NA	NA	NA	NA	NA	NA	NA	NA	NA	NA	NA	NA	NA	NA	NA	NA	NA	NA	NA
ERR10890596	PRJEB51728	2012/2017	Zimbabwe	University of British Columbia	No cholera	0	0	NA	NA	NA	NA	NA	NA	NA	NA	NA	NA	NA	NA	NA	NA	NA	NA	NA	NA	NA	NA	NA	NA	NA	NA	NA	NA	NA	NA	NA	NA	NA	NA	NA	NA	NA	NA	NA	NA	NA	NA	NA	NA
ERR10890609	PRJEB51728	2012/2017	Zimbabwe	University of British Columbia	No cholera	1	0	NA	NA	NA	NA	NA	NA	NA	NA	NA	NA	NA	NA	NA	NA	NA	NA	NA	NA	NA	NA	NA	NA	NA	NA	NA	NA	NA	NA	NA	NA	NA	NA	NA	NA	NA	NA	NA	NA	NA	NA	NA	NA
ERR10890627	PRJEB51728	2012/2017	Zimbabwe	University of British Columbia	No cholera	0	0	NA	NA	NA	NA	NA	NA	NA	NA	NA	NA	NA	NA	NA	NA	NA	NA	NA	NA	NA	NA	NA	NA	NA	NA	NA	NA	NA	NA	NA	NA	NA	NA	NA	NA	NA	NA	NA	NA	NA	NA	NA	NA
ERR10890638	PRJEB51728	2012/2017	Zimbabwe	University of British Columbia	No cholera	1	0	NA	NA	NA	NA	NA	NA	NA	NA	NA	NA	NA	NA	NA	NA	NA	NA	NA	NA	NA	NA	NA	NA	NA	NA	NA	NA	NA	NA	NA	NA	NA	NA	NA	NA	NA	NA	NA	NA	NA	NA	NA	NA
ERR10890648	PRJEB51728	2012/2017	Zimbabwe	University of British Columbia	No cholera	0	0	NA	NA	NA	NA	NA	NA	NA	NA	NA	NA	NA	NA	NA	NA	NA	NA	NA	NA	NA	NA	NA	NA	NA	NA	NA	NA	NA	NA	NA	NA	NA	NA	NA	NA	NA	NA	NA	NA	NA	NA	NA	NA
ERR10890665	PRJEB51728	2012/2017	Zimbabwe	University of British Columbia	No cholera	12	0	NA	NA	NA	NA	NA	NA	NA	NA	NA	NA	NA	NA	NA	NA	NA	NA	NA	NA	NA	NA	NA	NA	NA	NA	NA	NA	NA	NA	NA	NA	NA	NA	NA	NA	NA	NA	NA	NA	NA	NA	NA	NA
ERR10890775	PRJEB51728	2012/2017	Zimbabwe	University of British Columbia	No cholera	2	0	NA	NA	NA	NA	NA	NA	NA	NA	NA	NA	NA	NA	NA	NA	NA	NA	NA	NA	NA	NA	NA	NA	NA	NA	NA	NA	NA	NA	NA	NA	NA	NA	NA	NA	NA	NA	NA	NA	NA	NA	NA	NA
ERR10890826	PRJEB51728	2012/2017	Zimbabwe	University of British Columbia	No cholera	1	0	NA	NA	NA	NA	NA	NA	NA	NA	NA	NA	NA	NA	NA	NA	NA	NA	NA	NA	NA	NA	NA	NA	NA	NA	NA	NA	NA	NA	NA	NA	NA	NA	NA	NA	NA	NA	NA	NA	NA	NA	NA	NA
ERR10890834	PRJEB51728	2012/2017	Zimbabwe	University of British Columbia	No cholera	1	0	NA	NA	NA	NA	NA	NA	NA	NA	NA	NA	NA	NA	NA	NA	NA	NA	NA	NA	NA	NA	NA	NA	NA	NA	NA	NA	NA	NA	NA	NA	NA	NA	NA	NA	NA	NA	NA	NA	NA	NA	NA	NA
ERR10890867	PRJEB51728	2012/2017	Zimbabwe	University of British Columbia	No cholera	6	0	NA	NA	NA	NA	NA	NA	NA	NA	NA	NA	NA	NA	NA	NA	NA	NA	NA	NA	NA	NA	NA	NA	NA	NA	NA	NA	NA	NA	NA	NA	NA	NA	NA	NA	NA	NA	NA	NA	NA	NA	NA	NA
ERR10890888	PRJEB51728	2012/2017	Zimbabwe	University of British Columbia	No cholera	1	0	NA	NA	NA	NA	NA	NA	NA	NA	NA	NA	NA	NA	NA	NA	NA	NA	NA	NA	NA	NA	NA	NA	NA	NA	NA	NA	NA	NA	NA	NA	NA	NA	NA	NA	NA	NA	NA	NA	NA	NA	NA	NA
ERR10890908	PRJEB51728	2012/2017	Zimbabwe	University of British Columbia	No cholera	13	0	NA	NA	NA	NA	NA	NA	NA	NA	NA	NA	NA	NA	NA	NA	NA	NA	NA	NA	NA	NA	NA	NA	NA	NA	NA	NA	NA	NA	NA	NA	NA	NA	NA	NA	NA	NA	NA	NA	NA	NA	NA	NA
ERR10890916	PRJEB51728	2012/2017	Zimbabwe	University of British Columbia	No cholera	0	0	NA	NA	NA	NA	NA	NA	NA	NA	NA	NA	NA	NA	NA	NA	NA	NA	NA	NA	NA	NA	NA	NA	NA	NA	NA	NA	NA	NA	NA	NA	NA	NA	NA	NA	NA	NA	NA	NA	NA	NA	NA	NA
ERR10890917	PRJEB51728	2012/2017	Zimbabwe	University of British Columbia	No cholera	1	0	NA	NA	NA	NA	NA	NA	NA	NA	NA	NA	NA	NA	NA	NA	NA	NA	NA	NA	NA	NA	NA	NA	NA	NA	NA	NA	NA	NA	NA	NA	NA	NA	NA	NA	NA	NA	NA	NA	NA	NA	NA	NA
ERR10890935	PRJEB51728	2012/2017	Zimbabwe	University of British Columbia	No cholera	2	0	NA	NA	NA	NA	NA	NA	NA	NA	NA	NA	NA	NA	NA	NA	NA	NA	NA	NA	NA	NA	NA	NA	NA	NA	NA	NA	NA	NA	NA	NA	NA	NA	NA	NA	NA	NA	NA	NA	NA	NA	NA	NA
ERR10890942	PRJEB51728	2012/2017	Zimbabwe	University of British Columbia	No cholera	0	0	NA	NA	NA	NA	NA	NA	NA	NA	NA	NA	NA	NA	NA	NA	NA	NA	NA	NA	NA	NA	NA	NA	NA	NA	NA	NA	NA	NA	NA	NA	NA	NA	NA	NA	NA	NA	NA	NA	NA	NA	NA	NA
ERR10890946	PRJEB51728	2012/2017	Zimbabwe	University of British Columbia	No cholera	10	0	NA	NA	NA	NA	NA	NA	NA	NA	NA	NA	NA	NA	NA	NA	NA	NA	NA	NA	NA	NA	NA	NA	NA	NA	NA	NA	NA	NA	NA	NA	NA	NA	NA	NA	NA	NA	NA	NA	NA	NA	NA	NA
ERR10890950	PRJEB51728	2012/2017	Zimbabwe	University of British Columbia	No cholera	0	0	NA	NA	NA	NA	NA	NA	NA	NA	NA	NA	NA	NA	NA	NA	NA	NA	NA	NA	NA	NA	NA	NA	NA	NA	NA	NA	NA	NA	NA	NA	NA	NA	NA	NA	NA	NA	NA	NA	NA	NA	NA	NA
ERR10890966	PRJEB51728	2012/2017	Zimbabwe	University of British Columbia	No cholera	0	0	NA	NA	NA	NA	NA	NA	NA	NA	NA	NA	NA	NA	NA	NA	NA	NA	NA	NA	NA	NA	NA	NA	NA	NA	NA	NA	NA	NA	NA	NA	NA	NA	NA	NA	NA	NA	NA	NA	NA	NA	NA	NA
ERR10891002	PRJEB51728	2012/2017	Zimbabwe	University of British Columbia	No cholera	0	0	NA	NA	NA	NA	NA	NA	NA	NA	NA	NA	NA	NA	NA	NA	NA	NA	NA	NA	NA	NA	NA	NA	NA	NA	NA	NA	NA	NA	NA	NA	NA	NA	NA	NA	NA	NA	NA	NA	NA	NA	NA	NA
ERR10891010	PRJEB51728	2012/2017	Zimbabwe	University of British Columbia	No cholera	0	0	NA	NA	NA	NA	NA	NA	NA	NA	NA	NA	NA	NA	NA	NA	NA	NA	NA	NA	NA	NA	NA	NA	NA	NA	NA	NA	NA	NA	NA	NA	NA	NA	NA	NA	NA	NA	NA	NA	NA	NA	NA	NA
ERR10891021	PRJEB51728	2012/2017	Zimbabwe	University of British Columbia	No cholera	93	0	NA	NA	NA	NA	NA	NA	NA	NA	NA	NA	NA	NA	NA	NA	NA	NA	NA	NA	NA	NA	NA	NA	NA	NA	NA	NA	NA	NA	NA	NA	NA	NA	NA	NA	NA	NA	NA	NA	NA	NA	NA	NA
ERR10891029	PRJEB51728	2012/2017	Zimbabwe	University of British Columbia	No cholera	105	0	NA	NA	NA	NA	NA	NA	NA	NA	NA	NA	NA	NA	NA	NA	NA	NA	NA	NA	NA	NA	NA	NA	NA	NA	NA	NA	NA	NA	NA	NA	NA	NA	NA	NA	NA	NA	NA	NA	NA	NA	NA	NA
ERR10891030	PRJEB51728	2012/2017	Zimbabwe	University of British Columbia	No cholera	19	0	NA	NA	NA	NA	NA	NA	NA	NA	NA	NA	NA	NA	NA	NA	NA	NA	NA	NA	NA	NA	NA	NA	NA	NA	NA	NA	NA	NA	NA	NA	NA	NA	NA	NA	NA	NA	NA	NA	NA	NA	NA	NA
ERR10891032	PRJEB51728	2012/2017	Zimbabwe	University of British Columbia	No cholera	5	0	NA	NA	NA	NA	NA	NA	NA	NA	NA	NA	NA	NA	NA	NA	NA	NA	NA	NA	NA	NA	NA	NA	NA	NA	NA	NA	NA	NA	NA	NA	NA	NA	NA	NA	NA	NA	NA	NA	NA	NA	NA	NA
ERR10891042	PRJEB51728	2012/2017	Zimbabwe	University of British Columbia	No cholera	0	0	NA	NA	NA	NA	NA	NA	NA	NA	NA	NA	NA	NA	NA	NA	NA	NA	NA	NA	NA	NA	NA	NA	NA	NA	NA	NA	NA	NA	NA	NA	NA	NA	NA	NA	NA	NA	NA	NA	NA	NA	NA	NA
ERR10891045	PRJEB51728	2012/2017	Zimbabwe	University of British Columbia	No cholera	1	0	NA	NA	NA	NA	NA	NA	NA	NA	NA	NA	NA	NA	NA	NA	NA	NA	NA	NA	NA	NA	NA	NA	NA	NA	NA	NA	NA	NA	NA	NA	NA	NA	NA	NA	NA	NA	NA	NA	NA	NA	NA	NA
ERR10891047	PRJEB51728	2012/2017	Zimbabwe	University of British Columbia	No cholera	1	0	NA	NA	NA	NA	NA	NA	NA	NA	NA	NA	NA	NA	NA	NA	NA	NA	NA	NA	NA	NA	NA	NA	NA	NA	NA	NA	NA	NA	NA	NA	NA	NA	NA	NA	NA	NA	NA	NA	NA	NA	NA	NA
ERR10891048	PRJEB51728	2012/2017	Zimbabwe	University of British Columbia	No cholera	3	0	NA	NA	NA	NA	NA	NA	NA	NA	NA	NA	NA	NA	NA	NA	NA	NA	NA	NA	NA	NA	NA	NA	NA	NA	NA	NA	NA	NA	NA	NA	NA	NA	NA	NA	NA	NA	NA	NA	NA	NA	NA	NA
ERR10891052	PRJEB51728	2012/2017	Zimbabwe	University of British Columbia	No cholera	1	0	NA	NA	NA	NA	NA	NA	NA	NA	NA	NA	NA	NA	NA	NA	NA	NA	NA	NA	NA	NA	NA	NA	NA	NA	NA	NA	NA	NA	NA	NA	NA	NA	NA	NA	NA	NA	NA	NA	NA	NA	NA	NA
ERR10891054	PRJEB51728	2012/2017	Zimbabwe	University of British Columbia	No cholera	0	0	NA	NA	NA	NA	NA	NA	NA	NA	NA	NA	NA	NA	NA	NA	NA	NA	NA	NA	NA	NA	NA	NA	NA	NA	NA	NA	NA	NA	NA	NA	NA	NA	NA	NA	NA	NA	NA	NA	NA	NA	NA	NA
ERR10891064	PRJEB51728	2012/2017	Zimbabwe	University of British Columbia	No cholera	14	0	NA	NA	NA	NA	NA	NA	NA	NA	NA	NA	NA	NA	NA	NA	NA	NA	NA	NA	NA	NA	NA	NA	NA	NA	NA	NA	NA	NA	NA	NA	NA	NA	NA	NA	NA	NA	NA	NA	NA	NA	NA	NA
ERR10891081	PRJEB51728	2012/2017	Zimbabwe	University of British Columbia	No cholera	1	0	NA	NA	NA	NA	NA	NA	NA	NA	NA	NA	NA	NA	NA	NA	NA	NA	NA	NA	NA	NA	NA	NA	NA	NA	NA	NA	NA	NA	NA	NA	NA	NA	NA	NA	NA	NA	NA	NA	NA	NA	NA	NA
ERR10891085	PRJEB51728	2012/2017	Zimbabwe	University of British Columbia	No cholera	0	0	NA	NA	NA	NA	NA	NA	NA	NA	NA	NA	NA	NA	NA	NA	NA	NA	NA	NA	NA	NA	NA	NA	NA	NA	NA	NA	NA	NA	NA	NA	NA	NA	NA	NA	NA	NA	NA	NA	NA	NA	NA	NA
ERR10891086	PRJEB51728	2012/2017	Zimbabwe	University of British Columbia	No cholera	1	0	NA	NA	NA	NA	NA	NA	NA	NA	NA	NA	NA	NA	NA	NA	NA	NA	NA	NA	NA	NA	NA	NA	NA	NA	NA	NA	NA	NA	NA	NA	NA	NA	NA	NA	NA	NA	NA	NA	NA	NA	NA	NA
ERR10891088	PRJEB51728	2012/2017	Zimbabwe	University of British Columbia	No cholera	0	0	NA	NA	NA	NA	NA	NA	NA	NA	NA	NA	NA	NA	NA	NA	NA	NA	NA	NA	NA	NA	NA	NA	NA	NA	NA	NA	NA	NA	NA	NA	NA	NA	NA	NA	NA	NA	NA	NA	NA	NA	NA	NA
ERR10891090	PRJEB51728	2012/2017	Zimbabwe	University of British Columbia	No cholera	0	0	NA	NA	NA	NA	NA	NA	NA	NA	NA	NA	NA	NA	NA	NA	NA	NA	NA	NA	NA	NA	NA	NA	NA	NA	NA	NA	NA	NA	NA	NA	NA	NA	NA	NA	NA	NA	NA	NA	NA	NA	NA	NA
ERR10891105	PRJEB51728	2012/2017	Zimbabwe	University of British Columbia	No cholera	3	0	NA	NA	NA	NA	NA	NA	NA	NA	NA	NA	NA	NA	NA	NA	NA	NA	NA	NA	NA	NA	NA	NA	NA	NA	NA	NA	NA	NA	NA	NA	NA	NA	NA	NA	NA	NA	NA	NA	NA	NA	NA	NA
ERR10891108	PRJEB51728	2012/2017	Zimbabwe	University of British Columbia	No cholera	0	0	NA	NA	NA	NA	NA	NA	NA	NA	NA	NA	NA	NA	NA	NA	NA	NA	NA	NA	NA	NA	NA	NA	NA	NA	NA	NA	NA	NA	NA	NA	NA	NA	NA	NA	NA	NA	NA	NA	NA	NA	NA	NA
ERR10891500	PRJEB51728	2012/2017	Zimbabwe	University of British Columbia	No cholera	1	0	NA	NA	NA	NA	NA	NA	NA	NA	NA	NA	NA	NA	NA	NA	NA	NA	NA	NA	NA	NA	NA	NA	NA	NA	NA	NA	NA	NA	NA	NA	NA	NA	NA	NA	NA	NA	NA	NA	NA	NA	NA	NA
ERR10891503	PRJEB51728	2012/2017	Zimbabwe	University of British Columbia	No cholera	1	0	NA	NA	NA	NA	NA	NA	NA	NA	NA	NA	NA	NA	NA	NA	NA	NA	NA	NA	NA	NA	NA	NA	NA	NA	NA	NA	NA	NA	NA	NA	NA	NA	NA	NA	NA	NA	NA	NA	NA	NA	NA	NA
ERR10891505	PRJEB51728	2012/2017	Zimbabwe	University of British Columbia	No cholera	0	0	NA	NA	NA	NA	NA	NA	NA	NA	NA	NA	NA	NA	NA	NA	NA	NA	NA	NA	NA	NA	NA	NA	NA	NA	NA	NA	NA	NA	NA	NA	NA	NA	NA	NA	NA	NA	NA	NA	NA	NA	NA	NA
ERR10891506	PRJEB51728	2012/2017	Zimbabwe	University of British Columbia	No cholera	1	0	NA	NA	NA	NA	NA	NA	NA	NA	NA	NA	NA	NA	NA	NA	NA	NA	NA	NA	NA	NA	NA	NA	NA	NA	NA	NA	NA	NA	NA	NA	NA	NA	NA	NA	NA	NA	NA	NA	NA	NA	NA	NA
ERR10891507	PRJEB51728	2012/2017	Zimbabwe	University of British Columbia	No cholera	0	0	NA	NA	NA	NA	NA	NA	NA	NA	NA	NA	NA	NA	NA	NA	NA	NA	NA	NA	NA	NA	NA	NA	NA	NA	NA	NA	NA	NA	NA	NA	NA	NA	NA	NA	NA	NA	NA	NA	NA	NA	NA	NA
ERR10891512	PRJEB51728	2012/2017	Zimbabwe	University of British Columbia	No cholera	8	0	NA	NA	NA	NA	NA	NA	NA	NA	NA	NA	NA	NA	NA	NA	NA	NA	NA	NA	NA	NA	NA	NA	NA	NA	NA	NA	NA	NA	NA	NA	NA	NA	NA	NA	NA	NA	NA	NA	NA	NA	NA	NA
ERR10891523	PRJEB51728	2012/2017	Zimbabwe	University of British Columbia	No cholera	17	0	NA	NA	NA	NA	NA	NA	NA	NA	NA	NA	NA	NA	NA	NA	NA	NA	NA	NA	NA	NA	NA	NA	NA	NA	NA	NA	NA	NA	NA	NA	NA	NA	NA	NA	NA	NA	NA	NA	NA	NA	NA	NA
ERR10891558	PRJEB51728	2012/2017	Zimbabwe	University of British Columbia	No cholera	0	0	NA	NA	NA	NA	NA	NA	NA	NA	NA	NA	NA	NA	NA	NA	NA	NA	NA	NA	NA	NA	NA	NA	NA	NA	NA	NA	NA	NA	NA	NA	NA	NA	NA	NA	NA	NA	NA	NA	NA	NA	NA	NA
ERR10891562	PRJEB51728	2012/2017	Zimbabwe	University of British Columbia	No cholera	0	0	NA	NA	NA	NA	NA	NA	NA	NA	NA	NA	NA	NA	NA	NA	NA	NA	NA	NA	NA	NA	NA	NA	NA	NA	NA	NA	NA	NA	NA	NA	NA	NA	NA	NA	NA	NA	NA	NA	NA	NA	NA	NA
ERR10891564	PRJEB51728	2012/2017	Zimbabwe	University of British Columbia	No cholera	2	0	NA	NA	NA	NA	NA	NA	NA	NA	NA	NA	NA	NA	NA	NA	NA	NA	NA	NA	NA	NA	NA	NA	NA	NA	NA	NA	NA	NA	NA	NA	NA	NA	NA	NA	NA	NA	NA	NA	NA	NA	NA	NA
ERR10891569	PRJEB51728	2012/2017	Zimbabwe	University of British Columbia	No cholera	0	0	NA	NA	NA	NA	NA	NA	NA	NA	NA	NA	NA	NA	NA	NA	NA	NA	NA	NA	NA	NA	NA	NA	NA	NA	NA	NA	NA	NA	NA	NA	NA	NA	NA	NA	NA	NA	NA	NA	NA	NA	NA	NA
ERR10891572	PRJEB51728	2012/2017	Zimbabwe	University of British Columbia	No cholera	0	0	NA	NA	NA	NA	NA	NA	NA	NA	NA	NA	NA	NA	NA	NA	NA	NA	NA	NA	NA	NA	NA	NA	NA	NA	NA	NA	NA	NA	NA	NA	NA	NA	NA	NA	NA	NA	NA	NA	NA	NA	NA	NA
ERR10891578	PRJEB51728	2012/2017	Zimbabwe	University of British Columbia	No cholera	0	0	NA	NA	NA	NA	NA	NA	NA	NA	NA	NA	NA	NA	NA	NA	NA	NA	NA	NA	NA	NA	NA	NA	NA	NA	NA	NA	NA	NA	NA	NA	NA	NA	NA	NA	NA	NA	NA	NA	NA	NA	NA	NA
ERR10891715	PRJEB51728	2012/2017	Zimbabwe	University of British Columbia	No cholera	18	0	NA	NA	NA	NA	NA	NA	NA	NA	NA	NA	NA	NA	NA	NA	NA	NA	NA	NA	NA	NA	NA	NA	NA	NA	NA	NA	NA	NA	NA	NA	NA	NA	NA	NA	NA	NA	NA	NA	NA	NA	NA	NA
ERR10891716	PRJEB51728	2012/2017	Zimbabwe	University of British Columbia	No cholera	2	0	NA	NA	NA	NA	NA	NA	NA	NA	NA	NA	NA	NA	NA	NA	NA	NA	NA	NA	NA	NA	NA	NA	NA	NA	NA	NA	NA	NA	NA	NA	NA	NA	NA	NA	NA	NA	NA	NA	NA	NA	NA	NA
ERR10891719	PRJEB51728	2012/2017	Zimbabwe	University of British Columbia	No cholera	0	0	NA	NA	NA	NA	NA	NA	NA	NA	NA	NA	NA	NA	NA	NA	NA	NA	NA	NA	NA	NA	NA	NA	NA	NA	NA	NA	NA	NA	NA	NA	NA	NA	NA	NA	NA	NA	NA	NA	NA	NA	NA	NA
ERR10891724	PRJEB51728	2012/2017	Zimbabwe	University of British Columbia	No cholera	3	0	NA	NA	NA	NA	NA	NA	NA	NA	NA	NA	NA	NA	NA	NA	NA	NA	NA	NA	NA	NA	NA	NA	NA	NA	NA	NA	NA	NA	NA	NA	NA	NA	NA	NA	NA	NA	NA	NA	NA	NA	NA	NA
ERR10891725	PRJEB51728	2012/2017	Zimbabwe	University of British Columbia	No cholera	0	0	NA	NA	NA	NA	NA	NA	NA	NA	NA	NA	NA	NA	NA	NA	NA	NA	NA	NA	NA	NA	NA	NA	NA	NA	NA	NA	NA	NA	NA	NA	NA	NA	NA	NA	NA	NA	NA	NA	NA	NA	NA	NA
ERR10891730	PRJEB51728	2012/2017	Zimbabwe	University of British Columbia	No cholera	0	0	NA	NA	NA	NA	NA	NA	NA	NA	NA	NA	NA	NA	NA	NA	NA	NA	NA	NA	NA	NA	NA	NA	NA	NA	NA	NA	NA	NA	NA	NA	NA	NA	NA	NA	NA	NA	NA	NA	NA	NA	NA	NA
ERR10891732	PRJEB51728	2012/2017	Zimbabwe	University of British Columbia	No cholera	6	0	NA	NA	NA	NA	NA	NA	NA	NA	NA	NA	NA	NA	NA	NA	NA	NA	NA	NA	NA	NA	NA	NA	NA	NA	NA	NA	NA	NA	NA	NA	NA	NA	NA	NA	NA	NA	NA	NA	NA	NA	NA	NA
ERR10891734	PRJEB51728	2012/2017	Zimbabwe	University of British Columbia	No cholera	1	0	NA	NA	NA	NA	NA	NA	NA	NA	NA	NA	NA	NA	NA	NA	NA	NA	NA	NA	NA	NA	NA	NA	NA	NA	NA	NA	NA	NA	NA	NA	NA	NA	NA	NA	NA	NA	NA	NA	NA	NA	NA	NA
ERR10891741	PRJEB51728	2012/2017	Zimbabwe	University of British Columbia	No cholera	1	0	NA	NA	NA	NA	NA	NA	NA	NA	NA	NA	NA	NA	NA	NA	NA	NA	NA	NA	NA	NA	NA	NA	NA	NA	NA	NA	NA	NA	NA	NA	NA	NA	NA	NA	NA	NA	NA	NA	NA	NA	NA	NA
ERR10891744	PRJEB51728	2012/2017	Zimbabwe	University of British Columbia	No cholera	0	0	NA	NA	NA	NA	NA	NA	NA	NA	NA	NA	NA	NA	NA	NA	NA	NA	NA	NA	NA	NA	NA	NA	NA	NA	NA	NA	NA	NA	NA	NA	NA	NA	NA	NA	NA	NA	NA	NA	NA	NA	NA	NA
ERR10891846	PRJEB51728	2012/2017	Zimbabwe	University of British Columbia	No cholera	0	0	NA	NA	NA	NA	NA	NA	NA	NA	NA	NA	NA	NA	NA	NA	NA	NA	NA	NA	NA	NA	NA	NA	NA	NA	NA	NA	NA	NA	NA	NA	NA	NA	NA	NA	NA	NA	NA	NA	NA	NA	NA	NA
ERR10891854	PRJEB51728	2012/2017	Zimbabwe	University of British Columbia	No cholera	42	0	NA	NA	NA	NA	NA	NA	NA	NA	NA	NA	NA	NA	NA	NA	NA	NA	NA	NA	NA	NA	NA	NA	NA	NA	NA	NA	NA	NA	NA	NA	NA	NA	NA	NA	NA	NA	NA	NA	NA	NA	NA	NA
ERR10891860	PRJEB51728	2012/2017	Zimbabwe	University of British Columbia	No cholera	0	0	NA	NA	NA	NA	NA	NA	NA	NA	NA	NA	NA	NA	NA	NA	NA	NA	NA	NA	NA	NA	NA	NA	NA	NA	NA	NA	NA	NA	NA	NA	NA	NA	NA	NA	NA	NA	NA	NA	NA	NA	NA	NA
ERR10891863	PRJEB51728	2012/2017	Zimbabwe	University of British Columbia	No cholera	0	0	NA	NA	NA	NA	NA	NA	NA	NA	NA	NA	NA	NA	NA	NA	NA	NA	NA	NA	NA	NA	NA	NA	NA	NA	NA	NA	NA	NA	NA	NA	NA	NA	NA	NA	NA	NA	NA	NA	NA	NA	NA	NA
ERR10891866	PRJEB51728	2012/2017	Zimbabwe	University of British Columbia	No cholera	2	0	NA	NA	NA	NA	NA	NA	NA	NA	NA	NA	NA	NA	NA	NA	NA	NA	NA	NA	NA	NA	NA	NA	NA	NA	NA	NA	NA	NA	NA	NA	NA	NA	NA	NA	NA	NA	NA	NA	NA	NA	NA	NA
ERR10891871	PRJEB51728	2012/2017	Zimbabwe	University of British Columbia	No cholera	7	0	NA	NA	NA	NA	NA	NA	NA	NA	NA	NA	NA	NA	NA	NA	NA	NA	NA	NA	NA	NA	NA	NA	NA	NA	NA	NA	NA	NA	NA	NA	NA	NA	NA	NA	NA	NA	NA	NA	NA	NA	NA	NA
ERR10891877	PRJEB51728	2012/2017	Zimbabwe	University of British Columbia	No cholera	1	0	NA	NA	NA	NA	NA	NA	NA	NA	NA	NA	NA	NA	NA	NA	NA	NA	NA	NA	NA	NA	NA	NA	NA	NA	NA	NA	NA	NA	NA	NA	NA	NA	NA	NA	NA	NA	NA	NA	NA	NA	NA	NA
ERR10891889	PRJEB51728	2012/2017	Zimbabwe	University of British Columbia	No cholera	0	0	NA	NA	NA	NA	NA	NA	NA	NA	NA	NA	NA	NA	NA	NA	NA	NA	NA	NA	NA	NA	NA	NA	NA	NA	NA	NA	NA	NA	NA	NA	NA	NA	NA	NA	NA	NA	NA	NA	NA	NA	NA	NA
ERR10891900	PRJEB51728	2012/2017	Zimbabwe	University of British Columbia	No cholera	1	0	NA	NA	NA	NA	NA	NA	NA	NA	NA	NA	NA	NA	NA	NA	NA	NA	NA	NA	NA	NA	NA	NA	NA	NA	NA	NA	NA	NA	NA	NA	NA	NA	NA	NA	NA	NA	NA	NA	NA	NA	NA	NA
ERR10891905	PRJEB51728	2012/2017	Zimbabwe	University of British Columbia	No cholera	9	0	NA	NA	NA	NA	NA	NA	NA	NA	NA	NA	NA	NA	NA	NA	NA	NA	NA	NA	NA	NA	NA	NA	NA	NA	NA	NA	NA	NA	NA	NA	NA	NA	NA	NA	NA	NA	NA	NA	NA	NA	NA	NA
ERR10891911	PRJEB51728	2012/2017	Zimbabwe	University of British Columbia	No cholera	1	0	NA	NA	NA	NA	NA	NA	NA	NA	NA	NA	NA	NA	NA	NA	NA	NA	NA	NA	NA	NA	NA	NA	NA	NA	NA	NA	NA	NA	NA	NA	NA	NA	NA	NA	NA	NA	NA	NA	NA	NA	NA	NA
ERR10891913	PRJEB51728	2012/2017	Zimbabwe	University of British Columbia	No cholera	0	0	NA	NA	NA	NA	NA	NA	NA	NA	NA	NA	NA	NA	NA	NA	NA	NA	NA	NA	NA	NA	NA	NA	NA	NA	NA	NA	NA	NA	NA	NA	NA	NA	NA	NA	NA	NA	NA	NA	NA	NA	NA	NA
ERR10891918	PRJEB51728	2012/2017	Zimbabwe	University of British Columbia	No cholera	29	0	NA	NA	NA	NA	NA	NA	NA	NA	NA	NA	NA	NA	NA	NA	NA	NA	NA	NA	NA	NA	NA	NA	NA	NA	NA	NA	NA	NA	NA	NA	NA	NA	NA	NA	NA	NA	NA	NA	NA	NA	NA	NA
ERR10891927	PRJEB51728	2012/2017	Zimbabwe	University of British Columbia	No cholera	0	0	NA	NA	NA	NA	NA	NA	NA	NA	NA	NA	NA	NA	NA	NA	NA	NA	NA	NA	NA	NA	NA	NA	NA	NA	NA	NA	NA	NA	NA	NA	NA	NA	NA	NA	NA	NA	NA	NA	NA	NA	NA	NA
ERR10891928	PRJEB51728	2012/2017	Zimbabwe	University of British Columbia	No cholera	1	0	NA	NA	NA	NA	NA	NA	NA	NA	NA	NA	NA	NA	NA	NA	NA	NA	NA	NA	NA	NA	NA	NA	NA	NA	NA	NA	NA	NA	NA	NA	NA	NA	NA	NA	NA	NA	NA	NA	NA	NA	NA	NA
ERR10891942	PRJEB51728	2012/2017	Zimbabwe	University of British Columbia	No cholera	0	0	NA	NA	NA	NA	NA	NA	NA	NA	NA	NA	NA	NA	NA	NA	NA	NA	NA	NA	NA	NA	NA	NA	NA	NA	NA	NA	NA	NA	NA	NA	NA	NA	NA	NA	NA	NA	NA	NA	NA	NA	NA	NA
ERR10891976	PRJEB51728	2012/2017	Zimbabwe	University of British Columbia	No cholera	0	0	NA	NA	NA	NA	NA	NA	NA	NA	NA	NA	NA	NA	NA	NA	NA	NA	NA	NA	NA	NA	NA	NA	NA	NA	NA	NA	NA	NA	NA	NA	NA	NA	NA	NA	NA	NA	NA	NA	NA	NA	NA	NA
ERR10891977	PRJEB51728	2012/2017	Zimbabwe	University of British Columbia	No cholera	0	0	NA	NA	NA	NA	NA	NA	NA	NA	NA	NA	NA	NA	NA	NA	NA	NA	NA	NA	NA	NA	NA	NA	NA	NA	NA	NA	NA	NA	NA	NA	NA	NA	NA	NA	NA	NA	NA	NA	NA	NA	NA	NA
ERR10891979	PRJEB51728	2012/2017	Zimbabwe	University of British Columbia	No cholera	1	0	NA	NA	NA	NA	NA	NA	NA	NA	NA	NA	NA	NA	NA	NA	NA	NA	NA	NA	NA	NA	NA	NA	NA	NA	NA	NA	NA	NA	NA	NA	NA	NA	NA	NA	NA	NA	NA	NA	NA	NA	NA	NA
ERR10891980	PRJEB51728	2012/2017	Zimbabwe	University of British Columbia	No cholera	2	0	NA	NA	NA	NA	NA	NA	NA	NA	NA	NA	NA	NA	NA	NA	NA	NA	NA	NA	NA	NA	NA	NA	NA	NA	NA	NA	NA	NA	NA	NA	NA	NA	NA	NA	NA	NA	NA	NA	NA	NA	NA	NA
ERR10892068	PRJEB51728	2012/2017	Zimbabwe	University of British Columbia	No cholera	6	0	NA	NA	NA	NA	NA	NA	NA	NA	NA	NA	NA	NA	NA	NA	NA	NA	NA	NA	NA	NA	NA	NA	NA	NA	NA	NA	NA	NA	NA	NA	NA	NA	NA	NA	NA	NA	NA	NA	NA	NA	NA	NA
ERR10892069	PRJEB51728	2012/2017	Zimbabwe	University of British Columbia	No cholera	23	0	NA	NA	NA	NA	NA	NA	NA	NA	NA	NA	NA	NA	NA	NA	NA	NA	NA	NA	NA	NA	NA	NA	NA	NA	NA	NA	NA	NA	NA	NA	NA	NA	NA	NA	NA	NA	NA	NA	NA	NA	NA	NA
ERR10892071	PRJEB51728	2012/2017	Zimbabwe	University of British Columbia	No cholera	0	0	NA	NA	NA	NA	NA	NA	NA	NA	NA	NA	NA	NA	NA	NA	NA	NA	NA	NA	NA	NA	NA	NA	NA	NA	NA	NA	NA	NA	NA	NA	NA	NA	NA	NA	NA	NA	NA	NA	NA	NA	NA	NA
ERR10892098	PRJEB51728	2012/2017	Zimbabwe	University of British Columbia	No cholera	1	0	NA	NA	NA	NA	NA	NA	NA	NA	NA	NA	NA	NA	NA	NA	NA	NA	NA	NA	NA	NA	NA	NA	NA	NA	NA	NA	NA	NA	NA	NA	NA	NA	NA	NA	NA	NA	NA	NA	NA	NA	NA	NA
ERR10892162	PRJEB51728	2012/2017	Zimbabwe	University of British Columbia	No cholera	0	0	NA	NA	NA	NA	NA	NA	NA	NA	NA	NA	NA	NA	NA	NA	NA	NA	NA	NA	NA	NA	NA	NA	NA	NA	NA	NA	NA	NA	NA	NA	NA	NA	NA	NA	NA	NA	NA	NA	NA	NA	NA	NA
ERR10892188	PRJEB51728	2012/2017	Zimbabwe	University of British Columbia	No cholera	2	0	NA	NA	NA	NA	NA	NA	NA	NA	NA	NA	NA	NA	NA	NA	NA	NA	NA	NA	NA	NA	NA	NA	NA	NA	NA	NA	NA	NA	NA	NA	NA	NA	NA	NA	NA	NA	NA	NA	NA	NA	NA	NA
ERR10892191	PRJEB51728	2012/2017	Zimbabwe	University of British Columbia	No cholera	1	0	NA	NA	NA	NA	NA	NA	NA	NA	NA	NA	NA	NA	NA	NA	NA	NA	NA	NA	NA	NA	NA	NA	NA	NA	NA	NA	NA	NA	NA	NA	NA	NA	NA	NA	NA	NA	NA	NA	NA	NA	NA	NA
ERR10892192	PRJEB51728	2012/2017	Zimbabwe	University of British Columbia	No cholera	4	0	NA	NA	NA	NA	NA	NA	NA	NA	NA	NA	NA	NA	NA	NA	NA	NA	NA	NA	NA	NA	NA	NA	NA	NA	NA	NA	NA	NA	NA	NA	NA	NA	NA	NA	NA	NA	NA	NA	NA	NA	NA	NA
ERR10892210	PRJEB51728	2012/2017	Zimbabwe	University of British Columbia	No cholera	1	0	NA	NA	NA	NA	NA	NA	NA	NA	NA	NA	NA	NA	NA	NA	NA	NA	NA	NA	NA	NA	NA	NA	NA	NA	NA	NA	NA	NA	NA	NA	NA	NA	NA	NA	NA	NA	NA	NA	NA	NA	NA	NA
ERR10892212	PRJEB51728	2012/2017	Zimbabwe	University of British Columbia	No cholera	0	0	NA	NA	NA	NA	NA	NA	NA	NA	NA	NA	NA	NA	NA	NA	NA	NA	NA	NA	NA	NA	NA	NA	NA	NA	NA	NA	NA	NA	NA	NA	NA	NA	NA	NA	NA	NA	NA	NA	NA	NA	NA	NA
ERR10892217	PRJEB51728	2012/2017	Zimbabwe	University of British Columbia	No cholera	0	0	NA	NA	NA	NA	NA	NA	NA	NA	NA	NA	NA	NA	NA	NA	NA	NA	NA	NA	NA	NA	NA	NA	NA	NA	NA	NA	NA	NA	NA	NA	NA	NA	NA	NA	NA	NA	NA	NA	NA	NA	NA	NA
ERR10892223	PRJEB51728	2012/2017	Zimbabwe	University of British Columbia	No cholera	16	0	NA	NA	NA	NA	NA	NA	NA	NA	NA	NA	NA	NA	NA	NA	NA	NA	NA	NA	NA	NA	NA	NA	NA	NA	NA	NA	NA	NA	NA	NA	NA	NA	NA	NA	NA	NA	NA	NA	NA	NA	NA	NA
ERR10892225	PRJEB51728	2012/2017	Zimbabwe	University of British Columbia	No cholera	0	0	NA	NA	NA	NA	NA	NA	NA	NA	NA	NA	NA	NA	NA	NA	NA	NA	NA	NA	NA	NA	NA	NA	NA	NA	NA	NA	NA	NA	NA	NA	NA	NA	NA	NA	NA	NA	NA	NA	NA	NA	NA	NA
ERR10892226	PRJEB51728	2012/2017	Zimbabwe	University of British Columbia	No cholera	0	0	NA	NA	NA	NA	NA	NA	NA	NA	NA	NA	NA	NA	NA	NA	NA	NA	NA	NA	NA	NA	NA	NA	NA	NA	NA	NA	NA	NA	NA	NA	NA	NA	NA	NA	NA	NA	NA	NA	NA	NA	NA	NA
ERR10892233	PRJEB51728	2012/2017	Zimbabwe	University of British Columbia	No cholera	0	0	NA	NA	NA	NA	NA	NA	NA	NA	NA	NA	NA	NA	NA	NA	NA	NA	NA	NA	NA	NA	NA	NA	NA	NA	NA	NA	NA	NA	NA	NA	NA	NA	NA	NA	NA	NA	NA	NA	NA	NA	NA	NA
ERR10892236	PRJEB51728	2012/2017	Zimbabwe	University of British Columbia	No cholera	15	0	NA	NA	NA	NA	NA	NA	NA	NA	NA	NA	NA	NA	NA	NA	NA	NA	NA	NA	NA	NA	NA	NA	NA	NA	NA	NA	NA	NA	NA	NA	NA	NA	NA	NA	NA	NA	NA	NA	NA	NA	NA	NA
ERR10892239	PRJEB51728	2012/2017	Zimbabwe	University of British Columbia	No cholera	13	0	NA	NA	NA	NA	NA	NA	NA	NA	NA	NA	NA	NA	NA	NA	NA	NA	NA	NA	NA	NA	NA	NA	NA	NA	NA	NA	NA	NA	NA	NA	NA	NA	NA	NA	NA	NA	NA	NA	NA	NA	NA	NA
ERR10892240	PRJEB51728	2012/2017	Zimbabwe	University of British Columbia	No cholera	0	0	NA	NA	NA	NA	NA	NA	NA	NA	NA	NA	NA	NA	NA	NA	NA	NA	NA	NA	NA	NA	NA	NA	NA	NA	NA	NA	NA	NA	NA	NA	NA	NA	NA	NA	NA	NA	NA	NA	NA	NA	NA	NA
ERR10892243	PRJEB51728	2012/2017	Zimbabwe	University of British Columbia	No cholera	0	0	NA	NA	NA	NA	NA	NA	NA	NA	NA	NA	NA	NA	NA	NA	NA	NA	NA	NA	NA	NA	NA	NA	NA	NA	NA	NA	NA	NA	NA	NA	NA	NA	NA	NA	NA	NA	NA	NA	NA	NA	NA	NA
ERR10892426	PRJEB51728	2012/2017	Zimbabwe	University of British Columbia	No cholera	0	0	NA	NA	NA	NA	NA	NA	NA	NA	NA	NA	NA	NA	NA	NA	NA	NA	NA	NA	NA	NA	NA	NA	NA	NA	NA	NA	NA	NA	NA	NA	NA	NA	NA	NA	NA	NA	NA	NA	NA	NA	NA	NA
ERR10892428	PRJEB51728	2012/2017	Zimbabwe	University of British Columbia	No cholera	0	0	NA	NA	NA	NA	NA	NA	NA	NA	NA	NA	NA	NA	NA	NA	NA	NA	NA	NA	NA	NA	NA	NA	NA	NA	NA	NA	NA	NA	NA	NA	NA	NA	NA	NA	NA	NA	NA	NA	NA	NA	NA	NA
ERR10892429	PRJEB51728	2012/2017	Zimbabwe	University of British Columbia	No cholera	23	0	NA	NA	NA	NA	NA	NA	NA	NA	NA	NA	NA	NA	NA	NA	NA	NA	NA	NA	NA	NA	NA	NA	NA	NA	NA	NA	NA	NA	NA	NA	NA	NA	NA	NA	NA	NA	NA	NA	NA	NA	NA	NA
ERR10892441	PRJEB51728	2012/2017	Zimbabwe	University of British Columbia	No cholera	3	0	NA	NA	NA	NA	NA	NA	NA	NA	NA	NA	NA	NA	NA	NA	NA	NA	NA	NA	NA	NA	NA	NA	NA	NA	NA	NA	NA	NA	NA	NA	NA	NA	NA	NA	NA	NA	NA	NA	NA	NA	NA	NA
ERR10892444	PRJEB51728	2012/2017	Zimbabwe	University of British Columbia	No cholera	0	0	NA	NA	NA	NA	NA	NA	NA	NA	NA	NA	NA	NA	NA	NA	NA	NA	NA	NA	NA	NA	NA	NA	NA	NA	NA	NA	NA	NA	NA	NA	NA	NA	NA	NA	NA	NA	NA	NA	NA	NA	NA	NA
ERR10892452	PRJEB51728	2012/2017	Zimbabwe	University of British Columbia	No cholera	0	0	NA	NA	NA	NA	NA	NA	NA	NA	NA	NA	NA	NA	NA	NA	NA	NA	NA	NA	NA	NA	NA	NA	NA	NA	NA	NA	NA	NA	NA	NA	NA	NA	NA	NA	NA	NA	NA	NA	NA	NA	NA	NA
ERR10892455	PRJEB51728	2012/2017	Zimbabwe	University of British Columbia	No cholera	0	0	NA	NA	NA	NA	NA	NA	NA	NA	NA	NA	NA	NA	NA	NA	NA	NA	NA	NA	NA	NA	NA	NA	NA	NA	NA	NA	NA	NA	NA	NA	NA	NA	NA	NA	NA	NA	NA	NA	NA	NA	NA	NA
ERR10892460	PRJEB51728	2012/2017	Zimbabwe	University of British Columbia	No cholera	1	0	NA	NA	NA	NA	NA	NA	NA	NA	NA	NA	NA	NA	NA	NA	NA	NA	NA	NA	NA	NA	NA	NA	NA	NA	NA	NA	NA	NA	NA	NA	NA	NA	NA	NA	NA	NA	NA	NA	NA	NA	NA	NA
ERR10892548	PRJEB51728	2012/2017	Zimbabwe	University of British Columbia	No cholera	0	0	NA	NA	NA	NA	NA	NA	NA	NA	NA	NA	NA	NA	NA	NA	NA	NA	NA	NA	NA	NA	NA	NA	NA	NA	NA	NA	NA	NA	NA	NA	NA	NA	NA	NA	NA	NA	NA	NA	NA	NA	NA	NA
ERR10892620	PRJEB51728	2012/2017	Zimbabwe	University of British Columbia	No cholera	7	0	NA	NA	NA	NA	NA	NA	NA	NA	NA	NA	NA	NA	NA	NA	NA	NA	NA	NA	NA	NA	NA	NA	NA	NA	NA	NA	NA	NA	NA	NA	NA	NA	NA	NA	NA	NA	NA	NA	NA	NA	NA	NA
ERR10892621	PRJEB51728	2012/2017	Zimbabwe	University of British Columbia	No cholera	15	0	NA	NA	NA	NA	NA	NA	NA	NA	NA	NA	NA	NA	NA	NA	NA	NA	NA	NA	NA	NA	NA	NA	NA	NA	NA	NA	NA	NA	NA	NA	NA	NA	NA	NA	NA	NA	NA	NA	NA	NA	NA	NA
ERR10892622	PRJEB51728	2012/2017	Zimbabwe	University of British Columbia	No cholera	3	0	NA	NA	NA	NA	NA	NA	NA	NA	NA	NA	NA	NA	NA	NA	NA	NA	NA	NA	NA	NA	NA	NA	NA	NA	NA	NA	NA	NA	NA	NA	NA	NA	NA	NA	NA	NA	NA	NA	NA	NA	NA	NA
ERR10892636	PRJEB51728	2012/2017	Zimbabwe	University of British Columbia	No cholera	1	0	NA	NA	NA	NA	NA	NA	NA	NA	NA	NA	NA	NA	NA	NA	NA	NA	NA	NA	NA	NA	NA	NA	NA	NA	NA	NA	NA	NA	NA	NA	NA	NA	NA	NA	NA	NA	NA	NA	NA	NA	NA	NA
ERR10892638	PRJEB51728	2012/2017	Zimbabwe	University of British Columbia	No cholera	8	0	NA	NA	NA	NA	NA	NA	NA	NA	NA	NA	NA	NA	NA	NA	NA	NA	NA	NA	NA	NA	NA	NA	NA	NA	NA	NA	NA	NA	NA	NA	NA	NA	NA	NA	NA	NA	NA	NA	NA	NA	NA	NA
ERR10892641	PRJEB51728	2012/2017	Zimbabwe	University of British Columbia	No cholera	0	0	NA	NA	NA	NA	NA	NA	NA	NA	NA	NA	NA	NA	NA	NA	NA	NA	NA	NA	NA	NA	NA	NA	NA	NA	NA	NA	NA	NA	NA	NA	NA	NA	NA	NA	NA	NA	NA	NA	NA	NA	NA	NA
ERR10892645	PRJEB51728	2012/2017	Zimbabwe	University of British Columbia	No cholera	0	0	NA	NA	NA	NA	NA	NA	NA	NA	NA	NA	NA	NA	NA	NA	NA	NA	NA	NA	NA	NA	NA	NA	NA	NA	NA	NA	NA	NA	NA	NA	NA	NA	NA	NA	NA	NA	NA	NA	NA	NA	NA	NA
ERR10892646	PRJEB51728	2012/2017	Zimbabwe	University of British Columbia	No cholera	8	0	NA	NA	NA	NA	NA	NA	NA	NA	NA	NA	NA	NA	NA	NA	NA	NA	NA	NA	NA	NA	NA	NA	NA	NA	NA	NA	NA	NA	NA	NA	NA	NA	NA	NA	NA	NA	NA	NA	NA	NA	NA	NA
ERR10892648	PRJEB51728	2012/2017	Zimbabwe	University of British Columbia	No cholera	0	0	NA	NA	NA	NA	NA	NA	NA	NA	NA	NA	NA	NA	NA	NA	NA	NA	NA	NA	NA	NA	NA	NA	NA	NA	NA	NA	NA	NA	NA	NA	NA	NA	NA	NA	NA	NA	NA	NA	NA	NA	NA	NA
ERR10892727	PRJEB51728	2012/2017	Zimbabwe	University of British Columbia	No cholera	1	0	NA	NA	NA	NA	NA	NA	NA	NA	NA	NA	NA	NA	NA	NA	NA	NA	NA	NA	NA	NA	NA	NA	NA	NA	NA	NA	NA	NA	NA	NA	NA	NA	NA	NA	NA	NA	NA	NA	NA	NA	NA	NA
ERR10892728	PRJEB51728	2012/2017	Zimbabwe	University of British Columbia	No cholera	0	0	NA	NA	NA	NA	NA	NA	NA	NA	NA	NA	NA	NA	NA	NA	NA	NA	NA	NA	NA	NA	NA	NA	NA	NA	NA	NA	NA	NA	NA	NA	NA	NA	NA	NA	NA	NA	NA	NA	NA	NA	NA	NA
ERR10892736	PRJEB51728	2012/2017	Zimbabwe	University of British Columbia	No cholera	1	0	NA	NA	NA	NA	NA	NA	NA	NA	NA	NA	NA	NA	NA	NA	NA	NA	NA	NA	NA	NA	NA	NA	NA	NA	NA	NA	NA	NA	NA	NA	NA	NA	NA	NA	NA	NA	NA	NA	NA	NA	NA	NA
ERR10892739	PRJEB51728	2012/2017	Zimbabwe	University of British Columbia	No cholera	0	0	NA	NA	NA	NA	NA	NA	NA	NA	NA	NA	NA	NA	NA	NA	NA	NA	NA	NA	NA	NA	NA	NA	NA	NA	NA	NA	NA	NA	NA	NA	NA	NA	NA	NA	NA	NA	NA	NA	NA	NA	NA	NA
ERR10892742	PRJEB51728	2012/2017	Zimbabwe	University of British Columbia	No cholera	0	0	NA	NA	NA	NA	NA	NA	NA	NA	NA	NA	NA	NA	NA	NA	NA	NA	NA	NA	NA	NA	NA	NA	NA	NA	NA	NA	NA	NA	NA	NA	NA	NA	NA	NA	NA	NA	NA	NA	NA	NA	NA	NA
ERR10892747	PRJEB51728	2012/2017	Zimbabwe	University of British Columbia	No cholera	0	0	NA	NA	NA	NA	NA	NA	NA	NA	NA	NA	NA	NA	NA	NA	NA	NA	NA	NA	NA	NA	NA	NA	NA	NA	NA	NA	NA	NA	NA	NA	NA	NA	NA	NA	NA	NA	NA	NA	NA	NA	NA	NA
ERR10892748	PRJEB51728	2012/2017	Zimbabwe	University of British Columbia	No cholera	7	0	NA	NA	NA	NA	NA	NA	NA	NA	NA	NA	NA	NA	NA	NA	NA	NA	NA	NA	NA	NA	NA	NA	NA	NA	NA	NA	NA	NA	NA	NA	NA	NA	NA	NA	NA	NA	NA	NA	NA	NA	NA	NA
ERR10892750	PRJEB51728	2012/2017	Zimbabwe	University of British Columbia	No cholera	9	0	NA	NA	NA	NA	NA	NA	NA	NA	NA	NA	NA	NA	NA	NA	NA	NA	NA	NA	NA	NA	NA	NA	NA	NA	NA	NA	NA	NA	NA	NA	NA	NA	NA	NA	NA	NA	NA	NA	NA	NA	NA	NA
ERR10892755	PRJEB51728	2012/2017	Zimbabwe	University of British Columbia	No cholera	1	0	NA	NA	NA	NA	NA	NA	NA	NA	NA	NA	NA	NA	NA	NA	NA	NA	NA	NA	NA	NA	NA	NA	NA	NA	NA	NA	NA	NA	NA	NA	NA	NA	NA	NA	NA	NA	NA	NA	NA	NA	NA	NA
ERR10892757	PRJEB51728	2012/2017	Zimbabwe	University of British Columbia	No cholera	0	0	NA	NA	NA	NA	NA	NA	NA	NA	NA	NA	NA	NA	NA	NA	NA	NA	NA	NA	NA	NA	NA	NA	NA	NA	NA	NA	NA	NA	NA	NA	NA	NA	NA	NA	NA	NA	NA	NA	NA	NA	NA	NA
ERR10892760	PRJEB51728	2012/2017	Zimbabwe	University of British Columbia	No cholera	4	0	NA	NA	NA	NA	NA	NA	NA	NA	NA	NA	NA	NA	NA	NA	NA	NA	NA	NA	NA	NA	NA	NA	NA	NA	NA	NA	NA	NA	NA	NA	NA	NA	NA	NA	NA	NA	NA	NA	NA	NA	NA	NA
ERR10892761	PRJEB51728	2012/2017	Zimbabwe	University of British Columbia	No cholera	0	0	NA	NA	NA	NA	NA	NA	NA	NA	NA	NA	NA	NA	NA	NA	NA	NA	NA	NA	NA	NA	NA	NA	NA	NA	NA	NA	NA	NA	NA	NA	NA	NA	NA	NA	NA	NA	NA	NA	NA	NA	NA	NA
ERR10892763	PRJEB51728	2012/2017	Zimbabwe	University of British Columbia	No cholera	0	0	NA	NA	NA	NA	NA	NA	NA	NA	NA	NA	NA	NA	NA	NA	NA	NA	NA	NA	NA	NA	NA	NA	NA	NA	NA	NA	NA	NA	NA	NA	NA	NA	NA	NA	NA	NA	NA	NA	NA	NA	NA	NA
ERR10892770	PRJEB51728	2012/2017	Zimbabwe	University of British Columbia	No cholera	3	0	NA	NA	NA	NA	NA	NA	NA	NA	NA	NA	NA	NA	NA	NA	NA	NA	NA	NA	NA	NA	NA	NA	NA	NA	NA	NA	NA	NA	NA	NA	NA	NA	NA	NA	NA	NA	NA	NA	NA	NA	NA	NA
ERR10892771	PRJEB51728	2012/2017	Zimbabwe	University of British Columbia	No cholera	1	0	NA	NA	NA	NA	NA	NA	NA	NA	NA	NA	NA	NA	NA	NA	NA	NA	NA	NA	NA	NA	NA	NA	NA	NA	NA	NA	NA	NA	NA	NA	NA	NA	NA	NA	NA	NA	NA	NA	NA	NA	NA	NA
ERR10892775	PRJEB51728	2012/2017	Zimbabwe	University of British Columbia	No cholera	0	0	NA	NA	NA	NA	NA	NA	NA	NA	NA	NA	NA	NA	NA	NA	NA	NA	NA	NA	NA	NA	NA	NA	NA	NA	NA	NA	NA	NA	NA	NA	NA	NA	NA	NA	NA	NA	NA	NA	NA	NA	NA	NA
ERR10892812	PRJEB51728	2012/2017	Zimbabwe	University of British Columbia	No cholera	0	0	NA	NA	NA	NA	NA	NA	NA	NA	NA	NA	NA	NA	NA	NA	NA	NA	NA	NA	NA	NA	NA	NA	NA	NA	NA	NA	NA	NA	NA	NA	NA	NA	NA	NA	NA	NA	NA	NA	NA	NA	NA	NA
ERR10894104	PRJEB51728	2012/2017	Zimbabwe	University of British Columbia	No cholera	9	0	NA	NA	NA	NA	NA	NA	NA	NA	NA	NA	NA	NA	NA	NA	NA	NA	NA	NA	NA	NA	NA	NA	NA	NA	NA	NA	NA	NA	NA	NA	NA	NA	NA	NA	NA	NA	NA	NA	NA	NA	NA	NA
ERR10894108	PRJEB51728	2012/2017	Zimbabwe	University of British Columbia	No cholera	0	0	NA	NA	NA	NA	NA	NA	NA	NA	NA	NA	NA	NA	NA	NA	NA	NA	NA	NA	NA	NA	NA	NA	NA	NA	NA	NA	NA	NA	NA	NA	NA	NA	NA	NA	NA	NA	NA	NA	NA	NA	NA	NA
ERR10894118	PRJEB51728	2012/2017	Zimbabwe	University of British Columbia	No cholera	4	0	NA	NA	NA	NA	NA	NA	NA	NA	NA	NA	NA	NA	NA	NA	NA	NA	NA	NA	NA	NA	NA	NA	NA	NA	NA	NA	NA	NA	NA	NA	NA	NA	NA	NA	NA	NA	NA	NA	NA	NA	NA	NA
ERR10894122	PRJEB51728	2012/2017	Zimbabwe	University of British Columbia	No cholera	0	0	NA	NA	NA	NA	NA	NA	NA	NA	NA	NA	NA	NA	NA	NA	NA	NA	NA	NA	NA	NA	NA	NA	NA	NA	NA	NA	NA	NA	NA	NA	NA	NA	NA	NA	NA	NA	NA	NA	NA	NA	NA	NA
ERR10894125	PRJEB51728	2012/2017	Zimbabwe	University of British Columbia	No cholera	0	0	NA	NA	NA	NA	NA	NA	NA	NA	NA	NA	NA	NA	NA	NA	NA	NA	NA	NA	NA	NA	NA	NA	NA	NA	NA	NA	NA	NA	NA	NA	NA	NA	NA	NA	NA	NA	NA	NA	NA	NA	NA	NA
ERR10894133	PRJEB51728	2012/2017	Zimbabwe	University of British Columbia	No cholera	0	0	NA	NA	NA	NA	NA	NA	NA	NA	NA	NA	NA	NA	NA	NA	NA	NA	NA	NA	NA	NA	NA	NA	NA	NA	NA	NA	NA	NA	NA	NA	NA	NA	NA	NA	NA	NA	NA	NA	NA	NA	NA	NA
ERR10894135	PRJEB51728	2012/2017	Zimbabwe	University of British Columbia	No cholera	1	0	NA	NA	NA	NA	NA	NA	NA	NA	NA	NA	NA	NA	NA	NA	NA	NA	NA	NA	NA	NA	NA	NA	NA	NA	NA	NA	NA	NA	NA	NA	NA	NA	NA	NA	NA	NA	NA	NA	NA	NA	NA	NA
ERR10894136	PRJEB51728	2012/2017	Zimbabwe	University of British Columbia	No cholera	1	0	NA	NA	NA	NA	NA	NA	NA	NA	NA	NA	NA	NA	NA	NA	NA	NA	NA	NA	NA	NA	NA	NA	NA	NA	NA	NA	NA	NA	NA	NA	NA	NA	NA	NA	NA	NA	NA	NA	NA	NA	NA	NA
ERR10894139	PRJEB51728	2012/2017	Zimbabwe	University of British Columbia	No cholera	4	0	NA	NA	NA	NA	NA	NA	NA	NA	NA	NA	NA	NA	NA	NA	NA	NA	NA	NA	NA	NA	NA	NA	NA	NA	NA	NA	NA	NA	NA	NA	NA	NA	NA	NA	NA	NA	NA	NA	NA	NA	NA	NA
ERR10894141	PRJEB51728	2012/2017	Zimbabwe	University of British Columbia	No cholera	24	0	NA	NA	NA	NA	NA	NA	NA	NA	NA	NA	NA	NA	NA	NA	NA	NA	NA	NA	NA	NA	NA	NA	NA	NA	NA	NA	NA	NA	NA	NA	NA	NA	NA	NA	NA	NA	NA	NA	NA	NA	NA	NA
ERR10894143	PRJEB51728	2012/2017	Zimbabwe	University of British Columbia	No cholera	2	0	NA	NA	NA	NA	NA	NA	NA	NA	NA	NA	NA	NA	NA	NA	NA	NA	NA	NA	NA	NA	NA	NA	NA	NA	NA	NA	NA	NA	NA	NA	NA	NA	NA	NA	NA	NA	NA	NA	NA	NA	NA	NA
ERR10894144	PRJEB51728	2012/2017	Zimbabwe	University of British Columbia	No cholera	3	0	NA	NA	NA	NA	NA	NA	NA	NA	NA	NA	NA	NA	NA	NA	NA	NA	NA	NA	NA	NA	NA	NA	NA	NA	NA	NA	NA	NA	NA	NA	NA	NA	NA	NA	NA	NA	NA	NA	NA	NA	NA	NA
ERR10894146	PRJEB51728	2012/2017	Zimbabwe	University of British Columbia	No cholera	0	0	NA	NA	NA	NA	NA	NA	NA	NA	NA	NA	NA	NA	NA	NA	NA	NA	NA	NA	NA	NA	NA	NA	NA	NA	NA	NA	NA	NA	NA	NA	NA	NA	NA	NA	NA	NA	NA	NA	NA	NA	NA	NA
ERR10894150	PRJEB51728	2012/2017	Zimbabwe	University of British Columbia	No cholera	1	0	NA	NA	NA	NA	NA	NA	NA	NA	NA	NA	NA	NA	NA	NA	NA	NA	NA	NA	NA	NA	NA	NA	NA	NA	NA	NA	NA	NA	NA	NA	NA	NA	NA	NA	NA	NA	NA	NA	NA	NA	NA	NA
ERR10895955	PRJEB51728	2012/2017	Zimbabwe	University of British Columbia	No cholera	0	0	NA	NA	NA	NA	NA	NA	NA	NA	NA	NA	NA	NA	NA	NA	NA	NA	NA	NA	NA	NA	NA	NA	NA	NA	NA	NA	NA	NA	NA	NA	NA	NA	NA	NA	NA	NA	NA	NA	NA	NA	NA	NA
ERR10895956	PRJEB51728	2012/2017	Zimbabwe	University of British Columbia	No cholera	0	0	NA	NA	NA	NA	NA	NA	NA	NA	NA	NA	NA	NA	NA	NA	NA	NA	NA	NA	NA	NA	NA	NA	NA	NA	NA	NA	NA	NA	NA	NA	NA	NA	NA	NA	NA	NA	NA	NA	NA	NA	NA	NA
ERR10895961	PRJEB51728	2012/2017	Zimbabwe	University of British Columbia	No cholera	0	0	NA	NA	NA	NA	NA	NA	NA	NA	NA	NA	NA	NA	NA	NA	NA	NA	NA	NA	NA	NA	NA	NA	NA	NA	NA	NA	NA	NA	NA	NA	NA	NA	NA	NA	NA	NA	NA	NA	NA	NA	NA	NA
ERR10895962	PRJEB51728	2012/2017	Zimbabwe	University of British Columbia	No cholera	1	0	NA	NA	NA	NA	NA	NA	NA	NA	NA	NA	NA	NA	NA	NA	NA	NA	NA	NA	NA	NA	NA	NA	NA	NA	NA	NA	NA	NA	NA	NA	NA	NA	NA	NA	NA	NA	NA	NA	NA	NA	NA	NA
ERR10895969	PRJEB51728	2012/2017	Zimbabwe	University of British Columbia	No cholera	0	0	NA	NA	NA	NA	NA	NA	NA	NA	NA	NA	NA	NA	NA	NA	NA	NA	NA	NA	NA	NA	NA	NA	NA	NA	NA	NA	NA	NA	NA	NA	NA	NA	NA	NA	NA	NA	NA	NA	NA	NA	NA	NA
ERR10895971	PRJEB51728	2012/2017	Zimbabwe	University of British Columbia	No cholera	0	0	NA	NA	NA	NA	NA	NA	NA	NA	NA	NA	NA	NA	NA	NA	NA	NA	NA	NA	NA	NA	NA	NA	NA	NA	NA	NA	NA	NA	NA	NA	NA	NA	NA	NA	NA	NA	NA	NA	NA	NA	NA	NA
ERR10895975	PRJEB51728	2012/2017	Zimbabwe	University of British Columbia	No cholera	0	0	NA	NA	NA	NA	NA	NA	NA	NA	NA	NA	NA	NA	NA	NA	NA	NA	NA	NA	NA	NA	NA	NA	NA	NA	NA	NA	NA	NA	NA	NA	NA	NA	NA	NA	NA	NA	NA	NA	NA	NA	NA	NA
ERR10895976	PRJEB51728	2012/2017	Zimbabwe	University of British Columbia	No cholera	0	0	NA	NA	NA	NA	NA	NA	NA	NA	NA	NA	NA	NA	NA	NA	NA	NA	NA	NA	NA	NA	NA	NA	NA	NA	NA	NA	NA	NA	NA	NA	NA	NA	NA	NA	NA	NA	NA	NA	NA	NA	NA	NA
ERR10895977	PRJEB51728	2012/2017	Zimbabwe	University of British Columbia	No cholera	1	0	NA	NA	NA	NA	NA	NA	NA	NA	NA	NA	NA	NA	NA	NA	NA	NA	NA	NA	NA	NA	NA	NA	NA	NA	NA	NA	NA	NA	NA	NA	NA	NA	NA	NA	NA	NA	NA	NA	NA	NA	NA	NA
ERR10895985	PRJEB51728	2012/2017	Zimbabwe	University of British Columbia	No cholera	2	0	NA	NA	NA	NA	NA	NA	NA	NA	NA	NA	NA	NA	NA	NA	NA	NA	NA	NA	NA	NA	NA	NA	NA	NA	NA	NA	NA	NA	NA	NA	NA	NA	NA	NA	NA	NA	NA	NA	NA	NA	NA	NA
ERR10895988	PRJEB51728	2012/2017	Zimbabwe	University of British Columbia	No cholera	0	0	NA	NA	NA	NA	NA	NA	NA	NA	NA	NA	NA	NA	NA	NA	NA	NA	NA	NA	NA	NA	NA	NA	NA	NA	NA	NA	NA	NA	NA	NA	NA	NA	NA	NA	NA	NA	NA	NA	NA	NA	NA	NA
ERR10895993	PRJEB51728	2012/2017	Zimbabwe	University of British Columbia	No cholera	0	0	NA	NA	NA	NA	NA	NA	NA	NA	NA	NA	NA	NA	NA	NA	NA	NA	NA	NA	NA	NA	NA	NA	NA	NA	NA	NA	NA	NA	NA	NA	NA	NA	NA	NA	NA	NA	NA	NA	NA	NA	NA	NA
ERR10895997	PRJEB51728	2012/2017	Zimbabwe	University of British Columbia	No cholera	0	0	NA	NA	NA	NA	NA	NA	NA	NA	NA	NA	NA	NA	NA	NA	NA	NA	NA	NA	NA	NA	NA	NA	NA	NA	NA	NA	NA	NA	NA	NA	NA	NA	NA	NA	NA	NA	NA	NA	NA	NA	NA	NA
ERR10896000	PRJEB51728	2012/2017	Zimbabwe	University of British Columbia	No cholera	0	0	NA	NA	NA	NA	NA	NA	NA	NA	NA	NA	NA	NA	NA	NA	NA	NA	NA	NA	NA	NA	NA	NA	NA	NA	NA	NA	NA	NA	NA	NA	NA	NA	NA	NA	NA	NA	NA	NA	NA	NA	NA	NA
ERR10896001	PRJEB51728	2012/2017	Zimbabwe	University of British Columbia	No cholera	0	0	NA	NA	NA	NA	NA	NA	NA	NA	NA	NA	NA	NA	NA	NA	NA	NA	NA	NA	NA	NA	NA	NA	NA	NA	NA	NA	NA	NA	NA	NA	NA	NA	NA	NA	NA	NA	NA	NA	NA	NA	NA	NA
ERR10896003	PRJEB51728	2012/2017	Zimbabwe	University of British Columbia	No cholera	0	0	NA	NA	NA	NA	NA	NA	NA	NA	NA	NA	NA	NA	NA	NA	NA	NA	NA	NA	NA	NA	NA	NA	NA	NA	NA	NA	NA	NA	NA	NA	NA	NA	NA	NA	NA	NA	NA	NA	NA	NA	NA	NA
ERR10896005	PRJEB51728	2012/2017	Zimbabwe	University of British Columbia	No cholera	1	0	NA	NA	NA	NA	NA	NA	NA	NA	NA	NA	NA	NA	NA	NA	NA	NA	NA	NA	NA	NA	NA	NA	NA	NA	NA	NA	NA	NA	NA	NA	NA	NA	NA	NA	NA	NA	NA	NA	NA	NA	NA	NA
ERR10896016	PRJEB51728	2012/2017	Zimbabwe	University of British Columbia	No cholera	0	0	NA	NA	NA	NA	NA	NA	NA	NA	NA	NA	NA	NA	NA	NA	NA	NA	NA	NA	NA	NA	NA	NA	NA	NA	NA	NA	NA	NA	NA	NA	NA	NA	NA	NA	NA	NA	NA	NA	NA	NA	NA	NA
ERR10896025	PRJEB51728	2012/2017	Zimbabwe	University of British Columbia	No cholera	2	0	NA	NA	NA	NA	NA	NA	NA	NA	NA	NA	NA	NA	NA	NA	NA	NA	NA	NA	NA	NA	NA	NA	NA	NA	NA	NA	NA	NA	NA	NA	NA	NA	NA	NA	NA	NA	NA	NA	NA	NA	NA	NA
ERR10896030	PRJEB51728	2012/2017	Zimbabwe	University of British Columbia	No cholera	0	0	NA	NA	NA	NA	NA	NA	NA	NA	NA	NA	NA	NA	NA	NA	NA	NA	NA	NA	NA	NA	NA	NA	NA	NA	NA	NA	NA	NA	NA	NA	NA	NA	NA	NA	NA	NA	NA	NA	NA	NA	NA	NA
ERR10896038	PRJEB51728	2012/2017	Zimbabwe	University of British Columbia	No cholera	0	0	NA	NA	NA	NA	NA	NA	NA	NA	NA	NA	NA	NA	NA	NA	NA	NA	NA	NA	NA	NA	NA	NA	NA	NA	NA	NA	NA	NA	NA	NA	NA	NA	NA	NA	NA	NA	NA	NA	NA	NA	NA	NA
ERR10896040	PRJEB51728	2012/2017	Zimbabwe	University of British Columbia	No cholera	1	0	NA	NA	NA	NA	NA	NA	NA	NA	NA	NA	NA	NA	NA	NA	NA	NA	NA	NA	NA	NA	NA	NA	NA	NA	NA	NA	NA	NA	NA	NA	NA	NA	NA	NA	NA	NA	NA	NA	NA	NA	NA	NA
ERR10896041	PRJEB51728	2012/2017	Zimbabwe	University of British Columbia	No cholera	1	0	NA	NA	NA	NA	NA	NA	NA	NA	NA	NA	NA	NA	NA	NA	NA	NA	NA	NA	NA	NA	NA	NA	NA	NA	NA	NA	NA	NA	NA	NA	NA	NA	NA	NA	NA	NA	NA	NA	NA	NA	NA	NA
ERR10896044	PRJEB51728	2012/2017	Zimbabwe	University of British Columbia	No cholera	12	0	NA	NA	NA	NA	NA	NA	NA	NA	NA	NA	NA	NA	NA	NA	NA	NA	NA	NA	NA	NA	NA	NA	NA	NA	NA	NA	NA	NA	NA	NA	NA	NA	NA	NA	NA	NA	NA	NA	NA	NA	NA	NA
ERR10896045	PRJEB51728	2012/2017	Zimbabwe	University of British Columbia	No cholera	1	0	NA	NA	NA	NA	NA	NA	NA	NA	NA	NA	NA	NA	NA	NA	NA	NA	NA	NA	NA	NA	NA	NA	NA	NA	NA	NA	NA	NA	NA	NA	NA	NA	NA	NA	NA	NA	NA	NA	NA	NA	NA	NA
ERR10896047	PRJEB51728	2012/2017	Zimbabwe	University of British Columbia	No cholera	1	0	NA	NA	NA	NA	NA	NA	NA	NA	NA	NA	NA	NA	NA	NA	NA	NA	NA	NA	NA	NA	NA	NA	NA	NA	NA	NA	NA	NA	NA	NA	NA	NA	NA	NA	NA	NA	NA	NA	NA	NA	NA	NA
ERR10896049	PRJEB51728	2012/2017	Zimbabwe	University of British Columbia	No cholera	1	0	NA	NA	NA	NA	NA	NA	NA	NA	NA	NA	NA	NA	NA	NA	NA	NA	NA	NA	NA	NA	NA	NA	NA	NA	NA	NA	NA	NA	NA	NA	NA	NA	NA	NA	NA	NA	NA	NA	NA	NA	NA	NA
ERR10896050	PRJEB51728	2012/2017	Zimbabwe	University of British Columbia	No cholera	0	0	NA	NA	NA	NA	NA	NA	NA	NA	NA	NA	NA	NA	NA	NA	NA	NA	NA	NA	NA	NA	NA	NA	NA	NA	NA	NA	NA	NA	NA	NA	NA	NA	NA	NA	NA	NA	NA	NA	NA	NA	NA	NA
ERR10896054	PRJEB51728	2012/2017	Zimbabwe	University of British Columbia	No cholera	2	0	NA	NA	NA	NA	NA	NA	NA	NA	NA	NA	NA	NA	NA	NA	NA	NA	NA	NA	NA	NA	NA	NA	NA	NA	NA	NA	NA	NA	NA	NA	NA	NA	NA	NA	NA	NA	NA	NA	NA	NA	NA	NA
ERR10896058	PRJEB51728	2012/2017	Zimbabwe	University of British Columbia	No cholera	0	0	NA	NA	NA	NA	NA	NA	NA	NA	NA	NA	NA	NA	NA	NA	NA	NA	NA	NA	NA	NA	NA	NA	NA	NA	NA	NA	NA	NA	NA	NA	NA	NA	NA	NA	NA	NA	NA	NA	NA	NA	NA	NA
ERR10896059	PRJEB51728	2012/2017	Zimbabwe	University of British Columbia	No cholera	0	0	NA	NA	NA	NA	NA	NA	NA	NA	NA	NA	NA	NA	NA	NA	NA	NA	NA	NA	NA	NA	NA	NA	NA	NA	NA	NA	NA	NA	NA	NA	NA	NA	NA	NA	NA	NA	NA	NA	NA	NA	NA	NA
ERR10896062	PRJEB51728	2012/2017	Zimbabwe	University of British Columbia	No cholera	24	0	NA	NA	NA	NA	NA	NA	NA	NA	NA	NA	NA	NA	NA	NA	NA	NA	NA	NA	NA	NA	NA	NA	NA	NA	NA	NA	NA	NA	NA	NA	NA	NA	NA	NA	NA	NA	NA	NA	NA	NA	NA	NA
ERR10896066	PRJEB51728	2012/2017	Zimbabwe	University of British Columbia	No cholera	0	0	NA	NA	NA	NA	NA	NA	NA	NA	NA	NA	NA	NA	NA	NA	NA	NA	NA	NA	NA	NA	NA	NA	NA	NA	NA	NA	NA	NA	NA	NA	NA	NA	NA	NA	NA	NA	NA	NA	NA	NA	NA	NA
ERR10896072	PRJEB51728	2012/2017	Zimbabwe	University of British Columbia	No cholera	4	0	NA	NA	NA	NA	NA	NA	NA	NA	NA	NA	NA	NA	NA	NA	NA	NA	NA	NA	NA	NA	NA	NA	NA	NA	NA	NA	NA	NA	NA	NA	NA	NA	NA	NA	NA	NA	NA	NA	NA	NA	NA	NA
ERR10896076	PRJEB51728	2012/2017	Zimbabwe	University of British Columbia	No cholera	0	0	NA	NA	NA	NA	NA	NA	NA	NA	NA	NA	NA	NA	NA	NA	NA	NA	NA	NA	NA	NA	NA	NA	NA	NA	NA	NA	NA	NA	NA	NA	NA	NA	NA	NA	NA	NA	NA	NA	NA	NA	NA	NA
ERR10896078	PRJEB51728	2012/2017	Zimbabwe	University of British Columbia	No cholera	0	0	NA	NA	NA	NA	NA	NA	NA	NA	NA	NA	NA	NA	NA	NA	NA	NA	NA	NA	NA	NA	NA	NA	NA	NA	NA	NA	NA	NA	NA	NA	NA	NA	NA	NA	NA	NA	NA	NA	NA	NA	NA	NA
ERR10896083	PRJEB51728	2012/2017	Zimbabwe	University of British Columbia	No cholera	0	0	NA	NA	NA	NA	NA	NA	NA	NA	NA	NA	NA	NA	NA	NA	NA	NA	NA	NA	NA	NA	NA	NA	NA	NA	NA	NA	NA	NA	NA	NA	NA	NA	NA	NA	NA	NA	NA	NA	NA	NA	NA	NA
ERR10896084	PRJEB51728	2012/2017	Zimbabwe	University of British Columbia	No cholera	0	0	NA	NA	NA	NA	NA	NA	NA	NA	NA	NA	NA	NA	NA	NA	NA	NA	NA	NA	NA	NA	NA	NA	NA	NA	NA	NA	NA	NA	NA	NA	NA	NA	NA	NA	NA	NA	NA	NA	NA	NA	NA	NA
ERR10896087	PRJEB51728	2012/2017	Zimbabwe	University of British Columbia	No cholera	1	0	NA	NA	NA	NA	NA	NA	NA	NA	NA	NA	NA	NA	NA	NA	NA	NA	NA	NA	NA	NA	NA	NA	NA	NA	NA	NA	NA	NA	NA	NA	NA	NA	NA	NA	NA	NA	NA	NA	NA	NA	NA	NA
ERR10896089	PRJEB51728	2012/2017	Zimbabwe	University of British Columbia	No cholera	10	0	NA	NA	NA	NA	NA	NA	NA	NA	NA	NA	NA	NA	NA	NA	NA	NA	NA	NA	NA	NA	NA	NA	NA	NA	NA	NA	NA	NA	NA	NA	NA	NA	NA	NA	NA	NA	NA	NA	NA	NA	NA	NA
ERR10896092	PRJEB51728	2012/2017	Zimbabwe	University of British Columbia	No cholera	0	0	NA	NA	NA	NA	NA	NA	NA	NA	NA	NA	NA	NA	NA	NA	NA	NA	NA	NA	NA	NA	NA	NA	NA	NA	NA	NA	NA	NA	NA	NA	NA	NA	NA	NA	NA	NA	NA	NA	NA	NA	NA	NA
ERR10896095	PRJEB51728	2012/2017	Zimbabwe	University of British Columbia	No cholera	0	0	NA	NA	NA	NA	NA	NA	NA	NA	NA	NA	NA	NA	NA	NA	NA	NA	NA	NA	NA	NA	NA	NA	NA	NA	NA	NA	NA	NA	NA	NA	NA	NA	NA	NA	NA	NA	NA	NA	NA	NA	NA	NA
ERR10896096	PRJEB51728	2012/2017	Zimbabwe	University of British Columbia	No cholera	0	0	NA	NA	NA	NA	NA	NA	NA	NA	NA	NA	NA	NA	NA	NA	NA	NA	NA	NA	NA	NA	NA	NA	NA	NA	NA	NA	NA	NA	NA	NA	NA	NA	NA	NA	NA	NA	NA	NA	NA	NA	NA	NA
ERR10896097	PRJEB51728	2012/2017	Zimbabwe	University of British Columbia	No cholera	2	0	NA	NA	NA	NA	NA	NA	NA	NA	NA	NA	NA	NA	NA	NA	NA	NA	NA	NA	NA	NA	NA	NA	NA	NA	NA	NA	NA	NA	NA	NA	NA	NA	NA	NA	NA	NA	NA	NA	NA	NA	NA	NA
ERR10896099	PRJEB51728	2012/2017	Zimbabwe	University of British Columbia	No cholera	0	0	NA	NA	NA	NA	NA	NA	NA	NA	NA	NA	NA	NA	NA	NA	NA	NA	NA	NA	NA	NA	NA	NA	NA	NA	NA	NA	NA	NA	NA	NA	NA	NA	NA	NA	NA	NA	NA	NA	NA	NA	NA	NA
ERR10896100	PRJEB51728	2012/2017	Zimbabwe	University of British Columbia	No cholera	4	0	NA	NA	NA	NA	NA	NA	NA	NA	NA	NA	NA	NA	NA	NA	NA	NA	NA	NA	NA	NA	NA	NA	NA	NA	NA	NA	NA	NA	NA	NA	NA	NA	NA	NA	NA	NA	NA	NA	NA	NA	NA	NA
ERR10896103	PRJEB51728	2012/2017	Zimbabwe	University of British Columbia	No cholera	4	0	NA	NA	NA	NA	NA	NA	NA	NA	NA	NA	NA	NA	NA	NA	NA	NA	NA	NA	NA	NA	NA	NA	NA	NA	NA	NA	NA	NA	NA	NA	NA	NA	NA	NA	NA	NA	NA	NA	NA	NA	NA	NA
ERR10896109	PRJEB51728	2012/2017	Zimbabwe	University of British Columbia	No cholera	10	0	NA	NA	NA	NA	NA	NA	NA	NA	NA	NA	NA	NA	NA	NA	NA	NA	NA	NA	NA	NA	NA	NA	NA	NA	NA	NA	NA	NA	NA	NA	NA	NA	NA	NA	NA	NA	NA	NA	NA	NA	NA	NA
ERR10896112	PRJEB51728	2012/2017	Zimbabwe	University of British Columbia	No cholera	10	0	NA	NA	NA	NA	NA	NA	NA	NA	NA	NA	NA	NA	NA	NA	NA	NA	NA	NA	NA	NA	NA	NA	NA	NA	NA	NA	NA	NA	NA	NA	NA	NA	NA	NA	NA	NA	NA	NA	NA	NA	NA	NA
ERR10896114	PRJEB51728	2012/2017	Zimbabwe	University of British Columbia	No cholera	0	0	NA	NA	NA	NA	NA	NA	NA	NA	NA	NA	NA	NA	NA	NA	NA	NA	NA	NA	NA	NA	NA	NA	NA	NA	NA	NA	NA	NA	NA	NA	NA	NA	NA	NA	NA	NA	NA	NA	NA	NA	NA	NA
ERR10896118	PRJEB51728	2012/2017	Zimbabwe	University of British Columbia	No cholera	1	0	NA	NA	NA	NA	NA	NA	NA	NA	NA	NA	NA	NA	NA	NA	NA	NA	NA	NA	NA	NA	NA	NA	NA	NA	NA	NA	NA	NA	NA	NA	NA	NA	NA	NA	NA	NA	NA	NA	NA	NA	NA	NA
ERR10896121	PRJEB51728	2012/2017	Zimbabwe	University of British Columbia	No cholera	1	0	NA	NA	NA	NA	NA	NA	NA	NA	NA	NA	NA	NA	NA	NA	NA	NA	NA	NA	NA	NA	NA	NA	NA	NA	NA	NA	NA	NA	NA	NA	NA	NA	NA	NA	NA	NA	NA	NA	NA	NA	NA	NA
ERR10896126	PRJEB51728	2012/2017	Zimbabwe	University of British Columbia	No cholera	0	0	NA	NA	NA	NA	NA	NA	NA	NA	NA	NA	NA	NA	NA	NA	NA	NA	NA	NA	NA	NA	NA	NA	NA	NA	NA	NA	NA	NA	NA	NA	NA	NA	NA	NA	NA	NA	NA	NA	NA	NA	NA	NA
ERR10896128	PRJEB51728	2012/2017	Zimbabwe	University of British Columbia	No cholera	0	0	NA	NA	NA	NA	NA	NA	NA	NA	NA	NA	NA	NA	NA	NA	NA	NA	NA	NA	NA	NA	NA	NA	NA	NA	NA	NA	NA	NA	NA	NA	NA	NA	NA	NA	NA	NA	NA	NA	NA	NA	NA	NA
ERR10896129	PRJEB51728	2012/2017	Zimbabwe	University of British Columbia	No cholera	0	0	NA	NA	NA	NA	NA	NA	NA	NA	NA	NA	NA	NA	NA	NA	NA	NA	NA	NA	NA	NA	NA	NA	NA	NA	NA	NA	NA	NA	NA	NA	NA	NA	NA	NA	NA	NA	NA	NA	NA	NA	NA	NA
ERR10896133	PRJEB51728	2012/2017	Zimbabwe	University of British Columbia	No cholera	3	0	NA	NA	NA	NA	NA	NA	NA	NA	NA	NA	NA	NA	NA	NA	NA	NA	NA	NA	NA	NA	NA	NA	NA	NA	NA	NA	NA	NA	NA	NA	NA	NA	NA	NA	NA	NA	NA	NA	NA	NA	NA	NA
ERR10896135	PRJEB51728	2012/2017	Zimbabwe	University of British Columbia	No cholera	4	0	NA	NA	NA	NA	NA	NA	NA	NA	NA	NA	NA	NA	NA	NA	NA	NA	NA	NA	NA	NA	NA	NA	NA	NA	NA	NA	NA	NA	NA	NA	NA	NA	NA	NA	NA	NA	NA	NA	NA	NA	NA	NA
ERR10896136	PRJEB51728	2012/2017	Zimbabwe	University of British Columbia	No cholera	1	0	NA	NA	NA	NA	NA	NA	NA	NA	NA	NA	NA	NA	NA	NA	NA	NA	NA	NA	NA	NA	NA	NA	NA	NA	NA	NA	NA	NA	NA	NA	NA	NA	NA	NA	NA	NA	NA	NA	NA	NA	NA	NA
ERR10896138	PRJEB51728	2012/2017	Zimbabwe	University of British Columbia	No cholera	0	0	NA	NA	NA	NA	NA	NA	NA	NA	NA	NA	NA	NA	NA	NA	NA	NA	NA	NA	NA	NA	NA	NA	NA	NA	NA	NA	NA	NA	NA	NA	NA	NA	NA	NA	NA	NA	NA	NA	NA	NA	NA	NA
ERR10896139	PRJEB51728	2012/2017	Zimbabwe	University of British Columbia	No cholera	0	0	NA	NA	NA	NA	NA	NA	NA	NA	NA	NA	NA	NA	NA	NA	NA	NA	NA	NA	NA	NA	NA	NA	NA	NA	NA	NA	NA	NA	NA	NA	NA	NA	NA	NA	NA	NA	NA	NA	NA	NA	NA	NA
ERR10896143	PRJEB51728	2012/2017	Zimbabwe	University of British Columbia	No cholera	23	0	NA	NA	NA	NA	NA	NA	NA	NA	NA	NA	NA	NA	NA	NA	NA	NA	NA	NA	NA	NA	NA	NA	NA	NA	NA	NA	NA	NA	NA	NA	NA	NA	NA	NA	NA	NA	NA	NA	NA	NA	NA	NA
ERR10896145	PRJEB51728	2012/2017	Zimbabwe	University of British Columbia	No cholera	0	0	NA	NA	NA	NA	NA	NA	NA	NA	NA	NA	NA	NA	NA	NA	NA	NA	NA	NA	NA	NA	NA	NA	NA	NA	NA	NA	NA	NA	NA	NA	NA	NA	NA	NA	NA	NA	NA	NA	NA	NA	NA	NA
ERR10896148	PRJEB51728	2012/2017	Zimbabwe	University of British Columbia	No cholera	19	0	NA	NA	NA	NA	NA	NA	NA	NA	NA	NA	NA	NA	NA	NA	NA	NA	NA	NA	NA	NA	NA	NA	NA	NA	NA	NA	NA	NA	NA	NA	NA	NA	NA	NA	NA	NA	NA	NA	NA	NA	NA	NA
ERR10896150	PRJEB51728	2012/2017	Zimbabwe	University of British Columbia	No cholera	1	0	NA	NA	NA	NA	NA	NA	NA	NA	NA	NA	NA	NA	NA	NA	NA	NA	NA	NA	NA	NA	NA	NA	NA	NA	NA	NA	NA	NA	NA	NA	NA	NA	NA	NA	NA	NA	NA	NA	NA	NA	NA	NA
ERR10896153	PRJEB51728	2012/2017	Zimbabwe	University of British Columbia	No cholera	3	0	NA	NA	NA	NA	NA	NA	NA	NA	NA	NA	NA	NA	NA	NA	NA	NA	NA	NA	NA	NA	NA	NA	NA	NA	NA	NA	NA	NA	NA	NA	NA	NA	NA	NA	NA	NA	NA	NA	NA	NA	NA	NA
ERR10896156	PRJEB51728	2012/2017	Zimbabwe	University of British Columbia	No cholera	14	0	NA	NA	NA	NA	NA	NA	NA	NA	NA	NA	NA	NA	NA	NA	NA	NA	NA	NA	NA	NA	NA	NA	NA	NA	NA	NA	NA	NA	NA	NA	NA	NA	NA	NA	NA	NA	NA	NA	NA	NA	NA	NA
ERR10896159	PRJEB51728	2012/2017	Zimbabwe	University of British Columbia	No cholera	8	0	NA	NA	NA	NA	NA	NA	NA	NA	NA	NA	NA	NA	NA	NA	NA	NA	NA	NA	NA	NA	NA	NA	NA	NA	NA	NA	NA	NA	NA	NA	NA	NA	NA	NA	NA	NA	NA	NA	NA	NA	NA	NA
ERR10896162	PRJEB51728	2012/2017	Zimbabwe	University of British Columbia	No cholera	0	0	NA	NA	NA	NA	NA	NA	NA	NA	NA	NA	NA	NA	NA	NA	NA	NA	NA	NA	NA	NA	NA	NA	NA	NA	NA	NA	NA	NA	NA	NA	NA	NA	NA	NA	NA	NA	NA	NA	NA	NA	NA	NA
ERR10896166	PRJEB51728	2012/2017	Zimbabwe	University of British Columbia	No cholera	0	0	NA	NA	NA	NA	NA	NA	NA	NA	NA	NA	NA	NA	NA	NA	NA	NA	NA	NA	NA	NA	NA	NA	NA	NA	NA	NA	NA	NA	NA	NA	NA	NA	NA	NA	NA	NA	NA	NA	NA	NA	NA	NA
ERR10896167	PRJEB51728	2012/2017	Zimbabwe	University of British Columbia	No cholera	0	0	NA	NA	NA	NA	NA	NA	NA	NA	NA	NA	NA	NA	NA	NA	NA	NA	NA	NA	NA	NA	NA	NA	NA	NA	NA	NA	NA	NA	NA	NA	NA	NA	NA	NA	NA	NA	NA	NA	NA	NA	NA	NA
ERR10896171	PRJEB51728	2012/2017	Zimbabwe	University of British Columbia	No cholera	0	0	NA	NA	NA	NA	NA	NA	NA	NA	NA	NA	NA	NA	NA	NA	NA	NA	NA	NA	NA	NA	NA	NA	NA	NA	NA	NA	NA	NA	NA	NA	NA	NA	NA	NA	NA	NA	NA	NA	NA	NA	NA	NA
ERR10896175	PRJEB51728	2012/2017	Zimbabwe	University of British Columbia	No cholera	5	0	NA	NA	NA	NA	NA	NA	NA	NA	NA	NA	NA	NA	NA	NA	NA	NA	NA	NA	NA	NA	NA	NA	NA	NA	NA	NA	NA	NA	NA	NA	NA	NA	NA	NA	NA	NA	NA	NA	NA	NA	NA	NA
ERR10896176	PRJEB51728	2012/2017	Zimbabwe	University of British Columbia	No cholera	0	0	NA	NA	NA	NA	NA	NA	NA	NA	NA	NA	NA	NA	NA	NA	NA	NA	NA	NA	NA	NA	NA	NA	NA	NA	NA	NA	NA	NA	NA	NA	NA	NA	NA	NA	NA	NA	NA	NA	NA	NA	NA	NA
ERR10896183	PRJEB51728	2012/2017	Zimbabwe	University of British Columbia	No cholera	8	0	NA	NA	NA	NA	NA	NA	NA	NA	NA	NA	NA	NA	NA	NA	NA	NA	NA	NA	NA	NA	NA	NA	NA	NA	NA	NA	NA	NA	NA	NA	NA	NA	NA	NA	NA	NA	NA	NA	NA	NA	NA	NA
ERR10896185	PRJEB51728	2012/2017	Zimbabwe	University of British Columbia	No cholera	1	0	NA	NA	NA	NA	NA	NA	NA	NA	NA	NA	NA	NA	NA	NA	NA	NA	NA	NA	NA	NA	NA	NA	NA	NA	NA	NA	NA	NA	NA	NA	NA	NA	NA	NA	NA	NA	NA	NA	NA	NA	NA	NA
ERR10896187	PRJEB51728	2012/2017	Zimbabwe	University of British Columbia	No cholera	3	0	NA	NA	NA	NA	NA	NA	NA	NA	NA	NA	NA	NA	NA	NA	NA	NA	NA	NA	NA	NA	NA	NA	NA	NA	NA	NA	NA	NA	NA	NA	NA	NA	NA	NA	NA	NA	NA	NA	NA	NA	NA	NA
ERR10896188	PRJEB51728	2012/2017	Zimbabwe	University of British Columbia	No cholera	7	0	NA	NA	NA	NA	NA	NA	NA	NA	NA	NA	NA	NA	NA	NA	NA	NA	NA	NA	NA	NA	NA	NA	NA	NA	NA	NA	NA	NA	NA	NA	NA	NA	NA	NA	NA	NA	NA	NA	NA	NA	NA	NA
ERR10896191	PRJEB51728	2012/2017	Zimbabwe	University of British Columbia	No cholera	5	0	NA	NA	NA	NA	NA	NA	NA	NA	NA	NA	NA	NA	NA	NA	NA	NA	NA	NA	NA	NA	NA	NA	NA	NA	NA	NA	NA	NA	NA	NA	NA	NA	NA	NA	NA	NA	NA	NA	NA	NA	NA	NA
ERR10896195	PRJEB51728	2012/2017	Zimbabwe	University of British Columbia	No cholera	0	0	NA	NA	NA	NA	NA	NA	NA	NA	NA	NA	NA	NA	NA	NA	NA	NA	NA	NA	NA	NA	NA	NA	NA	NA	NA	NA	NA	NA	NA	NA	NA	NA	NA	NA	NA	NA	NA	NA	NA	NA	NA	NA
ERR10896197	PRJEB51728	2012/2017	Zimbabwe	University of British Columbia	No cholera	0	0	NA	NA	NA	NA	NA	NA	NA	NA	NA	NA	NA	NA	NA	NA	NA	NA	NA	NA	NA	NA	NA	NA	NA	NA	NA	NA	NA	NA	NA	NA	NA	NA	NA	NA	NA	NA	NA	NA	NA	NA	NA	NA
ERR10896203	PRJEB51728	2012/2017	Zimbabwe	University of British Columbia	No cholera	1	0	NA	NA	NA	NA	NA	NA	NA	NA	NA	NA	NA	NA	NA	NA	NA	NA	NA	NA	NA	NA	NA	NA	NA	NA	NA	NA	NA	NA	NA	NA	NA	NA	NA	NA	NA	NA	NA	NA	NA	NA	NA	NA
ERR10896207	PRJEB51728	2012/2017	Zimbabwe	University of British Columbia	No cholera	0	0	NA	NA	NA	NA	NA	NA	NA	NA	NA	NA	NA	NA	NA	NA	NA	NA	NA	NA	NA	NA	NA	NA	NA	NA	NA	NA	NA	NA	NA	NA	NA	NA	NA	NA	NA	NA	NA	NA	NA	NA	NA	NA
ERR10896210	PRJEB51728	2012/2017	Zimbabwe	University of British Columbia	No cholera	29	0	NA	NA	NA	NA	NA	NA	NA	NA	NA	NA	NA	NA	NA	NA	NA	NA	NA	NA	NA	NA	NA	NA	NA	NA	NA	NA	NA	NA	NA	NA	NA	NA	NA	NA	NA	NA	NA	NA	NA	NA	NA	NA
ERR10896212	PRJEB51728	2012/2017	Zimbabwe	University of British Columbia	No cholera	3	0	NA	NA	NA	NA	NA	NA	NA	NA	NA	NA	NA	NA	NA	NA	NA	NA	NA	NA	NA	NA	NA	NA	NA	NA	NA	NA	NA	NA	NA	NA	NA	NA	NA	NA	NA	NA	NA	NA	NA	NA	NA	NA
ERR10896214	PRJEB51728	2012/2017	Zimbabwe	University of British Columbia	No cholera	23	0	NA	NA	NA	NA	NA	NA	NA	NA	NA	NA	NA	NA	NA	NA	NA	NA	NA	NA	NA	NA	NA	NA	NA	NA	NA	NA	NA	NA	NA	NA	NA	NA	NA	NA	NA	NA	NA	NA	NA	NA	NA	NA
ERR10896215	PRJEB51728	2012/2017	Zimbabwe	University of British Columbia	No cholera	2	0	NA	NA	NA	NA	NA	NA	NA	NA	NA	NA	NA	NA	NA	NA	NA	NA	NA	NA	NA	NA	NA	NA	NA	NA	NA	NA	NA	NA	NA	NA	NA	NA	NA	NA	NA	NA	NA	NA	NA	NA	NA	NA
ERR10896218	PRJEB51728	2012/2017	Zimbabwe	University of British Columbia	No cholera	0	0	NA	NA	NA	NA	NA	NA	NA	NA	NA	NA	NA	NA	NA	NA	NA	NA	NA	NA	NA	NA	NA	NA	NA	NA	NA	NA	NA	NA	NA	NA	NA	NA	NA	NA	NA	NA	NA	NA	NA	NA	NA	NA
ERR10896220	PRJEB51728	2012/2017	Zimbabwe	University of British Columbia	No cholera	2	0	NA	NA	NA	NA	NA	NA	NA	NA	NA	NA	NA	NA	NA	NA	NA	NA	NA	NA	NA	NA	NA	NA	NA	NA	NA	NA	NA	NA	NA	NA	NA	NA	NA	NA	NA	NA	NA	NA	NA	NA	NA	NA
ERR10896223	PRJEB51728	2012/2017	Zimbabwe	University of British Columbia	No cholera	10	0	NA	NA	NA	NA	NA	NA	NA	NA	NA	NA	NA	NA	NA	NA	NA	NA	NA	NA	NA	NA	NA	NA	NA	NA	NA	NA	NA	NA	NA	NA	NA	NA	NA	NA	NA	NA	NA	NA	NA	NA	NA	NA
ERR10896225	PRJEB51728	2012/2017	Zimbabwe	University of British Columbia	No cholera	1	0	NA	NA	NA	NA	NA	NA	NA	NA	NA	NA	NA	NA	NA	NA	NA	NA	NA	NA	NA	NA	NA	NA	NA	NA	NA	NA	NA	NA	NA	NA	NA	NA	NA	NA	NA	NA	NA	NA	NA	NA	NA	NA
ERR10896226	PRJEB51728	2012/2017	Zimbabwe	University of British Columbia	No cholera	1	0	NA	NA	NA	NA	NA	NA	NA	NA	NA	NA	NA	NA	NA	NA	NA	NA	NA	NA	NA	NA	NA	NA	NA	NA	NA	NA	NA	NA	NA	NA	NA	NA	NA	NA	NA	NA	NA	NA	NA	NA	NA	NA
ERR10896229	PRJEB51728	2012/2017	Zimbabwe	University of British Columbia	No cholera	0	0	NA	NA	NA	NA	NA	NA	NA	NA	NA	NA	NA	NA	NA	NA	NA	NA	NA	NA	NA	NA	NA	NA	NA	NA	NA	NA	NA	NA	NA	NA	NA	NA	NA	NA	NA	NA	NA	NA	NA	NA	NA	NA
ERR10896232	PRJEB51728	2012/2017	Zimbabwe	University of British Columbia	No cholera	0	0	NA	NA	NA	NA	NA	NA	NA	NA	NA	NA	NA	NA	NA	NA	NA	NA	NA	NA	NA	NA	NA	NA	NA	NA	NA	NA	NA	NA	NA	NA	NA	NA	NA	NA	NA	NA	NA	NA	NA	NA	NA	NA
ERR10896234	PRJEB51728	2012/2017	Zimbabwe	University of British Columbia	No cholera	0	0	NA	NA	NA	NA	NA	NA	NA	NA	NA	NA	NA	NA	NA	NA	NA	NA	NA	NA	NA	NA	NA	NA	NA	NA	NA	NA	NA	NA	NA	NA	NA	NA	NA	NA	NA	NA	NA	NA	NA	NA	NA	NA
ERR10896237	PRJEB51728	2012/2017	Zimbabwe	University of British Columbia	No cholera	3	0	NA	NA	NA	NA	NA	NA	NA	NA	NA	NA	NA	NA	NA	NA	NA	NA	NA	NA	NA	NA	NA	NA	NA	NA	NA	NA	NA	NA	NA	NA	NA	NA	NA	NA	NA	NA	NA	NA	NA	NA	NA	NA
ERR10896239	PRJEB51728	2012/2017	Zimbabwe	University of British Columbia	No cholera	10	0	NA	NA	NA	NA	NA	NA	NA	NA	NA	NA	NA	NA	NA	NA	NA	NA	NA	NA	NA	NA	NA	NA	NA	NA	NA	NA	NA	NA	NA	NA	NA	NA	NA	NA	NA	NA	NA	NA	NA	NA	NA	NA
ERR10896245	PRJEB51728	2012/2017	Zimbabwe	University of British Columbia	No cholera	1	0	NA	NA	NA	NA	NA	NA	NA	NA	NA	NA	NA	NA	NA	NA	NA	NA	NA	NA	NA	NA	NA	NA	NA	NA	NA	NA	NA	NA	NA	NA	NA	NA	NA	NA	NA	NA	NA	NA	NA	NA	NA	NA
ERR10896250	PRJEB51728	2012/2017	Zimbabwe	University of British Columbia	No cholera	25	0	NA	NA	NA	NA	NA	NA	NA	NA	NA	NA	NA	NA	NA	NA	NA	NA	NA	NA	NA	NA	NA	NA	NA	NA	NA	NA	NA	NA	NA	NA	NA	NA	NA	NA	NA	NA	NA	NA	NA	NA	NA	NA
ERR10896253	PRJEB51728	2012/2017	Zimbabwe	University of British Columbia	No cholera	1	0	NA	NA	NA	NA	NA	NA	NA	NA	NA	NA	NA	NA	NA	NA	NA	NA	NA	NA	NA	NA	NA	NA	NA	NA	NA	NA	NA	NA	NA	NA	NA	NA	NA	NA	NA	NA	NA	NA	NA	NA	NA	NA
ERR10896255	PRJEB51728	2012/2017	Zimbabwe	University of British Columbia	No cholera	1	0	NA	NA	NA	NA	NA	NA	NA	NA	NA	NA	NA	NA	NA	NA	NA	NA	NA	NA	NA	NA	NA	NA	NA	NA	NA	NA	NA	NA	NA	NA	NA	NA	NA	NA	NA	NA	NA	NA	NA	NA	NA	NA
ERR10896386	PRJEB51728	2012/2017	Zimbabwe	University of British Columbia	No cholera	1	0	NA	NA	NA	NA	NA	NA	NA	NA	NA	NA	NA	NA	NA	NA	NA	NA	NA	NA	NA	NA	NA	NA	NA	NA	NA	NA	NA	NA	NA	NA	NA	NA	NA	NA	NA	NA	NA	NA	NA	NA	NA	NA
ERR10896388	PRJEB51728	2012/2017	Zimbabwe	University of British Columbia	No cholera	0	0	NA	NA	NA	NA	NA	NA	NA	NA	NA	NA	NA	NA	NA	NA	NA	NA	NA	NA	NA	NA	NA	NA	NA	NA	NA	NA	NA	NA	NA	NA	NA	NA	NA	NA	NA	NA	NA	NA	NA	NA	NA	NA
ERR10896389	PRJEB51728	2012/2017	Zimbabwe	University of British Columbia	No cholera	22	0	NA	NA	NA	NA	NA	NA	NA	NA	NA	NA	NA	NA	NA	NA	NA	NA	NA	NA	NA	NA	NA	NA	NA	NA	NA	NA	NA	NA	NA	NA	NA	NA	NA	NA	NA	NA	NA	NA	NA	NA	NA	NA
ERR10896395	PRJEB51728	2012/2017	Zimbabwe	University of British Columbia	No cholera	7	0	NA	NA	NA	NA	NA	NA	NA	NA	NA	NA	NA	NA	NA	NA	NA	NA	NA	NA	NA	NA	NA	NA	NA	NA	NA	NA	NA	NA	NA	NA	NA	NA	NA	NA	NA	NA	NA	NA	NA	NA	NA	NA
ERR10896400	PRJEB51728	2012/2017	Zimbabwe	University of British Columbia	No cholera	9	0	NA	NA	NA	NA	NA	NA	NA	NA	NA	NA	NA	NA	NA	NA	NA	NA	NA	NA	NA	NA	NA	NA	NA	NA	NA	NA	NA	NA	NA	NA	NA	NA	NA	NA	NA	NA	NA	NA	NA	NA	NA	NA
ERR10896402	PRJEB51728	2012/2017	Zimbabwe	University of British Columbia	No cholera	0	0	NA	NA	NA	NA	NA	NA	NA	NA	NA	NA	NA	NA	NA	NA	NA	NA	NA	NA	NA	NA	NA	NA	NA	NA	NA	NA	NA	NA	NA	NA	NA	NA	NA	NA	NA	NA	NA	NA	NA	NA	NA	NA
ERR10896404	PRJEB51728	2012/2017	Zimbabwe	University of British Columbia	No cholera	2	0	NA	NA	NA	NA	NA	NA	NA	NA	NA	NA	NA	NA	NA	NA	NA	NA	NA	NA	NA	NA	NA	NA	NA	NA	NA	NA	NA	NA	NA	NA	NA	NA	NA	NA	NA	NA	NA	NA	NA	NA	NA	NA
ERR10896406	PRJEB51728	2012/2017	Zimbabwe	University of British Columbia	No cholera	2	0	NA	NA	NA	NA	NA	NA	NA	NA	NA	NA	NA	NA	NA	NA	NA	NA	NA	NA	NA	NA	NA	NA	NA	NA	NA	NA	NA	NA	NA	NA	NA	NA	NA	NA	NA	NA	NA	NA	NA	NA	NA	NA
ERR10896407	PRJEB51728	2012/2017	Zimbabwe	University of British Columbia	No cholera	1	0	NA	NA	NA	NA	NA	NA	NA	NA	NA	NA	NA	NA	NA	NA	NA	NA	NA	NA	NA	NA	NA	NA	NA	NA	NA	NA	NA	NA	NA	NA	NA	NA	NA	NA	NA	NA	NA	NA	NA	NA	NA	NA
ERR10896409	PRJEB51728	2012/2017	Zimbabwe	University of British Columbia	No cholera	2	0	NA	NA	NA	NA	NA	NA	NA	NA	NA	NA	NA	NA	NA	NA	NA	NA	NA	NA	NA	NA	NA	NA	NA	NA	NA	NA	NA	NA	NA	NA	NA	NA	NA	NA	NA	NA	NA	NA	NA	NA	NA	NA
ERR10896413	PRJEB51728	2012/2017	Zimbabwe	University of British Columbia	No cholera	0	0	NA	NA	NA	NA	NA	NA	NA	NA	NA	NA	NA	NA	NA	NA	NA	NA	NA	NA	NA	NA	NA	NA	NA	NA	NA	NA	NA	NA	NA	NA	NA	NA	NA	NA	NA	NA	NA	NA	NA	NA	NA	NA
ERR10896418	PRJEB51728	2012/2017	Zimbabwe	University of British Columbia	No cholera	0	0	NA	NA	NA	NA	NA	NA	NA	NA	NA	NA	NA	NA	NA	NA	NA	NA	NA	NA	NA	NA	NA	NA	NA	NA	NA	NA	NA	NA	NA	NA	NA	NA	NA	NA	NA	NA	NA	NA	NA	NA	NA	NA
ERR10896420	PRJEB51728	2012/2017	Zimbabwe	University of British Columbia	No cholera	0	0	NA	NA	NA	NA	NA	NA	NA	NA	NA	NA	NA	NA	NA	NA	NA	NA	NA	NA	NA	NA	NA	NA	NA	NA	NA	NA	NA	NA	NA	NA	NA	NA	NA	NA	NA	NA	NA	NA	NA	NA	NA	NA
ERR10896423	PRJEB51728	2012/2017	Zimbabwe	University of British Columbia	No cholera	1	0	NA	NA	NA	NA	NA	NA	NA	NA	NA	NA	NA	NA	NA	NA	NA	NA	NA	NA	NA	NA	NA	NA	NA	NA	NA	NA	NA	NA	NA	NA	NA	NA	NA	NA	NA	NA	NA	NA	NA	NA	NA	NA
ERR10896425	PRJEB51728	2012/2017	Zimbabwe	University of British Columbia	No cholera	0	0	NA	NA	NA	NA	NA	NA	NA	NA	NA	NA	NA	NA	NA	NA	NA	NA	NA	NA	NA	NA	NA	NA	NA	NA	NA	NA	NA	NA	NA	NA	NA	NA	NA	NA	NA	NA	NA	NA	NA	NA	NA	NA
ERR10896428	PRJEB51728	2012/2017	Zimbabwe	University of British Columbia	No cholera	12	0	NA	NA	NA	NA	NA	NA	NA	NA	NA	NA	NA	NA	NA	NA	NA	NA	NA	NA	NA	NA	NA	NA	NA	NA	NA	NA	NA	NA	NA	NA	NA	NA	NA	NA	NA	NA	NA	NA	NA	NA	NA	NA
ERR10896431	PRJEB51728	2012/2017	Zimbabwe	University of British Columbia	No cholera	0	0	NA	NA	NA	NA	NA	NA	NA	NA	NA	NA	NA	NA	NA	NA	NA	NA	NA	NA	NA	NA	NA	NA	NA	NA	NA	NA	NA	NA	NA	NA	NA	NA	NA	NA	NA	NA	NA	NA	NA	NA	NA	NA
ERR10896433	PRJEB51728	2012/2017	Zimbabwe	University of British Columbia	No cholera	0	0	NA	NA	NA	NA	NA	NA	NA	NA	NA	NA	NA	NA	NA	NA	NA	NA	NA	NA	NA	NA	NA	NA	NA	NA	NA	NA	NA	NA	NA	NA	NA	NA	NA	NA	NA	NA	NA	NA	NA	NA	NA	NA
ERR10896435	PRJEB51728	2012/2017	Zimbabwe	University of British Columbia	No cholera	0	0	NA	NA	NA	NA	NA	NA	NA	NA	NA	NA	NA	NA	NA	NA	NA	NA	NA	NA	NA	NA	NA	NA	NA	NA	NA	NA	NA	NA	NA	NA	NA	NA	NA	NA	NA	NA	NA	NA	NA	NA	NA	NA
ERR10896437	PRJEB51728	2012/2017	Zimbabwe	University of British Columbia	No cholera	0	0	NA	NA	NA	NA	NA	NA	NA	NA	NA	NA	NA	NA	NA	NA	NA	NA	NA	NA	NA	NA	NA	NA	NA	NA	NA	NA	NA	NA	NA	NA	NA	NA	NA	NA	NA	NA	NA	NA	NA	NA	NA	NA
ERR10896438	PRJEB51728	2012/2017	Zimbabwe	University of British Columbia	No cholera	13	0	NA	NA	NA	NA	NA	NA	NA	NA	NA	NA	NA	NA	NA	NA	NA	NA	NA	NA	NA	NA	NA	NA	NA	NA	NA	NA	NA	NA	NA	NA	NA	NA	NA	NA	NA	NA	NA	NA	NA	NA	NA	NA
ERR10896442	PRJEB51728	2012/2017	Zimbabwe	University of British Columbia	No cholera	0	0	NA	NA	NA	NA	NA	NA	NA	NA	NA	NA	NA	NA	NA	NA	NA	NA	NA	NA	NA	NA	NA	NA	NA	NA	NA	NA	NA	NA	NA	NA	NA	NA	NA	NA	NA	NA	NA	NA	NA	NA	NA	NA
ERR10896443	PRJEB51728	2012/2017	Zimbabwe	University of British Columbia	No cholera	6	0	NA	NA	NA	NA	NA	NA	NA	NA	NA	NA	NA	NA	NA	NA	NA	NA	NA	NA	NA	NA	NA	NA	NA	NA	NA	NA	NA	NA	NA	NA	NA	NA	NA	NA	NA	NA	NA	NA	NA	NA	NA	NA
ERR10896446	PRJEB51728	2012/2017	Zimbabwe	University of British Columbia	No cholera	0	0	NA	NA	NA	NA	NA	NA	NA	NA	NA	NA	NA	NA	NA	NA	NA	NA	NA	NA	NA	NA	NA	NA	NA	NA	NA	NA	NA	NA	NA	NA	NA	NA	NA	NA	NA	NA	NA	NA	NA	NA	NA	NA
ERR10896448	PRJEB51728	2012/2017	Zimbabwe	University of British Columbia	No cholera	1	0	NA	NA	NA	NA	NA	NA	NA	NA	NA	NA	NA	NA	NA	NA	NA	NA	NA	NA	NA	NA	NA	NA	NA	NA	NA	NA	NA	NA	NA	NA	NA	NA	NA	NA	NA	NA	NA	NA	NA	NA	NA	NA
ERR10896449	PRJEB51728	2012/2017	Zimbabwe	University of British Columbia	No cholera	2	0	NA	NA	NA	NA	NA	NA	NA	NA	NA	NA	NA	NA	NA	NA	NA	NA	NA	NA	NA	NA	NA	NA	NA	NA	NA	NA	NA	NA	NA	NA	NA	NA	NA	NA	NA	NA	NA	NA	NA	NA	NA	NA
ERR10896451	PRJEB51728	2012/2017	Zimbabwe	University of British Columbia	No cholera	0	0	NA	NA	NA	NA	NA	NA	NA	NA	NA	NA	NA	NA	NA	NA	NA	NA	NA	NA	NA	NA	NA	NA	NA	NA	NA	NA	NA	NA	NA	NA	NA	NA	NA	NA	NA	NA	NA	NA	NA	NA	NA	NA
ERR10896452	PRJEB51728	2012/2017	Zimbabwe	University of British Columbia	No cholera	2	0	NA	NA	NA	NA	NA	NA	NA	NA	NA	NA	NA	NA	NA	NA	NA	NA	NA	NA	NA	NA	NA	NA	NA	NA	NA	NA	NA	NA	NA	NA	NA	NA	NA	NA	NA	NA	NA	NA	NA	NA	NA	NA
ERR10896455	PRJEB51728	2012/2017	Zimbabwe	University of British Columbia	No cholera	0	0	NA	NA	NA	NA	NA	NA	NA	NA	NA	NA	NA	NA	NA	NA	NA	NA	NA	NA	NA	NA	NA	NA	NA	NA	NA	NA	NA	NA	NA	NA	NA	NA	NA	NA	NA	NA	NA	NA	NA	NA	NA	NA
ERR10896458	PRJEB51728	2012/2017	Zimbabwe	University of British Columbia	No cholera	3	0	NA	NA	NA	NA	NA	NA	NA	NA	NA	NA	NA	NA	NA	NA	NA	NA	NA	NA	NA	NA	NA	NA	NA	NA	NA	NA	NA	NA	NA	NA	NA	NA	NA	NA	NA	NA	NA	NA	NA	NA	NA	NA
ERR10896467	PRJEB51728	2012/2017	Zimbabwe	University of British Columbia	No cholera	42	0	NA	NA	NA	NA	NA	NA	NA	NA	NA	NA	NA	NA	NA	NA	NA	NA	NA	NA	NA	NA	NA	NA	NA	NA	NA	NA	NA	NA	NA	NA	NA	NA	NA	NA	NA	NA	NA	NA	NA	NA	NA	NA
ERR10896470	PRJEB51728	2012/2017	Zimbabwe	University of British Columbia	No cholera	2	0	NA	NA	NA	NA	NA	NA	NA	NA	NA	NA	NA	NA	NA	NA	NA	NA	NA	NA	NA	NA	NA	NA	NA	NA	NA	NA	NA	NA	NA	NA	NA	NA	NA	NA	NA	NA	NA	NA	NA	NA	NA	NA
ERR10896474	PRJEB51728	2012/2017	Zimbabwe	University of British Columbia	No cholera	3	0	NA	NA	NA	NA	NA	NA	NA	NA	NA	NA	NA	NA	NA	NA	NA	NA	NA	NA	NA	NA	NA	NA	NA	NA	NA	NA	NA	NA	NA	NA	NA	NA	NA	NA	NA	NA	NA	NA	NA	NA	NA	NA
ERR10896476	PRJEB51728	2012/2017	Zimbabwe	University of British Columbia	No cholera	2	0	NA	NA	NA	NA	NA	NA	NA	NA	NA	NA	NA	NA	NA	NA	NA	NA	NA	NA	NA	NA	NA	NA	NA	NA	NA	NA	NA	NA	NA	NA	NA	NA	NA	NA	NA	NA	NA	NA	NA	NA	NA	NA
ERR10896478	PRJEB51728	2012/2017	Zimbabwe	University of British Columbia	No cholera	0	0	NA	NA	NA	NA	NA	NA	NA	NA	NA	NA	NA	NA	NA	NA	NA	NA	NA	NA	NA	NA	NA	NA	NA	NA	NA	NA	NA	NA	NA	NA	NA	NA	NA	NA	NA	NA	NA	NA	NA	NA	NA	NA
ERR10896480	PRJEB51728	2012/2017	Zimbabwe	University of British Columbia	No cholera	0	0	NA	NA	NA	NA	NA	NA	NA	NA	NA	NA	NA	NA	NA	NA	NA	NA	NA	NA	NA	NA	NA	NA	NA	NA	NA	NA	NA	NA	NA	NA	NA	NA	NA	NA	NA	NA	NA	NA	NA	NA	NA	NA
ERR10896482	PRJEB51728	2012/2017	Zimbabwe	University of British Columbia	No cholera	0	0	NA	NA	NA	NA	NA	NA	NA	NA	NA	NA	NA	NA	NA	NA	NA	NA	NA	NA	NA	NA	NA	NA	NA	NA	NA	NA	NA	NA	NA	NA	NA	NA	NA	NA	NA	NA	NA	NA	NA	NA	NA	NA
ERR10896483	PRJEB51728	2012/2017	Zimbabwe	University of British Columbia	No cholera	1	0	NA	NA	NA	NA	NA	NA	NA	NA	NA	NA	NA	NA	NA	NA	NA	NA	NA	NA	NA	NA	NA	NA	NA	NA	NA	NA	NA	NA	NA	NA	NA	NA	NA	NA	NA	NA	NA	NA	NA	NA	NA	NA
ERR10896486	PRJEB51728	2012/2017	Zimbabwe	University of British Columbia	No cholera	7	0	NA	NA	NA	NA	NA	NA	NA	NA	NA	NA	NA	NA	NA	NA	NA	NA	NA	NA	NA	NA	NA	NA	NA	NA	NA	NA	NA	NA	NA	NA	NA	NA	NA	NA	NA	NA	NA	NA	NA	NA	NA	NA
ERR10896488	PRJEB51728	2012/2017	Zimbabwe	University of British Columbia	No cholera	2	0	NA	NA	NA	NA	NA	NA	NA	NA	NA	NA	NA	NA	NA	NA	NA	NA	NA	NA	NA	NA	NA	NA	NA	NA	NA	NA	NA	NA	NA	NA	NA	NA	NA	NA	NA	NA	NA	NA	NA	NA	NA	NA
ERR10896490	PRJEB51728	2012/2017	Zimbabwe	University of British Columbia	No cholera	1	0	NA	NA	NA	NA	NA	NA	NA	NA	NA	NA	NA	NA	NA	NA	NA	NA	NA	NA	NA	NA	NA	NA	NA	NA	NA	NA	NA	NA	NA	NA	NA	NA	NA	NA	NA	NA	NA	NA	NA	NA	NA	NA
ERR10896492	PRJEB51728	2012/2017	Zimbabwe	University of British Columbia	No cholera	0	0	NA	NA	NA	NA	NA	NA	NA	NA	NA	NA	NA	NA	NA	NA	NA	NA	NA	NA	NA	NA	NA	NA	NA	NA	NA	NA	NA	NA	NA	NA	NA	NA	NA	NA	NA	NA	NA	NA	NA	NA	NA	NA
ERR10896493	PRJEB51728	2012/2017	Zimbabwe	University of British Columbia	No cholera	0	0	NA	NA	NA	NA	NA	NA	NA	NA	NA	NA	NA	NA	NA	NA	NA	NA	NA	NA	NA	NA	NA	NA	NA	NA	NA	NA	NA	NA	NA	NA	NA	NA	NA	NA	NA	NA	NA	NA	NA	NA	NA	NA
ERR10896496	PRJEB51728	2012/2017	Zimbabwe	University of British Columbia	No cholera	4	0	NA	NA	NA	NA	NA	NA	NA	NA	NA	NA	NA	NA	NA	NA	NA	NA	NA	NA	NA	NA	NA	NA	NA	NA	NA	NA	NA	NA	NA	NA	NA	NA	NA	NA	NA	NA	NA	NA	NA	NA	NA	NA
ERR10896498	PRJEB51728	2012/2017	Zimbabwe	University of British Columbia	No cholera	12	0	NA	NA	NA	NA	NA	NA	NA	NA	NA	NA	NA	NA	NA	NA	NA	NA	NA	NA	NA	NA	NA	NA	NA	NA	NA	NA	NA	NA	NA	NA	NA	NA	NA	NA	NA	NA	NA	NA	NA	NA	NA	NA
ERR10896500	PRJEB51728	2012/2017	Zimbabwe	University of British Columbia	No cholera	0	0	NA	NA	NA	NA	NA	NA	NA	NA	NA	NA	NA	NA	NA	NA	NA	NA	NA	NA	NA	NA	NA	NA	NA	NA	NA	NA	NA	NA	NA	NA	NA	NA	NA	NA	NA	NA	NA	NA	NA	NA	NA	NA
ERR10896505	PRJEB51728	2012/2017	Zimbabwe	University of British Columbia	No cholera	2	0	NA	NA	NA	NA	NA	NA	NA	NA	NA	NA	NA	NA	NA	NA	NA	NA	NA	NA	NA	NA	NA	NA	NA	NA	NA	NA	NA	NA	NA	NA	NA	NA	NA	NA	NA	NA	NA	NA	NA	NA	NA	NA
ERR10896509	PRJEB51728	2012/2017	Zimbabwe	University of British Columbia	No cholera	8	0	NA	NA	NA	NA	NA	NA	NA	NA	NA	NA	NA	NA	NA	NA	NA	NA	NA	NA	NA	NA	NA	NA	NA	NA	NA	NA	NA	NA	NA	NA	NA	NA	NA	NA	NA	NA	NA	NA	NA	NA	NA	NA
ERR10896515	PRJEB51728	2012/2017	Zimbabwe	University of British Columbia	No cholera	0	0	NA	NA	NA	NA	NA	NA	NA	NA	NA	NA	NA	NA	NA	NA	NA	NA	NA	NA	NA	NA	NA	NA	NA	NA	NA	NA	NA	NA	NA	NA	NA	NA	NA	NA	NA	NA	NA	NA	NA	NA	NA	NA
ERR10896517	PRJEB51728	2012/2017	Zimbabwe	University of British Columbia	No cholera	4	0	NA	NA	NA	NA	NA	NA	NA	NA	NA	NA	NA	NA	NA	NA	NA	NA	NA	NA	NA	NA	NA	NA	NA	NA	NA	NA	NA	NA	NA	NA	NA	NA	NA	NA	NA	NA	NA	NA	NA	NA	NA	NA
ERR10896519	PRJEB51728	2012/2017	Zimbabwe	University of British Columbia	No cholera	6	0	NA	NA	NA	NA	NA	NA	NA	NA	NA	NA	NA	NA	NA	NA	NA	NA	NA	NA	NA	NA	NA	NA	NA	NA	NA	NA	NA	NA	NA	NA	NA	NA	NA	NA	NA	NA	NA	NA	NA	NA	NA	NA
ERR10896521	PRJEB51728	2012/2017	Zimbabwe	University of British Columbia	No cholera	0	0	NA	NA	NA	NA	NA	NA	NA	NA	NA	NA	NA	NA	NA	NA	NA	NA	NA	NA	NA	NA	NA	NA	NA	NA	NA	NA	NA	NA	NA	NA	NA	NA	NA	NA	NA	NA	NA	NA	NA	NA	NA	NA
ERR10896596	PRJEB51728	2012/2017	Zimbabwe	University of British Columbia	No cholera	2	0	NA	NA	NA	NA	NA	NA	NA	NA	NA	NA	NA	NA	NA	NA	NA	NA	NA	NA	NA	NA	NA	NA	NA	NA	NA	NA	NA	NA	NA	NA	NA	NA	NA	NA	NA	NA	NA	NA	NA	NA	NA	NA
ERR10896598	PRJEB51728	2012/2017	Zimbabwe	University of British Columbia	No cholera	4	0	NA	NA	NA	NA	NA	NA	NA	NA	NA	NA	NA	NA	NA	NA	NA	NA	NA	NA	NA	NA	NA	NA	NA	NA	NA	NA	NA	NA	NA	NA	NA	NA	NA	NA	NA	NA	NA	NA	NA	NA	NA	NA
ERR10896604	PRJEB51728	2012/2017	Zimbabwe	University of British Columbia	No cholera	0	0	NA	NA	NA	NA	NA	NA	NA	NA	NA	NA	NA	NA	NA	NA	NA	NA	NA	NA	NA	NA	NA	NA	NA	NA	NA	NA	NA	NA	NA	NA	NA	NA	NA	NA	NA	NA	NA	NA	NA	NA	NA	NA
ERR10896607	PRJEB51728	2012/2017	Zimbabwe	University of British Columbia	No cholera	0	0	NA	NA	NA	NA	NA	NA	NA	NA	NA	NA	NA	NA	NA	NA	NA	NA	NA	NA	NA	NA	NA	NA	NA	NA	NA	NA	NA	NA	NA	NA	NA	NA	NA	NA	NA	NA	NA	NA	NA	NA	NA	NA
ERR10896611	PRJEB51728	2012/2017	Zimbabwe	University of British Columbia	No cholera	0	0	NA	NA	NA	NA	NA	NA	NA	NA	NA	NA	NA	NA	NA	NA	NA	NA	NA	NA	NA	NA	NA	NA	NA	NA	NA	NA	NA	NA	NA	NA	NA	NA	NA	NA	NA	NA	NA	NA	NA	NA	NA	NA
ERR10896614	PRJEB51728	2012/2017	Zimbabwe	University of British Columbia	No cholera	0	0	NA	NA	NA	NA	NA	NA	NA	NA	NA	NA	NA	NA	NA	NA	NA	NA	NA	NA	NA	NA	NA	NA	NA	NA	NA	NA	NA	NA	NA	NA	NA	NA	NA	NA	NA	NA	NA	NA	NA	NA	NA	NA
ERR10896616	PRJEB51728	2012/2017	Zimbabwe	University of British Columbia	No cholera	1	0	NA	NA	NA	NA	NA	NA	NA	NA	NA	NA	NA	NA	NA	NA	NA	NA	NA	NA	NA	NA	NA	NA	NA	NA	NA	NA	NA	NA	NA	NA	NA	NA	NA	NA	NA	NA	NA	NA	NA	NA	NA	NA
ERR10896621	PRJEB51728	2012/2017	Zimbabwe	University of British Columbia	No cholera	0	0	NA	NA	NA	NA	NA	NA	NA	NA	NA	NA	NA	NA	NA	NA	NA	NA	NA	NA	NA	NA	NA	NA	NA	NA	NA	NA	NA	NA	NA	NA	NA	NA	NA	NA	NA	NA	NA	NA	NA	NA	NA	NA
ERR10896627	PRJEB51728	2012/2017	Zimbabwe	University of British Columbia	No cholera	5	0	NA	NA	NA	NA	NA	NA	NA	NA	NA	NA	NA	NA	NA	NA	NA	NA	NA	NA	NA	NA	NA	NA	NA	NA	NA	NA	NA	NA	NA	NA	NA	NA	NA	NA	NA	NA	NA	NA	NA	NA	NA	NA
ERR10896629	PRJEB51728	2012/2017	Zimbabwe	University of British Columbia	No cholera	0	0	NA	NA	NA	NA	NA	NA	NA	NA	NA	NA	NA	NA	NA	NA	NA	NA	NA	NA	NA	NA	NA	NA	NA	NA	NA	NA	NA	NA	NA	NA	NA	NA	NA	NA	NA	NA	NA	NA	NA	NA	NA	NA
ERR10896631	PRJEB51728	2012/2017	Zimbabwe	University of British Columbia	No cholera	1	0	NA	NA	NA	NA	NA	NA	NA	NA	NA	NA	NA	NA	NA	NA	NA	NA	NA	NA	NA	NA	NA	NA	NA	NA	NA	NA	NA	NA	NA	NA	NA	NA	NA	NA	NA	NA	NA	NA	NA	NA	NA	NA
ERR10896632	PRJEB51728	2012/2017	Zimbabwe	University of British Columbia	No cholera	0	0	NA	NA	NA	NA	NA	NA	NA	NA	NA	NA	NA	NA	NA	NA	NA	NA	NA	NA	NA	NA	NA	NA	NA	NA	NA	NA	NA	NA	NA	NA	NA	NA	NA	NA	NA	NA	NA	NA	NA	NA	NA	NA
ERR10896638	PRJEB51728	2012/2017	Zimbabwe	University of British Columbia	No cholera	1	0	NA	NA	NA	NA	NA	NA	NA	NA	NA	NA	NA	NA	NA	NA	NA	NA	NA	NA	NA	NA	NA	NA	NA	NA	NA	NA	NA	NA	NA	NA	NA	NA	NA	NA	NA	NA	NA	NA	NA	NA	NA	NA
ERR10896643	PRJEB51728	2012/2017	Zimbabwe	University of British Columbia	No cholera	0	0	NA	NA	NA	NA	NA	NA	NA	NA	NA	NA	NA	NA	NA	NA	NA	NA	NA	NA	NA	NA	NA	NA	NA	NA	NA	NA	NA	NA	NA	NA	NA	NA	NA	NA	NA	NA	NA	NA	NA	NA	NA	NA
ERR10896649	PRJEB51728	2012/2017	Zimbabwe	University of British Columbia	No cholera	0	0	NA	NA	NA	NA	NA	NA	NA	NA	NA	NA	NA	NA	NA	NA	NA	NA	NA	NA	NA	NA	NA	NA	NA	NA	NA	NA	NA	NA	NA	NA	NA	NA	NA	NA	NA	NA	NA	NA	NA	NA	NA	NA
ERR10896655	PRJEB51728	2012/2017	Zimbabwe	University of British Columbia	No cholera	0	0	NA	NA	NA	NA	NA	NA	NA	NA	NA	NA	NA	NA	NA	NA	NA	NA	NA	NA	NA	NA	NA	NA	NA	NA	NA	NA	NA	NA	NA	NA	NA	NA	NA	NA	NA	NA	NA	NA	NA	NA	NA	NA
ERR10896663	PRJEB51728	2012/2017	Zimbabwe	University of British Columbia	No cholera	0	0	NA	NA	NA	NA	NA	NA	NA	NA	NA	NA	NA	NA	NA	NA	NA	NA	NA	NA	NA	NA	NA	NA	NA	NA	NA	NA	NA	NA	NA	NA	NA	NA	NA	NA	NA	NA	NA	NA	NA	NA	NA	NA
ERR10896670	PRJEB51728	2012/2017	Zimbabwe	University of British Columbia	No cholera	5	0	NA	NA	NA	NA	NA	NA	NA	NA	NA	NA	NA	NA	NA	NA	NA	NA	NA	NA	NA	NA	NA	NA	NA	NA	NA	NA	NA	NA	NA	NA	NA	NA	NA	NA	NA	NA	NA	NA	NA	NA	NA	NA
ERR10896672	PRJEB51728	2012/2017	Zimbabwe	University of British Columbia	No cholera	1	0	NA	NA	NA	NA	NA	NA	NA	NA	NA	NA	NA	NA	NA	NA	NA	NA	NA	NA	NA	NA	NA	NA	NA	NA	NA	NA	NA	NA	NA	NA	NA	NA	NA	NA	NA	NA	NA	NA	NA	NA	NA	NA
ERR10896675	PRJEB51728	2012/2017	Zimbabwe	University of British Columbia	No cholera	2	0	NA	NA	NA	NA	NA	NA	NA	NA	NA	NA	NA	NA	NA	NA	NA	NA	NA	NA	NA	NA	NA	NA	NA	NA	NA	NA	NA	NA	NA	NA	NA	NA	NA	NA	NA	NA	NA	NA	NA	NA	NA	NA
ERR10896676	PRJEB51728	2012/2017	Zimbabwe	University of British Columbia	No cholera	1	0	NA	NA	NA	NA	NA	NA	NA	NA	NA	NA	NA	NA	NA	NA	NA	NA	NA	NA	NA	NA	NA	NA	NA	NA	NA	NA	NA	NA	NA	NA	NA	NA	NA	NA	NA	NA	NA	NA	NA	NA	NA	NA
ERR10896679	PRJEB51728	2012/2017	Zimbabwe	University of British Columbia	No cholera	4	0	NA	NA	NA	NA	NA	NA	NA	NA	NA	NA	NA	NA	NA	NA	NA	NA	NA	NA	NA	NA	NA	NA	NA	NA	NA	NA	NA	NA	NA	NA	NA	NA	NA	NA	NA	NA	NA	NA	NA	NA	NA	NA
ERR10896681	PRJEB51728	2012/2017	Zimbabwe	University of British Columbia	No cholera	0	0	NA	NA	NA	NA	NA	NA	NA	NA	NA	NA	NA	NA	NA	NA	NA	NA	NA	NA	NA	NA	NA	NA	NA	NA	NA	NA	NA	NA	NA	NA	NA	NA	NA	NA	NA	NA	NA	NA	NA	NA	NA	NA
ERR10896684	PRJEB51728	2012/2017	Zimbabwe	University of British Columbia	No cholera	1	0	NA	NA	NA	NA	NA	NA	NA	NA	NA	NA	NA	NA	NA	NA	NA	NA	NA	NA	NA	NA	NA	NA	NA	NA	NA	NA	NA	NA	NA	NA	NA	NA	NA	NA	NA	NA	NA	NA	NA	NA	NA	NA
ERR10896687	PRJEB51728	2012/2017	Zimbabwe	University of British Columbia	No cholera	2	0	NA	NA	NA	NA	NA	NA	NA	NA	NA	NA	NA	NA	NA	NA	NA	NA	NA	NA	NA	NA	NA	NA	NA	NA	NA	NA	NA	NA	NA	NA	NA	NA	NA	NA	NA	NA	NA	NA	NA	NA	NA	NA
ERR10896702	PRJEB51728	2012/2017	Zimbabwe	University of British Columbia	No cholera	0	0	NA	NA	NA	NA	NA	NA	NA	NA	NA	NA	NA	NA	NA	NA	NA	NA	NA	NA	NA	NA	NA	NA	NA	NA	NA	NA	NA	NA	NA	NA	NA	NA	NA	NA	NA	NA	NA	NA	NA	NA	NA	NA
ERR10896710	PRJEB51728	2012/2017	Zimbabwe	University of British Columbia	No cholera	15	0	NA	NA	NA	NA	NA	NA	NA	NA	NA	NA	NA	NA	NA	NA	NA	NA	NA	NA	NA	NA	NA	NA	NA	NA	NA	NA	NA	NA	NA	NA	NA	NA	NA	NA	NA	NA	NA	NA	NA	NA	NA	NA
ERR10896720	PRJEB51728	2012/2017	Zimbabwe	University of British Columbia	No cholera	0	0	NA	NA	NA	NA	NA	NA	NA	NA	NA	NA	NA	NA	NA	NA	NA	NA	NA	NA	NA	NA	NA	NA	NA	NA	NA	NA	NA	NA	NA	NA	NA	NA	NA	NA	NA	NA	NA	NA	NA	NA	NA	NA
ERR10896724	PRJEB51728	2012/2017	Zimbabwe	University of British Columbia	No cholera	1	0	NA	NA	NA	NA	NA	NA	NA	NA	NA	NA	NA	NA	NA	NA	NA	NA	NA	NA	NA	NA	NA	NA	NA	NA	NA	NA	NA	NA	NA	NA	NA	NA	NA	NA	NA	NA	NA	NA	NA	NA	NA	NA
ERR10896726	PRJEB51728	2012/2017	Zimbabwe	University of British Columbia	No cholera	2	0	NA	NA	NA	NA	NA	NA	NA	NA	NA	NA	NA	NA	NA	NA	NA	NA	NA	NA	NA	NA	NA	NA	NA	NA	NA	NA	NA	NA	NA	NA	NA	NA	NA	NA	NA	NA	NA	NA	NA	NA	NA	NA
ERR10896728	PRJEB51728	2012/2017	Zimbabwe	University of British Columbia	No cholera	1	0	NA	NA	NA	NA	NA	NA	NA	NA	NA	NA	NA	NA	NA	NA	NA	NA	NA	NA	NA	NA	NA	NA	NA	NA	NA	NA	NA	NA	NA	NA	NA	NA	NA	NA	NA	NA	NA	NA	NA	NA	NA	NA
ERR10896740	PRJEB51728	2012/2017	Zimbabwe	University of British Columbia	No cholera	0	0	NA	NA	NA	NA	NA	NA	NA	NA	NA	NA	NA	NA	NA	NA	NA	NA	NA	NA	NA	NA	NA	NA	NA	NA	NA	NA	NA	NA	NA	NA	NA	NA	NA	NA	NA	NA	NA	NA	NA	NA	NA	NA
ERR10896743	PRJEB51728	2012/2017	Zimbabwe	University of British Columbia	No cholera	3	0	NA	NA	NA	NA	NA	NA	NA	NA	NA	NA	NA	NA	NA	NA	NA	NA	NA	NA	NA	NA	NA	NA	NA	NA	NA	NA	NA	NA	NA	NA	NA	NA	NA	NA	NA	NA	NA	NA	NA	NA	NA	NA
ERR10896745	PRJEB51728	2012/2017	Zimbabwe	University of British Columbia	No cholera	3	0	NA	NA	NA	NA	NA	NA	NA	NA	NA	NA	NA	NA	NA	NA	NA	NA	NA	NA	NA	NA	NA	NA	NA	NA	NA	NA	NA	NA	NA	NA	NA	NA	NA	NA	NA	NA	NA	NA	NA	NA	NA	NA
ERR10896749	PRJEB51728	2012/2017	Zimbabwe	University of British Columbia	No cholera	0	0	NA	NA	NA	NA	NA	NA	NA	NA	NA	NA	NA	NA	NA	NA	NA	NA	NA	NA	NA	NA	NA	NA	NA	NA	NA	NA	NA	NA	NA	NA	NA	NA	NA	NA	NA	NA	NA	NA	NA	NA	NA	NA
ERR10896751	PRJEB51728	2012/2017	Zimbabwe	University of British Columbia	No cholera	12	0	NA	NA	NA	NA	NA	NA	NA	NA	NA	NA	NA	NA	NA	NA	NA	NA	NA	NA	NA	NA	NA	NA	NA	NA	NA	NA	NA	NA	NA	NA	NA	NA	NA	NA	NA	NA	NA	NA	NA	NA	NA	NA
ERR10896754	PRJEB51728	2012/2017	Zimbabwe	University of British Columbia	No cholera	0	0	NA	NA	NA	NA	NA	NA	NA	NA	NA	NA	NA	NA	NA	NA	NA	NA	NA	NA	NA	NA	NA	NA	NA	NA	NA	NA	NA	NA	NA	NA	NA	NA	NA	NA	NA	NA	NA	NA	NA	NA	NA	NA
ERR10896756	PRJEB51728	2012/2017	Zimbabwe	University of British Columbia	No cholera	4	0	NA	NA	NA	NA	NA	NA	NA	NA	NA	NA	NA	NA	NA	NA	NA	NA	NA	NA	NA	NA	NA	NA	NA	NA	NA	NA	NA	NA	NA	NA	NA	NA	NA	NA	NA	NA	NA	NA	NA	NA	NA	NA
ERR10896757	PRJEB51728	2012/2017	Zimbabwe	University of British Columbia	No cholera	1	0	NA	NA	NA	NA	NA	NA	NA	NA	NA	NA	NA	NA	NA	NA	NA	NA	NA	NA	NA	NA	NA	NA	NA	NA	NA	NA	NA	NA	NA	NA	NA	NA	NA	NA	NA	NA	NA	NA	NA	NA	NA	NA
ERR10896760	PRJEB51728	2012/2017	Zimbabwe	University of British Columbia	No cholera	10	0	NA	NA	NA	NA	NA	NA	NA	NA	NA	NA	NA	NA	NA	NA	NA	NA	NA	NA	NA	NA	NA	NA	NA	NA	NA	NA	NA	NA	NA	NA	NA	NA	NA	NA	NA	NA	NA	NA	NA	NA	NA	NA
ERR10896772	PRJEB51728	2012/2017	Zimbabwe	University of British Columbia	No cholera	0	0	NA	NA	NA	NA	NA	NA	NA	NA	NA	NA	NA	NA	NA	NA	NA	NA	NA	NA	NA	NA	NA	NA	NA	NA	NA	NA	NA	NA	NA	NA	NA	NA	NA	NA	NA	NA	NA	NA	NA	NA	NA	NA
ERR10896773	PRJEB51728	2012/2017	Zimbabwe	University of British Columbia	No cholera	2	0	NA	NA	NA	NA	NA	NA	NA	NA	NA	NA	NA	NA	NA	NA	NA	NA	NA	NA	NA	NA	NA	NA	NA	NA	NA	NA	NA	NA	NA	NA	NA	NA	NA	NA	NA	NA	NA	NA	NA	NA	NA	NA
ERR10896774	PRJEB51728	2012/2017	Zimbabwe	University of British Columbia	No cholera	0	0	NA	NA	NA	NA	NA	NA	NA	NA	NA	NA	NA	NA	NA	NA	NA	NA	NA	NA	NA	NA	NA	NA	NA	NA	NA	NA	NA	NA	NA	NA	NA	NA	NA	NA	NA	NA	NA	NA	NA	NA	NA	NA
ERR10896792	PRJEB51728	2012/2017	Zimbabwe	University of British Columbia	No cholera	2	0	NA	NA	NA	NA	NA	NA	NA	NA	NA	NA	NA	NA	NA	NA	NA	NA	NA	NA	NA	NA	NA	NA	NA	NA	NA	NA	NA	NA	NA	NA	NA	NA	NA	NA	NA	NA	NA	NA	NA	NA	NA	NA
ERR10896796	PRJEB51728	2012/2017	Zimbabwe	University of British Columbia	No cholera	14	0	NA	NA	NA	NA	NA	NA	NA	NA	NA	NA	NA	NA	NA	NA	NA	NA	NA	NA	NA	NA	NA	NA	NA	NA	NA	NA	NA	NA	NA	NA	NA	NA	NA	NA	NA	NA	NA	NA	NA	NA	NA	NA
ERR10896801	PRJEB51728	2012/2017	Zimbabwe	University of British Columbia	No cholera	1	0	NA	NA	NA	NA	NA	NA	NA	NA	NA	NA	NA	NA	NA	NA	NA	NA	NA	NA	NA	NA	NA	NA	NA	NA	NA	NA	NA	NA	NA	NA	NA	NA	NA	NA	NA	NA	NA	NA	NA	NA	NA	NA
ERR10896802	PRJEB51728	2012/2017	Zimbabwe	University of British Columbia	No cholera	0	0	NA	NA	NA	NA	NA	NA	NA	NA	NA	NA	NA	NA	NA	NA	NA	NA	NA	NA	NA	NA	NA	NA	NA	NA	NA	NA	NA	NA	NA	NA	NA	NA	NA	NA	NA	NA	NA	NA	NA	NA	NA	NA
ERR10896805	PRJEB51728	2012/2017	Zimbabwe	University of British Columbia	No cholera	0	0	NA	NA	NA	NA	NA	NA	NA	NA	NA	NA	NA	NA	NA	NA	NA	NA	NA	NA	NA	NA	NA	NA	NA	NA	NA	NA	NA	NA	NA	NA	NA	NA	NA	NA	NA	NA	NA	NA	NA	NA	NA	NA
ERR10896808	PRJEB51728	2012/2017	Zimbabwe	University of British Columbia	No cholera	1	0	NA	NA	NA	NA	NA	NA	NA	NA	NA	NA	NA	NA	NA	NA	NA	NA	NA	NA	NA	NA	NA	NA	NA	NA	NA	NA	NA	NA	NA	NA	NA	NA	NA	NA	NA	NA	NA	NA	NA	NA	NA	NA
ERR10896812	PRJEB51728	2012/2017	Zimbabwe	University of British Columbia	No cholera	0	0	NA	NA	NA	NA	NA	NA	NA	NA	NA	NA	NA	NA	NA	NA	NA	NA	NA	NA	NA	NA	NA	NA	NA	NA	NA	NA	NA	NA	NA	NA	NA	NA	NA	NA	NA	NA	NA	NA	NA	NA	NA	NA
ERR10896816	PRJEB51728	2012/2017	Zimbabwe	University of British Columbia	No cholera	0	0	NA	NA	NA	NA	NA	NA	NA	NA	NA	NA	NA	NA	NA	NA	NA	NA	NA	NA	NA	NA	NA	NA	NA	NA	NA	NA	NA	NA	NA	NA	NA	NA	NA	NA	NA	NA	NA	NA	NA	NA	NA	NA
ERR10896827	PRJEB51728	2012/2017	Zimbabwe	University of British Columbia	No cholera	0	0	NA	NA	NA	NA	NA	NA	NA	NA	NA	NA	NA	NA	NA	NA	NA	NA	NA	NA	NA	NA	NA	NA	NA	NA	NA	NA	NA	NA	NA	NA	NA	NA	NA	NA	NA	NA	NA	NA	NA	NA	NA	NA
ERR10896832	PRJEB51728	2012/2017	Zimbabwe	University of British Columbia	No cholera	0	0	NA	NA	NA	NA	NA	NA	NA	NA	NA	NA	NA	NA	NA	NA	NA	NA	NA	NA	NA	NA	NA	NA	NA	NA	NA	NA	NA	NA	NA	NA	NA	NA	NA	NA	NA	NA	NA	NA	NA	NA	NA	NA
ERR10896833	PRJEB51728	2012/2017	Zimbabwe	University of British Columbia	No cholera	4	0	NA	NA	NA	NA	NA	NA	NA	NA	NA	NA	NA	NA	NA	NA	NA	NA	NA	NA	NA	NA	NA	NA	NA	NA	NA	NA	NA	NA	NA	NA	NA	NA	NA	NA	NA	NA	NA	NA	NA	NA	NA	NA
ERR10896836	PRJEB51728	2012/2017	Zimbabwe	University of British Columbia	No cholera	0	0	NA	NA	NA	NA	NA	NA	NA	NA	NA	NA	NA	NA	NA	NA	NA	NA	NA	NA	NA	NA	NA	NA	NA	NA	NA	NA	NA	NA	NA	NA	NA	NA	NA	NA	NA	NA	NA	NA	NA	NA	NA	NA
ERR10896844	PRJEB51728	2012/2017	Zimbabwe	University of British Columbia	No cholera	0	0	NA	NA	NA	NA	NA	NA	NA	NA	NA	NA	NA	NA	NA	NA	NA	NA	NA	NA	NA	NA	NA	NA	NA	NA	NA	NA	NA	NA	NA	NA	NA	NA	NA	NA	NA	NA	NA	NA	NA	NA	NA	NA
ERR10896854	PRJEB51728	2012/2017	Zimbabwe	University of British Columbia	No cholera	1	0	NA	NA	NA	NA	NA	NA	NA	NA	NA	NA	NA	NA	NA	NA	NA	NA	NA	NA	NA	NA	NA	NA	NA	NA	NA	NA	NA	NA	NA	NA	NA	NA	NA	NA	NA	NA	NA	NA	NA	NA	NA	NA
ERR10896859	PRJEB51728	2012/2017	Zimbabwe	University of British Columbia	No cholera	0	0	NA	NA	NA	NA	NA	NA	NA	NA	NA	NA	NA	NA	NA	NA	NA	NA	NA	NA	NA	NA	NA	NA	NA	NA	NA	NA	NA	NA	NA	NA	NA	NA	NA	NA	NA	NA	NA	NA	NA	NA	NA	NA
ERR10896860	PRJEB51728	2012/2017	Zimbabwe	University of British Columbia	No cholera	0	0	NA	NA	NA	NA	NA	NA	NA	NA	NA	NA	NA	NA	NA	NA	NA	NA	NA	NA	NA	NA	NA	NA	NA	NA	NA	NA	NA	NA	NA	NA	NA	NA	NA	NA	NA	NA	NA	NA	NA	NA	NA	NA
ERR10896921	PRJEB51728	2012/2017	Zimbabwe	University of British Columbia	No cholera	6	0	NA	NA	NA	NA	NA	NA	NA	NA	NA	NA	NA	NA	NA	NA	NA	NA	NA	NA	NA	NA	NA	NA	NA	NA	NA	NA	NA	NA	NA	NA	NA	NA	NA	NA	NA	NA	NA	NA	NA	NA	NA	NA
ERR10896926	PRJEB51728	2012/2017	Zimbabwe	University of British Columbia	No cholera	0	0	NA	NA	NA	NA	NA	NA	NA	NA	NA	NA	NA	NA	NA	NA	NA	NA	NA	NA	NA	NA	NA	NA	NA	NA	NA	NA	NA	NA	NA	NA	NA	NA	NA	NA	NA	NA	NA	NA	NA	NA	NA	NA
ERR10896933	PRJEB51728	2012/2017	Zimbabwe	University of British Columbia	No cholera	0	0	NA	NA	NA	NA	NA	NA	NA	NA	NA	NA	NA	NA	NA	NA	NA	NA	NA	NA	NA	NA	NA	NA	NA	NA	NA	NA	NA	NA	NA	NA	NA	NA	NA	NA	NA	NA	NA	NA	NA	NA	NA	NA
ERR10896940	PRJEB51728	2012/2017	Zimbabwe	University of British Columbia	No cholera	1	0	NA	NA	NA	NA	NA	NA	NA	NA	NA	NA	NA	NA	NA	NA	NA	NA	NA	NA	NA	NA	NA	NA	NA	NA	NA	NA	NA	NA	NA	NA	NA	NA	NA	NA	NA	NA	NA	NA	NA	NA	NA	NA
ERR10896941	PRJEB51728	2012/2017	Zimbabwe	University of British Columbia	No cholera	8	0	NA	NA	NA	NA	NA	NA	NA	NA	NA	NA	NA	NA	NA	NA	NA	NA	NA	NA	NA	NA	NA	NA	NA	NA	NA	NA	NA	NA	NA	NA	NA	NA	NA	NA	NA	NA	NA	NA	NA	NA	NA	NA
ERR10896950	PRJEB51728	2012/2017	Zimbabwe	University of British Columbia	No cholera	0	0	NA	NA	NA	NA	NA	NA	NA	NA	NA	NA	NA	NA	NA	NA	NA	NA	NA	NA	NA	NA	NA	NA	NA	NA	NA	NA	NA	NA	NA	NA	NA	NA	NA	NA	NA	NA	NA	NA	NA	NA	NA	NA
ERR10896953	PRJEB51728	2012/2017	Zimbabwe	University of British Columbia	No cholera	0	0	NA	NA	NA	NA	NA	NA	NA	NA	NA	NA	NA	NA	NA	NA	NA	NA	NA	NA	NA	NA	NA	NA	NA	NA	NA	NA	NA	NA	NA	NA	NA	NA	NA	NA	NA	NA	NA	NA	NA	NA	NA	NA
ERR10896962	PRJEB51728	2012/2017	Zimbabwe	University of British Columbia	No cholera	25	0	NA	NA	NA	NA	NA	NA	NA	NA	NA	NA	NA	NA	NA	NA	NA	NA	NA	NA	NA	NA	NA	NA	NA	NA	NA	NA	NA	NA	NA	NA	NA	NA	NA	NA	NA	NA	NA	NA	NA	NA	NA	NA
ERR10896963	PRJEB51728	2012/2017	Zimbabwe	University of British Columbia	No cholera	0	0	NA	NA	NA	NA	NA	NA	NA	NA	NA	NA	NA	NA	NA	NA	NA	NA	NA	NA	NA	NA	NA	NA	NA	NA	NA	NA	NA	NA	NA	NA	NA	NA	NA	NA	NA	NA	NA	NA	NA	NA	NA	NA
ERR10896980	PRJEB51728	2012/2017	Zimbabwe	University of British Columbia	No cholera	7	0	NA	NA	NA	NA	NA	NA	NA	NA	NA	NA	NA	NA	NA	NA	NA	NA	NA	NA	NA	NA	NA	NA	NA	NA	NA	NA	NA	NA	NA	NA	NA	NA	NA	NA	NA	NA	NA	NA	NA	NA	NA	NA
ERR10896985	PRJEB51728	2012/2017	Zimbabwe	University of British Columbia	No cholera	9	0	NA	NA	NA	NA	NA	NA	NA	NA	NA	NA	NA	NA	NA	NA	NA	NA	NA	NA	NA	NA	NA	NA	NA	NA	NA	NA	NA	NA	NA	NA	NA	NA	NA	NA	NA	NA	NA	NA	NA	NA	NA	NA
ERR10897379	PRJEB51728	2012/2017	Zimbabwe	University of British Columbia	No cholera	4	0	NA	NA	NA	NA	NA	NA	NA	NA	NA	NA	NA	NA	NA	NA	NA	NA	NA	NA	NA	NA	NA	NA	NA	NA	NA	NA	NA	NA	NA	NA	NA	NA	NA	NA	NA	NA	NA	NA	NA	NA	NA	NA
ERR10897380	PRJEB51728	2012/2017	Zimbabwe	University of British Columbia	No cholera	2	0	NA	NA	NA	NA	NA	NA	NA	NA	NA	NA	NA	NA	NA	NA	NA	NA	NA	NA	NA	NA	NA	NA	NA	NA	NA	NA	NA	NA	NA	NA	NA	NA	NA	NA	NA	NA	NA	NA	NA	NA	NA	NA
ERR10897385	PRJEB51728	2012/2017	Zimbabwe	University of British Columbia	No cholera	3	0	NA	NA	NA	NA	NA	NA	NA	NA	NA	NA	NA	NA	NA	NA	NA	NA	NA	NA	NA	NA	NA	NA	NA	NA	NA	NA	NA	NA	NA	NA	NA	NA	NA	NA	NA	NA	NA	NA	NA	NA	NA	NA
ERR10897456	PRJEB51728	2012/2017	Zimbabwe	University of British Columbia	No cholera	2	0	NA	NA	NA	NA	NA	NA	NA	NA	NA	NA	NA	NA	NA	NA	NA	NA	NA	NA	NA	NA	NA	NA	NA	NA	NA	NA	NA	NA	NA	NA	NA	NA	NA	NA	NA	NA	NA	NA	NA	NA	NA	NA
ERR10897469	PRJEB51728	2012/2017	Zimbabwe	University of British Columbia	No cholera	0	0	NA	NA	NA	NA	NA	NA	NA	NA	NA	NA	NA	NA	NA	NA	NA	NA	NA	NA	NA	NA	NA	NA	NA	NA	NA	NA	NA	NA	NA	NA	NA	NA	NA	NA	NA	NA	NA	NA	NA	NA	NA	NA
ERR10897473	PRJEB51728	2012/2017	Zimbabwe	University of British Columbia	No cholera	0	0	NA	NA	NA	NA	NA	NA	NA	NA	NA	NA	NA	NA	NA	NA	NA	NA	NA	NA	NA	NA	NA	NA	NA	NA	NA	NA	NA	NA	NA	NA	NA	NA	NA	NA	NA	NA	NA	NA	NA	NA	NA	NA
ERR10897502	PRJEB51728	2012/2017	Zimbabwe	University of British Columbia	No cholera	0	0	NA	NA	NA	NA	NA	NA	NA	NA	NA	NA	NA	NA	NA	NA	NA	NA	NA	NA	NA	NA	NA	NA	NA	NA	NA	NA	NA	NA	NA	NA	NA	NA	NA	NA	NA	NA	NA	NA	NA	NA	NA	NA
ERR10897504	PRJEB51728	2012/2017	Zimbabwe	University of British Columbia	No cholera	0	0	NA	NA	NA	NA	NA	NA	NA	NA	NA	NA	NA	NA	NA	NA	NA	NA	NA	NA	NA	NA	NA	NA	NA	NA	NA	NA	NA	NA	NA	NA	NA	NA	NA	NA	NA	NA	NA	NA	NA	NA	NA	NA
ERR10897510	PRJEB51728	2012/2017	Zimbabwe	University of British Columbia	No cholera	1	0	NA	NA	NA	NA	NA	NA	NA	NA	NA	NA	NA	NA	NA	NA	NA	NA	NA	NA	NA	NA	NA	NA	NA	NA	NA	NA	NA	NA	NA	NA	NA	NA	NA	NA	NA	NA	NA	NA	NA	NA	NA	NA
ERR10897515	PRJEB51728	2012/2017	Zimbabwe	University of British Columbia	No cholera	0	0	NA	NA	NA	NA	NA	NA	NA	NA	NA	NA	NA	NA	NA	NA	NA	NA	NA	NA	NA	NA	NA	NA	NA	NA	NA	NA	NA	NA	NA	NA	NA	NA	NA	NA	NA	NA	NA	NA	NA	NA	NA	NA
ERR10897522	PRJEB51728	2012/2017	Zimbabwe	University of British Columbia	No cholera	0	0	NA	NA	NA	NA	NA	NA	NA	NA	NA	NA	NA	NA	NA	NA	NA	NA	NA	NA	NA	NA	NA	NA	NA	NA	NA	NA	NA	NA	NA	NA	NA	NA	NA	NA	NA	NA	NA	NA	NA	NA	NA	NA
ERR10897558	PRJEB51728	2012/2017	Zimbabwe	University of British Columbia	No cholera	0	0	NA	NA	NA	NA	NA	NA	NA	NA	NA	NA	NA	NA	NA	NA	NA	NA	NA	NA	NA	NA	NA	NA	NA	NA	NA	NA	NA	NA	NA	NA	NA	NA	NA	NA	NA	NA	NA	NA	NA	NA	NA	NA
ERR10897561	PRJEB51728	2012/2017	Zimbabwe	University of British Columbia	No cholera	0	0	NA	NA	NA	NA	NA	NA	NA	NA	NA	NA	NA	NA	NA	NA	NA	NA	NA	NA	NA	NA	NA	NA	NA	NA	NA	NA	NA	NA	NA	NA	NA	NA	NA	NA	NA	NA	NA	NA	NA	NA	NA	NA
ERR10900518	PRJEB51728	2012/2017	Zimbabwe	University of British Columbia	No cholera	23	0	NA	NA	NA	NA	NA	NA	NA	NA	NA	NA	NA	NA	NA	NA	NA	NA	NA	NA	NA	NA	NA	NA	NA	NA	NA	NA	NA	NA	NA	NA	NA	NA	NA	NA	NA	NA	NA	NA	NA	NA	NA	NA
ERR10900548	PRJEB51728	2012/2017	Zimbabwe	University of British Columbia	No cholera	0	0	NA	NA	NA	NA	NA	NA	NA	NA	NA	NA	NA	NA	NA	NA	NA	NA	NA	NA	NA	NA	NA	NA	NA	NA	NA	NA	NA	NA	NA	NA	NA	NA	NA	NA	NA	NA	NA	NA	NA	NA	NA	NA
ERR10900549	PRJEB51728	2012/2017	Zimbabwe	University of British Columbia	No cholera	0	0	NA	NA	NA	NA	NA	NA	NA	NA	NA	NA	NA	NA	NA	NA	NA	NA	NA	NA	NA	NA	NA	NA	NA	NA	NA	NA	NA	NA	NA	NA	NA	NA	NA	NA	NA	NA	NA	NA	NA	NA	NA	NA
ERR10900550	PRJEB51728	2012/2017	Zimbabwe	University of British Columbia	No cholera	0	0	NA	NA	NA	NA	NA	NA	NA	NA	NA	NA	NA	NA	NA	NA	NA	NA	NA	NA	NA	NA	NA	NA	NA	NA	NA	NA	NA	NA	NA	NA	NA	NA	NA	NA	NA	NA	NA	NA	NA	NA	NA	NA
ERR10900551	PRJEB51728	2012/2017	Zimbabwe	University of British Columbia	No cholera	0	0	NA	NA	NA	NA	NA	NA	NA	NA	NA	NA	NA	NA	NA	NA	NA	NA	NA	NA	NA	NA	NA	NA	NA	NA	NA	NA	NA	NA	NA	NA	NA	NA	NA	NA	NA	NA	NA	NA	NA	NA	NA	NA
ERR10900552	PRJEB51728	2012/2017	Zimbabwe	University of British Columbia	No cholera	2	0	NA	NA	NA	NA	NA	NA	NA	NA	NA	NA	NA	NA	NA	NA	NA	NA	NA	NA	NA	NA	NA	NA	NA	NA	NA	NA	NA	NA	NA	NA	NA	NA	NA	NA	NA	NA	NA	NA	NA	NA	NA	NA
ERR10900553	PRJEB51728	2012/2017	Zimbabwe	University of British Columbia	No cholera	0	0	NA	NA	NA	NA	NA	NA	NA	NA	NA	NA	NA	NA	NA	NA	NA	NA	NA	NA	NA	NA	NA	NA	NA	NA	NA	NA	NA	NA	NA	NA	NA	NA	NA	NA	NA	NA	NA	NA	NA	NA	NA	NA
ERR10900554	PRJEB51728	2012/2017	Zimbabwe	University of British Columbia	No cholera	3	0	NA	NA	NA	NA	NA	NA	NA	NA	NA	NA	NA	NA	NA	NA	NA	NA	NA	NA	NA	NA	NA	NA	NA	NA	NA	NA	NA	NA	NA	NA	NA	NA	NA	NA	NA	NA	NA	NA	NA	NA	NA	NA
ERR10900555	PRJEB51728	2012/2017	Zimbabwe	University of British Columbia	No cholera	11	0	NA	NA	NA	NA	NA	NA	NA	NA	NA	NA	NA	NA	NA	NA	NA	NA	NA	NA	NA	NA	NA	NA	NA	NA	NA	NA	NA	NA	NA	NA	NA	NA	NA	NA	NA	NA	NA	NA	NA	NA	NA	NA
ERR10900556	PRJEB51728	2012/2017	Zimbabwe	University of British Columbia	No cholera	2	0	NA	NA	NA	NA	NA	NA	NA	NA	NA	NA	NA	NA	NA	NA	NA	NA	NA	NA	NA	NA	NA	NA	NA	NA	NA	NA	NA	NA	NA	NA	NA	NA	NA	NA	NA	NA	NA	NA	NA	NA	NA	NA
ERR10900557	PRJEB51728	2012/2017	Zimbabwe	University of British Columbia	No cholera	6	0	NA	NA	NA	NA	NA	NA	NA	NA	NA	NA	NA	NA	NA	NA	NA	NA	NA	NA	NA	NA	NA	NA	NA	NA	NA	NA	NA	NA	NA	NA	NA	NA	NA	NA	NA	NA	NA	NA	NA	NA	NA	NA
ERR10900558	PRJEB51728	2012/2017	Zimbabwe	University of British Columbia	No cholera	0	0	NA	NA	NA	NA	NA	NA	NA	NA	NA	NA	NA	NA	NA	NA	NA	NA	NA	NA	NA	NA	NA	NA	NA	NA	NA	NA	NA	NA	NA	NA	NA	NA	NA	NA	NA	NA	NA	NA	NA	NA	NA	NA
ERR10900559	PRJEB51728	2012/2017	Zimbabwe	University of British Columbia	No cholera	4	0	NA	NA	NA	NA	NA	NA	NA	NA	NA	NA	NA	NA	NA	NA	NA	NA	NA	NA	NA	NA	NA	NA	NA	NA	NA	NA	NA	NA	NA	NA	NA	NA	NA	NA	NA	NA	NA	NA	NA	NA	NA	NA
ERR10900560	PRJEB51728	2012/2017	Zimbabwe	University of British Columbia	No cholera	0	0	NA	NA	NA	NA	NA	NA	NA	NA	NA	NA	NA	NA	NA	NA	NA	NA	NA	NA	NA	NA	NA	NA	NA	NA	NA	NA	NA	NA	NA	NA	NA	NA	NA	NA	NA	NA	NA	NA	NA	NA	NA	NA
ERR10900561	PRJEB51728	2012/2017	Zimbabwe	University of British Columbia	No cholera	2	0	NA	NA	NA	NA	NA	NA	NA	NA	NA	NA	NA	NA	NA	NA	NA	NA	NA	NA	NA	NA	NA	NA	NA	NA	NA	NA	NA	NA	NA	NA	NA	NA	NA	NA	NA	NA	NA	NA	NA	NA	NA	NA
ERR10900562	PRJEB51728	2012/2017	Zimbabwe	University of British Columbia	No cholera	0	0	NA	NA	NA	NA	NA	NA	NA	NA	NA	NA	NA	NA	NA	NA	NA	NA	NA	NA	NA	NA	NA	NA	NA	NA	NA	NA	NA	NA	NA	NA	NA	NA	NA	NA	NA	NA	NA	NA	NA	NA	NA	NA
ERR10900563	PRJEB51728	2012/2017	Zimbabwe	University of British Columbia	No cholera	9	0	NA	NA	NA	NA	NA	NA	NA	NA	NA	NA	NA	NA	NA	NA	NA	NA	NA	NA	NA	NA	NA	NA	NA	NA	NA	NA	NA	NA	NA	NA	NA	NA	NA	NA	NA	NA	NA	NA	NA	NA	NA	NA
ERR10900564	PRJEB51728	2012/2017	Zimbabwe	University of British Columbia	No cholera	0	0	NA	NA	NA	NA	NA	NA	NA	NA	NA	NA	NA	NA	NA	NA	NA	NA	NA	NA	NA	NA	NA	NA	NA	NA	NA	NA	NA	NA	NA	NA	NA	NA	NA	NA	NA	NA	NA	NA	NA	NA	NA	NA
ERR10900565	PRJEB51728	2012/2017	Zimbabwe	University of British Columbia	No cholera	5	0	NA	NA	NA	NA	NA	NA	NA	NA	NA	NA	NA	NA	NA	NA	NA	NA	NA	NA	NA	NA	NA	NA	NA	NA	NA	NA	NA	NA	NA	NA	NA	NA	NA	NA	NA	NA	NA	NA	NA	NA	NA	NA
ERR10900566	PRJEB51728	2012/2017	Zimbabwe	University of British Columbia	No cholera	7	0	NA	NA	NA	NA	NA	NA	NA	NA	NA	NA	NA	NA	NA	NA	NA	NA	NA	NA	NA	NA	NA	NA	NA	NA	NA	NA	NA	NA	NA	NA	NA	NA	NA	NA	NA	NA	NA	NA	NA	NA	NA	NA
ERR10900567	PRJEB51728	2012/2017	Zimbabwe	University of British Columbia	No cholera	0	0	NA	NA	NA	NA	NA	NA	NA	NA	NA	NA	NA	NA	NA	NA	NA	NA	NA	NA	NA	NA	NA	NA	NA	NA	NA	NA	NA	NA	NA	NA	NA	NA	NA	NA	NA	NA	NA	NA	NA	NA	NA	NA
ERR10900568	PRJEB51728	2012/2017	Zimbabwe	University of British Columbia	No cholera	1	0	NA	NA	NA	NA	NA	NA	NA	NA	NA	NA	NA	NA	NA	NA	NA	NA	NA	NA	NA	NA	NA	NA	NA	NA	NA	NA	NA	NA	NA	NA	NA	NA	NA	NA	NA	NA	NA	NA	NA	NA	NA	NA
ERR10900569	PRJEB51728	2012/2017	Zimbabwe	University of British Columbia	No cholera	0	0	NA	NA	NA	NA	NA	NA	NA	NA	NA	NA	NA	NA	NA	NA	NA	NA	NA	NA	NA	NA	NA	NA	NA	NA	NA	NA	NA	NA	NA	NA	NA	NA	NA	NA	NA	NA	NA	NA	NA	NA	NA	NA
ERR10900570	PRJEB51728	2012/2017	Zimbabwe	University of British Columbia	No cholera	0	0	NA	NA	NA	NA	NA	NA	NA	NA	NA	NA	NA	NA	NA	NA	NA	NA	NA	NA	NA	NA	NA	NA	NA	NA	NA	NA	NA	NA	NA	NA	NA	NA	NA	NA	NA	NA	NA	NA	NA	NA	NA	NA
ERR10900571	PRJEB51728	2012/2017	Zimbabwe	University of British Columbia	No cholera	0	0	NA	NA	NA	NA	NA	NA	NA	NA	NA	NA	NA	NA	NA	NA	NA	NA	NA	NA	NA	NA	NA	NA	NA	NA	NA	NA	NA	NA	NA	NA	NA	NA	NA	NA	NA	NA	NA	NA	NA	NA	NA	NA
ERR10900572	PRJEB51728	2012/2017	Zimbabwe	University of British Columbia	No cholera	1	0	NA	NA	NA	NA	NA	NA	NA	NA	NA	NA	NA	NA	NA	NA	NA	NA	NA	NA	NA	NA	NA	NA	NA	NA	NA	NA	NA	NA	NA	NA	NA	NA	NA	NA	NA	NA	NA	NA	NA	NA	NA	NA
ERR10900573	PRJEB51728	2012/2017	Zimbabwe	University of British Columbia	No cholera	0	0	NA	NA	NA	NA	NA	NA	NA	NA	NA	NA	NA	NA	NA	NA	NA	NA	NA	NA	NA	NA	NA	NA	NA	NA	NA	NA	NA	NA	NA	NA	NA	NA	NA	NA	NA	NA	NA	NA	NA	NA	NA	NA
ERR10900574	PRJEB51728	2012/2017	Zimbabwe	University of British Columbia	No cholera	8	0	NA	NA	NA	NA	NA	NA	NA	NA	NA	NA	NA	NA	NA	NA	NA	NA	NA	NA	NA	NA	NA	NA	NA	NA	NA	NA	NA	NA	NA	NA	NA	NA	NA	NA	NA	NA	NA	NA	NA	NA	NA	NA
ERR10900575	PRJEB51728	2012/2017	Zimbabwe	University of British Columbia	No cholera	25	0	NA	NA	NA	NA	NA	NA	NA	NA	NA	NA	NA	NA	NA	NA	NA	NA	NA	NA	NA	NA	NA	NA	NA	NA	NA	NA	NA	NA	NA	NA	NA	NA	NA	NA	NA	NA	NA	NA	NA	NA	NA	NA
ERR10900576	PRJEB51728	2012/2017	Zimbabwe	University of British Columbia	No cholera	0	0	NA	NA	NA	NA	NA	NA	NA	NA	NA	NA	NA	NA	NA	NA	NA	NA	NA	NA	NA	NA	NA	NA	NA	NA	NA	NA	NA	NA	NA	NA	NA	NA	NA	NA	NA	NA	NA	NA	NA	NA	NA	NA
ERR10900577	PRJEB51728	2012/2017	Zimbabwe	University of British Columbia	No cholera	1	0	NA	NA	NA	NA	NA	NA	NA	NA	NA	NA	NA	NA	NA	NA	NA	NA	NA	NA	NA	NA	NA	NA	NA	NA	NA	NA	NA	NA	NA	NA	NA	NA	NA	NA	NA	NA	NA	NA	NA	NA	NA	NA
ERR10900578	PRJEB51728	2012/2017	Zimbabwe	University of British Columbia	No cholera	0	0	NA	NA	NA	NA	NA	NA	NA	NA	NA	NA	NA	NA	NA	NA	NA	NA	NA	NA	NA	NA	NA	NA	NA	NA	NA	NA	NA	NA	NA	NA	NA	NA	NA	NA	NA	NA	NA	NA	NA	NA	NA	NA
ERR10900579	PRJEB51728	2012/2017	Zimbabwe	University of British Columbia	No cholera	8	0	NA	NA	NA	NA	NA	NA	NA	NA	NA	NA	NA	NA	NA	NA	NA	NA	NA	NA	NA	NA	NA	NA	NA	NA	NA	NA	NA	NA	NA	NA	NA	NA	NA	NA	NA	NA	NA	NA	NA	NA	NA	NA
ERR10900580	PRJEB51728	2012/2017	Zimbabwe	University of British Columbia	No cholera	0	0	NA	NA	NA	NA	NA	NA	NA	NA	NA	NA	NA	NA	NA	NA	NA	NA	NA	NA	NA	NA	NA	NA	NA	NA	NA	NA	NA	NA	NA	NA	NA	NA	NA	NA	NA	NA	NA	NA	NA	NA	NA	NA
ERR10900581	PRJEB51728	2012/2017	Zimbabwe	University of British Columbia	No cholera	0	0	NA	NA	NA	NA	NA	NA	NA	NA	NA	NA	NA	NA	NA	NA	NA	NA	NA	NA	NA	NA	NA	NA	NA	NA	NA	NA	NA	NA	NA	NA	NA	NA	NA	NA	NA	NA	NA	NA	NA	NA	NA	NA
ERR10900582	PRJEB51728	2012/2017	Zimbabwe	University of British Columbia	No cholera	6	0	NA	NA	NA	NA	NA	NA	NA	NA	NA	NA	NA	NA	NA	NA	NA	NA	NA	NA	NA	NA	NA	NA	NA	NA	NA	NA	NA	NA	NA	NA	NA	NA	NA	NA	NA	NA	NA	NA	NA	NA	NA	NA
ERR10900583	PRJEB51728	2012/2017	Zimbabwe	University of British Columbia	No cholera	0	0	NA	NA	NA	NA	NA	NA	NA	NA	NA	NA	NA	NA	NA	NA	NA	NA	NA	NA	NA	NA	NA	NA	NA	NA	NA	NA	NA	NA	NA	NA	NA	NA	NA	NA	NA	NA	NA	NA	NA	NA	NA	NA
ERR10900584	PRJEB51728	2012/2017	Zimbabwe	University of British Columbia	No cholera	0	0	NA	NA	NA	NA	NA	NA	NA	NA	NA	NA	NA	NA	NA	NA	NA	NA	NA	NA	NA	NA	NA	NA	NA	NA	NA	NA	NA	NA	NA	NA	NA	NA	NA	NA	NA	NA	NA	NA	NA	NA	NA	NA
ERR10900585	PRJEB51728	2012/2017	Zimbabwe	University of British Columbia	No cholera	1	0	NA	NA	NA	NA	NA	NA	NA	NA	NA	NA	NA	NA	NA	NA	NA	NA	NA	NA	NA	NA	NA	NA	NA	NA	NA	NA	NA	NA	NA	NA	NA	NA	NA	NA	NA	NA	NA	NA	NA	NA	NA	NA
ERR10900586	PRJEB51728	2012/2017	Zimbabwe	University of British Columbia	No cholera	0	0	NA	NA	NA	NA	NA	NA	NA	NA	NA	NA	NA	NA	NA	NA	NA	NA	NA	NA	NA	NA	NA	NA	NA	NA	NA	NA	NA	NA	NA	NA	NA	NA	NA	NA	NA	NA	NA	NA	NA	NA	NA	NA
ERR10900587	PRJEB51728	2012/2017	Zimbabwe	University of British Columbia	No cholera	0	0	NA	NA	NA	NA	NA	NA	NA	NA	NA	NA	NA	NA	NA	NA	NA	NA	NA	NA	NA	NA	NA	NA	NA	NA	NA	NA	NA	NA	NA	NA	NA	NA	NA	NA	NA	NA	NA	NA	NA	NA	NA	NA
ERR10900588	PRJEB51728	2012/2017	Zimbabwe	University of British Columbia	No cholera	0	0	NA	NA	NA	NA	NA	NA	NA	NA	NA	NA	NA	NA	NA	NA	NA	NA	NA	NA	NA	NA	NA	NA	NA	NA	NA	NA	NA	NA	NA	NA	NA	NA	NA	NA	NA	NA	NA	NA	NA	NA	NA	NA
ERR10900589	PRJEB51728	2012/2017	Zimbabwe	University of British Columbia	No cholera	0	0	NA	NA	NA	NA	NA	NA	NA	NA	NA	NA	NA	NA	NA	NA	NA	NA	NA	NA	NA	NA	NA	NA	NA	NA	NA	NA	NA	NA	NA	NA	NA	NA	NA	NA	NA	NA	NA	NA	NA	NA	NA	NA
ERR10900590	PRJEB51728	2012/2017	Zimbabwe	University of British Columbia	No cholera	0	0	NA	NA	NA	NA	NA	NA	NA	NA	NA	NA	NA	NA	NA	NA	NA	NA	NA	NA	NA	NA	NA	NA	NA	NA	NA	NA	NA	NA	NA	NA	NA	NA	NA	NA	NA	NA	NA	NA	NA	NA	NA	NA
ERR10900591	PRJEB51728	2012/2017	Zimbabwe	University of British Columbia	No cholera	0	0	NA	NA	NA	NA	NA	NA	NA	NA	NA	NA	NA	NA	NA	NA	NA	NA	NA	NA	NA	NA	NA	NA	NA	NA	NA	NA	NA	NA	NA	NA	NA	NA	NA	NA	NA	NA	NA	NA	NA	NA	NA	NA
ERR10900592	PRJEB51728	2012/2017	Zimbabwe	University of British Columbia	No cholera	0	0	NA	NA	NA	NA	NA	NA	NA	NA	NA	NA	NA	NA	NA	NA	NA	NA	NA	NA	NA	NA	NA	NA	NA	NA	NA	NA	NA	NA	NA	NA	NA	NA	NA	NA	NA	NA	NA	NA	NA	NA	NA	NA
ERR10900593	PRJEB51728	2012/2017	Zimbabwe	University of British Columbia	No cholera	4	0	NA	NA	NA	NA	NA	NA	NA	NA	NA	NA	NA	NA	NA	NA	NA	NA	NA	NA	NA	NA	NA	NA	NA	NA	NA	NA	NA	NA	NA	NA	NA	NA	NA	NA	NA	NA	NA	NA	NA	NA	NA	NA
ERR10900594	PRJEB51728	2012/2017	Zimbabwe	University of British Columbia	No cholera	0	0	NA	NA	NA	NA	NA	NA	NA	NA	NA	NA	NA	NA	NA	NA	NA	NA	NA	NA	NA	NA	NA	NA	NA	NA	NA	NA	NA	NA	NA	NA	NA	NA	NA	NA	NA	NA	NA	NA	NA	NA	NA	NA
ERR10900595	PRJEB51728	2012/2017	Zimbabwe	University of British Columbia	No cholera	0	0	NA	NA	NA	NA	NA	NA	NA	NA	NA	NA	NA	NA	NA	NA	NA	NA	NA	NA	NA	NA	NA	NA	NA	NA	NA	NA	NA	NA	NA	NA	NA	NA	NA	NA	NA	NA	NA	NA	NA	NA	NA	NA
ERR10900596	PRJEB51728	2012/2017	Zimbabwe	University of British Columbia	No cholera	0	0	NA	NA	NA	NA	NA	NA	NA	NA	NA	NA	NA	NA	NA	NA	NA	NA	NA	NA	NA	NA	NA	NA	NA	NA	NA	NA	NA	NA	NA	NA	NA	NA	NA	NA	NA	NA	NA	NA	NA	NA	NA	NA
ERR10900597	PRJEB51728	2012/2017	Zimbabwe	University of British Columbia	No cholera	0	0	NA	NA	NA	NA	NA	NA	NA	NA	NA	NA	NA	NA	NA	NA	NA	NA	NA	NA	NA	NA	NA	NA	NA	NA	NA	NA	NA	NA	NA	NA	NA	NA	NA	NA	NA	NA	NA	NA	NA	NA	NA	NA
ERR10900598	PRJEB51728	2012/2017	Zimbabwe	University of British Columbia	No cholera	1	0	NA	NA	NA	NA	NA	NA	NA	NA	NA	NA	NA	NA	NA	NA	NA	NA	NA	NA	NA	NA	NA	NA	NA	NA	NA	NA	NA	NA	NA	NA	NA	NA	NA	NA	NA	NA	NA	NA	NA	NA	NA	NA
ERR10900599	PRJEB51728	2012/2017	Zimbabwe	University of British Columbia	No cholera	2	0	NA	NA	NA	NA	NA	NA	NA	NA	NA	NA	NA	NA	NA	NA	NA	NA	NA	NA	NA	NA	NA	NA	NA	NA	NA	NA	NA	NA	NA	NA	NA	NA	NA	NA	NA	NA	NA	NA	NA	NA	NA	NA
ERR10900600	PRJEB51728	2012/2017	Zimbabwe	University of British Columbia	No cholera	0	0	NA	NA	NA	NA	NA	NA	NA	NA	NA	NA	NA	NA	NA	NA	NA	NA	NA	NA	NA	NA	NA	NA	NA	NA	NA	NA	NA	NA	NA	NA	NA	NA	NA	NA	NA	NA	NA	NA	NA	NA	NA	NA
ERR10900601	PRJEB51728	2012/2017	Zimbabwe	University of British Columbia	No cholera	1	0	NA	NA	NA	NA	NA	NA	NA	NA	NA	NA	NA	NA	NA	NA	NA	NA	NA	NA	NA	NA	NA	NA	NA	NA	NA	NA	NA	NA	NA	NA	NA	NA	NA	NA	NA	NA	NA	NA	NA	NA	NA	NA
ERR10900602	PRJEB51728	2012/2017	Zimbabwe	University of British Columbia	No cholera	14	0	NA	NA	NA	NA	NA	NA	NA	NA	NA	NA	NA	NA	NA	NA	NA	NA	NA	NA	NA	NA	NA	NA	NA	NA	NA	NA	NA	NA	NA	NA	NA	NA	NA	NA	NA	NA	NA	NA	NA	NA	NA	NA
ERR10900603	PRJEB51728	2012/2017	Zimbabwe	University of British Columbia	No cholera	2	0	NA	NA	NA	NA	NA	NA	NA	NA	NA	NA	NA	NA	NA	NA	NA	NA	NA	NA	NA	NA	NA	NA	NA	NA	NA	NA	NA	NA	NA	NA	NA	NA	NA	NA	NA	NA	NA	NA	NA	NA	NA	NA
ERR10900604	PRJEB51728	2012/2017	Zimbabwe	University of British Columbia	No cholera	0	0	NA	NA	NA	NA	NA	NA	NA	NA	NA	NA	NA	NA	NA	NA	NA	NA	NA	NA	NA	NA	NA	NA	NA	NA	NA	NA	NA	NA	NA	NA	NA	NA	NA	NA	NA	NA	NA	NA	NA	NA	NA	NA
ERR10900605	PRJEB51728	2012/2017	Zimbabwe	University of British Columbia	No cholera	10	0	NA	NA	NA	NA	NA	NA	NA	NA	NA	NA	NA	NA	NA	NA	NA	NA	NA	NA	NA	NA	NA	NA	NA	NA	NA	NA	NA	NA	NA	NA	NA	NA	NA	NA	NA	NA	NA	NA	NA	NA	NA	NA
ERR10900606	PRJEB51728	2012/2017	Zimbabwe	University of British Columbia	No cholera	12	0	NA	NA	NA	NA	NA	NA	NA	NA	NA	NA	NA	NA	NA	NA	NA	NA	NA	NA	NA	NA	NA	NA	NA	NA	NA	NA	NA	NA	NA	NA	NA	NA	NA	NA	NA	NA	NA	NA	NA	NA	NA	NA
ERR10900607	PRJEB51728	2012/2017	Zimbabwe	University of British Columbia	No cholera	0	0	NA	NA	NA	NA	NA	NA	NA	NA	NA	NA	NA	NA	NA	NA	NA	NA	NA	NA	NA	NA	NA	NA	NA	NA	NA	NA	NA	NA	NA	NA	NA	NA	NA	NA	NA	NA	NA	NA	NA	NA	NA	NA
ERR10900608	PRJEB51728	2012/2017	Zimbabwe	University of British Columbia	No cholera	3	0	NA	NA	NA	NA	NA	NA	NA	NA	NA	NA	NA	NA	NA	NA	NA	NA	NA	NA	NA	NA	NA	NA	NA	NA	NA	NA	NA	NA	NA	NA	NA	NA	NA	NA	NA	NA	NA	NA	NA	NA	NA	NA
ERR10900609	PRJEB51728	2012/2017	Zimbabwe	University of British Columbia	No cholera	0	0	NA	NA	NA	NA	NA	NA	NA	NA	NA	NA	NA	NA	NA	NA	NA	NA	NA	NA	NA	NA	NA	NA	NA	NA	NA	NA	NA	NA	NA	NA	NA	NA	NA	NA	NA	NA	NA	NA	NA	NA	NA	NA
ERR10900610	PRJEB51728	2012/2017	Zimbabwe	University of British Columbia	No cholera	4	0	NA	NA	NA	NA	NA	NA	NA	NA	NA	NA	NA	NA	NA	NA	NA	NA	NA	NA	NA	NA	NA	NA	NA	NA	NA	NA	NA	NA	NA	NA	NA	NA	NA	NA	NA	NA	NA	NA	NA	NA	NA	NA
ERR10900611	PRJEB51728	2012/2017	Zimbabwe	University of British Columbia	No cholera	1	0	NA	NA	NA	NA	NA	NA	NA	NA	NA	NA	NA	NA	NA	NA	NA	NA	NA	NA	NA	NA	NA	NA	NA	NA	NA	NA	NA	NA	NA	NA	NA	NA	NA	NA	NA	NA	NA	NA	NA	NA	NA	NA
ERR10900612	PRJEB51728	2012/2017	Zimbabwe	University of British Columbia	No cholera	1	0	NA	NA	NA	NA	NA	NA	NA	NA	NA	NA	NA	NA	NA	NA	NA	NA	NA	NA	NA	NA	NA	NA	NA	NA	NA	NA	NA	NA	NA	NA	NA	NA	NA	NA	NA	NA	NA	NA	NA	NA	NA	NA
ERR10900613	PRJEB51728	2012/2017	Zimbabwe	University of British Columbia	No cholera	0	0	NA	NA	NA	NA	NA	NA	NA	NA	NA	NA	NA	NA	NA	NA	NA	NA	NA	NA	NA	NA	NA	NA	NA	NA	NA	NA	NA	NA	NA	NA	NA	NA	NA	NA	NA	NA	NA	NA	NA	NA	NA	NA
ERR10900614	PRJEB51728	2012/2017	Zimbabwe	University of British Columbia	No cholera	3	0	NA	NA	NA	NA	NA	NA	NA	NA	NA	NA	NA	NA	NA	NA	NA	NA	NA	NA	NA	NA	NA	NA	NA	NA	NA	NA	NA	NA	NA	NA	NA	NA	NA	NA	NA	NA	NA	NA	NA	NA	NA	NA
ERR10900615	PRJEB51728	2012/2017	Zimbabwe	University of British Columbia	No cholera	2	0	NA	NA	NA	NA	NA	NA	NA	NA	NA	NA	NA	NA	NA	NA	NA	NA	NA	NA	NA	NA	NA	NA	NA	NA	NA	NA	NA	NA	NA	NA	NA	NA	NA	NA	NA	NA	NA	NA	NA	NA	NA	NA
ERR10900616	PRJEB51728	2012/2017	Zimbabwe	University of British Columbia	No cholera	1	0	NA	NA	NA	NA	NA	NA	NA	NA	NA	NA	NA	NA	NA	NA	NA	NA	NA	NA	NA	NA	NA	NA	NA	NA	NA	NA	NA	NA	NA	NA	NA	NA	NA	NA	NA	NA	NA	NA	NA	NA	NA	NA
ERR10900617	PRJEB51728	2012/2017	Zimbabwe	University of British Columbia	No cholera	0	0	NA	NA	NA	NA	NA	NA	NA	NA	NA	NA	NA	NA	NA	NA	NA	NA	NA	NA	NA	NA	NA	NA	NA	NA	NA	NA	NA	NA	NA	NA	NA	NA	NA	NA	NA	NA	NA	NA	NA	NA	NA	NA
ERR10900618	PRJEB51728	2012/2017	Zimbabwe	University of British Columbia	No cholera	15	0	NA	NA	NA	NA	NA	NA	NA	NA	NA	NA	NA	NA	NA	NA	NA	NA	NA	NA	NA	NA	NA	NA	NA	NA	NA	NA	NA	NA	NA	NA	NA	NA	NA	NA	NA	NA	NA	NA	NA	NA	NA	NA
ERR10900619	PRJEB51728	2012/2017	Zimbabwe	University of British Columbia	No cholera	1	0	NA	NA	NA	NA	NA	NA	NA	NA	NA	NA	NA	NA	NA	NA	NA	NA	NA	NA	NA	NA	NA	NA	NA	NA	NA	NA	NA	NA	NA	NA	NA	NA	NA	NA	NA	NA	NA	NA	NA	NA	NA	NA
ERR10900620	PRJEB51728	2012/2017	Zimbabwe	University of British Columbia	No cholera	0	0	NA	NA	NA	NA	NA	NA	NA	NA	NA	NA	NA	NA	NA	NA	NA	NA	NA	NA	NA	NA	NA	NA	NA	NA	NA	NA	NA	NA	NA	NA	NA	NA	NA	NA	NA	NA	NA	NA	NA	NA	NA	NA
ERR10900621	PRJEB51728	2012/2017	Zimbabwe	University of British Columbia	No cholera	0	0	NA	NA	NA	NA	NA	NA	NA	NA	NA	NA	NA	NA	NA	NA	NA	NA	NA	NA	NA	NA	NA	NA	NA	NA	NA	NA	NA	NA	NA	NA	NA	NA	NA	NA	NA	NA	NA	NA	NA	NA	NA	NA
ERR10900622	PRJEB51728	2012/2017	Zimbabwe	University of British Columbia	No cholera	0	0	NA	NA	NA	NA	NA	NA	NA	NA	NA	NA	NA	NA	NA	NA	NA	NA	NA	NA	NA	NA	NA	NA	NA	NA	NA	NA	NA	NA	NA	NA	NA	NA	NA	NA	NA	NA	NA	NA	NA	NA	NA	NA
ERR10900623	PRJEB51728	2012/2017	Zimbabwe	University of British Columbia	No cholera	5	0	NA	NA	NA	NA	NA	NA	NA	NA	NA	NA	NA	NA	NA	NA	NA	NA	NA	NA	NA	NA	NA	NA	NA	NA	NA	NA	NA	NA	NA	NA	NA	NA	NA	NA	NA	NA	NA	NA	NA	NA	NA	NA
ERR10900624	PRJEB51728	2012/2017	Zimbabwe	University of British Columbia	No cholera	1	0	NA	NA	NA	NA	NA	NA	NA	NA	NA	NA	NA	NA	NA	NA	NA	NA	NA	NA	NA	NA	NA	NA	NA	NA	NA	NA	NA	NA	NA	NA	NA	NA	NA	NA	NA	NA	NA	NA	NA	NA	NA	NA
ERR10900625	PRJEB51728	2012/2017	Zimbabwe	University of British Columbia	No cholera	2	0	NA	NA	NA	NA	NA	NA	NA	NA	NA	NA	NA	NA	NA	NA	NA	NA	NA	NA	NA	NA	NA	NA	NA	NA	NA	NA	NA	NA	NA	NA	NA	NA	NA	NA	NA	NA	NA	NA	NA	NA	NA	NA
ERR10900626	PRJEB51728	2012/2017	Zimbabwe	University of British Columbia	No cholera	4	0	NA	NA	NA	NA	NA	NA	NA	NA	NA	NA	NA	NA	NA	NA	NA	NA	NA	NA	NA	NA	NA	NA	NA	NA	NA	NA	NA	NA	NA	NA	NA	NA	NA	NA	NA	NA	NA	NA	NA	NA	NA	NA
ERR10900627	PRJEB51728	2012/2017	Zimbabwe	University of British Columbia	No cholera	0	0	NA	NA	NA	NA	NA	NA	NA	NA	NA	NA	NA	NA	NA	NA	NA	NA	NA	NA	NA	NA	NA	NA	NA	NA	NA	NA	NA	NA	NA	NA	NA	NA	NA	NA	NA	NA	NA	NA	NA	NA	NA	NA
ERR10900628	PRJEB51728	2012/2017	Zimbabwe	University of British Columbia	No cholera	2	0	NA	NA	NA	NA	NA	NA	NA	NA	NA	NA	NA	NA	NA	NA	NA	NA	NA	NA	NA	NA	NA	NA	NA	NA	NA	NA	NA	NA	NA	NA	NA	NA	NA	NA	NA	NA	NA	NA	NA	NA	NA	NA
ERR10900629	PRJEB51728	2012/2017	Zimbabwe	University of British Columbia	No cholera	0	0	NA	NA	NA	NA	NA	NA	NA	NA	NA	NA	NA	NA	NA	NA	NA	NA	NA	NA	NA	NA	NA	NA	NA	NA	NA	NA	NA	NA	NA	NA	NA	NA	NA	NA	NA	NA	NA	NA	NA	NA	NA	NA
ERR10900630	PRJEB51728	2012/2017	Zimbabwe	University of British Columbia	No cholera	1	0	NA	NA	NA	NA	NA	NA	NA	NA	NA	NA	NA	NA	NA	NA	NA	NA	NA	NA	NA	NA	NA	NA	NA	NA	NA	NA	NA	NA	NA	NA	NA	NA	NA	NA	NA	NA	NA	NA	NA	NA	NA	NA
ERR10900631	PRJEB51728	2012/2017	Zimbabwe	University of British Columbia	No cholera	0	0	NA	NA	NA	NA	NA	NA	NA	NA	NA	NA	NA	NA	NA	NA	NA	NA	NA	NA	NA	NA	NA	NA	NA	NA	NA	NA	NA	NA	NA	NA	NA	NA	NA	NA	NA	NA	NA	NA	NA	NA	NA	NA
ERR10900632	PRJEB51728	2012/2017	Zimbabwe	University of British Columbia	No cholera	0	0	NA	NA	NA	NA	NA	NA	NA	NA	NA	NA	NA	NA	NA	NA	NA	NA	NA	NA	NA	NA	NA	NA	NA	NA	NA	NA	NA	NA	NA	NA	NA	NA	NA	NA	NA	NA	NA	NA	NA	NA	NA	NA
ERR10900633	PRJEB51728	2012/2017	Zimbabwe	University of British Columbia	No cholera	0	0	NA	NA	NA	NA	NA	NA	NA	NA	NA	NA	NA	NA	NA	NA	NA	NA	NA	NA	NA	NA	NA	NA	NA	NA	NA	NA	NA	NA	NA	NA	NA	NA	NA	NA	NA	NA	NA	NA	NA	NA	NA	NA
ERR10900634	PRJEB51728	2012/2017	Zimbabwe	University of British Columbia	No cholera	1	0	NA	NA	NA	NA	NA	NA	NA	NA	NA	NA	NA	NA	NA	NA	NA	NA	NA	NA	NA	NA	NA	NA	NA	NA	NA	NA	NA	NA	NA	NA	NA	NA	NA	NA	NA	NA	NA	NA	NA	NA	NA	NA
ERR10900635	PRJEB51728	2012/2017	Zimbabwe	University of British Columbia	No cholera	1	0	NA	NA	NA	NA	NA	NA	NA	NA	NA	NA	NA	NA	NA	NA	NA	NA	NA	NA	NA	NA	NA	NA	NA	NA	NA	NA	NA	NA	NA	NA	NA	NA	NA	NA	NA	NA	NA	NA	NA	NA	NA	NA
ERR10900636	PRJEB51728	2012/2017	Zimbabwe	University of British Columbia	No cholera	0	0	NA	NA	NA	NA	NA	NA	NA	NA	NA	NA	NA	NA	NA	NA	NA	NA	NA	NA	NA	NA	NA	NA	NA	NA	NA	NA	NA	NA	NA	NA	NA	NA	NA	NA	NA	NA	NA	NA	NA	NA	NA	NA
ERR10900637	PRJEB51728	2012/2017	Zimbabwe	University of British Columbia	No cholera	0	0	NA	NA	NA	NA	NA	NA	NA	NA	NA	NA	NA	NA	NA	NA	NA	NA	NA	NA	NA	NA	NA	NA	NA	NA	NA	NA	NA	NA	NA	NA	NA	NA	NA	NA	NA	NA	NA	NA	NA	NA	NA	NA
ERR10900638	PRJEB51728	2012/2017	Zimbabwe	University of British Columbia	No cholera	1	0	NA	NA	NA	NA	NA	NA	NA	NA	NA	NA	NA	NA	NA	NA	NA	NA	NA	NA	NA	NA	NA	NA	NA	NA	NA	NA	NA	NA	NA	NA	NA	NA	NA	NA	NA	NA	NA	NA	NA	NA	NA	NA
ERR10900639	PRJEB51728	2012/2017	Zimbabwe	University of British Columbia	No cholera	5	0	NA	NA	NA	NA	NA	NA	NA	NA	NA	NA	NA	NA	NA	NA	NA	NA	NA	NA	NA	NA	NA	NA	NA	NA	NA	NA	NA	NA	NA	NA	NA	NA	NA	NA	NA	NA	NA	NA	NA	NA	NA	NA
ERR10900640	PRJEB51728	2012/2017	Zimbabwe	University of British Columbia	No cholera	0	0	NA	NA	NA	NA	NA	NA	NA	NA	NA	NA	NA	NA	NA	NA	NA	NA	NA	NA	NA	NA	NA	NA	NA	NA	NA	NA	NA	NA	NA	NA	NA	NA	NA	NA	NA	NA	NA	NA	NA	NA	NA	NA
ERR10900641	PRJEB51728	2012/2017	Zimbabwe	University of British Columbia	No cholera	0	0	NA	NA	NA	NA	NA	NA	NA	NA	NA	NA	NA	NA	NA	NA	NA	NA	NA	NA	NA	NA	NA	NA	NA	NA	NA	NA	NA	NA	NA	NA	NA	NA	NA	NA	NA	NA	NA	NA	NA	NA	NA	NA
ERR10900642	PRJEB51728	2012/2017	Zimbabwe	University of British Columbia	No cholera	2	0	NA	NA	NA	NA	NA	NA	NA	NA	NA	NA	NA	NA	NA	NA	NA	NA	NA	NA	NA	NA	NA	NA	NA	NA	NA	NA	NA	NA	NA	NA	NA	NA	NA	NA	NA	NA	NA	NA	NA	NA	NA	NA
ERR10900643	PRJEB51728	2012/2017	Zimbabwe	University of British Columbia	No cholera	0	0	NA	NA	NA	NA	NA	NA	NA	NA	NA	NA	NA	NA	NA	NA	NA	NA	NA	NA	NA	NA	NA	NA	NA	NA	NA	NA	NA	NA	NA	NA	NA	NA	NA	NA	NA	NA	NA	NA	NA	NA	NA	NA
ERR10900644	PRJEB51728	2012/2017	Zimbabwe	University of British Columbia	No cholera	1	0	NA	NA	NA	NA	NA	NA	NA	NA	NA	NA	NA	NA	NA	NA	NA	NA	NA	NA	NA	NA	NA	NA	NA	NA	NA	NA	NA	NA	NA	NA	NA	NA	NA	NA	NA	NA	NA	NA	NA	NA	NA	NA
ERR10900645	PRJEB51728	2012/2017	Zimbabwe	University of British Columbia	No cholera	0	0	NA	NA	NA	NA	NA	NA	NA	NA	NA	NA	NA	NA	NA	NA	NA	NA	NA	NA	NA	NA	NA	NA	NA	NA	NA	NA	NA	NA	NA	NA	NA	NA	NA	NA	NA	NA	NA	NA	NA	NA	NA	NA
ERR10900646	PRJEB51728	2012/2017	Zimbabwe	University of British Columbia	No cholera	0	0	NA	NA	NA	NA	NA	NA	NA	NA	NA	NA	NA	NA	NA	NA	NA	NA	NA	NA	NA	NA	NA	NA	NA	NA	NA	NA	NA	NA	NA	NA	NA	NA	NA	NA	NA	NA	NA	NA	NA	NA	NA	NA
ERR10900647	PRJEB51728	2012/2017	Zimbabwe	University of British Columbia	No cholera	0	0	NA	NA	NA	NA	NA	NA	NA	NA	NA	NA	NA	NA	NA	NA	NA	NA	NA	NA	NA	NA	NA	NA	NA	NA	NA	NA	NA	NA	NA	NA	NA	NA	NA	NA	NA	NA	NA	NA	NA	NA	NA	NA
ERR10900648	PRJEB51728	2012/2017	Zimbabwe	University of British Columbia	No cholera	1	0	NA	NA	NA	NA	NA	NA	NA	NA	NA	NA	NA	NA	NA	NA	NA	NA	NA	NA	NA	NA	NA	NA	NA	NA	NA	NA	NA	NA	NA	NA	NA	NA	NA	NA	NA	NA	NA	NA	NA	NA	NA	NA
ERR10900649	PRJEB51728	2012/2017	Zimbabwe	University of British Columbia	No cholera	0	0	NA	NA	NA	NA	NA	NA	NA	NA	NA	NA	NA	NA	NA	NA	NA	NA	NA	NA	NA	NA	NA	NA	NA	NA	NA	NA	NA	NA	NA	NA	NA	NA	NA	NA	NA	NA	NA	NA	NA	NA	NA	NA
ERR10900650	PRJEB51728	2012/2017	Zimbabwe	University of British Columbia	No cholera	2	0	NA	NA	NA	NA	NA	NA	NA	NA	NA	NA	NA	NA	NA	NA	NA	NA	NA	NA	NA	NA	NA	NA	NA	NA	NA	NA	NA	NA	NA	NA	NA	NA	NA	NA	NA	NA	NA	NA	NA	NA	NA	NA
ERR10900651	PRJEB51728	2012/2017	Zimbabwe	University of British Columbia	No cholera	0	0	NA	NA	NA	NA	NA	NA	NA	NA	NA	NA	NA	NA	NA	NA	NA	NA	NA	NA	NA	NA	NA	NA	NA	NA	NA	NA	NA	NA	NA	NA	NA	NA	NA	NA	NA	NA	NA	NA	NA	NA	NA	NA
ERR10900652	PRJEB51728	2012/2017	Zimbabwe	University of British Columbia	No cholera	0	0	NA	NA	NA	NA	NA	NA	NA	NA	NA	NA	NA	NA	NA	NA	NA	NA	NA	NA	NA	NA	NA	NA	NA	NA	NA	NA	NA	NA	NA	NA	NA	NA	NA	NA	NA	NA	NA	NA	NA	NA	NA	NA
ERR10900653	PRJEB51728	2012/2017	Zimbabwe	University of British Columbia	No cholera	16	0	NA	NA	NA	NA	NA	NA	NA	NA	NA	NA	NA	NA	NA	NA	NA	NA	NA	NA	NA	NA	NA	NA	NA	NA	NA	NA	NA	NA	NA	NA	NA	NA	NA	NA	NA	NA	NA	NA	NA	NA	NA	NA
ERR10900654	PRJEB51728	2012/2017	Zimbabwe	University of British Columbia	No cholera	4	0	NA	NA	NA	NA	NA	NA	NA	NA	NA	NA	NA	NA	NA	NA	NA	NA	NA	NA	NA	NA	NA	NA	NA	NA	NA	NA	NA	NA	NA	NA	NA	NA	NA	NA	NA	NA	NA	NA	NA	NA	NA	NA
ERR10900655	PRJEB51728	2012/2017	Zimbabwe	University of British Columbia	No cholera	2	0	NA	NA	NA	NA	NA	NA	NA	NA	NA	NA	NA	NA	NA	NA	NA	NA	NA	NA	NA	NA	NA	NA	NA	NA	NA	NA	NA	NA	NA	NA	NA	NA	NA	NA	NA	NA	NA	NA	NA	NA	NA	NA
ERR10900656	PRJEB51728	2012/2017	Zimbabwe	University of British Columbia	No cholera	13	0	NA	NA	NA	NA	NA	NA	NA	NA	NA	NA	NA	NA	NA	NA	NA	NA	NA	NA	NA	NA	NA	NA	NA	NA	NA	NA	NA	NA	NA	NA	NA	NA	NA	NA	NA	NA	NA	NA	NA	NA	NA	NA
ERR10900657	PRJEB51728	2012/2017	Zimbabwe	University of British Columbia	No cholera	2	0	NA	NA	NA	NA	NA	NA	NA	NA	NA	NA	NA	NA	NA	NA	NA	NA	NA	NA	NA	NA	NA	NA	NA	NA	NA	NA	NA	NA	NA	NA	NA	NA	NA	NA	NA	NA	NA	NA	NA	NA	NA	NA
ERR10900658	PRJEB51728	2012/2017	Zimbabwe	University of British Columbia	No cholera	12	0	NA	NA	NA	NA	NA	NA	NA	NA	NA	NA	NA	NA	NA	NA	NA	NA	NA	NA	NA	NA	NA	NA	NA	NA	NA	NA	NA	NA	NA	NA	NA	NA	NA	NA	NA	NA	NA	NA	NA	NA	NA	NA
ERR10900659	PRJEB51728	2012/2017	Zimbabwe	University of British Columbia	No cholera	0	0	NA	NA	NA	NA	NA	NA	NA	NA	NA	NA	NA	NA	NA	NA	NA	NA	NA	NA	NA	NA	NA	NA	NA	NA	NA	NA	NA	NA	NA	NA	NA	NA	NA	NA	NA	NA	NA	NA	NA	NA	NA	NA
ERR10900660	PRJEB51728	2012/2017	Zimbabwe	University of British Columbia	No cholera	0	0	NA	NA	NA	NA	NA	NA	NA	NA	NA	NA	NA	NA	NA	NA	NA	NA	NA	NA	NA	NA	NA	NA	NA	NA	NA	NA	NA	NA	NA	NA	NA	NA	NA	NA	NA	NA	NA	NA	NA	NA	NA	NA
ERR10900661	PRJEB51728	2012/2017	Zimbabwe	University of British Columbia	No cholera	0	0	NA	NA	NA	NA	NA	NA	NA	NA	NA	NA	NA	NA	NA	NA	NA	NA	NA	NA	NA	NA	NA	NA	NA	NA	NA	NA	NA	NA	NA	NA	NA	NA	NA	NA	NA	NA	NA	NA	NA	NA	NA	NA
ERR10900662	PRJEB51728	2012/2017	Zimbabwe	University of British Columbia	No cholera	0	0	NA	NA	NA	NA	NA	NA	NA	NA	NA	NA	NA	NA	NA	NA	NA	NA	NA	NA	NA	NA	NA	NA	NA	NA	NA	NA	NA	NA	NA	NA	NA	NA	NA	NA	NA	NA	NA	NA	NA	NA	NA	NA
ERR10900663	PRJEB51728	2012/2017	Zimbabwe	University of British Columbia	No cholera	0	0	NA	NA	NA	NA	NA	NA	NA	NA	NA	NA	NA	NA	NA	NA	NA	NA	NA	NA	NA	NA	NA	NA	NA	NA	NA	NA	NA	NA	NA	NA	NA	NA	NA	NA	NA	NA	NA	NA	NA	NA	NA	NA
ERR10900664	PRJEB51728	2012/2017	Zimbabwe	University of British Columbia	No cholera	1	0	NA	NA	NA	NA	NA	NA	NA	NA	NA	NA	NA	NA	NA	NA	NA	NA	NA	NA	NA	NA	NA	NA	NA	NA	NA	NA	NA	NA	NA	NA	NA	NA	NA	NA	NA	NA	NA	NA	NA	NA	NA	NA
ERR10900665	PRJEB51728	2012/2017	Zimbabwe	University of British Columbia	No cholera	0	0	NA	NA	NA	NA	NA	NA	NA	NA	NA	NA	NA	NA	NA	NA	NA	NA	NA	NA	NA	NA	NA	NA	NA	NA	NA	NA	NA	NA	NA	NA	NA	NA	NA	NA	NA	NA	NA	NA	NA	NA	NA	NA
ERR10900666	PRJEB51728	2012/2017	Zimbabwe	University of British Columbia	No cholera	3	0	NA	NA	NA	NA	NA	NA	NA	NA	NA	NA	NA	NA	NA	NA	NA	NA	NA	NA	NA	NA	NA	NA	NA	NA	NA	NA	NA	NA	NA	NA	NA	NA	NA	NA	NA	NA	NA	NA	NA	NA	NA	NA
ERR10900667	PRJEB51728	2012/2017	Zimbabwe	University of British Columbia	No cholera	0	0	NA	NA	NA	NA	NA	NA	NA	NA	NA	NA	NA	NA	NA	NA	NA	NA	NA	NA	NA	NA	NA	NA	NA	NA	NA	NA	NA	NA	NA	NA	NA	NA	NA	NA	NA	NA	NA	NA	NA	NA	NA	NA
ERR10900668	PRJEB51728	2012/2017	Zimbabwe	University of British Columbia	No cholera	0	0	NA	NA	NA	NA	NA	NA	NA	NA	NA	NA	NA	NA	NA	NA	NA	NA	NA	NA	NA	NA	NA	NA	NA	NA	NA	NA	NA	NA	NA	NA	NA	NA	NA	NA	NA	NA	NA	NA	NA	NA	NA	NA
ERR10900669	PRJEB51728	2012/2017	Zimbabwe	University of British Columbia	No cholera	0	0	NA	NA	NA	NA	NA	NA	NA	NA	NA	NA	NA	NA	NA	NA	NA	NA	NA	NA	NA	NA	NA	NA	NA	NA	NA	NA	NA	NA	NA	NA	NA	NA	NA	NA	NA	NA	NA	NA	NA	NA	NA	NA
ERR10900670	PRJEB51728	2012/2017	Zimbabwe	University of British Columbia	No cholera	2	0	NA	NA	NA	NA	NA	NA	NA	NA	NA	NA	NA	NA	NA	NA	NA	NA	NA	NA	NA	NA	NA	NA	NA	NA	NA	NA	NA	NA	NA	NA	NA	NA	NA	NA	NA	NA	NA	NA	NA	NA	NA	NA
ERR10900671	PRJEB51728	2012/2017	Zimbabwe	University of British Columbia	No cholera	0	0	NA	NA	NA	NA	NA	NA	NA	NA	NA	NA	NA	NA	NA	NA	NA	NA	NA	NA	NA	NA	NA	NA	NA	NA	NA	NA	NA	NA	NA	NA	NA	NA	NA	NA	NA	NA	NA	NA	NA	NA	NA	NA
ERR10900672	PRJEB51728	2012/2017	Zimbabwe	University of British Columbia	No cholera	4	0	NA	NA	NA	NA	NA	NA	NA	NA	NA	NA	NA	NA	NA	NA	NA	NA	NA	NA	NA	NA	NA	NA	NA	NA	NA	NA	NA	NA	NA	NA	NA	NA	NA	NA	NA	NA	NA	NA	NA	NA	NA	NA
ERR10900673	PRJEB51728	2012/2017	Zimbabwe	University of British Columbia	No cholera	2	0	NA	NA	NA	NA	NA	NA	NA	NA	NA	NA	NA	NA	NA	NA	NA	NA	NA	NA	NA	NA	NA	NA	NA	NA	NA	NA	NA	NA	NA	NA	NA	NA	NA	NA	NA	NA	NA	NA	NA	NA	NA	NA
ERR10900674	PRJEB51728	2012/2017	Zimbabwe	University of British Columbia	No cholera	0	0	NA	NA	NA	NA	NA	NA	NA	NA	NA	NA	NA	NA	NA	NA	NA	NA	NA	NA	NA	NA	NA	NA	NA	NA	NA	NA	NA	NA	NA	NA	NA	NA	NA	NA	NA	NA	NA	NA	NA	NA	NA	NA
ERR10900675	PRJEB51728	2012/2017	Zimbabwe	University of British Columbia	No cholera	12	0	NA	NA	NA	NA	NA	NA	NA	NA	NA	NA	NA	NA	NA	NA	NA	NA	NA	NA	NA	NA	NA	NA	NA	NA	NA	NA	NA	NA	NA	NA	NA	NA	NA	NA	NA	NA	NA	NA	NA	NA	NA	NA
ERR10900676	PRJEB51728	2012/2017	Zimbabwe	University of British Columbia	No cholera	1	0	NA	NA	NA	NA	NA	NA	NA	NA	NA	NA	NA	NA	NA	NA	NA	NA	NA	NA	NA	NA	NA	NA	NA	NA	NA	NA	NA	NA	NA	NA	NA	NA	NA	NA	NA	NA	NA	NA	NA	NA	NA	NA
ERR10900677	PRJEB51728	2012/2017	Zimbabwe	University of British Columbia	No cholera	7	0	NA	NA	NA	NA	NA	NA	NA	NA	NA	NA	NA	NA	NA	NA	NA	NA	NA	NA	NA	NA	NA	NA	NA	NA	NA	NA	NA	NA	NA	NA	NA	NA	NA	NA	NA	NA	NA	NA	NA	NA	NA	NA
ERR10900678	PRJEB51728	2012/2017	Zimbabwe	University of British Columbia	No cholera	0	0	NA	NA	NA	NA	NA	NA	NA	NA	NA	NA	NA	NA	NA	NA	NA	NA	NA	NA	NA	NA	NA	NA	NA	NA	NA	NA	NA	NA	NA	NA	NA	NA	NA	NA	NA	NA	NA	NA	NA	NA	NA	NA
ERR10900679	PRJEB51728	2012/2017	Zimbabwe	University of British Columbia	No cholera	2	0	NA	NA	NA	NA	NA	NA	NA	NA	NA	NA	NA	NA	NA	NA	NA	NA	NA	NA	NA	NA	NA	NA	NA	NA	NA	NA	NA	NA	NA	NA	NA	NA	NA	NA	NA	NA	NA	NA	NA	NA	NA	NA
ERR10900680	PRJEB51728	2012/2017	Zimbabwe	University of British Columbia	No cholera	0	0	NA	NA	NA	NA	NA	NA	NA	NA	NA	NA	NA	NA	NA	NA	NA	NA	NA	NA	NA	NA	NA	NA	NA	NA	NA	NA	NA	NA	NA	NA	NA	NA	NA	NA	NA	NA	NA	NA	NA	NA	NA	NA
ERR10900681	PRJEB51728	2012/2017	Zimbabwe	University of British Columbia	No cholera	1	0	NA	NA	NA	NA	NA	NA	NA	NA	NA	NA	NA	NA	NA	NA	NA	NA	NA	NA	NA	NA	NA	NA	NA	NA	NA	NA	NA	NA	NA	NA	NA	NA	NA	NA	NA	NA	NA	NA	NA	NA	NA	NA
ERR10900682	PRJEB51728	2012/2017	Zimbabwe	University of British Columbia	No cholera	0	0	NA	NA	NA	NA	NA	NA	NA	NA	NA	NA	NA	NA	NA	NA	NA	NA	NA	NA	NA	NA	NA	NA	NA	NA	NA	NA	NA	NA	NA	NA	NA	NA	NA	NA	NA	NA	NA	NA	NA	NA	NA	NA
ERR10900683	PRJEB51728	2012/2017	Zimbabwe	University of British Columbia	No cholera	3	0	NA	NA	NA	NA	NA	NA	NA	NA	NA	NA	NA	NA	NA	NA	NA	NA	NA	NA	NA	NA	NA	NA	NA	NA	NA	NA	NA	NA	NA	NA	NA	NA	NA	NA	NA	NA	NA	NA	NA	NA	NA	NA
ERR10900684	PRJEB51728	2012/2017	Zimbabwe	University of British Columbia	No cholera	42	0	NA	NA	NA	NA	NA	NA	NA	NA	NA	NA	NA	NA	NA	NA	NA	NA	NA	NA	NA	NA	NA	NA	NA	NA	NA	NA	NA	NA	NA	NA	NA	NA	NA	NA	NA	NA	NA	NA	NA	NA	NA	NA
ERR10900685	PRJEB51728	2012/2017	Zimbabwe	University of British Columbia	No cholera	2	0	NA	NA	NA	NA	NA	NA	NA	NA	NA	NA	NA	NA	NA	NA	NA	NA	NA	NA	NA	NA	NA	NA	NA	NA	NA	NA	NA	NA	NA	NA	NA	NA	NA	NA	NA	NA	NA	NA	NA	NA	NA	NA
ERR10900686	PRJEB51728	2012/2017	Zimbabwe	University of British Columbia	No cholera	0	0	NA	NA	NA	NA	NA	NA	NA	NA	NA	NA	NA	NA	NA	NA	NA	NA	NA	NA	NA	NA	NA	NA	NA	NA	NA	NA	NA	NA	NA	NA	NA	NA	NA	NA	NA	NA	NA	NA	NA	NA	NA	NA
ERR10900687	PRJEB51728	2012/2017	Zimbabwe	University of British Columbia	No cholera	3	0	NA	NA	NA	NA	NA	NA	NA	NA	NA	NA	NA	NA	NA	NA	NA	NA	NA	NA	NA	NA	NA	NA	NA	NA	NA	NA	NA	NA	NA	NA	NA	NA	NA	NA	NA	NA	NA	NA	NA	NA	NA	NA
ERR10900688	PRJEB51728	2012/2017	Zimbabwe	University of British Columbia	No cholera	0	0	NA	NA	NA	NA	NA	NA	NA	NA	NA	NA	NA	NA	NA	NA	NA	NA	NA	NA	NA	NA	NA	NA	NA	NA	NA	NA	NA	NA	NA	NA	NA	NA	NA	NA	NA	NA	NA	NA	NA	NA	NA	NA
ERR10900689	PRJEB51728	2012/2017	Zimbabwe	University of British Columbia	No cholera	1	0	NA	NA	NA	NA	NA	NA	NA	NA	NA	NA	NA	NA	NA	NA	NA	NA	NA	NA	NA	NA	NA	NA	NA	NA	NA	NA	NA	NA	NA	NA	NA	NA	NA	NA	NA	NA	NA	NA	NA	NA	NA	NA
ERR10900690	PRJEB51728	2012/2017	Zimbabwe	University of British Columbia	No cholera	0	0	NA	NA	NA	NA	NA	NA	NA	NA	NA	NA	NA	NA	NA	NA	NA	NA	NA	NA	NA	NA	NA	NA	NA	NA	NA	NA	NA	NA	NA	NA	NA	NA	NA	NA	NA	NA	NA	NA	NA	NA	NA	NA
ERR10900691	PRJEB51728	2012/2017	Zimbabwe	University of British Columbia	No cholera	6	0	NA	NA	NA	NA	NA	NA	NA	NA	NA	NA	NA	NA	NA	NA	NA	NA	NA	NA	NA	NA	NA	NA	NA	NA	NA	NA	NA	NA	NA	NA	NA	NA	NA	NA	NA	NA	NA	NA	NA	NA	NA	NA
ERR10900692	PRJEB51728	2012/2017	Zimbabwe	University of British Columbia	No cholera	0	0	NA	NA	NA	NA	NA	NA	NA	NA	NA	NA	NA	NA	NA	NA	NA	NA	NA	NA	NA	NA	NA	NA	NA	NA	NA	NA	NA	NA	NA	NA	NA	NA	NA	NA	NA	NA	NA	NA	NA	NA	NA	NA
ERR10900693	PRJEB51728	2012/2017	Zimbabwe	University of British Columbia	No cholera	2	0	NA	NA	NA	NA	NA	NA	NA	NA	NA	NA	NA	NA	NA	NA	NA	NA	NA	NA	NA	NA	NA	NA	NA	NA	NA	NA	NA	NA	NA	NA	NA	NA	NA	NA	NA	NA	NA	NA	NA	NA	NA	NA
ERR10900694	PRJEB51728	2012/2017	Zimbabwe	University of British Columbia	No cholera	0	0	NA	NA	NA	NA	NA	NA	NA	NA	NA	NA	NA	NA	NA	NA	NA	NA	NA	NA	NA	NA	NA	NA	NA	NA	NA	NA	NA	NA	NA	NA	NA	NA	NA	NA	NA	NA	NA	NA	NA	NA	NA	NA
ERR10900695	PRJEB51728	2012/2017	Zimbabwe	University of British Columbia	No cholera	0	0	NA	NA	NA	NA	NA	NA	NA	NA	NA	NA	NA	NA	NA	NA	NA	NA	NA	NA	NA	NA	NA	NA	NA	NA	NA	NA	NA	NA	NA	NA	NA	NA	NA	NA	NA	NA	NA	NA	NA	NA	NA	NA
ERR10900696	PRJEB51728	2012/2017	Zimbabwe	University of British Columbia	No cholera	2	0	NA	NA	NA	NA	NA	NA	NA	NA	NA	NA	NA	NA	NA	NA	NA	NA	NA	NA	NA	NA	NA	NA	NA	NA	NA	NA	NA	NA	NA	NA	NA	NA	NA	NA	NA	NA	NA	NA	NA	NA	NA	NA
ERR10900697	PRJEB51728	2012/2017	Zimbabwe	University of British Columbia	No cholera	1	0	NA	NA	NA	NA	NA	NA	NA	NA	NA	NA	NA	NA	NA	NA	NA	NA	NA	NA	NA	NA	NA	NA	NA	NA	NA	NA	NA	NA	NA	NA	NA	NA	NA	NA	NA	NA	NA	NA	NA	NA	NA	NA
ERR10900698	PRJEB51728	2012/2017	Zimbabwe	University of British Columbia	No cholera	0	0	NA	NA	NA	NA	NA	NA	NA	NA	NA	NA	NA	NA	NA	NA	NA	NA	NA	NA	NA	NA	NA	NA	NA	NA	NA	NA	NA	NA	NA	NA	NA	NA	NA	NA	NA	NA	NA	NA	NA	NA	NA	NA
ERR10900699	PRJEB51728	2012/2017	Zimbabwe	University of British Columbia	No cholera	12	0	NA	NA	NA	NA	NA	NA	NA	NA	NA	NA	NA	NA	NA	NA	NA	NA	NA	NA	NA	NA	NA	NA	NA	NA	NA	NA	NA	NA	NA	NA	NA	NA	NA	NA	NA	NA	NA	NA	NA	NA	NA	NA
ERR10900700	PRJEB51728	2012/2017	Zimbabwe	University of British Columbia	No cholera	0	0	NA	NA	NA	NA	NA	NA	NA	NA	NA	NA	NA	NA	NA	NA	NA	NA	NA	NA	NA	NA	NA	NA	NA	NA	NA	NA	NA	NA	NA	NA	NA	NA	NA	NA	NA	NA	NA	NA	NA	NA	NA	NA
ERR10900701	PRJEB51728	2012/2017	Zimbabwe	University of British Columbia	No cholera	0	0	NA	NA	NA	NA	NA	NA	NA	NA	NA	NA	NA	NA	NA	NA	NA	NA	NA	NA	NA	NA	NA	NA	NA	NA	NA	NA	NA	NA	NA	NA	NA	NA	NA	NA	NA	NA	NA	NA	NA	NA	NA	NA
ERR10900702	PRJEB51728	2012/2017	Zimbabwe	University of British Columbia	No cholera	13	0	NA	NA	NA	NA	NA	NA	NA	NA	NA	NA	NA	NA	NA	NA	NA	NA	NA	NA	NA	NA	NA	NA	NA	NA	NA	NA	NA	NA	NA	NA	NA	NA	NA	NA	NA	NA	NA	NA	NA	NA	NA	NA
ERR10900703	PRJEB51728	2012/2017	Zimbabwe	University of British Columbia	No cholera	0	0	NA	NA	NA	NA	NA	NA	NA	NA	NA	NA	NA	NA	NA	NA	NA	NA	NA	NA	NA	NA	NA	NA	NA	NA	NA	NA	NA	NA	NA	NA	NA	NA	NA	NA	NA	NA	NA	NA	NA	NA	NA	NA
ERR10900704	PRJEB51728	2012/2017	Zimbabwe	University of British Columbia	No cholera	0	0	NA	NA	NA	NA	NA	NA	NA	NA	NA	NA	NA	NA	NA	NA	NA	NA	NA	NA	NA	NA	NA	NA	NA	NA	NA	NA	NA	NA	NA	NA	NA	NA	NA	NA	NA	NA	NA	NA	NA	NA	NA	NA
ERR10900705	PRJEB51728	2012/2017	Zimbabwe	University of British Columbia	No cholera	7	0	NA	NA	NA	NA	NA	NA	NA	NA	NA	NA	NA	NA	NA	NA	NA	NA	NA	NA	NA	NA	NA	NA	NA	NA	NA	NA	NA	NA	NA	NA	NA	NA	NA	NA	NA	NA	NA	NA	NA	NA	NA	NA
ERR10900706	PRJEB51728	2012/2017	Zimbabwe	University of British Columbia	No cholera	2	0	NA	NA	NA	NA	NA	NA	NA	NA	NA	NA	NA	NA	NA	NA	NA	NA	NA	NA	NA	NA	NA	NA	NA	NA	NA	NA	NA	NA	NA	NA	NA	NA	NA	NA	NA	NA	NA	NA	NA	NA	NA	NA
ERR10900707	PRJEB51728	2012/2017	Zimbabwe	University of British Columbia	No cholera	0	0	NA	NA	NA	NA	NA	NA	NA	NA	NA	NA	NA	NA	NA	NA	NA	NA	NA	NA	NA	NA	NA	NA	NA	NA	NA	NA	NA	NA	NA	NA	NA	NA	NA	NA	NA	NA	NA	NA	NA	NA	NA	NA
ERR10900708	PRJEB51728	2012/2017	Zimbabwe	University of British Columbia	No cholera	0	0	NA	NA	NA	NA	NA	NA	NA	NA	NA	NA	NA	NA	NA	NA	NA	NA	NA	NA	NA	NA	NA	NA	NA	NA	NA	NA	NA	NA	NA	NA	NA	NA	NA	NA	NA	NA	NA	NA	NA	NA	NA	NA
ERR10900709	PRJEB51728	2012/2017	Zimbabwe	University of British Columbia	No cholera	2	0	NA	NA	NA	NA	NA	NA	NA	NA	NA	NA	NA	NA	NA	NA	NA	NA	NA	NA	NA	NA	NA	NA	NA	NA	NA	NA	NA	NA	NA	NA	NA	NA	NA	NA	NA	NA	NA	NA	NA	NA	NA	NA
ERR10900710	PRJEB51728	2012/2017	Zimbabwe	University of British Columbia	No cholera	22	0	NA	NA	NA	NA	NA	NA	NA	NA	NA	NA	NA	NA	NA	NA	NA	NA	NA	NA	NA	NA	NA	NA	NA	NA	NA	NA	NA	NA	NA	NA	NA	NA	NA	NA	NA	NA	NA	NA	NA	NA	NA	NA
ERR10900711	PRJEB51728	2012/2017	Zimbabwe	University of British Columbia	No cholera	2	0	NA	NA	NA	NA	NA	NA	NA	NA	NA	NA	NA	NA	NA	NA	NA	NA	NA	NA	NA	NA	NA	NA	NA	NA	NA	NA	NA	NA	NA	NA	NA	NA	NA	NA	NA	NA	NA	NA	NA	NA	NA	NA
ERR10900712	PRJEB51728	2012/2017	Zimbabwe	University of British Columbia	No cholera	9	0	NA	NA	NA	NA	NA	NA	NA	NA	NA	NA	NA	NA	NA	NA	NA	NA	NA	NA	NA	NA	NA	NA	NA	NA	NA	NA	NA	NA	NA	NA	NA	NA	NA	NA	NA	NA	NA	NA	NA	NA	NA	NA
ERR10900713	PRJEB51728	2012/2017	Zimbabwe	University of British Columbia	No cholera	1	0	NA	NA	NA	NA	NA	NA	NA	NA	NA	NA	NA	NA	NA	NA	NA	NA	NA	NA	NA	NA	NA	NA	NA	NA	NA	NA	NA	NA	NA	NA	NA	NA	NA	NA	NA	NA	NA	NA	NA	NA	NA	NA
ERR10900714	PRJEB51728	2012/2017	Zimbabwe	University of British Columbia	No cholera	1	0	NA	NA	NA	NA	NA	NA	NA	NA	NA	NA	NA	NA	NA	NA	NA	NA	NA	NA	NA	NA	NA	NA	NA	NA	NA	NA	NA	NA	NA	NA	NA	NA	NA	NA	NA	NA	NA	NA	NA	NA	NA	NA
ERR10900715	PRJEB51728	2012/2017	Zimbabwe	University of British Columbia	No cholera	1	0	NA	NA	NA	NA	NA	NA	NA	NA	NA	NA	NA	NA	NA	NA	NA	NA	NA	NA	NA	NA	NA	NA	NA	NA	NA	NA	NA	NA	NA	NA	NA	NA	NA	NA	NA	NA	NA	NA	NA	NA	NA	NA
ERR10900716	PRJEB51728	2012/2017	Zimbabwe	University of British Columbia	No cholera	0	0	NA	NA	NA	NA	NA	NA	NA	NA	NA	NA	NA	NA	NA	NA	NA	NA	NA	NA	NA	NA	NA	NA	NA	NA	NA	NA	NA	NA	NA	NA	NA	NA	NA	NA	NA	NA	NA	NA	NA	NA	NA	NA
ERR10900717	PRJEB51728	2012/2017	Zimbabwe	University of British Columbia	No cholera	25	0	NA	NA	NA	NA	NA	NA	NA	NA	NA	NA	NA	NA	NA	NA	NA	NA	NA	NA	NA	NA	NA	NA	NA	NA	NA	NA	NA	NA	NA	NA	NA	NA	NA	NA	NA	NA	NA	NA	NA	NA	NA	NA
ERR10900718	PRJEB51728	2012/2017	Zimbabwe	University of British Columbia	No cholera	1	0	NA	NA	NA	NA	NA	NA	NA	NA	NA	NA	NA	NA	NA	NA	NA	NA	NA	NA	NA	NA	NA	NA	NA	NA	NA	NA	NA	NA	NA	NA	NA	NA	NA	NA	NA	NA	NA	NA	NA	NA	NA	NA
ERR10900719	PRJEB51728	2012/2017	Zimbabwe	University of British Columbia	No cholera	1	0	NA	NA	NA	NA	NA	NA	NA	NA	NA	NA	NA	NA	NA	NA	NA	NA	NA	NA	NA	NA	NA	NA	NA	NA	NA	NA	NA	NA	NA	NA	NA	NA	NA	NA	NA	NA	NA	NA	NA	NA	NA	NA
ERR10900720	PRJEB51728	2012/2017	Zimbabwe	University of British Columbia	No cholera	3	0	NA	NA	NA	NA	NA	NA	NA	NA	NA	NA	NA	NA	NA	NA	NA	NA	NA	NA	NA	NA	NA	NA	NA	NA	NA	NA	NA	NA	NA	NA	NA	NA	NA	NA	NA	NA	NA	NA	NA	NA	NA	NA
ERR10900721	PRJEB51728	2012/2017	Zimbabwe	University of British Columbia	No cholera	0	0	NA	NA	NA	NA	NA	NA	NA	NA	NA	NA	NA	NA	NA	NA	NA	NA	NA	NA	NA	NA	NA	NA	NA	NA	NA	NA	NA	NA	NA	NA	NA	NA	NA	NA	NA	NA	NA	NA	NA	NA	NA	NA
ERR10900722	PRJEB51728	2012/2017	Zimbabwe	University of British Columbia	No cholera	0	0	NA	NA	NA	NA	NA	NA	NA	NA	NA	NA	NA	NA	NA	NA	NA	NA	NA	NA	NA	NA	NA	NA	NA	NA	NA	NA	NA	NA	NA	NA	NA	NA	NA	NA	NA	NA	NA	NA	NA	NA	NA	NA
ERR10900723	PRJEB51728	2012/2017	Zimbabwe	University of British Columbia	No cholera	10	0	NA	NA	NA	NA	NA	NA	NA	NA	NA	NA	NA	NA	NA	NA	NA	NA	NA	NA	NA	NA	NA	NA	NA	NA	NA	NA	NA	NA	NA	NA	NA	NA	NA	NA	NA	NA	NA	NA	NA	NA	NA	NA
ERR10900724	PRJEB51728	2012/2017	Zimbabwe	University of British Columbia	No cholera	1	0	NA	NA	NA	NA	NA	NA	NA	NA	NA	NA	NA	NA	NA	NA	NA	NA	NA	NA	NA	NA	NA	NA	NA	NA	NA	NA	NA	NA	NA	NA	NA	NA	NA	NA	NA	NA	NA	NA	NA	NA	NA	NA
ERR10900725	PRJEB51728	2012/2017	Zimbabwe	University of British Columbia	No cholera	0	0	NA	NA	NA	NA	NA	NA	NA	NA	NA	NA	NA	NA	NA	NA	NA	NA	NA	NA	NA	NA	NA	NA	NA	NA	NA	NA	NA	NA	NA	NA	NA	NA	NA	NA	NA	NA	NA	NA	NA	NA	NA	NA
ERR10900726	PRJEB51728	2012/2017	Zimbabwe	University of British Columbia	No cholera	10	0	NA	NA	NA	NA	NA	NA	NA	NA	NA	NA	NA	NA	NA	NA	NA	NA	NA	NA	NA	NA	NA	NA	NA	NA	NA	NA	NA	NA	NA	NA	NA	NA	NA	NA	NA	NA	NA	NA	NA	NA	NA	NA
ERR10900727	PRJEB51728	2012/2017	Zimbabwe	University of British Columbia	No cholera	1	0	NA	NA	NA	NA	NA	NA	NA	NA	NA	NA	NA	NA	NA	NA	NA	NA	NA	NA	NA	NA	NA	NA	NA	NA	NA	NA	NA	NA	NA	NA	NA	NA	NA	NA	NA	NA	NA	NA	NA	NA	NA	NA
ERR10900728	PRJEB51728	2012/2017	Zimbabwe	University of British Columbia	No cholera	2	0	NA	NA	NA	NA	NA	NA	NA	NA	NA	NA	NA	NA	NA	NA	NA	NA	NA	NA	NA	NA	NA	NA	NA	NA	NA	NA	NA	NA	NA	NA	NA	NA	NA	NA	NA	NA	NA	NA	NA	NA	NA	NA
ERR10900729	PRJEB51728	2012/2017	Zimbabwe	University of British Columbia	No cholera	0	0	NA	NA	NA	NA	NA	NA	NA	NA	NA	NA	NA	NA	NA	NA	NA	NA	NA	NA	NA	NA	NA	NA	NA	NA	NA	NA	NA	NA	NA	NA	NA	NA	NA	NA	NA	NA	NA	NA	NA	NA	NA	NA
ERR10900730	PRJEB51728	2012/2017	Zimbabwe	University of British Columbia	No cholera	23	0	NA	NA	NA	NA	NA	NA	NA	NA	NA	NA	NA	NA	NA	NA	NA	NA	NA	NA	NA	NA	NA	NA	NA	NA	NA	NA	NA	NA	NA	NA	NA	NA	NA	NA	NA	NA	NA	NA	NA	NA	NA	NA
ERR10900731	PRJEB51728	2012/2017	Zimbabwe	University of British Columbia	No cholera	29	0	NA	NA	NA	NA	NA	NA	NA	NA	NA	NA	NA	NA	NA	NA	NA	NA	NA	NA	NA	NA	NA	NA	NA	NA	NA	NA	NA	NA	NA	NA	NA	NA	NA	NA	NA	NA	NA	NA	NA	NA	NA	NA
ERR10900732	PRJEB51728	2012/2017	Zimbabwe	University of British Columbia	No cholera	3	0	NA	NA	NA	NA	NA	NA	NA	NA	NA	NA	NA	NA	NA	NA	NA	NA	NA	NA	NA	NA	NA	NA	NA	NA	NA	NA	NA	NA	NA	NA	NA	NA	NA	NA	NA	NA	NA	NA	NA	NA	NA	NA
ERR10900733	PRJEB51728	2012/2017	Zimbabwe	University of British Columbia	No cholera	2	0	NA	NA	NA	NA	NA	NA	NA	NA	NA	NA	NA	NA	NA	NA	NA	NA	NA	NA	NA	NA	NA	NA	NA	NA	NA	NA	NA	NA	NA	NA	NA	NA	NA	NA	NA	NA	NA	NA	NA	NA	NA	NA
ERR10900734	PRJEB51728	2012/2017	Zimbabwe	University of British Columbia	No cholera	1	0	NA	NA	NA	NA	NA	NA	NA	NA	NA	NA	NA	NA	NA	NA	NA	NA	NA	NA	NA	NA	NA	NA	NA	NA	NA	NA	NA	NA	NA	NA	NA	NA	NA	NA	NA	NA	NA	NA	NA	NA	NA	NA
ERR10900735	PRJEB51728	2012/2017	Zimbabwe	University of British Columbia	No cholera	0	0	NA	NA	NA	NA	NA	NA	NA	NA	NA	NA	NA	NA	NA	NA	NA	NA	NA	NA	NA	NA	NA	NA	NA	NA	NA	NA	NA	NA	NA	NA	NA	NA	NA	NA	NA	NA	NA	NA	NA	NA	NA	NA
ERR10900736	PRJEB51728	2012/2017	Zimbabwe	University of British Columbia	No cholera	8	0	NA	NA	NA	NA	NA	NA	NA	NA	NA	NA	NA	NA	NA	NA	NA	NA	NA	NA	NA	NA	NA	NA	NA	NA	NA	NA	NA	NA	NA	NA	NA	NA	NA	NA	NA	NA	NA	NA	NA	NA	NA	NA
ERR10900737	PRJEB51728	2012/2017	Zimbabwe	University of British Columbia	No cholera	3	0	NA	NA	NA	NA	NA	NA	NA	NA	NA	NA	NA	NA	NA	NA	NA	NA	NA	NA	NA	NA	NA	NA	NA	NA	NA	NA	NA	NA	NA	NA	NA	NA	NA	NA	NA	NA	NA	NA	NA	NA	NA	NA
ERR10900738	PRJEB51728	2012/2017	Zimbabwe	University of British Columbia	No cholera	5	0	NA	NA	NA	NA	NA	NA	NA	NA	NA	NA	NA	NA	NA	NA	NA	NA	NA	NA	NA	NA	NA	NA	NA	NA	NA	NA	NA	NA	NA	NA	NA	NA	NA	NA	NA	NA	NA	NA	NA	NA	NA	NA
ERR10900739	PRJEB51728	2012/2017	Zimbabwe	University of British Columbia	No cholera	0	0	NA	NA	NA	NA	NA	NA	NA	NA	NA	NA	NA	NA	NA	NA	NA	NA	NA	NA	NA	NA	NA	NA	NA	NA	NA	NA	NA	NA	NA	NA	NA	NA	NA	NA	NA	NA	NA	NA	NA	NA	NA	NA
ERR10900740	PRJEB51728	2012/2017	Zimbabwe	University of British Columbia	No cholera	7	0	NA	NA	NA	NA	NA	NA	NA	NA	NA	NA	NA	NA	NA	NA	NA	NA	NA	NA	NA	NA	NA	NA	NA	NA	NA	NA	NA	NA	NA	NA	NA	NA	NA	NA	NA	NA	NA	NA	NA	NA	NA	NA
ERR10900741	PRJEB51728	2012/2017	Zimbabwe	University of British Columbia	No cholera	5	0	NA	NA	NA	NA	NA	NA	NA	NA	NA	NA	NA	NA	NA	NA	NA	NA	NA	NA	NA	NA	NA	NA	NA	NA	NA	NA	NA	NA	NA	NA	NA	NA	NA	NA	NA	NA	NA	NA	NA	NA	NA	NA
ERR10900742	PRJEB51728	2012/2017	Zimbabwe	University of British Columbia	No cholera	0	0	NA	NA	NA	NA	NA	NA	NA	NA	NA	NA	NA	NA	NA	NA	NA	NA	NA	NA	NA	NA	NA	NA	NA	NA	NA	NA	NA	NA	NA	NA	NA	NA	NA	NA	NA	NA	NA	NA	NA	NA	NA	NA
ERR10900743	PRJEB51728	2012/2017	Zimbabwe	University of British Columbia	No cholera	0	0	NA	NA	NA	NA	NA	NA	NA	NA	NA	NA	NA	NA	NA	NA	NA	NA	NA	NA	NA	NA	NA	NA	NA	NA	NA	NA	NA	NA	NA	NA	NA	NA	NA	NA	NA	NA	NA	NA	NA	NA	NA	NA
ERR10900744	PRJEB51728	2012/2017	Zimbabwe	University of British Columbia	No cholera	0	0	NA	NA	NA	NA	NA	NA	NA	NA	NA	NA	NA	NA	NA	NA	NA	NA	NA	NA	NA	NA	NA	NA	NA	NA	NA	NA	NA	NA	NA	NA	NA	NA	NA	NA	NA	NA	NA	NA	NA	NA	NA	NA
ERR10900745	PRJEB51728	2012/2017	Zimbabwe	University of British Columbia	No cholera	19	0	NA	NA	NA	NA	NA	NA	NA	NA	NA	NA	NA	NA	NA	NA	NA	NA	NA	NA	NA	NA	NA	NA	NA	NA	NA	NA	NA	NA	NA	NA	NA	NA	NA	NA	NA	NA	NA	NA	NA	NA	NA	NA
ERR10900746	PRJEB51728	2012/2017	Zimbabwe	University of British Columbia	No cholera	0	0	NA	NA	NA	NA	NA	NA	NA	NA	NA	NA	NA	NA	NA	NA	NA	NA	NA	NA	NA	NA	NA	NA	NA	NA	NA	NA	NA	NA	NA	NA	NA	NA	NA	NA	NA	NA	NA	NA	NA	NA	NA	NA
ERR10900747	PRJEB51728	2012/2017	Zimbabwe	University of British Columbia	No cholera	1	0	NA	NA	NA	NA	NA	NA	NA	NA	NA	NA	NA	NA	NA	NA	NA	NA	NA	NA	NA	NA	NA	NA	NA	NA	NA	NA	NA	NA	NA	NA	NA	NA	NA	NA	NA	NA	NA	NA	NA	NA	NA	NA
ERR10900748	PRJEB51728	2012/2017	Zimbabwe	University of British Columbia	No cholera	0	0	NA	NA	NA	NA	NA	NA	NA	NA	NA	NA	NA	NA	NA	NA	NA	NA	NA	NA	NA	NA	NA	NA	NA	NA	NA	NA	NA	NA	NA	NA	NA	NA	NA	NA	NA	NA	NA	NA	NA	NA	NA	NA
ERR10900749	PRJEB51728	2012/2017	Zimbabwe	University of British Columbia	No cholera	0	0	NA	NA	NA	NA	NA	NA	NA	NA	NA	NA	NA	NA	NA	NA	NA	NA	NA	NA	NA	NA	NA	NA	NA	NA	NA	NA	NA	NA	NA	NA	NA	NA	NA	NA	NA	NA	NA	NA	NA	NA	NA	NA
ERR10900750	PRJEB51728	2012/2017	Zimbabwe	University of British Columbia	No cholera	8	0	NA	NA	NA	NA	NA	NA	NA	NA	NA	NA	NA	NA	NA	NA	NA	NA	NA	NA	NA	NA	NA	NA	NA	NA	NA	NA	NA	NA	NA	NA	NA	NA	NA	NA	NA	NA	NA	NA	NA	NA	NA	NA
ERR10900751	PRJEB51728	2012/2017	Zimbabwe	University of British Columbia	No cholera	1	0	NA	NA	NA	NA	NA	NA	NA	NA	NA	NA	NA	NA	NA	NA	NA	NA	NA	NA	NA	NA	NA	NA	NA	NA	NA	NA	NA	NA	NA	NA	NA	NA	NA	NA	NA	NA	NA	NA	NA	NA	NA	NA
ERR10900752	PRJEB51728	2012/2017	Zimbabwe	University of British Columbia	No cholera	3	0	NA	NA	NA	NA	NA	NA	NA	NA	NA	NA	NA	NA	NA	NA	NA	NA	NA	NA	NA	NA	NA	NA	NA	NA	NA	NA	NA	NA	NA	NA	NA	NA	NA	NA	NA	NA	NA	NA	NA	NA	NA	NA
ERR10900753	PRJEB51728	2012/2017	Zimbabwe	University of British Columbia	No cholera	5	0	NA	NA	NA	NA	NA	NA	NA	NA	NA	NA	NA	NA	NA	NA	NA	NA	NA	NA	NA	NA	NA	NA	NA	NA	NA	NA	NA	NA	NA	NA	NA	NA	NA	NA	NA	NA	NA	NA	NA	NA	NA	NA
ERR10900754	PRJEB51728	2012/2017	Zimbabwe	University of British Columbia	No cholera	6	0	NA	NA	NA	NA	NA	NA	NA	NA	NA	NA	NA	NA	NA	NA	NA	NA	NA	NA	NA	NA	NA	NA	NA	NA	NA	NA	NA	NA	NA	NA	NA	NA	NA	NA	NA	NA	NA	NA	NA	NA	NA	NA
ERR10900755	PRJEB51728	2012/2017	Zimbabwe	University of British Columbia	No cholera	5	0	NA	NA	NA	NA	NA	NA	NA	NA	NA	NA	NA	NA	NA	NA	NA	NA	NA	NA	NA	NA	NA	NA	NA	NA	NA	NA	NA	NA	NA	NA	NA	NA	NA	NA	NA	NA	NA	NA	NA	NA	NA	NA
ERR10900756	PRJEB51728	2012/2017	Zimbabwe	University of British Columbia	No cholera	0	0	NA	NA	NA	NA	NA	NA	NA	NA	NA	NA	NA	NA	NA	NA	NA	NA	NA	NA	NA	NA	NA	NA	NA	NA	NA	NA	NA	NA	NA	NA	NA	NA	NA	NA	NA	NA	NA	NA	NA	NA	NA	NA
ERR10900757	PRJEB51728	2012/2017	Zimbabwe	University of British Columbia	No cholera	5	0	NA	NA	NA	NA	NA	NA	NA	NA	NA	NA	NA	NA	NA	NA	NA	NA	NA	NA	NA	NA	NA	NA	NA	NA	NA	NA	NA	NA	NA	NA	NA	NA	NA	NA	NA	NA	NA	NA	NA	NA	NA	NA
ERR10900758	PRJEB51728	2012/2017	Zimbabwe	University of British Columbia	No cholera	14	0	NA	NA	NA	NA	NA	NA	NA	NA	NA	NA	NA	NA	NA	NA	NA	NA	NA	NA	NA	NA	NA	NA	NA	NA	NA	NA	NA	NA	NA	NA	NA	NA	NA	NA	NA	NA	NA	NA	NA	NA	NA	NA
ERR10900759	PRJEB51728	2012/2017	Zimbabwe	University of British Columbia	No cholera	0	0	NA	NA	NA	NA	NA	NA	NA	NA	NA	NA	NA	NA	NA	NA	NA	NA	NA	NA	NA	NA	NA	NA	NA	NA	NA	NA	NA	NA	NA	NA	NA	NA	NA	NA	NA	NA	NA	NA	NA	NA	NA	NA
ERR10900760	PRJEB51728	2012/2017	Zimbabwe	University of British Columbia	No cholera	1	0	NA	NA	NA	NA	NA	NA	NA	NA	NA	NA	NA	NA	NA	NA	NA	NA	NA	NA	NA	NA	NA	NA	NA	NA	NA	NA	NA	NA	NA	NA	NA	NA	NA	NA	NA	NA	NA	NA	NA	NA	NA	NA
ERR10900761	PRJEB51728	2012/2017	Zimbabwe	University of British Columbia	No cholera	0	0	NA	NA	NA	NA	NA	NA	NA	NA	NA	NA	NA	NA	NA	NA	NA	NA	NA	NA	NA	NA	NA	NA	NA	NA	NA	NA	NA	NA	NA	NA	NA	NA	NA	NA	NA	NA	NA	NA	NA	NA	NA	NA
ERR10900762	PRJEB51728	2012/2017	Zimbabwe	University of British Columbia	No cholera	0	0	NA	NA	NA	NA	NA	NA	NA	NA	NA	NA	NA	NA	NA	NA	NA	NA	NA	NA	NA	NA	NA	NA	NA	NA	NA	NA	NA	NA	NA	NA	NA	NA	NA	NA	NA	NA	NA	NA	NA	NA	NA	NA
ERR10900763	PRJEB51728	2012/2017	Zimbabwe	University of British Columbia	No cholera	4	0	NA	NA	NA	NA	NA	NA	NA	NA	NA	NA	NA	NA	NA	NA	NA	NA	NA	NA	NA	NA	NA	NA	NA	NA	NA	NA	NA	NA	NA	NA	NA	NA	NA	NA	NA	NA	NA	NA	NA	NA	NA	NA
ERR10900764	PRJEB51728	2012/2017	Zimbabwe	University of British Columbia	No cholera	0	0	NA	NA	NA	NA	NA	NA	NA	NA	NA	NA	NA	NA	NA	NA	NA	NA	NA	NA	NA	NA	NA	NA	NA	NA	NA	NA	NA	NA	NA	NA	NA	NA	NA	NA	NA	NA	NA	NA	NA	NA	NA	NA
ERR10900765	PRJEB51728	2012/2017	Zimbabwe	University of British Columbia	No cholera	3	0	NA	NA	NA	NA	NA	NA	NA	NA	NA	NA	NA	NA	NA	NA	NA	NA	NA	NA	NA	NA	NA	NA	NA	NA	NA	NA	NA	NA	NA	NA	NA	NA	NA	NA	NA	NA	NA	NA	NA	NA	NA	NA
ERR10900766	PRJEB51728	2012/2017	Zimbabwe	University of British Columbia	No cholera	23	0	NA	NA	NA	NA	NA	NA	NA	NA	NA	NA	NA	NA	NA	NA	NA	NA	NA	NA	NA	NA	NA	NA	NA	NA	NA	NA	NA	NA	NA	NA	NA	NA	NA	NA	NA	NA	NA	NA	NA	NA	NA	NA
ERR10900767	PRJEB51728	2012/2017	Zimbabwe	University of British Columbia	No cholera	0	0	NA	NA	NA	NA	NA	NA	NA	NA	NA	NA	NA	NA	NA	NA	NA	NA	NA	NA	NA	NA	NA	NA	NA	NA	NA	NA	NA	NA	NA	NA	NA	NA	NA	NA	NA	NA	NA	NA	NA	NA	NA	NA
ERR10900768	PRJEB51728	2012/2017	Zimbabwe	University of British Columbia	No cholera	0	0	NA	NA	NA	NA	NA	NA	NA	NA	NA	NA	NA	NA	NA	NA	NA	NA	NA	NA	NA	NA	NA	NA	NA	NA	NA	NA	NA	NA	NA	NA	NA	NA	NA	NA	NA	NA	NA	NA	NA	NA	NA	NA
ERR10900769	PRJEB51728	2012/2017	Zimbabwe	University of British Columbia	No cholera	0	0	NA	NA	NA	NA	NA	NA	NA	NA	NA	NA	NA	NA	NA	NA	NA	NA	NA	NA	NA	NA	NA	NA	NA	NA	NA	NA	NA	NA	NA	NA	NA	NA	NA	NA	NA	NA	NA	NA	NA	NA	NA	NA
ERR10900770	PRJEB51728	2012/2017	Zimbabwe	University of British Columbia	No cholera	1	0	NA	NA	NA	NA	NA	NA	NA	NA	NA	NA	NA	NA	NA	NA	NA	NA	NA	NA	NA	NA	NA	NA	NA	NA	NA	NA	NA	NA	NA	NA	NA	NA	NA	NA	NA	NA	NA	NA	NA	NA	NA	NA
ERR10900771	PRJEB51728	2012/2017	Zimbabwe	University of British Columbia	No cholera	1	0	NA	NA	NA	NA	NA	NA	NA	NA	NA	NA	NA	NA	NA	NA	NA	NA	NA	NA	NA	NA	NA	NA	NA	NA	NA	NA	NA	NA	NA	NA	NA	NA	NA	NA	NA	NA	NA	NA	NA	NA	NA	NA
ERR10900772	PRJEB51728	2012/2017	Zimbabwe	University of British Columbia	No cholera	14	0	NA	NA	NA	NA	NA	NA	NA	NA	NA	NA	NA	NA	NA	NA	NA	NA	NA	NA	NA	NA	NA	NA	NA	NA	NA	NA	NA	NA	NA	NA	NA	NA	NA	NA	NA	NA	NA	NA	NA	NA	NA	NA
ERR10900773	PRJEB51728	2012/2017	Zimbabwe	University of British Columbia	No cholera	0	0	NA	NA	NA	NA	NA	NA	NA	NA	NA	NA	NA	NA	NA	NA	NA	NA	NA	NA	NA	NA	NA	NA	NA	NA	NA	NA	NA	NA	NA	NA	NA	NA	NA	NA	NA	NA	NA	NA	NA	NA	NA	NA
ERR10900774	PRJEB51728	2012/2017	Zimbabwe	University of British Columbia	No cholera	0	0	NA	NA	NA	NA	NA	NA	NA	NA	NA	NA	NA	NA	NA	NA	NA	NA	NA	NA	NA	NA	NA	NA	NA	NA	NA	NA	NA	NA	NA	NA	NA	NA	NA	NA	NA	NA	NA	NA	NA	NA	NA	NA
ERR10900775	PRJEB51728	2012/2017	Zimbabwe	University of British Columbia	No cholera	9	0	NA	NA	NA	NA	NA	NA	NA	NA	NA	NA	NA	NA	NA	NA	NA	NA	NA	NA	NA	NA	NA	NA	NA	NA	NA	NA	NA	NA	NA	NA	NA	NA	NA	NA	NA	NA	NA	NA	NA	NA	NA	NA
ERR10900776	PRJEB51728	2012/2017	Zimbabwe	University of British Columbia	No cholera	1	0	NA	NA	NA	NA	NA	NA	NA	NA	NA	NA	NA	NA	NA	NA	NA	NA	NA	NA	NA	NA	NA	NA	NA	NA	NA	NA	NA	NA	NA	NA	NA	NA	NA	NA	NA	NA	NA	NA	NA	NA	NA	NA
ERR10900777	PRJEB51728	2012/2017	Zimbabwe	University of British Columbia	No cholera	0	0	NA	NA	NA	NA	NA	NA	NA	NA	NA	NA	NA	NA	NA	NA	NA	NA	NA	NA	NA	NA	NA	NA	NA	NA	NA	NA	NA	NA	NA	NA	NA	NA	NA	NA	NA	NA	NA	NA	NA	NA	NA	NA
ERR10900778	PRJEB51728	2012/2017	Zimbabwe	University of British Columbia	No cholera	0	0	NA	NA	NA	NA	NA	NA	NA	NA	NA	NA	NA	NA	NA	NA	NA	NA	NA	NA	NA	NA	NA	NA	NA	NA	NA	NA	NA	NA	NA	NA	NA	NA	NA	NA	NA	NA	NA	NA	NA	NA	NA	NA
ERR10900779	PRJEB51728	2012/2017	Zimbabwe	University of British Columbia	No cholera	1	0	NA	NA	NA	NA	NA	NA	NA	NA	NA	NA	NA	NA	NA	NA	NA	NA	NA	NA	NA	NA	NA	NA	NA	NA	NA	NA	NA	NA	NA	NA	NA	NA	NA	NA	NA	NA	NA	NA	NA	NA	NA	NA
ERR10900780	PRJEB51728	2012/2017	Zimbabwe	University of British Columbia	No cholera	3	0	NA	NA	NA	NA	NA	NA	NA	NA	NA	NA	NA	NA	NA	NA	NA	NA	NA	NA	NA	NA	NA	NA	NA	NA	NA	NA	NA	NA	NA	NA	NA	NA	NA	NA	NA	NA	NA	NA	NA	NA	NA	NA
ERR10900781	PRJEB51728	2012/2017	Zimbabwe	University of British Columbia	No cholera	0	0	NA	NA	NA	NA	NA	NA	NA	NA	NA	NA	NA	NA	NA	NA	NA	NA	NA	NA	NA	NA	NA	NA	NA	NA	NA	NA	NA	NA	NA	NA	NA	NA	NA	NA	NA	NA	NA	NA	NA	NA	NA	NA
ERR10900782	PRJEB51728	2012/2017	Zimbabwe	University of British Columbia	No cholera	0	0	NA	NA	NA	NA	NA	NA	NA	NA	NA	NA	NA	NA	NA	NA	NA	NA	NA	NA	NA	NA	NA	NA	NA	NA	NA	NA	NA	NA	NA	NA	NA	NA	NA	NA	NA	NA	NA	NA	NA	NA	NA	NA
ERR10900783	PRJEB51728	2012/2017	Zimbabwe	University of British Columbia	No cholera	8	0	NA	NA	NA	NA	NA	NA	NA	NA	NA	NA	NA	NA	NA	NA	NA	NA	NA	NA	NA	NA	NA	NA	NA	NA	NA	NA	NA	NA	NA	NA	NA	NA	NA	NA	NA	NA	NA	NA	NA	NA	NA	NA
ERR10900784	PRJEB51728	2012/2017	Zimbabwe	University of British Columbia	No cholera	0	0	NA	NA	NA	NA	NA	NA	NA	NA	NA	NA	NA	NA	NA	NA	NA	NA	NA	NA	NA	NA	NA	NA	NA	NA	NA	NA	NA	NA	NA	NA	NA	NA	NA	NA	NA	NA	NA	NA	NA	NA	NA	NA
ERR10900785	PRJEB51728	2012/2017	Zimbabwe	University of British Columbia	No cholera	0	0	NA	NA	NA	NA	NA	NA	NA	NA	NA	NA	NA	NA	NA	NA	NA	NA	NA	NA	NA	NA	NA	NA	NA	NA	NA	NA	NA	NA	NA	NA	NA	NA	NA	NA	NA	NA	NA	NA	NA	NA	NA	NA
ERR10900786	PRJEB51728	2012/2017	Zimbabwe	University of British Columbia	No cholera	10	0	NA	NA	NA	NA	NA	NA	NA	NA	NA	NA	NA	NA	NA	NA	NA	NA	NA	NA	NA	NA	NA	NA	NA	NA	NA	NA	NA	NA	NA	NA	NA	NA	NA	NA	NA	NA	NA	NA	NA	NA	NA	NA
ERR10900787	PRJEB51728	2012/2017	Zimbabwe	University of British Columbia	No cholera	0	0	NA	NA	NA	NA	NA	NA	NA	NA	NA	NA	NA	NA	NA	NA	NA	NA	NA	NA	NA	NA	NA	NA	NA	NA	NA	NA	NA	NA	NA	NA	NA	NA	NA	NA	NA	NA	NA	NA	NA	NA	NA	NA
ERR10900788	PRJEB51728	2012/2017	Zimbabwe	University of British Columbia	No cholera	2	0	NA	NA	NA	NA	NA	NA	NA	NA	NA	NA	NA	NA	NA	NA	NA	NA	NA	NA	NA	NA	NA	NA	NA	NA	NA	NA	NA	NA	NA	NA	NA	NA	NA	NA	NA	NA	NA	NA	NA	NA	NA	NA
ERR10900789	PRJEB51728	2012/2017	Zimbabwe	University of British Columbia	No cholera	10	0	NA	NA	NA	NA	NA	NA	NA	NA	NA	NA	NA	NA	NA	NA	NA	NA	NA	NA	NA	NA	NA	NA	NA	NA	NA	NA	NA	NA	NA	NA	NA	NA	NA	NA	NA	NA	NA	NA	NA	NA	NA	NA
ERR10900790	PRJEB51728	2012/2017	Zimbabwe	University of British Columbia	No cholera	0	0	NA	NA	NA	NA	NA	NA	NA	NA	NA	NA	NA	NA	NA	NA	NA	NA	NA	NA	NA	NA	NA	NA	NA	NA	NA	NA	NA	NA	NA	NA	NA	NA	NA	NA	NA	NA	NA	NA	NA	NA	NA	NA
ERR10900791	PRJEB51728	2012/2017	Zimbabwe	University of British Columbia	No cholera	0	0	NA	NA	NA	NA	NA	NA	NA	NA	NA	NA	NA	NA	NA	NA	NA	NA	NA	NA	NA	NA	NA	NA	NA	NA	NA	NA	NA	NA	NA	NA	NA	NA	NA	NA	NA	NA	NA	NA	NA	NA	NA	NA
ERR10900792	PRJEB51728	2012/2017	Zimbabwe	University of British Columbia	No cholera	0	0	NA	NA	NA	NA	NA	NA	NA	NA	NA	NA	NA	NA	NA	NA	NA	NA	NA	NA	NA	NA	NA	NA	NA	NA	NA	NA	NA	NA	NA	NA	NA	NA	NA	NA	NA	NA	NA	NA	NA	NA	NA	NA
ERR10900793	PRJEB51728	2012/2017	Zimbabwe	University of British Columbia	No cholera	4	0	NA	NA	NA	NA	NA	NA	NA	NA	NA	NA	NA	NA	NA	NA	NA	NA	NA	NA	NA	NA	NA	NA	NA	NA	NA	NA	NA	NA	NA	NA	NA	NA	NA	NA	NA	NA	NA	NA	NA	NA	NA	NA
ERR10900794	PRJEB51728	2012/2017	Zimbabwe	University of British Columbia	No cholera	0	0	NA	NA	NA	NA	NA	NA	NA	NA	NA	NA	NA	NA	NA	NA	NA	NA	NA	NA	NA	NA	NA	NA	NA	NA	NA	NA	NA	NA	NA	NA	NA	NA	NA	NA	NA	NA	NA	NA	NA	NA	NA	NA
ERR10900795	PRJEB51728	2012/2017	Zimbabwe	University of British Columbia	No cholera	0	0	NA	NA	NA	NA	NA	NA	NA	NA	NA	NA	NA	NA	NA	NA	NA	NA	NA	NA	NA	NA	NA	NA	NA	NA	NA	NA	NA	NA	NA	NA	NA	NA	NA	NA	NA	NA	NA	NA	NA	NA	NA	NA
ERR10900796	PRJEB51728	2012/2017	Zimbabwe	University of British Columbia	No cholera	0	0	NA	NA	NA	NA	NA	NA	NA	NA	NA	NA	NA	NA	NA	NA	NA	NA	NA	NA	NA	NA	NA	NA	NA	NA	NA	NA	NA	NA	NA	NA	NA	NA	NA	NA	NA	NA	NA	NA	NA	NA	NA	NA
ERR10900797	PRJEB51728	2012/2017	Zimbabwe	University of British Columbia	No cholera	0	0	NA	NA	NA	NA	NA	NA	NA	NA	NA	NA	NA	NA	NA	NA	NA	NA	NA	NA	NA	NA	NA	NA	NA	NA	NA	NA	NA	NA	NA	NA	NA	NA	NA	NA	NA	NA	NA	NA	NA	NA	NA	NA
ERR10900798	PRJEB51728	2012/2017	Zimbabwe	University of British Columbia	No cholera	1	0	NA	NA	NA	NA	NA	NA	NA	NA	NA	NA	NA	NA	NA	NA	NA	NA	NA	NA	NA	NA	NA	NA	NA	NA	NA	NA	NA	NA	NA	NA	NA	NA	NA	NA	NA	NA	NA	NA	NA	NA	NA	NA
ERR10900799	PRJEB51728	2012/2017	Zimbabwe	University of British Columbia	No cholera	4	0	NA	NA	NA	NA	NA	NA	NA	NA	NA	NA	NA	NA	NA	NA	NA	NA	NA	NA	NA	NA	NA	NA	NA	NA	NA	NA	NA	NA	NA	NA	NA	NA	NA	NA	NA	NA	NA	NA	NA	NA	NA	NA
ERR10900800	PRJEB51728	2012/2017	Zimbabwe	University of British Columbia	No cholera	0	0	NA	NA	NA	NA	NA	NA	NA	NA	NA	NA	NA	NA	NA	NA	NA	NA	NA	NA	NA	NA	NA	NA	NA	NA	NA	NA	NA	NA	NA	NA	NA	NA	NA	NA	NA	NA	NA	NA	NA	NA	NA	NA
ERR10900801	PRJEB51728	2012/2017	Zimbabwe	University of British Columbia	No cholera	1	0	NA	NA	NA	NA	NA	NA	NA	NA	NA	NA	NA	NA	NA	NA	NA	NA	NA	NA	NA	NA	NA	NA	NA	NA	NA	NA	NA	NA	NA	NA	NA	NA	NA	NA	NA	NA	NA	NA	NA	NA	NA	NA
ERR10900802	PRJEB51728	2012/2017	Zimbabwe	University of British Columbia	No cholera	0	0	NA	NA	NA	NA	NA	NA	NA	NA	NA	NA	NA	NA	NA	NA	NA	NA	NA	NA	NA	NA	NA	NA	NA	NA	NA	NA	NA	NA	NA	NA	NA	NA	NA	NA	NA	NA	NA	NA	NA	NA	NA	NA
ERR10900803	PRJEB51728	2012/2017	Zimbabwe	University of British Columbia	No cholera	1	0	NA	NA	NA	NA	NA	NA	NA	NA	NA	NA	NA	NA	NA	NA	NA	NA	NA	NA	NA	NA	NA	NA	NA	NA	NA	NA	NA	NA	NA	NA	NA	NA	NA	NA	NA	NA	NA	NA	NA	NA	NA	NA
ERR10900804	PRJEB51728	2012/2017	Zimbabwe	University of British Columbia	No cholera	0	0	NA	NA	NA	NA	NA	NA	NA	NA	NA	NA	NA	NA	NA	NA	NA	NA	NA	NA	NA	NA	NA	NA	NA	NA	NA	NA	NA	NA	NA	NA	NA	NA	NA	NA	NA	NA	NA	NA	NA	NA	NA	NA
ERR10900805	PRJEB51728	2012/2017	Zimbabwe	University of British Columbia	No cholera	1	0	NA	NA	NA	NA	NA	NA	NA	NA	NA	NA	NA	NA	NA	NA	NA	NA	NA	NA	NA	NA	NA	NA	NA	NA	NA	NA	NA	NA	NA	NA	NA	NA	NA	NA	NA	NA	NA	NA	NA	NA	NA	NA
ERR10900806	PRJEB51728	2012/2017	Zimbabwe	University of British Columbia	No cholera	0	0	NA	NA	NA	NA	NA	NA	NA	NA	NA	NA	NA	NA	NA	NA	NA	NA	NA	NA	NA	NA	NA	NA	NA	NA	NA	NA	NA	NA	NA	NA	NA	NA	NA	NA	NA	NA	NA	NA	NA	NA	NA	NA
ERR10900807	PRJEB51728	2012/2017	Zimbabwe	University of British Columbia	No cholera	0	0	NA	NA	NA	NA	NA	NA	NA	NA	NA	NA	NA	NA	NA	NA	NA	NA	NA	NA	NA	NA	NA	NA	NA	NA	NA	NA	NA	NA	NA	NA	NA	NA	NA	NA	NA	NA	NA	NA	NA	NA	NA	NA
ERR10900808	PRJEB51728	2012/2017	Zimbabwe	University of British Columbia	No cholera	16	0	NA	NA	NA	NA	NA	NA	NA	NA	NA	NA	NA	NA	NA	NA	NA	NA	NA	NA	NA	NA	NA	NA	NA	NA	NA	NA	NA	NA	NA	NA	NA	NA	NA	NA	NA	NA	NA	NA	NA	NA	NA	NA
ERR10900809	PRJEB51728	2012/2017	Zimbabwe	University of British Columbia	No cholera	0	0	NA	NA	NA	NA	NA	NA	NA	NA	NA	NA	NA	NA	NA	NA	NA	NA	NA	NA	NA	NA	NA	NA	NA	NA	NA	NA	NA	NA	NA	NA	NA	NA	NA	NA	NA	NA	NA	NA	NA	NA	NA	NA
ERR10900810	PRJEB51728	2012/2017	Zimbabwe	University of British Columbia	No cholera	0	0	NA	NA	NA	NA	NA	NA	NA	NA	NA	NA	NA	NA	NA	NA	NA	NA	NA	NA	NA	NA	NA	NA	NA	NA	NA	NA	NA	NA	NA	NA	NA	NA	NA	NA	NA	NA	NA	NA	NA	NA	NA	NA
ERR10900811	PRJEB51728	2012/2017	Zimbabwe	University of British Columbia	No cholera	0	0	NA	NA	NA	NA	NA	NA	NA	NA	NA	NA	NA	NA	NA	NA	NA	NA	NA	NA	NA	NA	NA	NA	NA	NA	NA	NA	NA	NA	NA	NA	NA	NA	NA	NA	NA	NA	NA	NA	NA	NA	NA	NA
ERR10900812	PRJEB51728	2012/2017	Zimbabwe	University of British Columbia	No cholera	3	0	NA	NA	NA	NA	NA	NA	NA	NA	NA	NA	NA	NA	NA	NA	NA	NA	NA	NA	NA	NA	NA	NA	NA	NA	NA	NA	NA	NA	NA	NA	NA	NA	NA	NA	NA	NA	NA	NA	NA	NA	NA	NA
ERR10900813	PRJEB51728	2012/2017	Zimbabwe	University of British Columbia	No cholera	0	0	NA	NA	NA	NA	NA	NA	NA	NA	NA	NA	NA	NA	NA	NA	NA	NA	NA	NA	NA	NA	NA	NA	NA	NA	NA	NA	NA	NA	NA	NA	NA	NA	NA	NA	NA	NA	NA	NA	NA	NA	NA	NA
ERR10900814	PRJEB51728	2012/2017	Zimbabwe	University of British Columbia	No cholera	0	0	NA	NA	NA	NA	NA	NA	NA	NA	NA	NA	NA	NA	NA	NA	NA	NA	NA	NA	NA	NA	NA	NA	NA	NA	NA	NA	NA	NA	NA	NA	NA	NA	NA	NA	NA	NA	NA	NA	NA	NA	NA	NA
ERR10900815	PRJEB51728	2012/2017	Zimbabwe	University of British Columbia	No cholera	2	0	NA	NA	NA	NA	NA	NA	NA	NA	NA	NA	NA	NA	NA	NA	NA	NA	NA	NA	NA	NA	NA	NA	NA	NA	NA	NA	NA	NA	NA	NA	NA	NA	NA	NA	NA	NA	NA	NA	NA	NA	NA	NA
ERR10900816	PRJEB51728	2012/2017	Zimbabwe	University of British Columbia	No cholera	0	0	NA	NA	NA	NA	NA	NA	NA	NA	NA	NA	NA	NA	NA	NA	NA	NA	NA	NA	NA	NA	NA	NA	NA	NA	NA	NA	NA	NA	NA	NA	NA	NA	NA	NA	NA	NA	NA	NA	NA	NA	NA	NA
ERR10900817	PRJEB51728	2012/2017	Zimbabwe	University of British Columbia	No cholera	0	0	NA	NA	NA	NA	NA	NA	NA	NA	NA	NA	NA	NA	NA	NA	NA	NA	NA	NA	NA	NA	NA	NA	NA	NA	NA	NA	NA	NA	NA	NA	NA	NA	NA	NA	NA	NA	NA	NA	NA	NA	NA	NA
ERR10900818	PRJEB51728	2012/2017	Zimbabwe	University of British Columbia	No cholera	1	0	NA	NA	NA	NA	NA	NA	NA	NA	NA	NA	NA	NA	NA	NA	NA	NA	NA	NA	NA	NA	NA	NA	NA	NA	NA	NA	NA	NA	NA	NA	NA	NA	NA	NA	NA	NA	NA	NA	NA	NA	NA	NA
ERR10900819	PRJEB51728	2012/2017	Zimbabwe	University of British Columbia	No cholera	0	0	NA	NA	NA	NA	NA	NA	NA	NA	NA	NA	NA	NA	NA	NA	NA	NA	NA	NA	NA	NA	NA	NA	NA	NA	NA	NA	NA	NA	NA	NA	NA	NA	NA	NA	NA	NA	NA	NA	NA	NA	NA	NA
ERR10900820	PRJEB51728	2012/2017	Zimbabwe	University of British Columbia	No cholera	4	0	NA	NA	NA	NA	NA	NA	NA	NA	NA	NA	NA	NA	NA	NA	NA	NA	NA	NA	NA	NA	NA	NA	NA	NA	NA	NA	NA	NA	NA	NA	NA	NA	NA	NA	NA	NA	NA	NA	NA	NA	NA	NA
ERR10900821	PRJEB51728	2012/2017	Zimbabwe	University of British Columbia	No cholera	0	0	NA	NA	NA	NA	NA	NA	NA	NA	NA	NA	NA	NA	NA	NA	NA	NA	NA	NA	NA	NA	NA	NA	NA	NA	NA	NA	NA	NA	NA	NA	NA	NA	NA	NA	NA	NA	NA	NA	NA	NA	NA	NA
ERR10900822	PRJEB51728	2012/2017	Zimbabwe	University of British Columbia	No cholera	0	0	NA	NA	NA	NA	NA	NA	NA	NA	NA	NA	NA	NA	NA	NA	NA	NA	NA	NA	NA	NA	NA	NA	NA	NA	NA	NA	NA	NA	NA	NA	NA	NA	NA	NA	NA	NA	NA	NA	NA	NA	NA	NA
ERR10900823	PRJEB51728	2012/2017	Zimbabwe	University of British Columbia	No cholera	6	0	NA	NA	NA	NA	NA	NA	NA	NA	NA	NA	NA	NA	NA	NA	NA	NA	NA	NA	NA	NA	NA	NA	NA	NA	NA	NA	NA	NA	NA	NA	NA	NA	NA	NA	NA	NA	NA	NA	NA	NA	NA	NA
ERR10900824	PRJEB51728	2012/2017	Zimbabwe	University of British Columbia	No cholera	0	0	NA	NA	NA	NA	NA	NA	NA	NA	NA	NA	NA	NA	NA	NA	NA	NA	NA	NA	NA	NA	NA	NA	NA	NA	NA	NA	NA	NA	NA	NA	NA	NA	NA	NA	NA	NA	NA	NA	NA	NA	NA	NA
ERR10900825	PRJEB51728	2012/2017	Zimbabwe	University of British Columbia	No cholera	0	0	NA	NA	NA	NA	NA	NA	NA	NA	NA	NA	NA	NA	NA	NA	NA	NA	NA	NA	NA	NA	NA	NA	NA	NA	NA	NA	NA	NA	NA	NA	NA	NA	NA	NA	NA	NA	NA	NA	NA	NA	NA	NA
ERR10900826	PRJEB51728	2012/2017	Zimbabwe	University of British Columbia	No cholera	8	0	NA	NA	NA	NA	NA	NA	NA	NA	NA	NA	NA	NA	NA	NA	NA	NA	NA	NA	NA	NA	NA	NA	NA	NA	NA	NA	NA	NA	NA	NA	NA	NA	NA	NA	NA	NA	NA	NA	NA	NA	NA	NA
ERR10900827	PRJEB51728	2012/2017	Zimbabwe	University of British Columbia	No cholera	4	0	NA	NA	NA	NA	NA	NA	NA	NA	NA	NA	NA	NA	NA	NA	NA	NA	NA	NA	NA	NA	NA	NA	NA	NA	NA	NA	NA	NA	NA	NA	NA	NA	NA	NA	NA	NA	NA	NA	NA	NA	NA	NA
ERR10900828	PRJEB51728	2012/2017	Zimbabwe	University of British Columbia	No cholera	0	0	NA	NA	NA	NA	NA	NA	NA	NA	NA	NA	NA	NA	NA	NA	NA	NA	NA	NA	NA	NA	NA	NA	NA	NA	NA	NA	NA	NA	NA	NA	NA	NA	NA	NA	NA	NA	NA	NA	NA	NA	NA	NA
ERR10900829	PRJEB51728	2012/2017	Zimbabwe	University of British Columbia	No cholera	0	0	NA	NA	NA	NA	NA	NA	NA	NA	NA	NA	NA	NA	NA	NA	NA	NA	NA	NA	NA	NA	NA	NA	NA	NA	NA	NA	NA	NA	NA	NA	NA	NA	NA	NA	NA	NA	NA	NA	NA	NA	NA	NA
ERR10900830	PRJEB51728	2012/2017	Zimbabwe	University of British Columbia	No cholera	0	0	NA	NA	NA	NA	NA	NA	NA	NA	NA	NA	NA	NA	NA	NA	NA	NA	NA	NA	NA	NA	NA	NA	NA	NA	NA	NA	NA	NA	NA	NA	NA	NA	NA	NA	NA	NA	NA	NA	NA	NA	NA	NA
ERR10900831	PRJEB51728	2012/2017	Zimbabwe	University of British Columbia	No cholera	1	0	NA	NA	NA	NA	NA	NA	NA	NA	NA	NA	NA	NA	NA	NA	NA	NA	NA	NA	NA	NA	NA	NA	NA	NA	NA	NA	NA	NA	NA	NA	NA	NA	NA	NA	NA	NA	NA	NA	NA	NA	NA	NA
ERR10900832	PRJEB51728	2012/2017	Zimbabwe	University of British Columbia	No cholera	1	0	NA	NA	NA	NA	NA	NA	NA	NA	NA	NA	NA	NA	NA	NA	NA	NA	NA	NA	NA	NA	NA	NA	NA	NA	NA	NA	NA	NA	NA	NA	NA	NA	NA	NA	NA	NA	NA	NA	NA	NA	NA	NA
ERR10900833	PRJEB51728	2012/2017	Zimbabwe	University of British Columbia	No cholera	0	0	NA	NA	NA	NA	NA	NA	NA	NA	NA	NA	NA	NA	NA	NA	NA	NA	NA	NA	NA	NA	NA	NA	NA	NA	NA	NA	NA	NA	NA	NA	NA	NA	NA	NA	NA	NA	NA	NA	NA	NA	NA	NA
ERR10900834	PRJEB51728	2012/2017	Zimbabwe	University of British Columbia	No cholera	4	0	NA	NA	NA	NA	NA	NA	NA	NA	NA	NA	NA	NA	NA	NA	NA	NA	NA	NA	NA	NA	NA	NA	NA	NA	NA	NA	NA	NA	NA	NA	NA	NA	NA	NA	NA	NA	NA	NA	NA	NA	NA	NA
ERR10900835	PRJEB51728	2012/2017	Zimbabwe	University of British Columbia	No cholera	1	0	NA	NA	NA	NA	NA	NA	NA	NA	NA	NA	NA	NA	NA	NA	NA	NA	NA	NA	NA	NA	NA	NA	NA	NA	NA	NA	NA	NA	NA	NA	NA	NA	NA	NA	NA	NA	NA	NA	NA	NA	NA	NA
ERR10900836	PRJEB51728	2012/2017	Zimbabwe	University of British Columbia	No cholera	1	0	NA	NA	NA	NA	NA	NA	NA	NA	NA	NA	NA	NA	NA	NA	NA	NA	NA	NA	NA	NA	NA	NA	NA	NA	NA	NA	NA	NA	NA	NA	NA	NA	NA	NA	NA	NA	NA	NA	NA	NA	NA	NA
ERR10900837	PRJEB51728	2012/2017	Zimbabwe	University of British Columbia	No cholera	0	0	NA	NA	NA	NA	NA	NA	NA	NA	NA	NA	NA	NA	NA	NA	NA	NA	NA	NA	NA	NA	NA	NA	NA	NA	NA	NA	NA	NA	NA	NA	NA	NA	NA	NA	NA	NA	NA	NA	NA	NA	NA	NA
ERR10900838	PRJEB51728	2012/2017	Zimbabwe	University of British Columbia	No cholera	3	0	NA	NA	NA	NA	NA	NA	NA	NA	NA	NA	NA	NA	NA	NA	NA	NA	NA	NA	NA	NA	NA	NA	NA	NA	NA	NA	NA	NA	NA	NA	NA	NA	NA	NA	NA	NA	NA	NA	NA	NA	NA	NA
ERR10900839	PRJEB51728	2012/2017	Zimbabwe	University of British Columbia	No cholera	0	0	NA	NA	NA	NA	NA	NA	NA	NA	NA	NA	NA	NA	NA	NA	NA	NA	NA	NA	NA	NA	NA	NA	NA	NA	NA	NA	NA	NA	NA	NA	NA	NA	NA	NA	NA	NA	NA	NA	NA	NA	NA	NA
ERR10900840	PRJEB51728	2012/2017	Zimbabwe	University of British Columbia	No cholera	1	0	NA	NA	NA	NA	NA	NA	NA	NA	NA	NA	NA	NA	NA	NA	NA	NA	NA	NA	NA	NA	NA	NA	NA	NA	NA	NA	NA	NA	NA	NA	NA	NA	NA	NA	NA	NA	NA	NA	NA	NA	NA	NA
ERR10900841	PRJEB51728	2012/2017	Zimbabwe	University of British Columbia	No cholera	0	0	NA	NA	NA	NA	NA	NA	NA	NA	NA	NA	NA	NA	NA	NA	NA	NA	NA	NA	NA	NA	NA	NA	NA	NA	NA	NA	NA	NA	NA	NA	NA	NA	NA	NA	NA	NA	NA	NA	NA	NA	NA	NA
ERR10900842	PRJEB51728	2012/2017	Zimbabwe	University of British Columbia	No cholera	24	0	NA	NA	NA	NA	NA	NA	NA	NA	NA	NA	NA	NA	NA	NA	NA	NA	NA	NA	NA	NA	NA	NA	NA	NA	NA	NA	NA	NA	NA	NA	NA	NA	NA	NA	NA	NA	NA	NA	NA	NA	NA	NA
ERR10900843	PRJEB51728	2012/2017	Zimbabwe	University of British Columbia	No cholera	0	0	NA	NA	NA	NA	NA	NA	NA	NA	NA	NA	NA	NA	NA	NA	NA	NA	NA	NA	NA	NA	NA	NA	NA	NA	NA	NA	NA	NA	NA	NA	NA	NA	NA	NA	NA	NA	NA	NA	NA	NA	NA	NA
ERR10900844	PRJEB51728	2012/2017	Zimbabwe	University of British Columbia	No cholera	0	0	NA	NA	NA	NA	NA	NA	NA	NA	NA	NA	NA	NA	NA	NA	NA	NA	NA	NA	NA	NA	NA	NA	NA	NA	NA	NA	NA	NA	NA	NA	NA	NA	NA	NA	NA	NA	NA	NA	NA	NA	NA	NA
ERR10900845	PRJEB51728	2012/2017	Zimbabwe	University of British Columbia	No cholera	0	0	NA	NA	NA	NA	NA	NA	NA	NA	NA	NA	NA	NA	NA	NA	NA	NA	NA	NA	NA	NA	NA	NA	NA	NA	NA	NA	NA	NA	NA	NA	NA	NA	NA	NA	NA	NA	NA	NA	NA	NA	NA	NA
ERR10900846	PRJEB51728	2012/2017	Zimbabwe	University of British Columbia	No cholera	4	0	NA	NA	NA	NA	NA	NA	NA	NA	NA	NA	NA	NA	NA	NA	NA	NA	NA	NA	NA	NA	NA	NA	NA	NA	NA	NA	NA	NA	NA	NA	NA	NA	NA	NA	NA	NA	NA	NA	NA	NA	NA	NA
ERR10900847	PRJEB51728	2012/2017	Zimbabwe	University of British Columbia	No cholera	2	0	NA	NA	NA	NA	NA	NA	NA	NA	NA	NA	NA	NA	NA	NA	NA	NA	NA	NA	NA	NA	NA	NA	NA	NA	NA	NA	NA	NA	NA	NA	NA	NA	NA	NA	NA	NA	NA	NA	NA	NA	NA	NA
ERR10900848	PRJEB51728	2012/2017	Zimbabwe	University of British Columbia	No cholera	0	0	NA	NA	NA	NA	NA	NA	NA	NA	NA	NA	NA	NA	NA	NA	NA	NA	NA	NA	NA	NA	NA	NA	NA	NA	NA	NA	NA	NA	NA	NA	NA	NA	NA	NA	NA	NA	NA	NA	NA	NA	NA	NA
ERR10900849	PRJEB51728	2012/2017	Zimbabwe	University of British Columbia	No cholera	9	0	NA	NA	NA	NA	NA	NA	NA	NA	NA	NA	NA	NA	NA	NA	NA	NA	NA	NA	NA	NA	NA	NA	NA	NA	NA	NA	NA	NA	NA	NA	NA	NA	NA	NA	NA	NA	NA	NA	NA	NA	NA	NA
ERR10900850	PRJEB51728	2012/2017	Zimbabwe	University of British Columbia	No cholera	0	0	NA	NA	NA	NA	NA	NA	NA	NA	NA	NA	NA	NA	NA	NA	NA	NA	NA	NA	NA	NA	NA	NA	NA	NA	NA	NA	NA	NA	NA	NA	NA	NA	NA	NA	NA	NA	NA	NA	NA	NA	NA	NA
ERR10900851	PRJEB51728	2012/2017	Zimbabwe	University of British Columbia	No cholera	0	0	NA	NA	NA	NA	NA	NA	NA	NA	NA	NA	NA	NA	NA	NA	NA	NA	NA	NA	NA	NA	NA	NA	NA	NA	NA	NA	NA	NA	NA	NA	NA	NA	NA	NA	NA	NA	NA	NA	NA	NA	NA	NA
ERR10900852	PRJEB51728	2012/2017	Zimbabwe	University of British Columbia	No cholera	4	0	NA	NA	NA	NA	NA	NA	NA	NA	NA	NA	NA	NA	NA	NA	NA	NA	NA	NA	NA	NA	NA	NA	NA	NA	NA	NA	NA	NA	NA	NA	NA	NA	NA	NA	NA	NA	NA	NA	NA	NA	NA	NA
ERR10900853	PRJEB51728	2012/2017	Zimbabwe	University of British Columbia	No cholera	0	0	NA	NA	NA	NA	NA	NA	NA	NA	NA	NA	NA	NA	NA	NA	NA	NA	NA	NA	NA	NA	NA	NA	NA	NA	NA	NA	NA	NA	NA	NA	NA	NA	NA	NA	NA	NA	NA	NA	NA	NA	NA	NA
ERR10900854	PRJEB51728	2012/2017	Zimbabwe	University of British Columbia	No cholera	1	0	NA	NA	NA	NA	NA	NA	NA	NA	NA	NA	NA	NA	NA	NA	NA	NA	NA	NA	NA	NA	NA	NA	NA	NA	NA	NA	NA	NA	NA	NA	NA	NA	NA	NA	NA	NA	NA	NA	NA	NA	NA	NA
ERR10900855	PRJEB51728	2012/2017	Zimbabwe	University of British Columbia	No cholera	0	0	NA	NA	NA	NA	NA	NA	NA	NA	NA	NA	NA	NA	NA	NA	NA	NA	NA	NA	NA	NA	NA	NA	NA	NA	NA	NA	NA	NA	NA	NA	NA	NA	NA	NA	NA	NA	NA	NA	NA	NA	NA	NA
ERR10900856	PRJEB51728	2012/2017	Zimbabwe	University of British Columbia	No cholera	0	0	NA	NA	NA	NA	NA	NA	NA	NA	NA	NA	NA	NA	NA	NA	NA	NA	NA	NA	NA	NA	NA	NA	NA	NA	NA	NA	NA	NA	NA	NA	NA	NA	NA	NA	NA	NA	NA	NA	NA	NA	NA	NA
ERR10900857	PRJEB51728	2012/2017	Zimbabwe	University of British Columbia	No cholera	3	0	NA	NA	NA	NA	NA	NA	NA	NA	NA	NA	NA	NA	NA	NA	NA	NA	NA	NA	NA	NA	NA	NA	NA	NA	NA	NA	NA	NA	NA	NA	NA	NA	NA	NA	NA	NA	NA	NA	NA	NA	NA	NA
ERR10900858	PRJEB51728	2012/2017	Zimbabwe	University of British Columbia	No cholera	0	0	NA	NA	NA	NA	NA	NA	NA	NA	NA	NA	NA	NA	NA	NA	NA	NA	NA	NA	NA	NA	NA	NA	NA	NA	NA	NA	NA	NA	NA	NA	NA	NA	NA	NA	NA	NA	NA	NA	NA	NA	NA	NA
ERR10900859	PRJEB51728	2012/2017	Zimbabwe	University of British Columbia	No cholera	9	0	NA	NA	NA	NA	NA	NA	NA	NA	NA	NA	NA	NA	NA	NA	NA	NA	NA	NA	NA	NA	NA	NA	NA	NA	NA	NA	NA	NA	NA	NA	NA	NA	NA	NA	NA	NA	NA	NA	NA	NA	NA	NA
ERR10900860	PRJEB51728	2012/2017	Zimbabwe	University of British Columbia	No cholera	1	0	NA	NA	NA	NA	NA	NA	NA	NA	NA	NA	NA	NA	NA	NA	NA	NA	NA	NA	NA	NA	NA	NA	NA	NA	NA	NA	NA	NA	NA	NA	NA	NA	NA	NA	NA	NA	NA	NA	NA	NA	NA	NA
ERR10900861	PRJEB51728	2012/2017	Zimbabwe	University of British Columbia	No cholera	0	0	NA	NA	NA	NA	NA	NA	NA	NA	NA	NA	NA	NA	NA	NA	NA	NA	NA	NA	NA	NA	NA	NA	NA	NA	NA	NA	NA	NA	NA	NA	NA	NA	NA	NA	NA	NA	NA	NA	NA	NA	NA	NA
ERR10900862	PRJEB51728	2012/2017	Zimbabwe	University of British Columbia	No cholera	1	0	NA	NA	NA	NA	NA	NA	NA	NA	NA	NA	NA	NA	NA	NA	NA	NA	NA	NA	NA	NA	NA	NA	NA	NA	NA	NA	NA	NA	NA	NA	NA	NA	NA	NA	NA	NA	NA	NA	NA	NA	NA	NA
ERR10900863	PRJEB51728	2012/2017	Zimbabwe	University of British Columbia	No cholera	7	0	NA	NA	NA	NA	NA	NA	NA	NA	NA	NA	NA	NA	NA	NA	NA	NA	NA	NA	NA	NA	NA	NA	NA	NA	NA	NA	NA	NA	NA	NA	NA	NA	NA	NA	NA	NA	NA	NA	NA	NA	NA	NA
ERR10900864	PRJEB51728	2012/2017	Zimbabwe	University of British Columbia	No cholera	0	0	NA	NA	NA	NA	NA	NA	NA	NA	NA	NA	NA	NA	NA	NA	NA	NA	NA	NA	NA	NA	NA	NA	NA	NA	NA	NA	NA	NA	NA	NA	NA	NA	NA	NA	NA	NA	NA	NA	NA	NA	NA	NA
ERR10900865	PRJEB51728	2012/2017	Zimbabwe	University of British Columbia	No cholera	0	0	NA	NA	NA	NA	NA	NA	NA	NA	NA	NA	NA	NA	NA	NA	NA	NA	NA	NA	NA	NA	NA	NA	NA	NA	NA	NA	NA	NA	NA	NA	NA	NA	NA	NA	NA	NA	NA	NA	NA	NA	NA	NA
ERR10900866	PRJEB51728	2012/2017	Zimbabwe	University of British Columbia	No cholera	0	0	NA	NA	NA	NA	NA	NA	NA	NA	NA	NA	NA	NA	NA	NA	NA	NA	NA	NA	NA	NA	NA	NA	NA	NA	NA	NA	NA	NA	NA	NA	NA	NA	NA	NA	NA	NA	NA	NA	NA	NA	NA	NA
ERR10900867	PRJEB51728	2012/2017	Zimbabwe	University of British Columbia	No cholera	1	0	NA	NA	NA	NA	NA	NA	NA	NA	NA	NA	NA	NA	NA	NA	NA	NA	NA	NA	NA	NA	NA	NA	NA	NA	NA	NA	NA	NA	NA	NA	NA	NA	NA	NA	NA	NA	NA	NA	NA	NA	NA	NA
ERR10900868	PRJEB51728	2012/2017	Zimbabwe	University of British Columbia	No cholera	8	0	NA	NA	NA	NA	NA	NA	NA	NA	NA	NA	NA	NA	NA	NA	NA	NA	NA	NA	NA	NA	NA	NA	NA	NA	NA	NA	NA	NA	NA	NA	NA	NA	NA	NA	NA	NA	NA	NA	NA	NA	NA	NA
ERR10900869	PRJEB51728	2012/2017	Zimbabwe	University of British Columbia	No cholera	0	0	NA	NA	NA	NA	NA	NA	NA	NA	NA	NA	NA	NA	NA	NA	NA	NA	NA	NA	NA	NA	NA	NA	NA	NA	NA	NA	NA	NA	NA	NA	NA	NA	NA	NA	NA	NA	NA	NA	NA	NA	NA	NA
ERR10900870	PRJEB51728	2012/2017	Zimbabwe	University of British Columbia	No cholera	0	0	NA	NA	NA	NA	NA	NA	NA	NA	NA	NA	NA	NA	NA	NA	NA	NA	NA	NA	NA	NA	NA	NA	NA	NA	NA	NA	NA	NA	NA	NA	NA	NA	NA	NA	NA	NA	NA	NA	NA	NA	NA	NA
ERR10900871	PRJEB51728	2012/2017	Zimbabwe	University of British Columbia	No cholera	8	0	NA	NA	NA	NA	NA	NA	NA	NA	NA	NA	NA	NA	NA	NA	NA	NA	NA	NA	NA	NA	NA	NA	NA	NA	NA	NA	NA	NA	NA	NA	NA	NA	NA	NA	NA	NA	NA	NA	NA	NA	NA	NA
ERR10900872	PRJEB51728	2012/2017	Zimbabwe	University of British Columbia	No cholera	15	0	NA	NA	NA	NA	NA	NA	NA	NA	NA	NA	NA	NA	NA	NA	NA	NA	NA	NA	NA	NA	NA	NA	NA	NA	NA	NA	NA	NA	NA	NA	NA	NA	NA	NA	NA	NA	NA	NA	NA	NA	NA	NA
ERR10900873	PRJEB51728	2012/2017	Zimbabwe	University of British Columbia	No cholera	4	0	NA	NA	NA	NA	NA	NA	NA	NA	NA	NA	NA	NA	NA	NA	NA	NA	NA	NA	NA	NA	NA	NA	NA	NA	NA	NA	NA	NA	NA	NA	NA	NA	NA	NA	NA	NA	NA	NA	NA	NA	NA	NA
ERR10900874	PRJEB51728	2012/2017	Zimbabwe	University of British Columbia	No cholera	7	0	NA	NA	NA	NA	NA	NA	NA	NA	NA	NA	NA	NA	NA	NA	NA	NA	NA	NA	NA	NA	NA	NA	NA	NA	NA	NA	NA	NA	NA	NA	NA	NA	NA	NA	NA	NA	NA	NA	NA	NA	NA	NA
ERR10900875	PRJEB51728	2012/2017	Zimbabwe	University of British Columbia	No cholera	0	0	NA	NA	NA	NA	NA	NA	NA	NA	NA	NA	NA	NA	NA	NA	NA	NA	NA	NA	NA	NA	NA	NA	NA	NA	NA	NA	NA	NA	NA	NA	NA	NA	NA	NA	NA	NA	NA	NA	NA	NA	NA	NA
ERR10900876	PRJEB51728	2012/2017	Zimbabwe	University of British Columbia	No cholera	0	0	NA	NA	NA	NA	NA	NA	NA	NA	NA	NA	NA	NA	NA	NA	NA	NA	NA	NA	NA	NA	NA	NA	NA	NA	NA	NA	NA	NA	NA	NA	NA	NA	NA	NA	NA	NA	NA	NA	NA	NA	NA	NA
ERR10900877	PRJEB51728	2012/2017	Zimbabwe	University of British Columbia	No cholera	3	0	NA	NA	NA	NA	NA	NA	NA	NA	NA	NA	NA	NA	NA	NA	NA	NA	NA	NA	NA	NA	NA	NA	NA	NA	NA	NA	NA	NA	NA	NA	NA	NA	NA	NA	NA	NA	NA	NA	NA	NA	NA	NA
ERR10900878	PRJEB51728	2012/2017	Zimbabwe	University of British Columbia	No cholera	0	0	NA	NA	NA	NA	NA	NA	NA	NA	NA	NA	NA	NA	NA	NA	NA	NA	NA	NA	NA	NA	NA	NA	NA	NA	NA	NA	NA	NA	NA	NA	NA	NA	NA	NA	NA	NA	NA	NA	NA	NA	NA	NA
ERR10900879	PRJEB51728	2012/2017	Zimbabwe	University of British Columbia	No cholera	1	0	NA	NA	NA	NA	NA	NA	NA	NA	NA	NA	NA	NA	NA	NA	NA	NA	NA	NA	NA	NA	NA	NA	NA	NA	NA	NA	NA	NA	NA	NA	NA	NA	NA	NA	NA	NA	NA	NA	NA	NA	NA	NA
ERR10900880	PRJEB51728	2012/2017	Zimbabwe	University of British Columbia	No cholera	0	0	NA	NA	NA	NA	NA	NA	NA	NA	NA	NA	NA	NA	NA	NA	NA	NA	NA	NA	NA	NA	NA	NA	NA	NA	NA	NA	NA	NA	NA	NA	NA	NA	NA	NA	NA	NA	NA	NA	NA	NA	NA	NA
ERR10900881	PRJEB51728	2012/2017	Zimbabwe	University of British Columbia	No cholera	0	0	NA	NA	NA	NA	NA	NA	NA	NA	NA	NA	NA	NA	NA	NA	NA	NA	NA	NA	NA	NA	NA	NA	NA	NA	NA	NA	NA	NA	NA	NA	NA	NA	NA	NA	NA	NA	NA	NA	NA	NA	NA	NA
ERR10900882	PRJEB51728	2012/2017	Zimbabwe	University of British Columbia	No cholera	0	0	NA	NA	NA	NA	NA	NA	NA	NA	NA	NA	NA	NA	NA	NA	NA	NA	NA	NA	NA	NA	NA	NA	NA	NA	NA	NA	NA	NA	NA	NA	NA	NA	NA	NA	NA	NA	NA	NA	NA	NA	NA	NA
ERR10900883	PRJEB51728	2012/2017	Zimbabwe	University of British Columbia	No cholera	0	0	NA	NA	NA	NA	NA	NA	NA	NA	NA	NA	NA	NA	NA	NA	NA	NA	NA	NA	NA	NA	NA	NA	NA	NA	NA	NA	NA	NA	NA	NA	NA	NA	NA	NA	NA	NA	NA	NA	NA	NA	NA	NA
ERR10900884	PRJEB51728	2012/2017	Zimbabwe	University of British Columbia	No cholera	0	0	NA	NA	NA	NA	NA	NA	NA	NA	NA	NA	NA	NA	NA	NA	NA	NA	NA	NA	NA	NA	NA	NA	NA	NA	NA	NA	NA	NA	NA	NA	NA	NA	NA	NA	NA	NA	NA	NA	NA	NA	NA	NA
ERR10900885	PRJEB51728	2012/2017	Zimbabwe	University of British Columbia	No cholera	1	0	NA	NA	NA	NA	NA	NA	NA	NA	NA	NA	NA	NA	NA	NA	NA	NA	NA	NA	NA	NA	NA	NA	NA	NA	NA	NA	NA	NA	NA	NA	NA	NA	NA	NA	NA	NA	NA	NA	NA	NA	NA	NA
ERR10900886	PRJEB51728	2012/2017	Zimbabwe	University of British Columbia	No cholera	0	0	NA	NA	NA	NA	NA	NA	NA	NA	NA	NA	NA	NA	NA	NA	NA	NA	NA	NA	NA	NA	NA	NA	NA	NA	NA	NA	NA	NA	NA	NA	NA	NA	NA	NA	NA	NA	NA	NA	NA	NA	NA	NA
ERR10900887	PRJEB51728	2012/2017	Zimbabwe	University of British Columbia	No cholera	1	0	NA	NA	NA	NA	NA	NA	NA	NA	NA	NA	NA	NA	NA	NA	NA	NA	NA	NA	NA	NA	NA	NA	NA	NA	NA	NA	NA	NA	NA	NA	NA	NA	NA	NA	NA	NA	NA	NA	NA	NA	NA	NA
ERR10900888	PRJEB51728	2012/2017	Zimbabwe	University of British Columbia	No cholera	0	0	NA	NA	NA	NA	NA	NA	NA	NA	NA	NA	NA	NA	NA	NA	NA	NA	NA	NA	NA	NA	NA	NA	NA	NA	NA	NA	NA	NA	NA	NA	NA	NA	NA	NA	NA	NA	NA	NA	NA	NA	NA	NA
ERR10900889	PRJEB51728	2012/2017	Zimbabwe	University of British Columbia	No cholera	3	0	NA	NA	NA	NA	NA	NA	NA	NA	NA	NA	NA	NA	NA	NA	NA	NA	NA	NA	NA	NA	NA	NA	NA	NA	NA	NA	NA	NA	NA	NA	NA	NA	NA	NA	NA	NA	NA	NA	NA	NA	NA	NA
ERR10900890	PRJEB51728	2012/2017	Zimbabwe	University of British Columbia	No cholera	0	0	NA	NA	NA	NA	NA	NA	NA	NA	NA	NA	NA	NA	NA	NA	NA	NA	NA	NA	NA	NA	NA	NA	NA	NA	NA	NA	NA	NA	NA	NA	NA	NA	NA	NA	NA	NA	NA	NA	NA	NA	NA	NA
ERR10900891	PRJEB51728	2012/2017	Zimbabwe	University of British Columbia	No cholera	0	0	NA	NA	NA	NA	NA	NA	NA	NA	NA	NA	NA	NA	NA	NA	NA	NA	NA	NA	NA	NA	NA	NA	NA	NA	NA	NA	NA	NA	NA	NA	NA	NA	NA	NA	NA	NA	NA	NA	NA	NA	NA	NA
ERR10900892	PRJEB51728	2012/2017	Zimbabwe	University of British Columbia	No cholera	23	0	NA	NA	NA	NA	NA	NA	NA	NA	NA	NA	NA	NA	NA	NA	NA	NA	NA	NA	NA	NA	NA	NA	NA	NA	NA	NA	NA	NA	NA	NA	NA	NA	NA	NA	NA	NA	NA	NA	NA	NA	NA	NA
ERR10900893	PRJEB51728	2012/2017	Zimbabwe	University of British Columbia	No cholera	0	0	NA	NA	NA	NA	NA	NA	NA	NA	NA	NA	NA	NA	NA	NA	NA	NA	NA	NA	NA	NA	NA	NA	NA	NA	NA	NA	NA	NA	NA	NA	NA	NA	NA	NA	NA	NA	NA	NA	NA	NA	NA	NA
ERR10900894	PRJEB51728	2012/2017	Zimbabwe	University of British Columbia	No cholera	0	0	NA	NA	NA	NA	NA	NA	NA	NA	NA	NA	NA	NA	NA	NA	NA	NA	NA	NA	NA	NA	NA	NA	NA	NA	NA	NA	NA	NA	NA	NA	NA	NA	NA	NA	NA	NA	NA	NA	NA	NA	NA	NA
ERR10900895	PRJEB51728	2012/2017	Zimbabwe	University of British Columbia	No cholera	15	0	NA	NA	NA	NA	NA	NA	NA	NA	NA	NA	NA	NA	NA	NA	NA	NA	NA	NA	NA	NA	NA	NA	NA	NA	NA	NA	NA	NA	NA	NA	NA	NA	NA	NA	NA	NA	NA	NA	NA	NA	NA	NA
ERR10900896	PRJEB51728	2012/2017	Zimbabwe	University of British Columbia	No cholera	0	0	NA	NA	NA	NA	NA	NA	NA	NA	NA	NA	NA	NA	NA	NA	NA	NA	NA	NA	NA	NA	NA	NA	NA	NA	NA	NA	NA	NA	NA	NA	NA	NA	NA	NA	NA	NA	NA	NA	NA	NA	NA	NA
ERR10900897	PRJEB51728	2012/2017	Zimbabwe	University of British Columbia	No cholera	13	0	NA	NA	NA	NA	NA	NA	NA	NA	NA	NA	NA	NA	NA	NA	NA	NA	NA	NA	NA	NA	NA	NA	NA	NA	NA	NA	NA	NA	NA	NA	NA	NA	NA	NA	NA	NA	NA	NA	NA	NA	NA	NA
ERR10900898	PRJEB51728	2012/2017	Zimbabwe	University of British Columbia	No cholera	16	0	NA	NA	NA	NA	NA	NA	NA	NA	NA	NA	NA	NA	NA	NA	NA	NA	NA	NA	NA	NA	NA	NA	NA	NA	NA	NA	NA	NA	NA	NA	NA	NA	NA	NA	NA	NA	NA	NA	NA	NA	NA	NA
ERR10900899	PRJEB51728	2012/2017	Zimbabwe	University of British Columbia	No cholera	0	0	NA	NA	NA	NA	NA	NA	NA	NA	NA	NA	NA	NA	NA	NA	NA	NA	NA	NA	NA	NA	NA	NA	NA	NA	NA	NA	NA	NA	NA	NA	NA	NA	NA	NA	NA	NA	NA	NA	NA	NA	NA	NA
ERR10900900	PRJEB51728	2012/2017	Zimbabwe	University of British Columbia	No cholera	0	0	NA	NA	NA	NA	NA	NA	NA	NA	NA	NA	NA	NA	NA	NA	NA	NA	NA	NA	NA	NA	NA	NA	NA	NA	NA	NA	NA	NA	NA	NA	NA	NA	NA	NA	NA	NA	NA	NA	NA	NA	NA	NA
ERR10900901	PRJEB51728	2012/2017	Zimbabwe	University of British Columbia	No cholera	3	0	NA	NA	NA	NA	NA	NA	NA	NA	NA	NA	NA	NA	NA	NA	NA	NA	NA	NA	NA	NA	NA	NA	NA	NA	NA	NA	NA	NA	NA	NA	NA	NA	NA	NA	NA	NA	NA	NA	NA	NA	NA	NA
ERR10900902	PRJEB51728	2012/2017	Zimbabwe	University of British Columbia	No cholera	0	0	NA	NA	NA	NA	NA	NA	NA	NA	NA	NA	NA	NA	NA	NA	NA	NA	NA	NA	NA	NA	NA	NA	NA	NA	NA	NA	NA	NA	NA	NA	NA	NA	NA	NA	NA	NA	NA	NA	NA	NA	NA	NA
ERR10900903	PRJEB51728	2012/2017	Zimbabwe	University of British Columbia	No cholera	0	0	NA	NA	NA	NA	NA	NA	NA	NA	NA	NA	NA	NA	NA	NA	NA	NA	NA	NA	NA	NA	NA	NA	NA	NA	NA	NA	NA	NA	NA	NA	NA	NA	NA	NA	NA	NA	NA	NA	NA	NA	NA	NA
ERR10900904	PRJEB51728	2012/2017	Zimbabwe	University of British Columbia	No cholera	0	0	NA	NA	NA	NA	NA	NA	NA	NA	NA	NA	NA	NA	NA	NA	NA	NA	NA	NA	NA	NA	NA	NA	NA	NA	NA	NA	NA	NA	NA	NA	NA	NA	NA	NA	NA	NA	NA	NA	NA	NA	NA	NA
ERR10900905	PRJEB51728	2012/2017	Zimbabwe	University of British Columbia	No cholera	0	0	NA	NA	NA	NA	NA	NA	NA	NA	NA	NA	NA	NA	NA	NA	NA	NA	NA	NA	NA	NA	NA	NA	NA	NA	NA	NA	NA	NA	NA	NA	NA	NA	NA	NA	NA	NA	NA	NA	NA	NA	NA	NA
ERR10900906	PRJEB51728	2012/2017	Zimbabwe	University of British Columbia	No cholera	0	0	NA	NA	NA	NA	NA	NA	NA	NA	NA	NA	NA	NA	NA	NA	NA	NA	NA	NA	NA	NA	NA	NA	NA	NA	NA	NA	NA	NA	NA	NA	NA	NA	NA	NA	NA	NA	NA	NA	NA	NA	NA	NA
ERR10900907	PRJEB51728	2012/2017	Zimbabwe	University of British Columbia	No cholera	0	0	NA	NA	NA	NA	NA	NA	NA	NA	NA	NA	NA	NA	NA	NA	NA	NA	NA	NA	NA	NA	NA	NA	NA	NA	NA	NA	NA	NA	NA	NA	NA	NA	NA	NA	NA	NA	NA	NA	NA	NA	NA	NA
ERR10900908	PRJEB51728	2012/2017	Zimbabwe	University of British Columbia	No cholera	18	0	NA	NA	NA	NA	NA	NA	NA	NA	NA	NA	NA	NA	NA	NA	NA	NA	NA	NA	NA	NA	NA	NA	NA	NA	NA	NA	NA	NA	NA	NA	NA	NA	NA	NA	NA	NA	NA	NA	NA	NA	NA	NA
ERR10900909	PRJEB51728	2012/2017	Zimbabwe	University of British Columbia	No cholera	2	0	NA	NA	NA	NA	NA	NA	NA	NA	NA	NA	NA	NA	NA	NA	NA	NA	NA	NA	NA	NA	NA	NA	NA	NA	NA	NA	NA	NA	NA	NA	NA	NA	NA	NA	NA	NA	NA	NA	NA	NA	NA	NA
ERR10900910	PRJEB51728	2012/2017	Zimbabwe	University of British Columbia	No cholera	1	0	NA	NA	NA	NA	NA	NA	NA	NA	NA	NA	NA	NA	NA	NA	NA	NA	NA	NA	NA	NA	NA	NA	NA	NA	NA	NA	NA	NA	NA	NA	NA	NA	NA	NA	NA	NA	NA	NA	NA	NA	NA	NA
ERR10900911	PRJEB51728	2012/2017	Zimbabwe	University of British Columbia	No cholera	4	0	NA	NA	NA	NA	NA	NA	NA	NA	NA	NA	NA	NA	NA	NA	NA	NA	NA	NA	NA	NA	NA	NA	NA	NA	NA	NA	NA	NA	NA	NA	NA	NA	NA	NA	NA	NA	NA	NA	NA	NA	NA	NA
ERR10900912	PRJEB51728	2012/2017	Zimbabwe	University of British Columbia	No cholera	4	0	NA	NA	NA	NA	NA	NA	NA	NA	NA	NA	NA	NA	NA	NA	NA	NA	NA	NA	NA	NA	NA	NA	NA	NA	NA	NA	NA	NA	NA	NA	NA	NA	NA	NA	NA	NA	NA	NA	NA	NA	NA	NA
ERR10900913	PRJEB51728	2012/2017	Zimbabwe	University of British Columbia	No cholera	0	0	NA	NA	NA	NA	NA	NA	NA	NA	NA	NA	NA	NA	NA	NA	NA	NA	NA	NA	NA	NA	NA	NA	NA	NA	NA	NA	NA	NA	NA	NA	NA	NA	NA	NA	NA	NA	NA	NA	NA	NA	NA	NA
ERR10900914	PRJEB51728	2012/2017	Zimbabwe	University of British Columbia	No cholera	3	0	NA	NA	NA	NA	NA	NA	NA	NA	NA	NA	NA	NA	NA	NA	NA	NA	NA	NA	NA	NA	NA	NA	NA	NA	NA	NA	NA	NA	NA	NA	NA	NA	NA	NA	NA	NA	NA	NA	NA	NA	NA	NA
ERR10900915	PRJEB51728	2012/2017	Zimbabwe	University of British Columbia	No cholera	1	0	NA	NA	NA	NA	NA	NA	NA	NA	NA	NA	NA	NA	NA	NA	NA	NA	NA	NA	NA	NA	NA	NA	NA	NA	NA	NA	NA	NA	NA	NA	NA	NA	NA	NA	NA	NA	NA	NA	NA	NA	NA	NA
ERR10900916	PRJEB51728	2012/2017	Zimbabwe	University of British Columbia	No cholera	0	0	NA	NA	NA	NA	NA	NA	NA	NA	NA	NA	NA	NA	NA	NA	NA	NA	NA	NA	NA	NA	NA	NA	NA	NA	NA	NA	NA	NA	NA	NA	NA	NA	NA	NA	NA	NA	NA	NA	NA	NA	NA	NA
ERR10900917	PRJEB51728	2012/2017	Zimbabwe	University of British Columbia	No cholera	1	0	NA	NA	NA	NA	NA	NA	NA	NA	NA	NA	NA	NA	NA	NA	NA	NA	NA	NA	NA	NA	NA	NA	NA	NA	NA	NA	NA	NA	NA	NA	NA	NA	NA	NA	NA	NA	NA	NA	NA	NA	NA	NA
ERR10900918	PRJEB51728	2012/2017	Zimbabwe	University of British Columbia	No cholera	0	0	NA	NA	NA	NA	NA	NA	NA	NA	NA	NA	NA	NA	NA	NA	NA	NA	NA	NA	NA	NA	NA	NA	NA	NA	NA	NA	NA	NA	NA	NA	NA	NA	NA	NA	NA	NA	NA	NA	NA	NA	NA	NA
ERR10900919	PRJEB51728	2012/2017	Zimbabwe	University of British Columbia	No cholera	6	0	NA	NA	NA	NA	NA	NA	NA	NA	NA	NA	NA	NA	NA	NA	NA	NA	NA	NA	NA	NA	NA	NA	NA	NA	NA	NA	NA	NA	NA	NA	NA	NA	NA	NA	NA	NA	NA	NA	NA	NA	NA	NA
ERR10900920	PRJEB51728	2012/2017	Zimbabwe	University of British Columbia	No cholera	2	0	NA	NA	NA	NA	NA	NA	NA	NA	NA	NA	NA	NA	NA	NA	NA	NA	NA	NA	NA	NA	NA	NA	NA	NA	NA	NA	NA	NA	NA	NA	NA	NA	NA	NA	NA	NA	NA	NA	NA	NA	NA	NA
ERR10900921	PRJEB51728	2012/2017	Zimbabwe	University of British Columbia	No cholera	1	0	NA	NA	NA	NA	NA	NA	NA	NA	NA	NA	NA	NA	NA	NA	NA	NA	NA	NA	NA	NA	NA	NA	NA	NA	NA	NA	NA	NA	NA	NA	NA	NA	NA	NA	NA	NA	NA	NA	NA	NA	NA	NA
ERR10900922	PRJEB51728	2012/2017	Zimbabwe	University of British Columbia	No cholera	0	0	NA	NA	NA	NA	NA	NA	NA	NA	NA	NA	NA	NA	NA	NA	NA	NA	NA	NA	NA	NA	NA	NA	NA	NA	NA	NA	NA	NA	NA	NA	NA	NA	NA	NA	NA	NA	NA	NA	NA	NA	NA	NA
ERR10900923	PRJEB51728	2012/2017	Zimbabwe	University of British Columbia	No cholera	16	0	NA	NA	NA	NA	NA	NA	NA	NA	NA	NA	NA	NA	NA	NA	NA	NA	NA	NA	NA	NA	NA	NA	NA	NA	NA	NA	NA	NA	NA	NA	NA	NA	NA	NA	NA	NA	NA	NA	NA	NA	NA	NA
ERR10900924	PRJEB51728	2012/2017	Zimbabwe	University of British Columbia	No cholera	9	0	NA	NA	NA	NA	NA	NA	NA	NA	NA	NA	NA	NA	NA	NA	NA	NA	NA	NA	NA	NA	NA	NA	NA	NA	NA	NA	NA	NA	NA	NA	NA	NA	NA	NA	NA	NA	NA	NA	NA	NA	NA	NA
ERR10900925	PRJEB51728	2012/2017	Zimbabwe	University of British Columbia	No cholera	23	0	NA	NA	NA	NA	NA	NA	NA	NA	NA	NA	NA	NA	NA	NA	NA	NA	NA	NA	NA	NA	NA	NA	NA	NA	NA	NA	NA	NA	NA	NA	NA	NA	NA	NA	NA	NA	NA	NA	NA	NA	NA	NA
ERR10900926	PRJEB51728	2012/2017	Zimbabwe	University of British Columbia	No cholera	10	0	NA	NA	NA	NA	NA	NA	NA	NA	NA	NA	NA	NA	NA	NA	NA	NA	NA	NA	NA	NA	NA	NA	NA	NA	NA	NA	NA	NA	NA	NA	NA	NA	NA	NA	NA	NA	NA	NA	NA	NA	NA	NA
ERR10900927	PRJEB51728	2012/2017	Zimbabwe	University of British Columbia	No cholera	0	0	NA	NA	NA	NA	NA	NA	NA	NA	NA	NA	NA	NA	NA	NA	NA	NA	NA	NA	NA	NA	NA	NA	NA	NA	NA	NA	NA	NA	NA	NA	NA	NA	NA	NA	NA	NA	NA	NA	NA	NA	NA	NA
ERR10900928	PRJEB51728	2012/2017	Zimbabwe	University of British Columbia	No cholera	4	0	NA	NA	NA	NA	NA	NA	NA	NA	NA	NA	NA	NA	NA	NA	NA	NA	NA	NA	NA	NA	NA	NA	NA	NA	NA	NA	NA	NA	NA	NA	NA	NA	NA	NA	NA	NA	NA	NA	NA	NA	NA	NA
ERR10900929	PRJEB51728	2012/2017	Zimbabwe	University of British Columbia	No cholera	2	0	NA	NA	NA	NA	NA	NA	NA	NA	NA	NA	NA	NA	NA	NA	NA	NA	NA	NA	NA	NA	NA	NA	NA	NA	NA	NA	NA	NA	NA	NA	NA	NA	NA	NA	NA	NA	NA	NA	NA	NA	NA	NA
ERR10900930	PRJEB51728	2012/2017	Zimbabwe	University of British Columbia	No cholera	0	0	NA	NA	NA	NA	NA	NA	NA	NA	NA	NA	NA	NA	NA	NA	NA	NA	NA	NA	NA	NA	NA	NA	NA	NA	NA	NA	NA	NA	NA	NA	NA	NA	NA	NA	NA	NA	NA	NA	NA	NA	NA	NA
ERR10900931	PRJEB51728	2012/2017	Zimbabwe	University of British Columbia	No cholera	0	0	NA	NA	NA	NA	NA	NA	NA	NA	NA	NA	NA	NA	NA	NA	NA	NA	NA	NA	NA	NA	NA	NA	NA	NA	NA	NA	NA	NA	NA	NA	NA	NA	NA	NA	NA	NA	NA	NA	NA	NA	NA	NA
ERR10900932	PRJEB51728	2012/2017	Zimbabwe	University of British Columbia	No cholera	24	0	NA	NA	NA	NA	NA	NA	NA	NA	NA	NA	NA	NA	NA	NA	NA	NA	NA	NA	NA	NA	NA	NA	NA	NA	NA	NA	NA	NA	NA	NA	NA	NA	NA	NA	NA	NA	NA	NA	NA	NA	NA	NA
ERR10900933	PRJEB51728	2012/2017	Zimbabwe	University of British Columbia	No cholera	1	0	NA	NA	NA	NA	NA	NA	NA	NA	NA	NA	NA	NA	NA	NA	NA	NA	NA	NA	NA	NA	NA	NA	NA	NA	NA	NA	NA	NA	NA	NA	NA	NA	NA	NA	NA	NA	NA	NA	NA	NA	NA	NA
ERR10900934	PRJEB51728	2012/2017	Zimbabwe	University of British Columbia	No cholera	1	0	NA	NA	NA	NA	NA	NA	NA	NA	NA	NA	NA	NA	NA	NA	NA	NA	NA	NA	NA	NA	NA	NA	NA	NA	NA	NA	NA	NA	NA	NA	NA	NA	NA	NA	NA	NA	NA	NA	NA	NA	NA	NA
ERR10900935	PRJEB51728	2012/2017	Zimbabwe	University of British Columbia	No cholera	0	0	NA	NA	NA	NA	NA	NA	NA	NA	NA	NA	NA	NA	NA	NA	NA	NA	NA	NA	NA	NA	NA	NA	NA	NA	NA	NA	NA	NA	NA	NA	NA	NA	NA	NA	NA	NA	NA	NA	NA	NA	NA	NA
ERR10900936	PRJEB51728	2012/2017	Zimbabwe	University of British Columbia	No cholera	1	0	NA	NA	NA	NA	NA	NA	NA	NA	NA	NA	NA	NA	NA	NA	NA	NA	NA	NA	NA	NA	NA	NA	NA	NA	NA	NA	NA	NA	NA	NA	NA	NA	NA	NA	NA	NA	NA	NA	NA	NA	NA	NA
ERR10900937	PRJEB51728	2012/2017	Zimbabwe	University of British Columbia	No cholera	0	0	NA	NA	NA	NA	NA	NA	NA	NA	NA	NA	NA	NA	NA	NA	NA	NA	NA	NA	NA	NA	NA	NA	NA	NA	NA	NA	NA	NA	NA	NA	NA	NA	NA	NA	NA	NA	NA	NA	NA	NA	NA	NA
ERR10900938	PRJEB51728	2012/2017	Zimbabwe	University of British Columbia	No cholera	0	0	NA	NA	NA	NA	NA	NA	NA	NA	NA	NA	NA	NA	NA	NA	NA	NA	NA	NA	NA	NA	NA	NA	NA	NA	NA	NA	NA	NA	NA	NA	NA	NA	NA	NA	NA	NA	NA	NA	NA	NA	NA	NA
ERR10900939	PRJEB51728	2012/2017	Zimbabwe	University of British Columbia	No cholera	12	0	NA	NA	NA	NA	NA	NA	NA	NA	NA	NA	NA	NA	NA	NA	NA	NA	NA	NA	NA	NA	NA	NA	NA	NA	NA	NA	NA	NA	NA	NA	NA	NA	NA	NA	NA	NA	NA	NA	NA	NA	NA	NA
ERR10900940	PRJEB51728	2012/2017	Zimbabwe	University of British Columbia	No cholera	0	0	NA	NA	NA	NA	NA	NA	NA	NA	NA	NA	NA	NA	NA	NA	NA	NA	NA	NA	NA	NA	NA	NA	NA	NA	NA	NA	NA	NA	NA	NA	NA	NA	NA	NA	NA	NA	NA	NA	NA	NA	NA	NA
ERR10900941	PRJEB51728	2012/2017	Zimbabwe	University of British Columbia	No cholera	0	0	NA	NA	NA	NA	NA	NA	NA	NA	NA	NA	NA	NA	NA	NA	NA	NA	NA	NA	NA	NA	NA	NA	NA	NA	NA	NA	NA	NA	NA	NA	NA	NA	NA	NA	NA	NA	NA	NA	NA	NA	NA	NA
ERR10900942	PRJEB51728	2012/2017	Zimbabwe	University of British Columbia	No cholera	0	0	NA	NA	NA	NA	NA	NA	NA	NA	NA	NA	NA	NA	NA	NA	NA	NA	NA	NA	NA	NA	NA	NA	NA	NA	NA	NA	NA	NA	NA	NA	NA	NA	NA	NA	NA	NA	NA	NA	NA	NA	NA	NA
ERR10900943	PRJEB51728	2012/2017	Zimbabwe	University of British Columbia	No cholera	1	0	NA	NA	NA	NA	NA	NA	NA	NA	NA	NA	NA	NA	NA	NA	NA	NA	NA	NA	NA	NA	NA	NA	NA	NA	NA	NA	NA	NA	NA	NA	NA	NA	NA	NA	NA	NA	NA	NA	NA	NA	NA	NA
ERR10900944	PRJEB51728	2012/2017	Zimbabwe	University of British Columbia	No cholera	29	0	NA	NA	NA	NA	NA	NA	NA	NA	NA	NA	NA	NA	NA	NA	NA	NA	NA	NA	NA	NA	NA	NA	NA	NA	NA	NA	NA	NA	NA	NA	NA	NA	NA	NA	NA	NA	NA	NA	NA	NA	NA	NA
ERR10900945	PRJEB51728	2012/2017	Zimbabwe	University of British Columbia	No cholera	0	0	NA	NA	NA	NA	NA	NA	NA	NA	NA	NA	NA	NA	NA	NA	NA	NA	NA	NA	NA	NA	NA	NA	NA	NA	NA	NA	NA	NA	NA	NA	NA	NA	NA	NA	NA	NA	NA	NA	NA	NA	NA	NA
ERR10900946	PRJEB51728	2012/2017	Zimbabwe	University of British Columbia	No cholera	0	0	NA	NA	NA	NA	NA	NA	NA	NA	NA	NA	NA	NA	NA	NA	NA	NA	NA	NA	NA	NA	NA	NA	NA	NA	NA	NA	NA	NA	NA	NA	NA	NA	NA	NA	NA	NA	NA	NA	NA	NA	NA	NA
ERR10900947	PRJEB51728	2012/2017	Zimbabwe	University of British Columbia	No cholera	1	0	NA	NA	NA	NA	NA	NA	NA	NA	NA	NA	NA	NA	NA	NA	NA	NA	NA	NA	NA	NA	NA	NA	NA	NA	NA	NA	NA	NA	NA	NA	NA	NA	NA	NA	NA	NA	NA	NA	NA	NA	NA	NA
ERR10900948	PRJEB51728	2012/2017	Zimbabwe	University of British Columbia	No cholera	0	0	NA	NA	NA	NA	NA	NA	NA	NA	NA	NA	NA	NA	NA	NA	NA	NA	NA	NA	NA	NA	NA	NA	NA	NA	NA	NA	NA	NA	NA	NA	NA	NA	NA	NA	NA	NA	NA	NA	NA	NA	NA	NA
ERR10900949	PRJEB51728	2012/2017	Zimbabwe	University of British Columbia	No cholera	1	0	NA	NA	NA	NA	NA	NA	NA	NA	NA	NA	NA	NA	NA	NA	NA	NA	NA	NA	NA	NA	NA	NA	NA	NA	NA	NA	NA	NA	NA	NA	NA	NA	NA	NA	NA	NA	NA	NA	NA	NA	NA	NA
ERR10900950	PRJEB51728	2012/2017	Zimbabwe	University of British Columbia	No cholera	9	0	NA	NA	NA	NA	NA	NA	NA	NA	NA	NA	NA	NA	NA	NA	NA	NA	NA	NA	NA	NA	NA	NA	NA	NA	NA	NA	NA	NA	NA	NA	NA	NA	NA	NA	NA	NA	NA	NA	NA	NA	NA	NA
ERR10900951	PRJEB51728	2012/2017	Zimbabwe	University of British Columbia	No cholera	1	0	NA	NA	NA	NA	NA	NA	NA	NA	NA	NA	NA	NA	NA	NA	NA	NA	NA	NA	NA	NA	NA	NA	NA	NA	NA	NA	NA	NA	NA	NA	NA	NA	NA	NA	NA	NA	NA	NA	NA	NA	NA	NA
ERR10900952	PRJEB51728	2012/2017	Zimbabwe	University of British Columbia	No cholera	0	0	NA	NA	NA	NA	NA	NA	NA	NA	NA	NA	NA	NA	NA	NA	NA	NA	NA	NA	NA	NA	NA	NA	NA	NA	NA	NA	NA	NA	NA	NA	NA	NA	NA	NA	NA	NA	NA	NA	NA	NA	NA	NA
ERR10900953	PRJEB51728	2012/2017	Zimbabwe	University of British Columbia	No cholera	7	0	NA	NA	NA	NA	NA	NA	NA	NA	NA	NA	NA	NA	NA	NA	NA	NA	NA	NA	NA	NA	NA	NA	NA	NA	NA	NA	NA	NA	NA	NA	NA	NA	NA	NA	NA	NA	NA	NA	NA	NA	NA	NA
ERR10900954	PRJEB51728	2012/2017	Zimbabwe	University of British Columbia	No cholera	1	0	NA	NA	NA	NA	NA	NA	NA	NA	NA	NA	NA	NA	NA	NA	NA	NA	NA	NA	NA	NA	NA	NA	NA	NA	NA	NA	NA	NA	NA	NA	NA	NA	NA	NA	NA	NA	NA	NA	NA	NA	NA	NA
ERR10900955	PRJEB51728	2012/2017	Zimbabwe	University of British Columbia	No cholera	0	0	NA	NA	NA	NA	NA	NA	NA	NA	NA	NA	NA	NA	NA	NA	NA	NA	NA	NA	NA	NA	NA	NA	NA	NA	NA	NA	NA	NA	NA	NA	NA	NA	NA	NA	NA	NA	NA	NA	NA	NA	NA	NA
ERR10900956	PRJEB51728	2012/2017	Zimbabwe	University of British Columbia	No cholera	0	0	NA	NA	NA	NA	NA	NA	NA	NA	NA	NA	NA	NA	NA	NA	NA	NA	NA	NA	NA	NA	NA	NA	NA	NA	NA	NA	NA	NA	NA	NA	NA	NA	NA	NA	NA	NA	NA	NA	NA	NA	NA	NA
ERR10900957	PRJEB51728	2012/2017	Zimbabwe	University of British Columbia	No cholera	2	0	NA	NA	NA	NA	NA	NA	NA	NA	NA	NA	NA	NA	NA	NA	NA	NA	NA	NA	NA	NA	NA	NA	NA	NA	NA	NA	NA	NA	NA	NA	NA	NA	NA	NA	NA	NA	NA	NA	NA	NA	NA	NA
ERR10900958	PRJEB51728	2012/2017	Zimbabwe	University of British Columbia	No cholera	6	0	NA	NA	NA	NA	NA	NA	NA	NA	NA	NA	NA	NA	NA	NA	NA	NA	NA	NA	NA	NA	NA	NA	NA	NA	NA	NA	NA	NA	NA	NA	NA	NA	NA	NA	NA	NA	NA	NA	NA	NA	NA	NA
ERR10900959	PRJEB51728	2012/2017	Zimbabwe	University of British Columbia	No cholera	47	0	NA	NA	NA	NA	NA	NA	NA	NA	NA	NA	NA	NA	NA	NA	NA	NA	NA	NA	NA	NA	NA	NA	NA	NA	NA	NA	NA	NA	NA	NA	NA	NA	NA	NA	NA	NA	NA	NA	NA	NA	NA	NA
ERR10900960	PRJEB51728	2012/2017	Zimbabwe	University of British Columbia	No cholera	3	0	NA	NA	NA	NA	NA	NA	NA	NA	NA	NA	NA	NA	NA	NA	NA	NA	NA	NA	NA	NA	NA	NA	NA	NA	NA	NA	NA	NA	NA	NA	NA	NA	NA	NA	NA	NA	NA	NA	NA	NA	NA	NA
ERR10900961	PRJEB51728	2012/2017	Zimbabwe	University of British Columbia	No cholera	0	0	NA	NA	NA	NA	NA	NA	NA	NA	NA	NA	NA	NA	NA	NA	NA	NA	NA	NA	NA	NA	NA	NA	NA	NA	NA	NA	NA	NA	NA	NA	NA	NA	NA	NA	NA	NA	NA	NA	NA	NA	NA	NA
ERR10900962	PRJEB51728	2012/2017	Zimbabwe	University of British Columbia	No cholera	1	0	NA	NA	NA	NA	NA	NA	NA	NA	NA	NA	NA	NA	NA	NA	NA	NA	NA	NA	NA	NA	NA	NA	NA	NA	NA	NA	NA	NA	NA	NA	NA	NA	NA	NA	NA	NA	NA	NA	NA	NA	NA	NA
ERR10900963	PRJEB51728	2012/2017	Zimbabwe	University of British Columbia	No cholera	1	0	NA	NA	NA	NA	NA	NA	NA	NA	NA	NA	NA	NA	NA	NA	NA	NA	NA	NA	NA	NA	NA	NA	NA	NA	NA	NA	NA	NA	NA	NA	NA	NA	NA	NA	NA	NA	NA	NA	NA	NA	NA	NA
ERR10900964	PRJEB51728	2012/2017	Zimbabwe	University of British Columbia	No cholera	2	0	NA	NA	NA	NA	NA	NA	NA	NA	NA	NA	NA	NA	NA	NA	NA	NA	NA	NA	NA	NA	NA	NA	NA	NA	NA	NA	NA	NA	NA	NA	NA	NA	NA	NA	NA	NA	NA	NA	NA	NA	NA	NA
ERR10900965	PRJEB51728	2012/2017	Zimbabwe	University of British Columbia	No cholera	0	0	NA	NA	NA	NA	NA	NA	NA	NA	NA	NA	NA	NA	NA	NA	NA	NA	NA	NA	NA	NA	NA	NA	NA	NA	NA	NA	NA	NA	NA	NA	NA	NA	NA	NA	NA	NA	NA	NA	NA	NA	NA	NA
ERR10900966	PRJEB51728	2012/2017	Zimbabwe	University of British Columbia	No cholera	0	0	NA	NA	NA	NA	NA	NA	NA	NA	NA	NA	NA	NA	NA	NA	NA	NA	NA	NA	NA	NA	NA	NA	NA	NA	NA	NA	NA	NA	NA	NA	NA	NA	NA	NA	NA	NA	NA	NA	NA	NA	NA	NA
ERR10900967	PRJEB51728	2012/2017	Zimbabwe	University of British Columbia	No cholera	0	0	NA	NA	NA	NA	NA	NA	NA	NA	NA	NA	NA	NA	NA	NA	NA	NA	NA	NA	NA	NA	NA	NA	NA	NA	NA	NA	NA	NA	NA	NA	NA	NA	NA	NA	NA	NA	NA	NA	NA	NA	NA	NA
ERR10900968	PRJEB51728	2012/2017	Zimbabwe	University of British Columbia	No cholera	0	0	NA	NA	NA	NA	NA	NA	NA	NA	NA	NA	NA	NA	NA	NA	NA	NA	NA	NA	NA	NA	NA	NA	NA	NA	NA	NA	NA	NA	NA	NA	NA	NA	NA	NA	NA	NA	NA	NA	NA	NA	NA	NA
ERR10900969	PRJEB51728	2012/2017	Zimbabwe	University of British Columbia	No cholera	0	0	NA	NA	NA	NA	NA	NA	NA	NA	NA	NA	NA	NA	NA	NA	NA	NA	NA	NA	NA	NA	NA	NA	NA	NA	NA	NA	NA	NA	NA	NA	NA	NA	NA	NA	NA	NA	NA	NA	NA	NA	NA	NA
ERR10900970	PRJEB51728	2012/2017	Zimbabwe	University of British Columbia	No cholera	1	0	NA	NA	NA	NA	NA	NA	NA	NA	NA	NA	NA	NA	NA	NA	NA	NA	NA	NA	NA	NA	NA	NA	NA	NA	NA	NA	NA	NA	NA	NA	NA	NA	NA	NA	NA	NA	NA	NA	NA	NA	NA	NA
ERR10900971	PRJEB51728	2012/2017	Zimbabwe	University of British Columbia	No cholera	0	0	NA	NA	NA	NA	NA	NA	NA	NA	NA	NA	NA	NA	NA	NA	NA	NA	NA	NA	NA	NA	NA	NA	NA	NA	NA	NA	NA	NA	NA	NA	NA	NA	NA	NA	NA	NA	NA	NA	NA	NA	NA	NA
ERR10900972	PRJEB51728	2012/2017	Zimbabwe	University of British Columbia	No cholera	0	0	NA	NA	NA	NA	NA	NA	NA	NA	NA	NA	NA	NA	NA	NA	NA	NA	NA	NA	NA	NA	NA	NA	NA	NA	NA	NA	NA	NA	NA	NA	NA	NA	NA	NA	NA	NA	NA	NA	NA	NA	NA	NA
ERR10900973	PRJEB51728	2012/2017	Zimbabwe	University of British Columbia	No cholera	2	0	NA	NA	NA	NA	NA	NA	NA	NA	NA	NA	NA	NA	NA	NA	NA	NA	NA	NA	NA	NA	NA	NA	NA	NA	NA	NA	NA	NA	NA	NA	NA	NA	NA	NA	NA	NA	NA	NA	NA	NA	NA	NA
ERR10900974	PRJEB51728	2012/2017	Zimbabwe	University of British Columbia	No cholera	0	0	NA	NA	NA	NA	NA	NA	NA	NA	NA	NA	NA	NA	NA	NA	NA	NA	NA	NA	NA	NA	NA	NA	NA	NA	NA	NA	NA	NA	NA	NA	NA	NA	NA	NA	NA	NA	NA	NA	NA	NA	NA	NA
ERR10900975	PRJEB51728	2012/2017	Zimbabwe	University of British Columbia	No cholera	0	0	NA	NA	NA	NA	NA	NA	NA	NA	NA	NA	NA	NA	NA	NA	NA	NA	NA	NA	NA	NA	NA	NA	NA	NA	NA	NA	NA	NA	NA	NA	NA	NA	NA	NA	NA	NA	NA	NA	NA	NA	NA	NA
ERR10900976	PRJEB51728	2012/2017	Zimbabwe	University of British Columbia	No cholera	0	0	NA	NA	NA	NA	NA	NA	NA	NA	NA	NA	NA	NA	NA	NA	NA	NA	NA	NA	NA	NA	NA	NA	NA	NA	NA	NA	NA	NA	NA	NA	NA	NA	NA	NA	NA	NA	NA	NA	NA	NA	NA	NA
ERR10900977	PRJEB51728	2012/2017	Zimbabwe	University of British Columbia	No cholera	4	0	NA	NA	NA	NA	NA	NA	NA	NA	NA	NA	NA	NA	NA	NA	NA	NA	NA	NA	NA	NA	NA	NA	NA	NA	NA	NA	NA	NA	NA	NA	NA	NA	NA	NA	NA	NA	NA	NA	NA	NA	NA	NA
ERR10900978	PRJEB51728	2012/2017	Zimbabwe	University of British Columbia	No cholera	0	0	NA	NA	NA	NA	NA	NA	NA	NA	NA	NA	NA	NA	NA	NA	NA	NA	NA	NA	NA	NA	NA	NA	NA	NA	NA	NA	NA	NA	NA	NA	NA	NA	NA	NA	NA	NA	NA	NA	NA	NA	NA	NA
ERR10900979	PRJEB51728	2012/2017	Zimbabwe	University of British Columbia	No cholera	9	0	NA	NA	NA	NA	NA	NA	NA	NA	NA	NA	NA	NA	NA	NA	NA	NA	NA	NA	NA	NA	NA	NA	NA	NA	NA	NA	NA	NA	NA	NA	NA	NA	NA	NA	NA	NA	NA	NA	NA	NA	NA	NA
ERR10900980	PRJEB51728	2012/2017	Zimbabwe	University of British Columbia	No cholera	0	0	NA	NA	NA	NA	NA	NA	NA	NA	NA	NA	NA	NA	NA	NA	NA	NA	NA	NA	NA	NA	NA	NA	NA	NA	NA	NA	NA	NA	NA	NA	NA	NA	NA	NA	NA	NA	NA	NA	NA	NA	NA	NA
ERR10900981	PRJEB51728	2012/2017	Zimbabwe	University of British Columbia	No cholera	5	0	NA	NA	NA	NA	NA	NA	NA	NA	NA	NA	NA	NA	NA	NA	NA	NA	NA	NA	NA	NA	NA	NA	NA	NA	NA	NA	NA	NA	NA	NA	NA	NA	NA	NA	NA	NA	NA	NA	NA	NA	NA	NA
ERR10900982	PRJEB51728	2012/2017	Zimbabwe	University of British Columbia	No cholera	0	0	NA	NA	NA	NA	NA	NA	NA	NA	NA	NA	NA	NA	NA	NA	NA	NA	NA	NA	NA	NA	NA	NA	NA	NA	NA	NA	NA	NA	NA	NA	NA	NA	NA	NA	NA	NA	NA	NA	NA	NA	NA	NA
ERR10900983	PRJEB51728	2012/2017	Zimbabwe	University of British Columbia	No cholera	8	0	NA	NA	NA	NA	NA	NA	NA	NA	NA	NA	NA	NA	NA	NA	NA	NA	NA	NA	NA	NA	NA	NA	NA	NA	NA	NA	NA	NA	NA	NA	NA	NA	NA	NA	NA	NA	NA	NA	NA	NA	NA	NA
ERR10900984	PRJEB51728	2012/2017	Zimbabwe	University of British Columbia	No cholera	0	0	NA	NA	NA	NA	NA	NA	NA	NA	NA	NA	NA	NA	NA	NA	NA	NA	NA	NA	NA	NA	NA	NA	NA	NA	NA	NA	NA	NA	NA	NA	NA	NA	NA	NA	NA	NA	NA	NA	NA	NA	NA	NA
ERR10900985	PRJEB51728	2012/2017	Zimbabwe	University of British Columbia	No cholera	4	0	NA	NA	NA	NA	NA	NA	NA	NA	NA	NA	NA	NA	NA	NA	NA	NA	NA	NA	NA	NA	NA	NA	NA	NA	NA	NA	NA	NA	NA	NA	NA	NA	NA	NA	NA	NA	NA	NA	NA	NA	NA	NA
ERR10900986	PRJEB51728	2012/2017	Zimbabwe	University of British Columbia	No cholera	2	0	NA	NA	NA	NA	NA	NA	NA	NA	NA	NA	NA	NA	NA	NA	NA	NA	NA	NA	NA	NA	NA	NA	NA	NA	NA	NA	NA	NA	NA	NA	NA	NA	NA	NA	NA	NA	NA	NA	NA	NA	NA	NA
ERR10900987	PRJEB51728	2012/2017	Zimbabwe	University of British Columbia	No cholera	23	0	NA	NA	NA	NA	NA	NA	NA	NA	NA	NA	NA	NA	NA	NA	NA	NA	NA	NA	NA	NA	NA	NA	NA	NA	NA	NA	NA	NA	NA	NA	NA	NA	NA	NA	NA	NA	NA	NA	NA	NA	NA	NA
ERR10900988	PRJEB51728	2012/2017	Zimbabwe	University of British Columbia	No cholera	0	0	NA	NA	NA	NA	NA	NA	NA	NA	NA	NA	NA	NA	NA	NA	NA	NA	NA	NA	NA	NA	NA	NA	NA	NA	NA	NA	NA	NA	NA	NA	NA	NA	NA	NA	NA	NA	NA	NA	NA	NA	NA	NA
ERR10900989	PRJEB51728	2012/2017	Zimbabwe	University of British Columbia	No cholera	0	0	NA	NA	NA	NA	NA	NA	NA	NA	NA	NA	NA	NA	NA	NA	NA	NA	NA	NA	NA	NA	NA	NA	NA	NA	NA	NA	NA	NA	NA	NA	NA	NA	NA	NA	NA	NA	NA	NA	NA	NA	NA	NA
ERR10900990	PRJEB51728	2012/2017	Zimbabwe	University of British Columbia	No cholera	0	0	NA	NA	NA	NA	NA	NA	NA	NA	NA	NA	NA	NA	NA	NA	NA	NA	NA	NA	NA	NA	NA	NA	NA	NA	NA	NA	NA	NA	NA	NA	NA	NA	NA	NA	NA	NA	NA	NA	NA	NA	NA	NA
ERR10900991	PRJEB51728	2012/2017	Zimbabwe	University of British Columbia	No cholera	0	0	NA	NA	NA	NA	NA	NA	NA	NA	NA	NA	NA	NA	NA	NA	NA	NA	NA	NA	NA	NA	NA	NA	NA	NA	NA	NA	NA	NA	NA	NA	NA	NA	NA	NA	NA	NA	NA	NA	NA	NA	NA	NA
ERR10900992	PRJEB51728	2012/2017	Zimbabwe	University of British Columbia	No cholera	0	0	NA	NA	NA	NA	NA	NA	NA	NA	NA	NA	NA	NA	NA	NA	NA	NA	NA	NA	NA	NA	NA	NA	NA	NA	NA	NA	NA	NA	NA	NA	NA	NA	NA	NA	NA	NA	NA	NA	NA	NA	NA	NA
ERR10900993	PRJEB51728	2012/2017	Zimbabwe	University of British Columbia	No cholera	42	0	NA	NA	NA	NA	NA	NA	NA	NA	NA	NA	NA	NA	NA	NA	NA	NA	NA	NA	NA	NA	NA	NA	NA	NA	NA	NA	NA	NA	NA	NA	NA	NA	NA	NA	NA	NA	NA	NA	NA	NA	NA	NA
ERR10900994	PRJEB51728	2012/2017	Zimbabwe	University of British Columbia	No cholera	1	0	NA	NA	NA	NA	NA	NA	NA	NA	NA	NA	NA	NA	NA	NA	NA	NA	NA	NA	NA	NA	NA	NA	NA	NA	NA	NA	NA	NA	NA	NA	NA	NA	NA	NA	NA	NA	NA	NA	NA	NA	NA	NA
ERR10900995	PRJEB51728	2012/2017	Zimbabwe	University of British Columbia	No cholera	1	0	NA	NA	NA	NA	NA	NA	NA	NA	NA	NA	NA	NA	NA	NA	NA	NA	NA	NA	NA	NA	NA	NA	NA	NA	NA	NA	NA	NA	NA	NA	NA	NA	NA	NA	NA	NA	NA	NA	NA	NA	NA	NA
ERR10900996	PRJEB51728	2012/2017	Zimbabwe	University of British Columbia	No cholera	1	0	NA	NA	NA	NA	NA	NA	NA	NA	NA	NA	NA	NA	NA	NA	NA	NA	NA	NA	NA	NA	NA	NA	NA	NA	NA	NA	NA	NA	NA	NA	NA	NA	NA	NA	NA	NA	NA	NA	NA	NA	NA	NA
ERR10900997	PRJEB51728	2012/2017	Zimbabwe	University of British Columbia	No cholera	6	0	NA	NA	NA	NA	NA	NA	NA	NA	NA	NA	NA	NA	NA	NA	NA	NA	NA	NA	NA	NA	NA	NA	NA	NA	NA	NA	NA	NA	NA	NA	NA	NA	NA	NA	NA	NA	NA	NA	NA	NA	NA	NA
ERR10900998	PRJEB51728	2012/2017	Zimbabwe	University of British Columbia	No cholera	0	0	NA	NA	NA	NA	NA	NA	NA	NA	NA	NA	NA	NA	NA	NA	NA	NA	NA	NA	NA	NA	NA	NA	NA	NA	NA	NA	NA	NA	NA	NA	NA	NA	NA	NA	NA	NA	NA	NA	NA	NA	NA	NA
ERR10900999	PRJEB51728	2012/2017	Zimbabwe	University of British Columbia	No cholera	3	0	NA	NA	NA	NA	NA	NA	NA	NA	NA	NA	NA	NA	NA	NA	NA	NA	NA	NA	NA	NA	NA	NA	NA	NA	NA	NA	NA	NA	NA	NA	NA	NA	NA	NA	NA	NA	NA	NA	NA	NA	NA	NA
ERR10901000	PRJEB51728	2012/2017	Zimbabwe	University of British Columbia	No cholera	3	0	NA	NA	NA	NA	NA	NA	NA	NA	NA	NA	NA	NA	NA	NA	NA	NA	NA	NA	NA	NA	NA	NA	NA	NA	NA	NA	NA	NA	NA	NA	NA	NA	NA	NA	NA	NA	NA	NA	NA	NA	NA	NA
ERR10901001	PRJEB51728	2012/2017	Zimbabwe	University of British Columbia	No cholera	14	0	NA	NA	NA	NA	NA	NA	NA	NA	NA	NA	NA	NA	NA	NA	NA	NA	NA	NA	NA	NA	NA	NA	NA	NA	NA	NA	NA	NA	NA	NA	NA	NA	NA	NA	NA	NA	NA	NA	NA	NA	NA	NA
ERR10901002	PRJEB51728	2012/2017	Zimbabwe	University of British Columbia	No cholera	0	0	NA	NA	NA	NA	NA	NA	NA	NA	NA	NA	NA	NA	NA	NA	NA	NA	NA	NA	NA	NA	NA	NA	NA	NA	NA	NA	NA	NA	NA	NA	NA	NA	NA	NA	NA	NA	NA	NA	NA	NA	NA	NA
ERR10901003	PRJEB51728	2012/2017	Zimbabwe	University of British Columbia	No cholera	0	0	NA	NA	NA	NA	NA	NA	NA	NA	NA	NA	NA	NA	NA	NA	NA	NA	NA	NA	NA	NA	NA	NA	NA	NA	NA	NA	NA	NA	NA	NA	NA	NA	NA	NA	NA	NA	NA	NA	NA	NA	NA	NA
ERR10901004	PRJEB51728	2012/2017	Zimbabwe	University of British Columbia	No cholera	0	0	NA	NA	NA	NA	NA	NA	NA	NA	NA	NA	NA	NA	NA	NA	NA	NA	NA	NA	NA	NA	NA	NA	NA	NA	NA	NA	NA	NA	NA	NA	NA	NA	NA	NA	NA	NA	NA	NA	NA	NA	NA	NA
ERR10901005	PRJEB51728	2012/2017	Zimbabwe	University of British Columbia	No cholera	4	0	NA	NA	NA	NA	NA	NA	NA	NA	NA	NA	NA	NA	NA	NA	NA	NA	NA	NA	NA	NA	NA	NA	NA	NA	NA	NA	NA	NA	NA	NA	NA	NA	NA	NA	NA	NA	NA	NA	NA	NA	NA	NA
ERR10901006	PRJEB51728	2012/2017	Zimbabwe	University of British Columbia	No cholera	0	0	NA	NA	NA	NA	NA	NA	NA	NA	NA	NA	NA	NA	NA	NA	NA	NA	NA	NA	NA	NA	NA	NA	NA	NA	NA	NA	NA	NA	NA	NA	NA	NA	NA	NA	NA	NA	NA	NA	NA	NA	NA	NA
ERR10901007	PRJEB51728	2012/2017	Zimbabwe	University of British Columbia	No cholera	28	0	NA	NA	NA	NA	NA	NA	NA	NA	NA	NA	NA	NA	NA	NA	NA	NA	NA	NA	NA	NA	NA	NA	NA	NA	NA	NA	NA	NA	NA	NA	NA	NA	NA	NA	NA	NA	NA	NA	NA	NA	NA	NA
ERR10901008	PRJEB51728	2012/2017	Zimbabwe	University of British Columbia	No cholera	5	0	NA	NA	NA	NA	NA	NA	NA	NA	NA	NA	NA	NA	NA	NA	NA	NA	NA	NA	NA	NA	NA	NA	NA	NA	NA	NA	NA	NA	NA	NA	NA	NA	NA	NA	NA	NA	NA	NA	NA	NA	NA	NA
ERR10901009	PRJEB51728	2012/2017	Zimbabwe	University of British Columbia	No cholera	1	0	NA	NA	NA	NA	NA	NA	NA	NA	NA	NA	NA	NA	NA	NA	NA	NA	NA	NA	NA	NA	NA	NA	NA	NA	NA	NA	NA	NA	NA	NA	NA	NA	NA	NA	NA	NA	NA	NA	NA	NA	NA	NA
ERR10901010	PRJEB51728	2012/2017	Zimbabwe	University of British Columbia	No cholera	0	0	NA	NA	NA	NA	NA	NA	NA	NA	NA	NA	NA	NA	NA	NA	NA	NA	NA	NA	NA	NA	NA	NA	NA	NA	NA	NA	NA	NA	NA	NA	NA	NA	NA	NA	NA	NA	NA	NA	NA	NA	NA	NA
ERR10901011	PRJEB51728	2012/2017	Zimbabwe	University of British Columbia	No cholera	0	0	NA	NA	NA	NA	NA	NA	NA	NA	NA	NA	NA	NA	NA	NA	NA	NA	NA	NA	NA	NA	NA	NA	NA	NA	NA	NA	NA	NA	NA	NA	NA	NA	NA	NA	NA	NA	NA	NA	NA	NA	NA	NA
ERR10901012	PRJEB51728	2012/2017	Zimbabwe	University of British Columbia	No cholera	0	0	NA	NA	NA	NA	NA	NA	NA	NA	NA	NA	NA	NA	NA	NA	NA	NA	NA	NA	NA	NA	NA	NA	NA	NA	NA	NA	NA	NA	NA	NA	NA	NA	NA	NA	NA	NA	NA	NA	NA	NA	NA	NA
ERR10901013	PRJEB51728	2012/2017	Zimbabwe	University of British Columbia	No cholera	0	0	NA	NA	NA	NA	NA	NA	NA	NA	NA	NA	NA	NA	NA	NA	NA	NA	NA	NA	NA	NA	NA	NA	NA	NA	NA	NA	NA	NA	NA	NA	NA	NA	NA	NA	NA	NA	NA	NA	NA	NA	NA	NA
ERR10901014	PRJEB51728	2012/2017	Zimbabwe	University of British Columbia	No cholera	0	0	NA	NA	NA	NA	NA	NA	NA	NA	NA	NA	NA	NA	NA	NA	NA	NA	NA	NA	NA	NA	NA	NA	NA	NA	NA	NA	NA	NA	NA	NA	NA	NA	NA	NA	NA	NA	NA	NA	NA	NA	NA	NA
ERR10901015	PRJEB51728	2012/2017	Zimbabwe	University of British Columbia	No cholera	0	0	NA	NA	NA	NA	NA	NA	NA	NA	NA	NA	NA	NA	NA	NA	NA	NA	NA	NA	NA	NA	NA	NA	NA	NA	NA	NA	NA	NA	NA	NA	NA	NA	NA	NA	NA	NA	NA	NA	NA	NA	NA	NA
ERR10901016	PRJEB51728	2012/2017	Zimbabwe	University of British Columbia	No cholera	0	0	NA	NA	NA	NA	NA	NA	NA	NA	NA	NA	NA	NA	NA	NA	NA	NA	NA	NA	NA	NA	NA	NA	NA	NA	NA	NA	NA	NA	NA	NA	NA	NA	NA	NA	NA	NA	NA	NA	NA	NA	NA	NA
ERR10901017	PRJEB51728	2012/2017	Zimbabwe	University of British Columbia	No cholera	2	0	NA	NA	NA	NA	NA	NA	NA	NA	NA	NA	NA	NA	NA	NA	NA	NA	NA	NA	NA	NA	NA	NA	NA	NA	NA	NA	NA	NA	NA	NA	NA	NA	NA	NA	NA	NA	NA	NA	NA	NA	NA	NA
ERR10901018	PRJEB51728	2012/2017	Zimbabwe	University of British Columbia	No cholera	0	0	NA	NA	NA	NA	NA	NA	NA	NA	NA	NA	NA	NA	NA	NA	NA	NA	NA	NA	NA	NA	NA	NA	NA	NA	NA	NA	NA	NA	NA	NA	NA	NA	NA	NA	NA	NA	NA	NA	NA	NA	NA	NA
ERR10901019	PRJEB51728	2012/2017	Zimbabwe	University of British Columbia	No cholera	2	0	NA	NA	NA	NA	NA	NA	NA	NA	NA	NA	NA	NA	NA	NA	NA	NA	NA	NA	NA	NA	NA	NA	NA	NA	NA	NA	NA	NA	NA	NA	NA	NA	NA	NA	NA	NA	NA	NA	NA	NA	NA	NA
ERR10901020	PRJEB51728	2012/2017	Zimbabwe	University of British Columbia	No cholera	7	0	NA	NA	NA	NA	NA	NA	NA	NA	NA	NA	NA	NA	NA	NA	NA	NA	NA	NA	NA	NA	NA	NA	NA	NA	NA	NA	NA	NA	NA	NA	NA	NA	NA	NA	NA	NA	NA	NA	NA	NA	NA	NA
ERR10901021	PRJEB51728	2012/2017	Zimbabwe	University of British Columbia	No cholera	0	0	NA	NA	NA	NA	NA	NA	NA	NA	NA	NA	NA	NA	NA	NA	NA	NA	NA	NA	NA	NA	NA	NA	NA	NA	NA	NA	NA	NA	NA	NA	NA	NA	NA	NA	NA	NA	NA	NA	NA	NA	NA	NA
ERR10901022	PRJEB51728	2012/2017	Zimbabwe	University of British Columbia	No cholera	0	0	NA	NA	NA	NA	NA	NA	NA	NA	NA	NA	NA	NA	NA	NA	NA	NA	NA	NA	NA	NA	NA	NA	NA	NA	NA	NA	NA	NA	NA	NA	NA	NA	NA	NA	NA	NA	NA	NA	NA	NA	NA	NA
ERR10901023	PRJEB51728	2012/2017	Zimbabwe	University of British Columbia	No cholera	0	0	NA	NA	NA	NA	NA	NA	NA	NA	NA	NA	NA	NA	NA	NA	NA	NA	NA	NA	NA	NA	NA	NA	NA	NA	NA	NA	NA	NA	NA	NA	NA	NA	NA	NA	NA	NA	NA	NA	NA	NA	NA	NA
ERR10901024	PRJEB51728	2012/2017	Zimbabwe	University of British Columbia	No cholera	0	0	NA	NA	NA	NA	NA	NA	NA	NA	NA	NA	NA	NA	NA	NA	NA	NA	NA	NA	NA	NA	NA	NA	NA	NA	NA	NA	NA	NA	NA	NA	NA	NA	NA	NA	NA	NA	NA	NA	NA	NA	NA	NA
ERR10901025	PRJEB51728	2012/2017	Zimbabwe	University of British Columbia	No cholera	0	0	NA	NA	NA	NA	NA	NA	NA	NA	NA	NA	NA	NA	NA	NA	NA	NA	NA	NA	NA	NA	NA	NA	NA	NA	NA	NA	NA	NA	NA	NA	NA	NA	NA	NA	NA	NA	NA	NA	NA	NA	NA	NA
[truncated: 11,306 more rows]
[truncated: 6 more columns]
