# Supplementary material for: Evolution of pandemic cholera at its global source
Source: Nature. 2026 Apr 1;653(8114):491–8. doi: 10.1038/s41586-026-10340-x (PMC13171446; doi:10.1038/s41586-026-10340-x)
Supplement: Supplementary file 6 — Global collection of ICP1 genomes. [file 41586_2026_10340_MOESM6_ESM.txt]

ID	Year	Country	ctxB_type	PLE	SXT	Source	Antidefence	Date_category	Reference_coverage	Lineage
29791_3_130	2014	Bangladesh	ctxB1	PLE1	None	Whole genome sequencing	CRISPR	Pre-2018	87.7815924375676	BD2
29791_3_249	2015	Bangladesh	ctxB1	PLE1	ICE-TET	Whole genome sequencing	CRISPR	Pre-2018	87.7815924375676	NA
29791_3_369	2018	Bangladesh	ctxB1	None	ICE-TET	Whole genome sequencing	CRISPR	2018	87.7815924375676	NA
29878_3_111	2015	Bangladesh	ctxB1	PLE1	ICE-TET	Whole genome sequencing	CRISPR	Pre-2018	90.6637508034301	NA
29878_3_221	2018	Bangladesh	ctxB7	None	ICE-GEN	Whole genome sequencing	odn	2018	95.3667560237659	NA
29878_3_267	2018	Bangladesh	None	None	None	Whole genome sequencing	CRISPR	2018	88.3012745144147	NA
29878_3_273	2018	Bangladesh	ctxB1	None	ICE-TET	Whole genome sequencing	CRISPR	2018	89.5075953534308	BD2
29878_3_300	2018	Bangladesh	ctxB7	None	ICE-GEN	Whole genome sequencing	odn	2018	95.3667560237659	NA
29878_3_324	2018	Bangladesh	ctxB7	None	ICE-GEN	Whole genome sequencing	odn	2018	95.3667560237659	NA
29878_3_354	2018	Bangladesh	ctxB7	None	ICE-GEN	Whole genome sequencing	CRISPR	2018	89.6565238520748	sBD1
29878_3_97	2015	Bangladesh	ctxB1	PLE1	ICE-TET	Whole genome sequencing	CRISPR	Pre-2018	87.1788239351612	NA
31354_3_146	NA	Bangladesh	ctxB1	PLE1	ICE-TET	Whole genome sequencing	CRISPR	NA	89.6565238520748	NA
31354_3_20	NA	Bangladesh	ctxB1	PLE1	ICE-TET	Whole genome sequencing	CRISPR	NA	87.7815924375676	NA
31354_3_211	2018	Bangladesh	ctxB7	None	ICE-GEN	Whole genome sequencing	odn	2018	95.3667560237659	sBD1
31354_3_7	2017	Bangladesh	ctxB1	None	ICE-TET	Whole genome sequencing	CRISPR	Pre-2018	88.3012745144147	BD2
33224_2_130	2018	Yemen	ctxB7	None	ICE-GEN	Whole genome sequencing	odn	2018	90.0578469642101	sBD1
33224_2_132	2018	Yemen	ctxB7	None	ICE-GEN	Whole genome sequencing	odn	2018	90.0578469642101	sBD1
33224_2_138	2018	Yemen	ctxB7	None	ICE-GEN	Whole genome sequencing	odn	2018	90.0578469642101	sBD1
33224_2_164	2019	Yemen	ctxB7	None	ICE-GEN	Whole genome sequencing	odn	Post-2018	90.0578469642101	sBD1
33224_2_191	2019	Yemen	ctxB7	None	ICE-GEN	Whole genome sequencing	odn	Post-2018	90.0578469642101	sBD1
33224_2_2	2019	Yemen	ctxB7	None	ICE-GEN	Whole genome sequencing	odn	Post-2018	90.0578469642101	sBD1
33224_2_276	2019	Yemen	ctxB7	None	ICE-GEN	Whole genome sequencing	odn	Post-2018	87.5323331608898	sBD1
33224_2_277	2019	Yemen	ctxB7	None	ICE-GEN	Whole genome sequencing	odn	Post-2018	83.6986000721127	sBD1
33224_2_300	2018	Yemen	ctxB7	None	ICE-GEN	Whole genome sequencing	odn	2018	90.0578469642101	sBD1
33224_2_315	2018	Yemen	ctxB7	None	ICE-GEN	Whole genome sequencing	odn	2018	90.0578469642101	sBD1
33224_2_320	2019	Yemen	ctxB7	None	ICE-GEN	Whole genome sequencing	odn	Post-2018	90.0578469642101	sBD1
33224_2_321	2018	Yemen	ctxB7	None	ICE-GEN	Whole genome sequencing	odn	2018	89.3382871654988	sBD1
33224_2_90	2018	Yemen	ctxB7	None	ICE-GEN	Whole genome sequencing	odn	2018	90.0578469642101	sBD1
48181_1_216	2023	India	ctxB7	None	ICE-GEN	Whole genome sequencing	odn	Post-2018	95.3667560237659	sBD1
DRR251917	2017	India	ctxB7	ND	ICE-GEN	Metagenomics	odn	Pre-2018	93.3695464735299	NA
DRR251918	2017	India	ND	ND	ICE-GEN	Metagenomics	odn	Pre-2018	91.3739045917008	NA
DRR251928	2018	India	ND	ND	Insufficient coverage	Metagenomics	odn	2018	73.3864772923231	NA
DRR251932	2018	India	ND	Insufficient coverage	ND	Metagenomics	odn	2018	93.3225164213266	NA
DRR251938	2018	India	ND	Insufficient coverage	ND	Metagenomics	odn	2018	93.3405446080045	NA
DRR251939	2018	India	ctxB7	ND	ICE-GEN	Metagenomics	odn	2018	93.6431046105128	NA
DRR251963	2017	India	ND	ND	ND	Metagenomics	odn	Pre-2018	83.3795795513333	NA
ERR572807	2012	Democratic Republic of the Congo	ctxB1	None	ICE-GEN	Whole genome sequencing	odn	Pre-2018	93.0034959005471	Other
ERR866575	2011	Bangladesh	ctxB1	PLE1	ICE-TET	Metagenomics	CRISPR	Pre-2018	62.9536440452116	NA
ERR866578	2011	Bangladesh	ctxB1	PLE1	ICE-TET	Metagenomics	CRISPR	Pre-2018	88.3012745144147	NA
GCA_000893175	2001	Bangladesh	NA	NA	NA	NCBI Assembly	odn	Pre-2018	98.7286209221026	NA
GCA_019333585	2018	Yemen	NA	NA	NA	NCBI Assembly	odn	2018	90.0578469642101	NA
GCA_019333595	2019	Yemen	NA	NA	NA	NCBI Assembly	odn	Post-2018	90.0578469642101	NA
GCA_019333605	2019	Yemen	NA	NA	NA	NCBI Assembly	odn	Post-2018	90.0578469642101	NA
GCA_019333615	2019	Yemen	NA	NA	NA	NCBI Assembly	odn	Post-2018	90.0578469642101	NA
GCA_020494355	2017	Bangladesh	NA	NA	NA	NCBI Assembly	CRISPR	Pre-2018	88.3012745144147	NA
GCA_020494365	2019	Bangladesh	NA	NA	NA	NCBI Assembly	odn	Post-2018	97.1100032921037	NA
GCA_020494375	2019	Bangladesh	NA	NA	NA	NCBI Assembly	odn	Post-2018	95.3667560237659	NA
GCA_020494385	2019	Bangladesh	NA	NA	NA	NCBI Assembly	CRISPR	Post-2018	89.5075953534308	NA
GCA_020494395	2019	Bangladesh	NA	NA	NA	NCBI Assembly	odn	Post-2018	95.3667560237659	NA
GCA_020494405	2019	Bangladesh	NA	NA	NA	NCBI Assembly	CRISPR	Post-2018	89.5075953534308	NA
GCA_020494415	2019	Bangladesh	NA	NA	NA	NCBI Assembly	odn	Post-2018	95.3667560237659	NA
GCA_020494425	2019	Bangladesh	NA	NA	NA	NCBI Assembly	odn	Post-2018	95.3667560237659	NA
GCA_020494435	2019	Bangladesh	NA	NA	NA	NCBI Assembly	odn	Post-2018	95.3667560237659	NA
GCA_020494445	2019	Bangladesh	NA	NA	NA	NCBI Assembly	odn	Post-2018	95.3667560237659	NA
GCA_020494455	2018	Bangladesh	NA	NA	NA	NCBI Assembly	CRISPR	2018	89.5075953534308	NA
GCA_020494465	2018	Bangladesh	NA	NA	NA	NCBI Assembly	CRISPR	2018	89.5075953534308	NA
GCA_020494475	2018	Bangladesh	NA	NA	NA	NCBI Assembly	odn	2018	93.1798585963097	NA
GCA_020494485	2018	Bangladesh	NA	NA	NA	NCBI Assembly	CRISPR	2018	89.5075953534308	NA
GCA_020494495	2018	Bangladesh	NA	NA	NA	NCBI Assembly	CRISPR	2018	90.0241420934644	NA
GCA_020494505	2018	Bangladesh	NA	NA	NA	NCBI Assembly	odn	2018	92.1185470849206	NA
GCA_020494515	2018	Bangladesh	NA	NA	NA	NCBI Assembly	CRISPR	2018	89.5075953534308	NA
GCA_020494525	2018	Bangladesh	NA	NA	NA	NCBI Assembly	CRISPR	2018	86.7320384392293	NA
GCA_020494535	2018	Bangladesh	NA	NA	NA	NCBI Assembly	odn	2018	95.3667560237659	NA
GCA_020494545	2018	Bangladesh	NA	NA	NA	NCBI Assembly	odn	2018	93.5208264747841	NA
GCA_020494555	2017	Bangladesh	NA	NA	NA	NCBI Assembly	CRISPR	Pre-2018	89.5075953534308	NA
GCA_020494565	2017	Bangladesh	NA	NA	NA	NCBI Assembly	CRISPR	Pre-2018	89.5075953534308	NA
GCA_020494575	2017	Bangladesh	NA	NA	NA	NCBI Assembly	CRISPR	Pre-2018	88.3012745144147	NA
GCA_020494585	2017	Bangladesh	NA	NA	NA	NCBI Assembly	CRISPR	Pre-2018	88.3012745144147	NA
GCA_020495075	2017	Bangladesh	NA	NA	NA	NCBI Assembly	CRISPR	Pre-2018	88.3012745144147	NA
GCA_020495085	2017	Bangladesh	NA	NA	NA	NCBI Assembly	CRISPR	Pre-2018	88.3012745144147	NA
GCA_020495095	2017	Bangladesh	NA	NA	NA	NCBI Assembly	CRISPR	Pre-2018	88.3012745144147	NA
GCA_020495105	2017	Bangladesh	NA	NA	NA	NCBI Assembly	CRISPR	Pre-2018	88.3012745144147	NA
GCA_020495115	2017	Bangladesh	NA	NA	NA	NCBI Assembly	CRISPR	Pre-2018	88.3012745144147	NA
GCA_020495125	2017	Bangladesh	NA	NA	NA	NCBI Assembly	CRISPR	Pre-2018	88.3012745144147	NA
GCA_020495135	2017	Bangladesh	NA	NA	NA	NCBI Assembly	CRISPR	Pre-2018	88.3012745144147	NA
GCA_020495145	2017	Bangladesh	NA	NA	NA	NCBI Assembly	CRISPR	Pre-2018	88.3012745144147	NA
GCA_020495155	2017	Bangladesh	NA	NA	NA	NCBI Assembly	CRISPR	Pre-2018	88.3012745144147	NA
GCA_020495165	2017	Bangladesh	NA	NA	NA	NCBI Assembly	CRISPR	Pre-2018	88.3012745144147	NA
GCA_020495175	2017	Bangladesh	NA	NA	NA	NCBI Assembly	CRISPR	Pre-2018	88.3012745144147	NA
GCA_020495185	2017	Bangladesh	NA	NA	NA	NCBI Assembly	CRISPR	Pre-2018	88.3012745144147	NA
GCA_020495195	2017	Bangladesh	NA	NA	NA	NCBI Assembly	CRISPR	Pre-2018	88.3012745144147	NA
GCA_020495205	2017	Bangladesh	NA	NA	NA	NCBI Assembly	CRISPR	Pre-2018	88.3012745144147	NA
GCA_020495215	2017	Bangladesh	NA	NA	NA	NCBI Assembly	CRISPR	Pre-2018	88.3012745144147	NA
GCA_020495225	2017	Bangladesh	NA	NA	NA	NCBI Assembly	CRISPR	Pre-2018	88.3012745144147	NA
GCA_020495235	2017	Bangladesh	NA	NA	NA	NCBI Assembly	CRISPR	Pre-2018	87.7815924375676	NA
GCA_020495265	2017	Bangladesh	NA	NA	NA	NCBI Assembly	CRISPR	Pre-2018	88.3012745144147	NA
GCA_020495355	2016	Bangladesh	NA	NA	NA	NCBI Assembly	CRISPR	Pre-2018	88.3012745144147	NA
GCA_022808035	2003	Bangladesh	NA	NA	NA	NCBI Assembly	CRISPR	Pre-2018	94.8925363307153	NA
GCA_022808045	1992	India	NA	NA	NA	NCBI Assembly	odn	Pre-2018	85.732649829908	NA
GCA_022808055	2017	Democratic Republic of the Congo	NA	NA	NA	NCBI Assembly	odn	Pre-2018	93.2362946589537	NA
GCA_022808065	2017	Democratic Republic of the Congo	NA	NA	NA	NCBI Assembly	odn	Pre-2018	93.2362946589537	NA
GCA_022808075	2017	Democratic Republic of the Congo	NA	NA	NA	NCBI Assembly	odn	Pre-2018	93.2362946589537	NA
GCA_022808085	2017	Democratic Republic of the Congo	NA	NA	NA	NCBI Assembly	odn	Pre-2018	93.2362946589537	NA
GCA_022808095	2017	Democratic Republic of the Congo	NA	NA	NA	NCBI Assembly	odn	Pre-2018	93.2362946589537	NA
GCA_022808105	2017	Democratic Republic of the Congo	NA	NA	NA	NCBI Assembly	odn	Pre-2018	93.2362946589537	NA
GCA_022808115	2017	Democratic Republic of the Congo	NA	NA	NA	NCBI Assembly	odn	Pre-2018	93.2362946589537	NA
GCA_022808125	2017	Democratic Republic of the Congo	NA	NA	NA	NCBI Assembly	odn	Pre-2018	93.2362946589537	NA
GCA_022808135	2015	Bangladesh	NA	NA	NA	NCBI Assembly	CRISPR	Pre-2018	88.3012745144147	NA
GCF_000893175	2001	Bangladesh	NA	NA	NA	NCBI Assembly	odn	Pre-2018	98.7286209221026	NA
GVE0230	2022	Bangladesh	ctxB7	None	ICE-GEN	Whole genome sequencing	odn	Post-2018	95.3667560237659	NA
SRR11236248	2014	Bangladesh	ND	Insufficient coverage	ND	Metagenomics	CRISPR	Pre-2018	88.3012745144147	NA
SRR11236249	2014	Bangladesh	ND	Insufficient coverage	ND	Metagenomics	CRISPR	Pre-2018	86.9076173007885	NA
SRR11236250	2014	Bangladesh	ND	Insufficient coverage	ND	Metagenomics	CRISPR	Pre-2018	88.3012745144147	NA
SRR11236251	2014	Bangladesh	ND	Insufficient coverage	ND	Metagenomics	CRISPR	Pre-2018	88.1413723369233	NA
SRR11236252	2014	Bangladesh	ND	Insufficient coverage	ND	Metagenomics	CRISPR	Pre-2018	88.3012745144147	NA
SRR11236253	2014	Bangladesh	ND	Insufficient coverage	ND	Metagenomics	CRISPR	Pre-2018	88.2793271567198	NA
SRR12874577	2014	Bangladesh	ctxB1	ND	ICE-TET	Metagenomics	CRISPR	Pre-2018	88.2801109909232	NA
SRR12874578	2014	Bangladesh	ND	Insufficient coverage	ND	Metagenomics	CRISPR	Pre-2018	88.2848139961435	NA
SRR12874579	2014	Bangladesh	ND	PLE1	ND	Metagenomics	CRISPR	Pre-2018	88.3012745144147	NA
SRR12874583	2014	Bangladesh	ND	Insufficient coverage	ND	Metagenomics	CRISPR	Pre-2018	88.3012745144147	NA
SRR14297659	2018	Bangladesh	ctxB1	None	None	Whole genome sequencing	CRISPR	2018	89.9677060308204	BD2
SRR25010949	2018	Bangladesh	ctxB1	ND	ICE-TET	Metagenomics	CRISPR	2018	87.7815924375676	NA
SRR25010950	2018	Bangladesh	ND	ND	Insufficient coverage	Metagenomics	CRISPR	2018	87.7815924375676	NA
SRR25010951	2018	Bangladesh	ctxB1	ND	ICE-TET	Metagenomics	CRISPR	2018	88.3012745144147	NA
SRR25010952	2018	Bangladesh	ctxB1	ND	ICE-TET	Metagenomics	CRISPR	2018	88.3012745144147	NA
SRR25010956	2018	Bangladesh	ctxB1	ND	ICEVchBan9	Metagenomics	CRISPR	2018	87.7815924375676	NA
SRR25010960	2018	Bangladesh	ctxB1	ND	ICE-TET	Metagenomics	CRISPR	2018	90.1425010581762	NA
SRR25010968	2018	Bangladesh	ND	ND	Insufficient coverage	Metagenomics	Both	2018	95.3667560237659	NA
SRR25010972	2018	Bangladesh	ctxB7	Insufficient coverage	ICE-GEN	Metagenomics	odn	2018	95.3667560237659	NA
SRR25010973	2018	Bangladesh	ND	ND	ICE-GEN	Metagenomics	odn	2018	95.3667560237659	NA
SRR25010974	2018	Bangladesh	ND	Insufficient coverage	Insufficient coverage	Metagenomics	odn	2018	95.3667560237659	NA
SRR25010975	2018	Bangladesh	ND	ND	Insufficient coverage	Metagenomics	CRISPR	2018	88.3012745144147	NA
SRR25010976	2018	Bangladesh	ND	ND	Insufficient coverage	Metagenomics	Both	2018	95.3667560237659	NA
SRR25010977	2018	Bangladesh	ND	Insufficient coverage	ND	Metagenomics	CRISPR	2018	88.3012745144147	NA
SRR25010979	2018	Bangladesh	ctxB1	ND	Insufficient coverage	Metagenomics	CRISPR	2018	87.764348085093	NA
SRR25010984	2018	Bangladesh	ctxB7	ND	ICE-GEN	Metagenomics	CRISPR	2018	87.764348085093	NA
SRR25010991	2018	Bangladesh	ctxB7	ND	ICE-GEN	Metagenomics	CRISPR	2018	87.764348085093	NA
SRR25010993	2018	Bangladesh	ctxB7	ND	ICE-GEN	Metagenomics	CRISPR	2018	86.3989089027889	NA
SRR25010994	2018	Bangladesh	ctxB7	ND	ICE-GEN	Metagenomics	CRISPR	2018	87.764348085093	NA
SRR25010999	2018	Bangladesh	ctxB7	ND	ICE-GEN	Metagenomics	CRISPR	2018	87.764348085093	NA
SRR25011001	2018	Bangladesh	ctxB7	ND	ICEVchBan9	Metagenomics	CRISPR	2018	87.764348085093	NA
SRR25011005	2018	Bangladesh	ctxB7	ND	ICE-GEN	Metagenomics	CRISPR	2018	85.3109470284845	NA
SRR25011010	2018	Bangladesh	ND	ND	ND	Metagenomics	CRISPR	2018	88.3012745144147	NA
SRR25011011	2018	Bangladesh	ctxB7	ND	ICE-GEN	Metagenomics	odn	2018	95.3667560237659	NA
SRR25011017	2018	Bangladesh	ND	Insufficient coverage	ND	Metagenomics	odn	2018	71.3939707473075	NA
SRR25011021	2018	Bangladesh	ctxB7	ND	ICE-GEN	Metagenomics	odn	2018	95.3667560237659	NA
SRR25011023	2018	Bangladesh	ctxB7	ND	ICE-GEN	Metagenomics	odn	2018	95.3667560237659	NA
SRR25011029	2018	Bangladesh	ctxB7	ND	ICE-GEN	Metagenomics	odn	2018	95.3667560237659	NA
SRR25011030	2018	Bangladesh	ctxB7	ND	ICE-GEN	Metagenomics	Both	2018	95.3667560237659	NA
SRR25011032	2018	Bangladesh	ctxB7	ND	ICE-GEN	Metagenomics	odn	2018	95.3667560237659	NA
SRR25011034	2018	Bangladesh	ctxB7	ND	ICE-GEN	Metagenomics	odn	2018	95.3667560237659	NA
SRR25011040	2018	Bangladesh	ND	Insufficient coverage	Insufficient coverage	Metagenomics	CRISPR	2018	88.3012745144147	NA
SRR25011042	2018	Bangladesh	ctxB7	ND	ICE-GEN	Metagenomics	odn	2018	95.3667560237659	NA
SRR25011043	2018	Bangladesh	ctxB7	ND	ICE-GEN	Metagenomics	odn	2018	95.3667560237659	NA
SRR25011048	2018	Bangladesh	ctxB1	ND	Insufficient coverage	Metagenomics	CRISPR	2018	88.3012745144147	NA
SRR25011053	2018	Bangladesh	ctxB7	ND	ICE-GEN	Metagenomics	odn	2018	95.5478217247488	NA
SRR25011054	2018	Bangladesh	ctxB7	ND	ICEVchBan9	Metagenomics	Both	2018	95.4529777861387	NA
SRR25011058	2018	Bangladesh	ctxB7	ND	ICE-GEN	Metagenomics	odn	2018	95.3667560237659	NA
SRR25011068	2018	Bangladesh	ND	Insufficient coverage	ND	Metagenomics	odn	2018	95.3667560237659	NA
SRR25011104	2018	Bangladesh	ctxB7	Insufficient coverage	ICE-GEN	Metagenomics	CRISPR	2018	89.6565238520748	NA
SRR25011105	2018	Bangladesh	ND	ND	Insufficient coverage	Metagenomics	CRISPR	2018	89.6565238520748	NA
SRR25011139	2018	Bangladesh	ctxB7	ND	ICE-GEN	Metagenomics	Both	2018	95.5478217247488	NA
SRR25011169	2018	Bangladesh	ND	ND	ICE-TET	Metagenomics	CRISPR	2018	88.3012745144147	NA
SRR25011173	2018	Bangladesh	ND	Insufficient coverage	ND	Metagenomics	CRISPR	2018	87.7815924375676	NA
SRR25011177	2018	Bangladesh	ctxB1	ND	ICE-TET	Metagenomics	CRISPR	2018	87.7815924375676	NA
SRR25011178	2018	Bangladesh	ctxB1	ND	ICE-GEN	Metagenomics	CRISPR	2018	88.3012745144147	NA
SRR25011179	2018	Bangladesh	ND	ND	ICE-TET	Metagenomics	CRISPR	2018	89.3249619840411	NA
SRR25011182	2018	Bangladesh	ctxB1	ND	ICE-TET	Metagenomics	CRISPR	2018	87.7815924375676	NA
SRR25011185	2018	Bangladesh	ctxB1	ND	Insufficient coverage	Metagenomics	CRISPR	2018	88.3012745144147	NA
SRR25011187	2018	Bangladesh	ctxB1	Insufficient coverage	ICE-TET	Metagenomics	CRISPR	2018	69.1286898995125	NA
SRR25011189	2018	Bangladesh	ctxB1	ND	ICE-TET	Metagenomics	CRISPR	2018	87.7815924375676	NA
SRR25011191	2018	Bangladesh	ctxB1	ND	ICE-TET	Metagenomics	CRISPR	2018	80.8846352819452	NA
SRR25011193	2018	Bangladesh	ctxB1	ND	ICE-TET	Metagenomics	CRISPR	2018	87.7815924375676	NA
SRR25011233	2018	Bangladesh	ctxB1	ND	Insufficient coverage	Metagenomics	CRISPR	2018	88.3012745144147	NA
SRR25011236	2019	Bangladesh	ctxB7	ND	ICE-GEN	Metagenomics	odn	Post-2018	95.3667560237659	NA
SRR25011237	2019	Bangladesh	ctxB7	ND	ICE-GEN	Metagenomics	odn	Post-2018	95.3667560237659	NA
SRR25011238	2019	Bangladesh	ctxB7	ND	ICE-GEN	Metagenomics	odn	Post-2018	95.3667560237659	NA
SRR25011240	2019	Bangladesh	ctxB7	ND	ICE-GEN	Metagenomics	odn	Post-2018	95.3667560237659	NA
SRR25011241	2019	Bangladesh	ctxB1	ND	Insufficient coverage	Metagenomics	CRISPR	Post-2018	88.3012745144147	NA
SRR25011242	2019	Bangladesh	ctxB7	ND	ICE-GEN	Metagenomics	odn	Post-2018	95.3667560237659	NA
SRR25011244	2018	Bangladesh	ctxB1	ND	Insufficient coverage	Metagenomics	CRISPR	2018	88.3012745144147	NA
SRR25011248	2018	Bangladesh	ctxB7	ND	ICE-GEN	Metagenomics	odn	2018	95.3667560237659	NA
SRR25011249	2018	Bangladesh	ND	ND	ND	Metagenomics	odn	2018	95.3667560237659	NA
SRR25011255	2018	Bangladesh	ctxB1	ND	Insufficient coverage	Metagenomics	CRISPR	2018	88.3012745144147	NA
SRR25011259	2018	Bangladesh	ctxB1	ND	Insufficient coverage	Metagenomics	CRISPR	2018	89.6565238520748	NA
SRR25011261	2018	Bangladesh	ctxB1	ND	Insufficient coverage	Metagenomics	CRISPR	2018	88.3012745144147	NA
SRR25011263	2018	Bangladesh	ctxB1	ND	Insufficient coverage	Metagenomics	CRISPR	2018	88.3012745144147	NA
THSTI_45869	2015	India	ctxB7	None	ICE-GEN	Whole genome sequencing	odn	Pre-2018	95.3667560237659	sBD1
